# Supplementary material for: Activation of the ciliary kinase CDKL5 is mediated by the cyclin-dependent kinase CDK20/LF2 to control flagellar length
Source: PLoS Biol. 2025 Dec 12;23(12):e3003560. doi: 10.1371/journal.pbio.3003560 (PMC12711092; doi:10.1371/journal.pbio.3003560)
Supplement: S1 Data — Individual values underlying the graphs shown in the figures along with the corresponding statistical analysis. (XLSX) [file pbio.3003560.s008.xlsx]

## Sheet: Fig2A
WT (CC-1690)	lf5 (CC-4560)	CDKL5-GFP	CDKL5K33R-GFP-1	CDKL5K33R-GFP-2	CDKL5K33R-GFP-3	CDKL5Y166A-GFP-1	CDKL5Y166A-GFP-2	CDKL5Y166A-GFP-3	CDKL5Y166F-GFP-1	CDKL5Y166F-GFP-2	CDKL5Y166F-GFP-3			One-way ANOVA with Tukey’s multiple comparisons post-hoc test
12.4027	16.6802	12.7381	11.7656	12.5041	19.3318	14.4143	15.3514	13.4867	13.5038	14.957	16.0536			Number of families	1
11.9073	14.7504	10.0272	16.8308	14.3579	14.5309	13.9595	12.5603	14.1959	14.0295	13.2441	13.179			Number of comparisons per family	66
10.0465	13.8463	9.31435	12.5263	14.8607	16.3093	12.8873	13.2903	15.9735	15.5523	11.758	14.8413			Alpha	0.05
11.2792	13.6436	9.94664	16.6074	13.4878	16.9376	12.6655	13.4479	14.0533	14.7239	12.2286	13.7318
11.4008	16.334	11.2995	10.3244	13.1225	11.7324	14.793	16.2457	14.378	15.887	13.948	16.3416			Tukey's multiple comparisons test	Mean Diff.	95.00% CI of diff.	Below threshold?	Summary	Adjusted P Value
11.1079	15.2045	9.5081	13.0182	15.8515	16.6178	13.9088	13.2338	18.0662	15.1175	13.9014	14.4071			WT (CC-1690) vs. lf5 (CC-4560)	-3.629	-4.798 to -2.460	Yes	****	<0.0001	A-B
11.2894	15.9551	9.0153	13.5557	12.3695	15.9479	15.3621	15.929	15.4177	14.3911	14.9599	14.847			WT (CC-1690) vs. CDKL5-GFP	-0.0004931	-1.169 to 1.168	No	ns	>0.9999	A-C
10.7593	19.7792	13.5829	15.6937	13.7195	10.3952	15.0819	17.0017	14.0412	11.9044	14.0838	13.4319			WT (CC-1690) vs. CDKL5K33R-GFP-1	-3.759	-4.928 to -2.590	Yes	****	<0.0001	A-D
11.0758	13.2292	10.5732	11.874	13.2812	11.8866	15.0333	14.9929	16.5118	13.6791	14.4781	13.6443			WT (CC-1690) vs. CDKL5K33R-GFP-2	-3.38	-4.549 to -2.211	Yes	****	<0.0001	A-E
11.419	11.2642	10.5407	15.8718	16.4388	10.4088	12.769	14.5278	14.46	15.7673	10.8525	14.4843			WT (CC-1690) vs. CDKL5K33R-GFP-3	-3.04	-4.209 to -1.871	Yes	****	<0.0001	A-F
10.3124	12.8968	13.4235	15.7318	13.2689	15.8438	14.0658	12.7387	12.8006	16.6834	13.7002	15.895			WT (CC-1690) vs. CDKL5Y166A-GFP-1	-3.17	-4.339 to -2.002	Yes	****	<0.0001	A-G
12.3023	17.6906	11.515	11.167	15.4227	13.5257	15.0514	12.295	13.4118	15.6178	13.4376	15.1775			WT (CC-1690) vs. CDKL5Y166A-GFP-2	-3.263	-4.432 to -2.094	Yes	****	<0.0001	A-H
9.7161	13.8261	10.9872	14.0219	15.0069	11.8545	13.3948	13.7713	14.5231	16.484	12.2671	15.6884			WT (CC-1690) vs. CDKL5Y166A-GFP-3	-3.699	-4.868 to -2.530	Yes	****	<0.0001	A-I
10.1738	18.0805	9.12433	14.5643	12.6616	11.3713	15.8446	10.3082	13.5022	11.6507	13.4238	13.861			WT (CC-1690) vs. CDKL5Y166F-GFP-1	-3.134	-4.303 to -1.965	Yes	****	<0.0001	A-J
11.7296	13.5443	9.83696	16.3793	14.1786	13.8291	12.6166	15.7399	17.1046	12.9346	13.1781	16.8386			WT (CC-1690) vs. CDKL5Y166F-GFP-2	-2.822	-3.991 to -1.653	Yes	****	<0.0001	A-K
9.02808	13.4144	9.34627	15.4046	14.6424	16.1953	13.563	15.5316	10.4394	15.1583	13.1672	14.8188			WT (CC-1690) vs. CDKL5Y166F-GFP-3	-3.402	-4.571 to -2.233	Yes	****	<0.0001	A-L
11.1317	14.3623	12.0018	13.5722	14.078	16.7014	14.3023	15.0584	14.6375	14.6973	12.9926	14.1366			lf5 (CC-4560) vs. CDKL5-GFP	3.628	2.459 to 4.797	Yes	****	<0.0001	B-C
12.2156	16.7113	11.2729	10.4057	16.4958	15.5377	16.328	14.2178	16.2018	15.542	14.5606	13.0519			lf5 (CC-4560) vs. CDKL5K33R-GFP-1	-0.1302	-1.299 to 1.039	No	ns	>0.9999	B-D
11.6552	13.8685	9.00153	18.5326	12.3664	11.4218	12.6384	15.5899	14.7579	14.1818	11.9237	12.9522			lf5 (CC-4560) vs. CDKL5K33R-GFP-2	0.2491	-0.9198 to 1.418	No	ns	>0.9999	B-E
11.7781	13.7543	9.86369	16.6299	13.155	10.8091	15.1264	17.2558	15.9969	13.8504	12.5257	14.3054			lf5 (CC-4560) vs. CDKL5K33R-GFP-3	0.5885	-0.5803 to 1.757	No	ns	0.8886	B-F
10.9946	18.8508	10.5368	14.7533	14.6557	11.9123	10.364	16.6505	12.1675	14.758	15.4519	15.2708			lf5 (CC-4560) vs. CDKL5Y166A-GFP-1	0.4584	-0.7105 to 1.627	No	ns	0.9806	B-G
10.7854	15.7723	10.699	12.6614	18.4115	15.8112	15.8823	15.7263	17.5039	14.5688	12.7157	15.3092			lf5 (CC-4560) vs. CDKL5Y166A-GFP-2	0.3659	-0.8030 to 1.535	No	ns	0.997	B-H
10.646	15.2197	11.5407	13.6158	14.2576	16.4135	16.1436	10.6711	10.6777	13.1098	13.4347	12.1367			lf5 (CC-4560) vs. CDKL5Y166A-GFP-3	-0.07006	-1.239 to 1.099	No	ns	>0.9999	B-I
11.7382	12.5945	9.58765	17.6224	14.077	15.4663	10.2481	12.99	15.413	13.3465	14.8965	14.6493			lf5 (CC-4560) vs. CDKL5Y166F-GFP-1	0.4945	-0.6743 to 1.663	No	ns	0.9655	B-J
12.0917	14.0703	10.4436	17.5916	15.2679	12.8356	14.1403	15.8084	16.6304	11.3264	13.1917	12.3718			lf5 (CC-4560) vs. CDKL5Y166F-GFP-2	0.8066	-0.3622 to 1.975	No	ns	0.5034	B-K
11.0103	16.6463	11.7779	17.6449	12.1748	11.8765	15.2248	13.4536	15.1141	11.8166	13.5377	16.1828			lf5 (CC-4560) vs. CDKL5Y166F-GFP-3	0.2267	-0.9422 to 1.396	No	ns	>0.9999	B-L
10.5354	16.6619	9.21229	12.9932	12.9636	12.3625	12.2326	14.4718	14.2251	14.4875	13.2211	13.5785			CDKL5-GFP vs. CDKL5K33R-GFP-1	-3.758	-4.927 to -2.590	Yes	****	<0.0001	C-D
9.0177	16.123	8.77214	12.4959	13.9126	13.9208	13.8547	8.44538	15.8034	15.0174	13.5677	12.9918			CDKL5-GFP vs. CDKL5K33R-GFP-2	-3.379	-4.548 to -2.210	Yes	****	<0.0001	C-E
11.3089	12.9611	11.382	16.1512	17.5608	10.9778	15.8731	14.6628	16.5225	15.3161	13.7005	13.7321			CDKL5-GFP vs. CDKL5K33R-GFP-3	-3.04	-4.209 to -1.871	Yes	****	<0.0001	C-F
11.7404	13.4123	12.3131	14.7998	16.0284	10.5225	12.8576	16.6374	13.2642	13.8094	13.884	14.5889			CDKL5-GFP vs. CDKL5Y166A-GFP-1	-3.17	-4.339 to -2.001	Yes	****	<0.0001	C-G
10.3851	16.4377	12.4079	17.9012	16.288	10.3487	13.4513	16.6406	14.124	11.6284	16.1148	16.7539			CDKL5-GFP vs. CDKL5Y166A-GFP-2	-3.262	-4.431 to -2.094	Yes	****	<0.0001	C-H
11.6733	12.6809	12.3481	16.1216	16.644	15.9411	11.6272	15.5875	16.9321	14.1607	14.6203	14.8181			CDKL5-GFP vs. CDKL5Y166A-GFP-3	-3.698	-4.867 to -2.529	Yes	****	<0.0001	C-I
11.1529	16.1036	10.9996	14.5554	11.7774	12.6172	11.8377	13.7783	13.0609	14.8577	15.0641	14.1776			CDKL5-GFP vs. CDKL5Y166F-GFP-1	-3.134	-4.303 to -1.965	Yes	****	<0.0001	C-J
8.46829	8.78137	9.51556	12.4458	14.9004	18.7696	17.3055	15.7124	15.6879	11.839	14.9374	11.8769			CDKL5-GFP vs. CDKL5Y166F-GFP-2	-2.822	-3.991 to -1.653	Yes	****	<0.0001	C-K
10.2517	12.7588	9.69165	18.8579	14.9341	16.8508	15.3508	15.9675	14.9537	15.0845	15.0597	13.0429			CDKL5-GFP vs. CDKL5Y166F-GFP-3	-3.402	-4.570 to -2.233	Yes	****	<0.0001	C-L
11.8397	13.9761	12.7197	16.0474	16.1718	19.255	15.1438	12.7611	14.8157	14.9785	13.5957	14.5798			CDKL5K33R-GFP-1 vs. CDKL5K33R-GFP-2	0.3792	-0.7896 to 1.548	No	ns	0.996	D-E
11.7969	11.8511	13.2244	14.5991	16.7947	15.4493	16.0317	15.3885	11.8142	14.6707	14.2388	13.1839			CDKL5K33R-GFP-1 vs. CDKL5K33R-GFP-3	0.7187	-0.4501 to 1.888	No	ns	0.6813	D-F
10.9988	14.8081	12.2683	13.3831	13.0826	11.3215	12.5351	15.3761	12.4649	14.6092	13.1781	13.3566			CDKL5K33R-GFP-1 vs. CDKL5Y166A-GFP-1	0.5886	-0.5803 to 1.757	No	ns	0.8886	D-G
11.1571	8.11409	11.853	16.4263	13.5602	14.3341	15.7274	16.6452	13.0864	13.4569	11.5974	14.6523			CDKL5K33R-GFP-1 vs. CDKL5Y166A-GFP-2	0.4961	-0.6728 to 1.665	No	ns	0.9647	D-H
11.7579	16.8308	12.4944	10.3068	14.9507	13.8902	14.9038	14.4442	14.2233	16.2761	14.0616	16.1122			CDKL5K33R-GFP-1 vs. CDKL5Y166A-GFP-3	0.06012	-1.109 to 1.229	No	ns	>0.9999	D-I
9.67233	16.0082	10.9374	16.675	15.1694	17.0283	13.1474	14.257	13.556	15.3702	13.1818	14.0972			CDKL5K33R-GFP-1 vs. CDKL5Y166F-GFP-1	0.6247	-0.5442 to 1.794	No	ns	0.8421	D-J
10.8208	17.8062	13.2004	13.7263	17.1163	14.1146	13.4977	10.5326	17.1398	15.6651	19.3741	15.934			CDKL5K33R-GFP-1 vs. CDKL5Y166F-GFP-2	0.9368	-0.2321 to 2.106	No	ns	0.2654	D-K
9.33399	12.3209	12.8686	14.0945	11.6506	16.1587	15.9018	11.3656	17.0547	12.3209	14.6905	14.1977			CDKL5K33R-GFP-1 vs. CDKL5Y166F-GFP-3	0.3568	-0.8120 to 1.526	No	ns	0.9976	D-L
11.6359	17.3622	12.0348	16.998	13.6334	14.6077	13.2254	13.9612	12.3	14.2787	13.2576	15.9121			CDKL5K33R-GFP-2 vs. CDKL5K33R-GFP-3	0.3395	-0.8294 to 1.508	No	ns	0.9985	E-F
11.4332	15.5757	10.0092	13.8928	12.9336	12.0061	14.9197	14.5013	13.4834	11.3936	11.4048	13.3329			CDKL5K33R-GFP-2 vs. CDKL5Y166A-GFP-1	0.2093	-0.9595 to 1.378	No	ns	>0.9999	E-G
10.9547	13.1763	10.8759	17.884	12.3057	10.7268	12.7113	10.7147	17.156	13.4095	15.0271	14.8803			CDKL5K33R-GFP-2 vs. CDKL5Y166A-GFP-2	0.1168	-1.052 to 1.286	No	ns	>0.9999	E-H
10.9025	16.7958	11.7139	15.5387	15.141	16.5015	12.4779	14.8881	16.7728	15.1592	12.0324	15.6008			CDKL5K33R-GFP-2 vs. CDKL5Y166A-GFP-3	-0.3191	-1.488 to 0.8497	No	ns	0.9992	E-I
10.5218	14.2012	10.8206	14.5892	11.8869	12.901	17.3346	17.0981	16.1423	14.3404	13.3104	14.6006			CDKL5K33R-GFP-2 vs. CDKL5Y166F-GFP-1	0.2455	-0.9234 to 1.414	No	ns	>0.9999	E-J
11.7957	12.5083	10.8767	16.994	17.2008	11.6178	15.701	15.2638	15.8541	10.594	16.0244	13.1455			CDKL5K33R-GFP-2 vs. CDKL5Y166F-GFP-2	0.5575	-0.6113 to 1.726	No	ns	0.9208	E-K
11.8581	13.2028	10.9902	13.1134	13.2738	15.2938	16.0701	10.6656	14.0467	14.7162	18.1574	14.3608			CDKL5K33R-GFP-2 vs. CDKL5Y166F-GFP-3	-0.0224	-1.191 to 1.146	No	ns	>0.9999	E-L
														CDKL5K33R-GFP-3 vs. CDKL5Y166A-GFP-1	-0.1301	-1.299 to 1.039	No	ns	>0.9999	F-G
														CDKL5K33R-GFP-3 vs. CDKL5Y166A-GFP-2	-0.2227	-1.392 to 0.9462	No	ns	>0.9999	F-H
														CDKL5K33R-GFP-3 vs. CDKL5Y166A-GFP-3	-0.6586	-1.827 to 0.5103	No	ns	0.79	F-I
														CDKL5K33R-GFP-3 vs. CDKL5Y166F-GFP-1	-0.09402	-1.263 to 1.075	No	ns	>0.9999	F-J
														CDKL5K33R-GFP-3 vs. CDKL5Y166F-GFP-2	0.2181	-0.9508 to 1.387	No	ns	>0.9999	F-K
														CDKL5K33R-GFP-3 vs. CDKL5Y166F-GFP-3	-0.3619	-1.531 to 0.8070	No	ns	0.9973	F-L
														CDKL5Y166A-GFP-1 vs. CDKL5Y166A-GFP-2	-0.09251	-1.261 to 1.076	No	ns	>0.9999	G-H
														CDKL5Y166A-GFP-1 vs. CDKL5Y166A-GFP-3	-0.5285	-1.697 to 0.6404	No	ns	0.9447	G-I
														CDKL5Y166A-GFP-1 vs. CDKL5Y166F-GFP-1	0.03612	-1.133 to 1.205	No	ns	>0.9999	G-J
														CDKL5Y166A-GFP-1 vs. CDKL5Y166F-GFP-2	0.3482	-0.8206 to 1.517	No	ns	0.9981	G-K
														CDKL5Y166A-GFP-1 vs. CDKL5Y166F-GFP-3	-0.2317	-1.401 to 0.9371	No	ns	>0.9999	G-L
														CDKL5Y166A-GFP-2 vs. CDKL5Y166A-GFP-3	-0.4359	-1.605 to 0.7329	No	ns	0.987	H-I
														CDKL5Y166A-GFP-2 vs. CDKL5Y166F-GFP-1	0.1286	-1.040 to 1.297	No	ns	>0.9999	H-J
														CDKL5Y166A-GFP-2 vs. CDKL5Y166F-GFP-2	0.4407	-0.7281 to 1.610	No	ns	0.9858	H-K
														CDKL5Y166A-GFP-2 vs. CDKL5Y166F-GFP-3	-0.1392	-1.308 to 1.030	No	ns	>0.9999	H-L
														CDKL5Y166A-GFP-3 vs. CDKL5Y166F-GFP-1	0.5646	-0.6043 to 1.733	No	ns	0.9141	I-J
														CDKL5Y166A-GFP-3 vs. CDKL5Y166F-GFP-2	0.8767	-0.2922 to 2.046	No	ns	0.3669	I-K
														CDKL5Y166A-GFP-3 vs. CDKL5Y166F-GFP-3	0.2967	-0.8721 to 1.466	No	ns	0.9996	I-L
														CDKL5Y166F-GFP-1 vs. CDKL5Y166F-GFP-2	0.3121	-0.8568 to 1.481	No	ns	0.9993	J-K
														CDKL5Y166F-GFP-1 vs. CDKL5Y166F-GFP-3	-0.2679	-1.437 to 0.9010	No	ns	0.9998	J-L
														CDKL5Y166F-GFP-2 vs. CDKL5Y166F-GFP-3	-0.58	-1.749 to 0.5889	No	ns	0.8983	K-L
														Test details	Mean 1	Mean 2	Mean Diff.	SE of diff.	n1	n2	q	DF
														WT (CC-1690) vs. lf5 (CC-4560)	11.02	14.65	-3.629	0.3562	50	50	14.41	588
														WT (CC-1690) vs. CDKL5-GFP	11.02	11.02	-0.0004931	0.3562	50	50	0.001958	588
														WT (CC-1690) vs. CDKL5K33R-GFP-1	11.02	14.78	-3.759	0.3562	50	50	14.92	588
														WT (CC-1690) vs. CDKL5K33R-GFP-2	11.02	14.4	-3.38	0.3562	50	50	13.42	588
														WT (CC-1690) vs. CDKL5K33R-GFP-3	11.02	14.06	-3.04	0.3562	50	50	12.07	588
														WT (CC-1690) vs. CDKL5Y166A-GFP-1	11.02	14.19	-3.17	0.3562	50	50	12.59	588
														WT (CC-1690) vs. CDKL5Y166A-GFP-2	11.02	14.28	-3.263	0.3562	50	50	12.95	588
														WT (CC-1690) vs. CDKL5Y166A-GFP-3	11.02	14.72	-3.699	0.3562	50	50	14.68	588
														WT (CC-1690) vs. CDKL5Y166F-GFP-1	11.02	14.15	-3.134	0.3562	50	50	12.44	588
														WT (CC-1690) vs. CDKL5Y166F-GFP-2	11.02	13.84	-2.822	0.3562	50	50	11.2	588
														WT (CC-1690) vs. CDKL5Y166F-GFP-3	11.02	14.42	-3.402	0.3562	50	50	13.51	588
														lf5 (CC-4560) vs. CDKL5-GFP	14.65	11.02	3.628	0.3562	50	50	14.4	588
														lf5 (CC-4560) vs. CDKL5K33R-GFP-1	14.65	14.78	-0.1302	0.3562	50	50	0.5168	588
														lf5 (CC-4560) vs. CDKL5K33R-GFP-2	14.65	14.4	0.2491	0.3562	50	50	0.9888	588
														lf5 (CC-4560) vs. CDKL5K33R-GFP-3	14.65	14.06	0.5885	0.3562	50	50	2.337	588
														lf5 (CC-4560) vs. CDKL5Y166A-GFP-1	14.65	14.19	0.4584	0.3562	50	50	1.82	588
														lf5 (CC-4560) vs. CDKL5Y166A-GFP-2	14.65	14.28	0.3659	0.3562	50	50	1.453	588
														lf5 (CC-4560) vs. CDKL5Y166A-GFP-3	14.65	14.72	-0.07006	0.3562	50	50	0.2781	588
														lf5 (CC-4560) vs. CDKL5Y166F-GFP-1	14.65	14.15	0.4945	0.3562	50	50	1.963	588
														lf5 (CC-4560) vs. CDKL5Y166F-GFP-2	14.65	13.84	0.8066	0.3562	50	50	3.202	588
														lf5 (CC-4560) vs. CDKL5Y166F-GFP-3	14.65	14.42	0.2267	0.3562	50	50	0.8999	588
														CDKL5-GFP vs. CDKL5K33R-GFP-1	11.02	14.78	-3.758	0.3562	50	50	14.92	588
														CDKL5-GFP vs. CDKL5K33R-GFP-2	11.02	14.4	-3.379	0.3562	50	50	13.42	588
														CDKL5-GFP vs. CDKL5K33R-GFP-3	11.02	14.06	-3.04	0.3562	50	50	12.07	588
														CDKL5-GFP vs. CDKL5Y166A-GFP-1	11.02	14.19	-3.17	0.3562	50	50	12.58	588
														CDKL5-GFP vs. CDKL5Y166A-GFP-2	11.02	14.28	-3.262	0.3562	50	50	12.95	588
														CDKL5-GFP vs. CDKL5Y166A-GFP-3	11.02	14.72	-3.698	0.3562	50	50	14.68	588
														CDKL5-GFP vs. CDKL5Y166F-GFP-1	11.02	14.15	-3.134	0.3562	50	50	12.44	588
														CDKL5-GFP vs. CDKL5Y166F-GFP-2	11.02	13.84	-2.822	0.3562	50	50	11.2	588
														CDKL5-GFP vs. CDKL5Y166F-GFP-3	11.02	14.42	-3.402	0.3562	50	50	13.5	588
														CDKL5K33R-GFP-1 vs. CDKL5K33R-GFP-2	14.78	14.4	0.3792	0.3562	50	50	1.506	588
														CDKL5K33R-GFP-1 vs. CDKL5K33R-GFP-3	14.78	14.06	0.7187	0.3562	50	50	2.853	588
														CDKL5K33R-GFP-1 vs. CDKL5Y166A-GFP-1	14.78	14.19	0.5886	0.3562	50	50	2.337	588
														CDKL5K33R-GFP-1 vs. CDKL5Y166A-GFP-2	14.78	14.28	0.4961	0.3562	50	50	1.969	588
														CDKL5K33R-GFP-1 vs. CDKL5Y166A-GFP-3	14.78	14.72	0.06012	0.3562	50	50	0.2387	588
														CDKL5K33R-GFP-1 vs. CDKL5Y166F-GFP-1	14.78	14.15	0.6247	0.3562	50	50	2.48	588
														CDKL5K33R-GFP-1 vs. CDKL5Y166F-GFP-2	14.78	13.84	0.9368	0.3562	50	50	3.719	588
														CDKL5K33R-GFP-1 vs. CDKL5Y166F-GFP-3	14.78	14.42	0.3568	0.3562	50	50	1.417	588
														CDKL5K33R-GFP-2 vs. CDKL5K33R-GFP-3	14.4	14.06	0.3395	0.3562	50	50	1.348	588
														CDKL5K33R-GFP-2 vs. CDKL5Y166A-GFP-1	14.4	14.19	0.2093	0.3562	50	50	0.8311	588
														CDKL5K33R-GFP-2 vs. CDKL5Y166A-GFP-2	14.4	14.28	0.1168	0.3562	50	50	0.4638	588
														CDKL5K33R-GFP-2 vs. CDKL5Y166A-GFP-3	14.4	14.72	-0.3191	0.3562	50	50	1.267	588
														CDKL5K33R-GFP-2 vs. CDKL5Y166F-GFP-1	14.4	14.15	0.2455	0.3562	50	50	0.9745	588
														CDKL5K33R-GFP-2 vs. CDKL5Y166F-GFP-2	14.4	13.84	0.5575	0.3562	50	50	2.214	588
														CDKL5K33R-GFP-2 vs. CDKL5Y166F-GFP-3	14.4	14.42	-0.0224	0.3562	50	50	0.08894	588
														CDKL5K33R-GFP-3 vs. CDKL5Y166A-GFP-1	14.06	14.19	-0.1301	0.3562	50	50	0.5167	588
														CDKL5K33R-GFP-3 vs. CDKL5Y166A-GFP-2	14.06	14.28	-0.2227	0.3562	50	50	0.884	588
														CDKL5K33R-GFP-3 vs. CDKL5Y166A-GFP-3	14.06	14.72	-0.6586	0.3562	50	50	2.615	588
														CDKL5K33R-GFP-3 vs. CDKL5Y166F-GFP-1	14.06	14.15	-0.09402	0.3562	50	50	0.3733	588
														CDKL5K33R-GFP-3 vs. CDKL5Y166F-GFP-2	14.06	13.84	0.2181	0.3562	50	50	0.8658	588
														CDKL5K33R-GFP-3 vs. CDKL5Y166F-GFP-3	14.06	14.42	-0.3619	0.3562	50	50	1.437	588
														CDKL5Y166A-GFP-1 vs. CDKL5Y166A-GFP-2	14.19	14.28	-0.09251	0.3562	50	50	0.3673	588
														CDKL5Y166A-GFP-1 vs. CDKL5Y166A-GFP-3	14.19	14.72	-0.5285	0.3562	50	50	2.098	588
														CDKL5Y166A-GFP-1 vs. CDKL5Y166F-GFP-1	14.19	14.15	0.03612	0.3562	50	50	0.1434	588
														CDKL5Y166A-GFP-1 vs. CDKL5Y166F-GFP-2	14.19	13.84	0.3482	0.3562	50	50	1.382	588
														CDKL5Y166A-GFP-1 vs. CDKL5Y166F-GFP-3	14.19	14.42	-0.2317	0.3562	50	50	0.92	588
														CDKL5Y166A-GFP-2 vs. CDKL5Y166A-GFP-3	14.28	14.72	-0.4359	0.3562	50	50	1.731	588
														CDKL5Y166A-GFP-2 vs. CDKL5Y166F-GFP-1	14.28	14.15	0.1286	0.3562	50	50	0.5107	588
														CDKL5Y166A-GFP-2 vs. CDKL5Y166F-GFP-2	14.28	13.84	0.4407	0.3562	50	50	1.75	588
														CDKL5Y166A-GFP-2 vs. CDKL5Y166F-GFP-3	14.28	14.42	-0.1392	0.3562	50	50	0.5527	588
														CDKL5Y166A-GFP-3 vs. CDKL5Y166F-GFP-1	14.72	14.15	0.5646	0.3562	50	50	2.241	588
														CDKL5Y166A-GFP-3 vs. CDKL5Y166F-GFP-2	14.72	13.84	0.8767	0.3562	50	50	3.48	588
														CDKL5Y166A-GFP-3 vs. CDKL5Y166F-GFP-3	14.72	14.42	0.2967	0.3562	50	50	1.178	588
														CDKL5Y166F-GFP-1 vs. CDKL5Y166F-GFP-2	14.15	13.84	0.3121	0.3562	50	50	1.239	588
														CDKL5Y166F-GFP-1 vs. CDKL5Y166F-GFP-3	14.15	14.42	-0.2679	0.3562	50	50	1.063	588
														CDKL5Y166F-GFP-2 vs. CDKL5Y166F-GFP-3	13.84	14.42	-0.58	0.3562	50	50	2.302	588
														Compact letter display
														CDKL5K33R-GFP-1	A
														CDKL5Y166A-GFP-3	A
														lf5 (CC-4560)	A
														CDKL5Y166F-GFP-3	A
														CDKL5K33R-GFP-2	A
														CDKL5Y166A-GFP-2	A
														CDKL5Y166A-GFP-1	A
														CDKL5Y166F-GFP-1	A
														CDKL5K33R-GFP-3	A
														CDKL5Y166F-GFP-2	A
														CDKL5-GFP	B
														WT (CC-1690)	B

## Sheet: Fig2C
WT (CC-1690)	lf5 (CC-4560)	CDKL5-GFP	CDKL5K33R-GFP	CDKL5Y166F-GFP		One-way ANOVA with Tukey’s multiple comparisons post-hoc test
125.208	61.5326	103.944	93.2386	46.4146		Number of families	1
129.504	93.1155	59.7663	35.8374	66.9635		Number of comparisons per family	10
145.735	51.3851	120.568	42.3888	28.4556		Alpha	0.05
96.5492	44.2597	79.347	85.8724	25.102
91.2798	28.3614	28.6551	33.2875	56.603		Tukey's multiple comparisons test	Mean Diff.	95.00% CI of diff.	Below threshold?	Summary	Adjusted P Value
126.979	47.1141	49.4077	21.8758	74.8983		WT (CC-1690) vs. lf5 (CC-4560)	60.26	46.90 to 73.62	Yes	****	<0.0001	A-B
45.0331	41.0235	62.0112	33.2875	43.4052		WT (CC-1690) vs. CDKL5-GFP	33.38	20.02 to 46.74	Yes	****	<0.0001	A-C
145.529	71.2158	72.4252	55.821	42.3985		WT (CC-1690) vs. CDKL5K33R-GFP	67.55	54.20 to 80.91	Yes	****	<0.0001	A-D
119.511	33.0075	92.2339	40.6437	70.57		WT (CC-1690) vs. CDKL5Y166F-GFP	61.17	47.81 to 74.53	Yes	****	<0.0001	A-E
145.329	71.0476	116.808	28.4579	48.903		lf5 (CC-4560) vs. CDKL5-GFP	-26.88	-40.24 to -13.53	Yes	****	<0.0001	B-C
84.1517	37.4608	132.899	77.5831	67.4398		lf5 (CC-4560) vs. CDKL5K33R-GFP	7.291	-6.067 to 20.65	No	ns	0.5634	B-D
160.463	33.9346	64.2433	51.3073	16.6201		lf5 (CC-4560) vs. CDKL5Y166F-GFP	0.9097	-12.45 to 14.27	No	ns	0.9997	B-E
100.59	49.2529	86.3744	30.4171	49.296		CDKL5-GFP vs. CDKL5K33R-GFP	34.17	20.82 to 47.53	Yes	****	<0.0001	C-D
94.7621	65.6047	113.562	31.3668	21.5942		CDKL5-GFP vs. CDKL5Y166F-GFP	27.79	14.44 to 41.15	Yes	****	<0.0001	C-E
149.451	41.906	89.6782	72.5393	23.5942		CDKL5K33R-GFP vs. CDKL5Y166F-GFP	-6.381	-19.74 to 6.977	No	ns	0.6835	D-E
150.218	26.0903	38.876	26.343	41.9609
38.1133	70.6572	54.0625	74.6914	60.0133		Test details	Mean 1	Mean 2	Mean Diff.	SE of diff.	n1	n2	q	DF
91.22	53.0724	111.637	69.1974	76.8369		WT (CC-1690) vs. lf5 (CC-4560)	111.1	50.88	60.26	4.861	50	50	17.53	245
157.803	43.6398	72.9955	40.0365	70.2137		WT (CC-1690) vs. CDKL5-GFP	111.1	77.76	33.38	4.861	50	50	9.712	245
94.295	45.5292	92.5013	35.4337	31.2275		WT (CC-1690) vs. CDKL5K33R-GFP	111.1	43.59	67.55	4.861	50	50	19.65	245
153.121	34.1907	57.4994	69.8691	76.7175		WT (CC-1690) vs. CDKL5Y166F-GFP	111.1	49.97	61.17	4.861	50	50	17.8	245
78.349	41.2422	73.3083	25.207	57.3935		lf5 (CC-4560) vs. CDKL5-GFP	50.88	77.76	-26.88	4.861	50	50	7.822	245
142.715	47.3179	58.228	30.465	23.7485		lf5 (CC-4560) vs. CDKL5K33R-GFP	50.88	43.59	7.291	4.861	50	50	2.121	245
81.3555	59.3052	35.3496	38.8241	40.0273		lf5 (CC-4560) vs. CDKL5Y166F-GFP	50.88	49.97	0.9097	4.861	50	50	0.2647	245
129.669	43.8592	108.671	40.9703	69.1458		CDKL5-GFP vs. CDKL5K33R-GFP	77.76	43.59	34.17	4.861	50	50	9.943	245
111.915	79.4649	37.2415	40.663	30.1177		CDKL5-GFP vs. CDKL5Y166F-GFP	77.76	49.97	27.79	4.861	50	50	8.087	245
116.19	83.2578	45.2328	52.9626	66.4695		CDKL5K33R-GFP vs. CDKL5Y166F-GFP	43.59	49.97	-6.381	4.861	50	50	1.857	245
124.659	43.3231	69.6857	79.6848	64.5528
136.67	70.6899	47.4358	29.8177	96.8435		Compact letter display
156.887	67.3826	99.579	34.3341	40.4721		WT (CC-1690)	A
75.8167	55.6764	100.875	40.7426	33.3199		CDKL5-GFP	B
120.642	57.6903	101.259	27.8644	45.3507		lf5 (CC-4560)	C
149.439	54.9887	83.0285	40.4271	52.0201		CDKL5Y166F-GFP	C
102.678	56.8507	79.8691	18.5958	38.5574		CDKL5K33R-GFP	C
92.1106	38.0794	37.2783	34.0404	67.6199
75.0342	65.813	57.8865	28.9812	76.7026
48.6613	31.0584	30.8011	39.0996	55.4207
111.152	56.1084	43.505	26.0852	30.1026
103.679	42.0439	128.267	34.6756	62.244
84.649	57.129	105.955	35.9246	23.3897
101.531	38.2658	127.53	23.9127	25.6963
99.0995	57.4366	52.6341	54.7782	30.761
164.54	47.0869	71.4886	27.9407	30.9574
43.1938	50.0695	102.783	48.8971	104.122
74.2594	43.0179	61.7191	94.1112	35.0698
79.8237	27.94	69.3115	27.9693	61.5107
129.442	40.0879	127.766	25.0674	37.9254
110.669	69.8055	85.0111	47.8459	59.4946
148.957	34.4697	96.5499	40.3189	35.2081
118.344	40.9933	50.2917	39.5986	64.9013

## Sheet: Fig2D
WT (CC-1690)	lf5 (CC-4560)	CDKL5-GFP	CDKL5K33R-GFP	CDKL5Y166F-GFP		One-way ANOVA with Tukey’s multiple comparisons post-hoc test
51.4019	37.037	38.1406	43.1655	33.3333		Number of families	1
50.2336	33.4528	47.6758	40.7674	39.2857		Number of comparisons per family	10
51.4019	28.6738	28.6055	29.976	25		Alpha	0.05
51.4019	37.1703	50.0596	38.3693	40.4762
54.9065	40.7674	23.8379	37.1703	36.9048		Tukey's multiple comparisons test	Mean Diff.	95.00% CI of diff.	Below threshold?	Summary	Adjusted P Value
52.5701	33.5731	23.8379	38.3693	38.0952		WT (CC-1690) vs. lf5 (CC-4560)	19.36	16.02 to 22.70	Yes	****	<0.0001	A-B
53.7383	29.976	36.9487	33.5731	41.6667		WT (CC-1690) vs. CDKL5-GFP	15.05	11.71 to 18.38	Yes	****	<0.0001	A-C
49.0654	29.976	39.3325	37.1703	38.0952		WT (CC-1690) vs. CDKL5K33R-GFP	16.72	13.38 to 20.06	Yes	****	<0.0001	A-D
51.4019	34.7722	35.7569	40.7674	40.6213		WT (CC-1690) vs. CDKL5Y166F-GFP	15.64	12.30 to 18.98	Yes	****	<0.0001	A-E
51.4019	29.976	22.646	32.3741	37.037		lf5 (CC-4560) vs. CDKL5-GFP	-4.314	-7.652 to -0.9759	Yes	**	0.0042	B-C
52.5701	37.1703	34.565	37.1703	48.9845		lf5 (CC-4560) vs. CDKL5K33R-GFP	-2.64	-5.978 to 0.6984	No	ns	0.1934	B-D
50.2336	38.3693	26.2217	32.3741	40.6213		lf5 (CC-4560) vs. CDKL5Y166F-GFP	-3.72	-7.058 to -0.3819	Yes	*	0.0204	B-E
49.0654	39.5684	27.4136	34.7722	45.4002		CDKL5-GFP vs. CDKL5K33R-GFP	1.674	-1.664 to 5.012	No	ns	0.6421	C-D
53.7383	35.9712	33.3731	40.7674	44.2055		CDKL5-GFP vs. CDKL5Y166F-GFP	0.5941	-2.744 to 3.932	No	ns	0.9883	C-E
49.0654	20.3837	40.5244	35.9712	35.8423		CDKL5K33R-GFP vs. CDKL5Y166F-GFP	-1.08	-4.418 to 2.258	No	ns	0.9006	D-E
50.2336	40.7674	30.9893	37.1703	34.6476
51.4019	31.1751	47.6758	40.7674	27.4791		Test details	Mean 1	Mean 2	Mean Diff.	SE of diff.	n1	n2	q	DF
49.0654	20.3837	32.1812	38.3693	43.0108		WT (CC-1690) vs. lf5 (CC-4560)	51.83	32.47	19.36	1.215	50	50	22.54	245
52.5701	32.3741	40.5244	28.777	27.4791		WT (CC-1690) vs. CDKL5-GFP	51.83	36.79	15.05	1.215	50	50	17.52	245
51.4019	38.3693	40.5244	39.5684	40.6213		WT (CC-1690) vs. CDKL5K33R-GFP	51.83	35.11	16.72	1.215	50	50	19.47	245
52.5701	27.5779	32.1812	41.9664	32.2581		WT (CC-1690) vs. CDKL5Y166F-GFP	51.83	36.19	15.64	1.215	50	50	18.21	245
51.4019	21.5827	35.7569	26.3789	46.595		lf5 (CC-4560) vs. CDKL5-GFP	32.47	36.79	-4.314	1.215	50	50	5.023	245
53.7383	31.1751	38.1406	27.5779	23.8949		lf5 (CC-4560) vs. CDKL5K33R-GFP	32.47	35.11	-2.64	1.215	50	50	3.073	245
54.9065	26.3789	34.7722	27.5779	39.4265		lf5 (CC-4560) vs. CDKL5Y166F-GFP	32.47	36.19	-3.72	1.215	50	50	4.331	245
56.0748	37.1703	26.3789	39.5684	33.4528		CDKL5-GFP vs. CDKL5K33R-GFP	36.79	35.11	1.674	1.215	50	50	1.949	245
49.0654	33.5731	35.9712	22.7545	41.816		CDKL5-GFP vs. CDKL5Y166F-GFP	36.79	36.19	0.5941	1.215	50	50	0.6917	245
51.5588	32.3741	29.976	40.7186	46.4286		CDKL5K33R-GFP vs. CDKL5Y166F-GFP	35.11	36.19	-1.08	1.215	50	50	1.258	245
56.3549	38.3693	43.1655	34.7305	36.9048
53.9568	21.5827	47.9616	45.509	41.6667		Compact letter display
55.1559	26.3789	47.9616	32.3353	25		WT (CC-1690)	A
52.7578	33.5731	23.9808	41.9162	45.2381		CDKL5-GFP	B
52.7578	40.7674	40.7674	33.5329	29.7619		CDKL5Y166F-GFP	B
50.3597	31.1751	45.5635	28.7425	38.0952		CDKL5K33R-GFP	B C
47.9616	27.5779	39.5684	31.1377	23.8095		lf5 (CC-4560)	C
51.5588	31.1751	29.976	34.7305	25
53.9568	31.1751	29.976	29.9401	26.1905
45.5635	46.595	49.1607	39.521	29.7619
52.7578	27.4791	47.9616	39.521	33.3333
52.7578	22.7001	34.7722	26.3473	40.4762
53.9568	37.037	37.1703	21.5569	36.9048
45.5635	37.037	41.9664	37.1257	30.9524
50.4808	33.4528	38.3693	20.3593	36.9048
51.6827	37.037	39.5684	38.3233	21.4286
54.0865	32.2581	38.3693	33.5329	33.3333
54.0865	34.8139	37.1703	33.5329	42.8571
51.6827	25.2101	49.1607	37.1257	39.2857
55.2885	36.0144	26.3789	47.9042	45.2381
54.0865	30.012	41.9664	38.3233	29.7619
50.4808	31.2125	44.3645	38.3233	42.8571
48.0769	31.2125	29.976	27.5449	32.1429

## Sheet: Fig2E
WT (g1)	CDKL5-GFP	lf5 (CC-4560)		One-way ANOVA with Tukey’s multiple comparisons post-hoc test
100	100	100		Number of families	1
100	100	100		Number of comparisons per family	3
100	50	100		Alpha	0.05
100	100	66.6667
100	100	50		Tukey's multiple comparisons test	Mean Diff.	95.00% CI of diff.	Below threshold?	Summary	Adjusted P Value
100	100	28.5714		WT (g1) vs. CDKL5-GFP	5.208	-12.38 to 22.80	No	ns	0.7572	A-B
100	100	50		WT (g1) vs. lf5 (CC-4560)	36.45	18.85 to 54.04	Yes	****	<0.0001	A-C
100	100	0		CDKL5-GFP vs. lf5 (CC-4560)	31.24	13.65 to 48.83	Yes	***	0.0002	B-C
100	100	80
100	100	60		Test details	Mean 1	Mean 2	Mean Diff.	SE of diff.	n1	n2	q	DF
100	100	66.6667		WT (g1) vs. CDKL5-GFP	99.38	94.17	5.208	7.31	20	20	1.008	57
87.5	100	0		WT (g1) vs. lf5 (CC-4560)	99.38	62.93	36.45	7.31	20	20	7.051	57
100	100	50		CDKL5-GFP vs. lf5 (CC-4560)	94.17	62.93	31.24	7.31	20	20	6.043	57
100	100	40
100	100	100		Compact letter display
100	33.3333	0		WT (g1)	A
100	100	100		CDKL5-GFP	A
100	100	100		lf5 (CC-4560)	B
100	100	100
100	100	66.6667

## Sheet: Fig3C
26548.4T Male Control Litter Mate	26548.5T Male CDKL5 KO	26548.5T-CDKL5-6X Myc	26548.5T-CDKL5-K42A-6X Myc	26548.5T-CKDL5-T170A/Y172F-6X Myc		One-way ANOVA with Tukey’s multiple comparisons post-hoc test
3.896	2.62	1.152	3.699	3.895		Number of families	1
3.492	2.964	2.194	3.033	2.545		Number of comparisons per family	10
2.077	3.177	3.26	3.087	2.363		Alpha	0.05
2.199	2.665	2.109	3.343	2.562
2.45	1.222	1.638	3.24	1.833		Tukey's multiple comparisons test	Mean Diff.	95.00% CI of diff.	Below threshold?	Summary	Adjusted P Value
1.895	2.608	3.367	3.093	2.377		Column A vs. 26548.5T Male CDKL5 KO	-0.3041	-0.4710 to -0.1372	Yes	****	<0.0001	A-B
2.347	3.213	1.806	2.269	1.264		Column A vs. 26548.5T-CDKL5-6X Myc	0.2698	0.08314 to 0.4564	Yes	***	0.0008	A-C
1.863	2.616	3.379	2.917	2.403		Column A vs. 26548.5T-CDKL5-K42A-6X Myc	-0.5422	-0.7310 to -0.3534	Yes	****	<0.0001	A-D
2.49	2.723	2.149	2.668	3.972		Column A vs. Column E	0.03415	-0.1481 to 0.2164	No	ns	0.9862	A-E
2.366	3.291	2.597	3.325	2.913		26548.5T Male CDKL5 KO vs. 26548.5T-CDKL5-6X Myc	0.5739	0.3927 to 0.7550	Yes	****	<0.0001	B-C
4.132	2.619	2.254	3.118	2.51		26548.5T Male CDKL5 KO vs. 26548.5T-CDKL5-K42A-6X Myc	-0.2381	-0.4215 to -0.05468	Yes	**	0.0037	B-D
2.864	2.881	1.275	3.046	3.162		26548.5T Male CDKL5 KO vs. Column E	0.3383	0.1616 to 0.5149	Yes	****	<0.0001	B-E
2.154	3.325	2.425	3.614	3.832		26548.5T-CDKL5-6X Myc vs. 26548.5T-CDKL5-K42A-6X Myc	-0.8119	-1.013 to -0.6104	Yes	****	<0.0001	C-D
2.548	3.014	2.209	3.269	3.189		26548.5T-CDKL5-6X Myc vs. Column E	-0.2356	-0.4310 to -0.04024	Yes	**	0.009	C-E
2.51	2.673	2.497	2.476	3.072		26548.5T-CDKL5-K42A-6X Myc vs. Column E	0.5763	0.3789 to 0.7738	Yes	****	<0.0001	D-E
1.173	3.173	2.308	1.543	2.982
1.474	1.63	1.582	4.143	2.429		Test details	Mean 1	Mean 2	Mean Diff.	SE of diff.	n1	n2	q	DF
3.115	2.038	1.721	3.608	2.716		Column A vs. 26548.5T Male CDKL5 KO	2.557	2.861	-0.3041	0.0611	301	348	7.039	1333
2.38	1.873	2.323	3.729	1.513		Column A vs. 26548.5T-CDKL5-6X Myc	2.557	2.287	0.2698	0.06832	301	226	5.584	1333
1.956	2.289	1.84	3.585	2.139		Column A vs. 26548.5T-CDKL5-K42A-6X Myc	2.557	3.099	-0.5422	0.06912	301	217	11.09	1333
2.751	3.208	3.6	2.701	2.424		Column A vs. Column E	2.557	2.523	0.03415	0.06671	301	246	0.7239	1333
2.28	1.606	2.06	3.158	1.994		26548.5T Male CDKL5 KO vs. 26548.5T-CDKL5-6X Myc	2.861	2.287	0.5739	0.06631	348	226	12.24	1333
2.81	3.443	1.664	3.151	2.789		26548.5T Male CDKL5 KO vs. 26548.5T-CDKL5-K42A-6X Myc	2.861	3.099	-0.2381	0.06714	348	217	5.015	1333
1.961	5.075	1.808	3.929	1.713		26548.5T Male CDKL5 KO vs. Column E	2.861	2.523	0.3383	0.06466	348	246	7.399	1333
4.062	2.346	3.086	3.226	2.108		26548.5T-CDKL5-6X Myc vs. 26548.5T-CDKL5-K42A-6X Myc	2.287	3.099	-0.8119	0.07377	226	217	15.56	1333
4.007	1.46	2.866	4.842	1.971		26548.5T-CDKL5-6X Myc vs. Column E	2.287	2.523	-0.2356	0.07152	226	246	4.659	1333
2.121	2.421	2.897	3.5	2.485		26548.5T-CDKL5-K42A-6X Myc vs. Column E	3.099	2.523	0.5763	0.07229	217	246	11.28	1333
1.229	4.953	3.007	2.039	1.391
0.88	5.085	1.551	3.446	1.761		Compact letter display
2.802	3.921	2.41	2.742	2.173		26548.5T-CDKL5-K42A-6X Myc	A
3.64	3.509	1.657	3.598	1.493		26548.5T Male CDKL5 KO	B
1.121	2.671	1.919	3.287	2.138		Column A	C
2.355	3.447	1.467	2.972	2.051		Column E	C
3.07	2.218	2.373	4.137	2.466		26548.5T-CDKL5-6X Myc	D
4.091	2.5	2.3	3.287	2.359
1.287	1.164	2.364	3.038	3.182
1.425	2.736	1.78	2.584	1.726
2.174	1.768	2.114	3.722	1.578
2.505	2.396	2.677	3.208	2.575
1.085	3.917	1.694	2.967	2.75
2.23	4.257	2.218	2.55	3.096
3.081	2.609	1.533	3.354	2.379
2.165	3.657	2.78	3.781	2.086
1.16	2.875	2.037	3.898	3.246
1.046	2.414	2.058	3.66	3.272
1.558	2.854	2.205	3.358	4.267
1.466	1.969	2.238	1.44	1.932
2.151	2.75	1.87	2.756	4.505
2.558	2.914	1.86	2.8	1.777
1.953	2.328	2.331	1.789	2.762
3.138	3.391	1.639	3.146	4.074
2.126	2.468	2.028	3.242	3.416
2.176	1.986	1.553	3.18	3.08
5.093	1.676	2.208	3.468	2.564
1.432	2.645	3.213	3.251	2.461
1.94	2.363	2.014	3.182	2.645
4.041	3.43	3.486	2.891	3.023
2.472	2.376	1.967	2.009	1.803
2.459	2.122	1.608	2.633	2.567
1.496	3.886	2.273	3.368	2.719
2.185	2.327	2.151	3.052	1.716
3.617	4.604	1.785	3.616	2.036
2.701	3.77	1.822	2.352	2.651
1.913	4.092	2.656	2.364	2.642
1.844	3.993	3.331	2.099	2.057
2.19	4.387	2.399	3.672	1.883
1.891	1.832	1.762	4.88	1.742
3.073	2.786	1.589	3.552	1.303
3.439	4.084	2.748	1.638	2.932
3.553	3.565	2.5	3.203	1.963
3.061	2.894	1.192	3.886	2.33
1.962	1.755	1.393	1.902	1.819
4.03	2.351	1.701	3.327	2.141
1.763	2.505	2.05	3.261	2.971
3.779	2.326	2.34	3.328	3.031
2.364	2.487	1.897	2.367	1.835
1.952	2.298	2.579	2.655	2.103
3.571	2.962	2.298	2.672	1.548
1.295	4.503	2.782	2.416	3.669
4.581	2.372	1.492	3.203	2.204
3.551	2.286	2.259	3.886	2.627
2.224	2.044	2.509	1.902	2.183
1.768	2.749	3.57	3.327	3.719
2.412	2.752	2.58	3.261	1.632
4.262	1.747	1.61	3.328	3.349
2.996	1.77	2.419	2.367	3.053
1.574	2.705	2.634	2.655	2.64
2.763	2.606	2.534	2.672	2.507
2.789	2.119	3.265	2.416	2.276
3.463	2.53	2.589	3.373	3.563
4.43	2.5	2.179	2.967	3.738
1.829	3.025	2.048	2.928	2.416
1.039	2.664	2.485	2.709	2.275
1.524	2.143	2.575	2.347	2.433
2.813	2.032	1.391	3.156	1.832
3.237	1.95	1.641	2.828	2.056
2.346	2.582	2.879	2.725	2.164
2.091	2.435	2.144	2.651	3.096
1.34	2.178	2.195	1.661	1.969
2.337	2.837	2.64	3.076	1.879
2.628	3.169	2.77	2.241	2.218
3.64	3.32	1.836	4.483	1.122
3.059	2.227	2.099	1.691	1.529
1.798	2.685	2.429	2.81	1.727
2.392	2.864	1.904	2.563	2.99
3.301	3.598	2.228	2.956	2.242
1.161	2.543	2.086	4.786	1.934
1.386	1.559	2.776	3.199	3.246
1.783	3.019	2.464	3.469	2.768
3.211	2.698	2.895	3.223	2.863
3.337	2.906	3.514	2.888	1.987
1.44	3.493	2.572	3.761	2.057
1.499	2.63	1.008	2.38	2.556
2.608	2.301	1.993	3.081	2.338
3.845	2.732	2.514	4.162	1.446
2.732	2.128	2.375	2.65	2.59
2.524	1.809	1.608	2.911	2.837
4.195	3.292	1.915	2.922	2.255
1.707	4.503	2.126	3.441	2.452
1.997	3.065	1.736	3.71	2.661
2.242	2.355	3.231	1.628	2.081
1.806	2.36	1.824	1.71	1.993
2.413	2.222	2.544	2.35	2.31
1.786	1.8	1.519	2.768	1.385
2.366	2.565	1.319	4.085	3.117
2.086	1.411	2.627	3.039	2.361
2.843	1.334	2.57	3.742	2.426
3.021	3.068	2.467	2.052	4.165
2.29	3.533	2.557	3.106	1.987
3.812	3.762	3.378	1.697	2.409
3.274	2.023	1.442	5.632	1.513
1.605	2.133	2.696	3.591	2.433
1.648	2.409	2.349	2.687	2.771
2.236	3.08	1.869	1.987	3.109
3.423	3.106	2.878	3.506	1.694
2.836	4.022	1.362	4.28	2.205
1.866	1.707	2.464	2.854	2.237
4.513	2.309	1.436	2.154	2.558
2.916	3.512	2.645	3.052	2.663
3.768	2.273	1.982	4.329	2.454
4.083	1.963	1.642	2.135	2.713
3.966	2.041	2.135	4.023	3.441
3.917	2.778	2.273	4.301	2.179
2.082	2.242	1.656	3.003	1.799
3.26	3.291	2.408	3.185	1.957
2.551	3.192	2.776	3.068	3.089
1.723	2.584	2.225	4.008	2.353
2.991	2.467	4.682	3.826	2.931
3.487	3.579	2.93	4.245	2.194
1.791	4.08	3.908	4.339	2.374
1.993	3.219	2.114	4.606	1.542
2.001	5.356	2.472	3.792	2.186
2.495	2.738	4.248	2.066	2.397
1.648	4.779	2.089	3.9	2.298
1.66	4.987	2.209	2.68	2.552
2.642	2.895	2.311	4.263	3.082
3.173	3.025	1.599	3.186	2.104
3.517	4.226	2.179	2.995	2.819
4.286	1.818	2.265	2.817	1.655
4.151	1.769	2.591	2.6	3.177
2.249	3.988	2.448	3.05	2.805
3.461	2.375	1.919	3.535	2.447
1.808	2.629	2.191	3.652	2.851
2.129	2.402	2.619	3.737	4.848
2.309	2.162	1.512	3.848	1.4
2.149	2.35	1.905	2.294	2.016
1.805	2.541	2.224	2.67	2.083
1.374	1.977	2.107	3.104	2.099
1.583	2.956	2.089	3.05	2.448
2.761	2.227	1.784	3.476	3.266
1.476	2.533	1.313	2.719	4.479
2.263	3.347	2.073	3.744	2.172
3.235	4.098	2.273	3.141	4.853
2.064	2.275	2.161	2.327	2.514
3.407	2.589	1.86	2.258	3.593
2.432	3.371	3.051	1.153	4.061
1.818	2.761	1.668	2.693	1.655
2.594	2.078	4.485	3.343	4.046
1.482	3.087	3.027	3.68	1.71
1.034	3.56	2.231	3.398	3.717
4.505	2.669	2.496	3.437	1.741
3.308	4.755	2.026	1.562	2.474
3.181	4.153	2.42	3.606	2.577
2.868	2.651	1.675	3.406	1.976
3.266	3.628	2.073	2.63	2.721
2.407	2.172	2.415	2.707	1.135
3.81	2.666	2.73	2.933	2.351
2.267	3.685	2.211	2.098	2.319
1.664	3.023	2.312	2.352	2.239
1.731	2.859	3.318	3.704	2.053
2.766	3.468	2.645	3.97	1.744
2.646	3.053	2.924	2.468	2.476
1.39	2.023	3.477	1.857	1.585
1.831	2.871	3.195	2.969	2.307
3.414	3.43	3.013	2.635	3.384
2.063	2.288	1.626	2.851	3.263
2.412	2.341	2.701	2.662	2.801
2.366	2.223	2.772	1.246	2.781
3.231	2.73	2.069	3.498	2.181
2.177	2.38	1.985	3.105	4.254
2.464	2.191	2.782	5.404	2.313
2.714	2.556	2.309	2.619	2.108
1.604	2.206	2.561	2.009	1.803
3.825	2.649	2.65	1.85	2.603
2.275	3.517	2.05	3.805	1.714
2.533	2.551	2.861	5.095	2.854
2.142	1.979	2.191	5.178	3.011
1.601	3.563	2.766	4.403	2.603
2.783	2.446	1.8	2.324	2.297
3.666	3.164	1.66	1.44	3.677
2.214	2.512	2.375	3.557	1.847
2.368	2.396	2.207	2.99	2.292
1.533	2.194	2.031	3.708	1.548
1.47	3.957	1.329	4.422	2.639
3.288	2.788	2.395	3.361	1.95
2.246	1.939	2.283	3.488	1.658
3.038	2.193	1.898	3.945	3.071
3.637	2.552	2.151		3.628
1.943	2.093	1.31		4.801
2.178	2.015	2.151		2.809
2.463	2.418	1.435		1.793
3.802	2.196	2.609		1.139
4.674	2.183	2.715		2.385
2.455	2.303	1.918		4.473
2.94	3.263	2.474		2.004
2.046	2.767	3.186		2.048
2.201	2.367			3.863
3.815	2.248			2.305
2.406	1.487			2.228
1.675	1.923			2.804
2.259	2.995			4.656
3.405	3.834			1.855
3.502	2.427			1.792
1.656	2.46			3.059
1.48	2.667			3.125
1.997	4.435			3.091
2.521	3.167			4.831
2.084	2.751			1.951
1.971	5.347			3.098
2.535	2.837			1.62
2.737	3.407			4.299
2.144	1.799			2.088
1.589	2.294			2.387
1.683	2.859			1.894
1.789	3.219			1.588
1.819	5.517			2.643
3.02	3.681
3.6	3.326
2.91	2.968
2.627	3.516
1.562	5.138
2.751	2.993
1.861	3.373
2.37	2.452
5.018	3.769
3.666	3.048
2.475	3.554
2.397	2.553
5.581	2.956
3.476	2.26
2.588	2.824
2.408	2.622
3.466	3.09
3.684	2.946
1.885	2.873
2.5	3.255
2.909	4.857
2.73	2.545
2.954	3.105
3.415	2.205
2.692	4.152
2.454	2.574
1.797	1.546
2.289	1.962
3.193	2.303
3.317	3.289
2.326	2.722
2.623	2.722
2.777	2.734
2.533	1.902
1.624	2.5
2.003	2.393
2.653	2.822
2.521	2.495
2.292	3.832
2.577	3.048
2.105	1.785
3.324	3.737
1.332	2.811
3.392	4.977
3.031	1.97
1.848	2.923
3.031	1.94
2.388	2.198
2.305	3.461
4.343	5.293
2.383	3.265
2.843	2.399
3.238	1.906
1.483	2.711
2.484	3.452
	3.325
	3.742
	3.583
	4.614
	3.261
	2.016
	1.914
	3.276
	2.723
	1.882
	4.097
	3.175
	2.945
	2.799
	2.179
	3.172
	3.357
	2.636
	2.647
	3.128
	2.018
	2.275
	3.297
	2.697
	3.917
	4.684
	4.48
	4.099
	2.547
	3.204
	1.53
	2.022
	4.001
	3.088
	2.411
	2.995
	3.278
	1.615
	4.63
	3.485
	4.273
	3.17
	2.231
	2.036
	3.075
	3.4
	2.52

## Sheet: Fig5
Fig 5A	Data is found below
Fig 5B	Data can be found in S2 Table on tab "All CDKL5 peptides'
Fig 5C	Data is found below
Fig 5D	Data can be found in S2 Table on tab 'CDKL5 (WT & K33R) CIP peptides'
Fig 5A
	Experiment 3			Experiment 4			Average
Phospho isoform	lf5 CDKL5 -GFP	lf2 CDKL5 -GFP	lf5 CDKL5K33R -GFP	lf5 CDKL5 -GFP	lf2 CDKL5 -GFP	lf5 CDKL5K33R -GFP	lf5 CDKL5 -GFP	lf2 CDKL5 -GFP	lf5 CDKL5K33R -GFP
S162		1.36228e+06			6016.49	76012.5	0	684147	38006.3
S162;T164	78729.3		367810			169330	39364.6	0	268570
S162;Y166	588986	0	1.10467e+06		935079	624514	294493	467539	864593
S162;S168		0					0	0	0
T164	0	5.21292e+06		52534.5	1.68324e+06		26267.2	3.44808e+06	0
T164;Y166	276879	4.48355e+06		204784	1.89279e+06		240832	3.18817e+06	0
Y166		1.51064e+07	42182.8		1.73847e+07		0	1.62456e+07	21091.4
S168		1.8714e+06			5.13568e+06		0	3.50354e+06	0
Unmodified	2.73493e+06	1.16836e+08			7.22057e+07	48538.2	1.36747e+06	9.45211e+07	24269.1
Sum							1.96842e+06	1.22058e+08	1.21653e+06
Fig 5C
CDKL5													Cdkl5^K33R
Phospho isoform	Control CDKL5 1	Control CDKL5 2	Control CDKL5 3	Control CDKL5 4	+CIP CDKL5 1	+CIP CDKL5 2	+CIP CDKL5 3	+CIP CDKL5 4	Average Control CDKL5	Average +CIP CDKL5			Phospho isoform	Control CDKL5 ^K33R 1	Control CDKL5 ^K33R 2	Control CDKL5 ^K33R 3	+CIP CDKL5 ^K33R 1	+CIP CDKL5 ^K33R 2	+CIP CDKL5 ^K33R 3	Average Control CDKL5 ^K33R	Average +CIP CDKL5 ^K33R
S162	0	0	0	0	62407.4	154757	0	25227250	0	6.3611e+06			S162	0	65627.2	199386	7.05079e+06	3.95549e+06	1.18243e+07	88337.7	7.61018e+06
S162T164													S162T164	70238.1	715139	156733	122402	165474	67175.1	314037	118350
S162Y166													S162Y166	0	228738	461285	0	631644	0	230008	210548
T164	0	0	0	0	8.06545e+07	8.441e+07	5.60821e+07	72119910	0	7.33166e+07			T164	68175.9	0	0	1.81551e+07	1.55682e+07	6.71792e+06	22725.3	1.34804e+07
T164Y166	0	0	0	0	328488	441801	568267	0	0	334639			T164Y166	0	363937	492345	0	978924	33761.2	285427	337562
Y166													Y166	0	0	63173.4	0	0	0	21057.8	0
Unmodified	0	0	41177.1	0	2.76794e+06	1.93929e+06	5.44576e+06	2.89662e+06	10294.3	3.2624e+06			Unmodified	80329.7	72263.5	44666.2	874706	1.53842e+06	605751	65753.1	1.00629e+06
Sum	0	0	41177.1	0	83813354	8.69459e+07	6.20962e+07	1.00244e+08	10294.3	83274791			Sum	218744	1.44571e+06	1.41759e+06	2.6203e+07	2.28382e+07	1.92489e+07	1.02735e+06	2.27634e+07

## Sheet: Fig7D
WT	lf5	k33r	3a	y166f	lf2		One-way ANOVA with Tukey’s multiple comparisons post-hoc test
18337.2	2912.37	5495.12	11165.9	13040.1	12058.3		Number of families	1
18044.3	2342.58	4990.07	9405.73	6391.58	9983.59		Number of comparisons per family	15
17963.2	1957.08	4804.85	6282.99	5999.05	9630.73		Alpha	0.05
17795.8	1891.35	4449.42	5102.54	5502.49	8403.63
17325	1847.63	4182.29	4779.4	5289.85	8296.86		Tukey's multiple comparisons test	Mean Diff.	95.00% CI of diff.	Below threshold?	Summary	Adjusted P Value
17098.8	1631.45	3951.22	3836.42	4931.02	7495.47		WT vs. lf5	10999	10201 to 11797	Yes	****	<0.0001	A-B
17098.2	1384.99	3503.64	3153.92	4765.89	6992.2		WT vs. k33r	10149	9349 to 10949	Yes	****	<0.0001	A-C
16706.8	1296.03	3442.85	2849.43	4641.55	6960.78		WT vs. 3a	10126	9330 to 10922	Yes	****	<0.0001	A-D
16516.2	1198.47	3346.71	2509.6	4632.02	6800.09		WT vs. y166f	8865	8062 to 9669	Yes	****	<0.0001	A-E
16496.3	1175.35	3220.27	2451.09	4534.85	6766.41		WT vs. lf2	7822	7028 to 8617	Yes	****	<0.0001	A-F
16334.5	1126.08	3036.71	2369.12	4444.11	6602.27		lf5 vs. k33r	-850.1	-1650 to -50.19	Yes	*	0.0297	B-C
16317.4	1038.24	2995.56	2319.73	4210.9	6465.71		lf5 vs. 3a	-873.8	-1670 to -77.74	Yes	*	0.0219	B-D
16144.4	962.221	2866.76	2230.02	4148.01	6414.68		lf5 vs. y166f	-2134	-2938 to -1330	Yes	****	<0.0001	B-E
15415.8	947.324	2820.68	2220.11	4143.98	6396.22		lf5 vs. lf2	-3177	-3971 to -2383	Yes	****	<0.0001	B-F
15331.4	927.353	2593.72	2190.09	4024.66	6321.82		k33r vs. 3a	-23.71	-821.7 to 774.3	No	ns	>0.9999	C-D
14670.1	905.236	2565.73	1972.34	3962.66	6189.79		k33r vs. y166f	-1284	-2090 to -478.0	Yes	****	<0.0001	C-E
14482.4	861.267	2371.86	1967.37	3919.95	6096.14		k33r vs. lf2	-2327	-3123 to -1531	Yes	****	<0.0001	C-F
14413	841.323	2289.8	1891.39	3795.19	6011.96		3a vs. y166f	-1260	-2062 to -458.1	Yes	***	0.0001	D-E
14321.9	830.912	2056.12	1801.26	3784.38	5893.99		3a vs. lf2	-2303	-3095 to -1511	Yes	****	<0.0001	D-F
14229.3	749.533	1818	1779.63	3779.19	5299.85		y166f vs. lf2	-1043	-1843 to -242.9	Yes	**	0.0029	E-F
14220.3	711.186	1806.72	1714.9	3668.27	5244.74
14033.7	681.206	1796.59	1701.81	3626.45	5166.86		Test details	Mean 1	Mean 2	Mean Diff.	SE of diff.	n1	n2	q	DF
13947.4	672.971	1789.27	1695.26	3619.76	5148.77		WT vs. lf5	11399	399.2	10999	279.1	104	104	55.73	617
13919.1	657.566	1665.6	1679.73	3562.97	5118.95		WT vs. k33r	11399	1249	10149	279.8	104	103	51.3	617
13775.6	642.542	1636.98	1632.69	3441.81	5029.17		WT vs. 3a	11399	1273	10126	278.5	104	105	51.42	617
13654.7	639.464	1617.57	1619.67	3380.37	4686.16		WT vs. y166f	11399	2533	8865	281.2	104	101	44.59	617
13608.5	626.862	1607.85	1594.23	3284.52	4652.16		WT vs. lf2	11399	3576	7822	277.8	104	106	39.82	617
13561.1	599.289	1578.41	1505.17	3250.04	4637.76		lf5 vs. k33r	399.2	1249	-850.1	279.8	104	103	4.296	617
13531.9	589.951	1572.28	1494.87	3193.43	4475.84		lf5 vs. 3a	399.2	1273	-873.8	278.5	104	105	4.438	617
13412.1	585.215	1533.6	1479.28	3192.7	4431.98		lf5 vs. y166f	399.2	2533	-2134	281.2	104	101	10.73	617
13377.6	538.295	1481.22	1440.81	3115.37	4401.11		lf5 vs. lf2	399.2	3576	-3177	277.8	104	106	16.17	617
13192.9	532.309	1448.6	1440.77	3045.81	4380		k33r vs. 3a	1249	1273	-23.71	279.1	103	105	0.1201	617
13162.6	503.804	1448.59	1362.04	3020.51	4358.72		k33r vs. y166f	1249	2533	-1284	281.9	103	101	6.441	617
12927.6	499.478	1403.14	1356.75	2987.76	4357.93		k33r vs. lf2	1249	3576	-2327	278.5	103	106	11.82	617
12784.9	498.147	1382.12	1352.58	2958.26	4166.98		3a vs. y166f	1273	2533	-1260	280.5	105	101	6.352	617
12761.9	498.027	1319.82	1344.46	2900.57	4117.93		3a vs. lf2	1273	3576	-2303	277.1	105	106	11.75	617
12760.9	477.193	1319.67	1343.43	2888.87	4093.2		y166f vs. lf2	2533	3576	-1043	279.9	101	106	5.27	617
12677.4	448.996	1301.58	1325.65	2782.83	4021.2
12469.1	443.184	1239.56	1274	2781.48	3914.98		Compact letter display
12437.8	441.077	1232.32	1262.44	2678.53	3888.06		WT	A
12423.2	406.63	1214.22	1062.06	2677.48	3838.17		lf2	B
12363.4	389.479	1172.03	1019.91	2670.74	3732.16		y166f	C
12286.5	389.431	1114.47	1017.82	2596.84	3719.8		3a	D
12132.3	372.866	1091.49	1017.22	2520.68	3662.04		k33r	D
12045.1	360.681	1055.79	996.972	2489.52	3625.56		lf5	E
11975.3	351.115	1010.16	991.52	2478.86	3535.11
11438.2	346.152	1004.29	978.451	2429.17	3511.19
11390.9	334.548	982.84	968.199	2388.32	3502.35
11229.5	329.898	971.604	933.542	2379.71	3449.78
11179.9	326.101	960.09	910.151	2358.39	3430.4
11122.6	320.948	959.75	856.435	2351.7	3407.43
10963.9	309.308	952.176	838.186	2292.64	3327.77
10904.1	305.011	943.992	831.504	2291.79	3298.26
10883.5	300.684	922.745	829.53	2286.69	3195.41
10814.2	296.43	910.92	818.76	2278.25	3175.88
10636.2	268.036	897.836	795.303	2252.88	3159.41
10571.6	254.978	856.004	765.267	2224.22	3083.15
10546.4	250.826	842.268	754.316	2133.3	3047.31
10460	246.837	838.581	750.882	2123.23	3010.27
10417.9	239.522	833.124	746.865	2122.76	2992.71
10331.8	238.01	818.843	711.357	1957.36	2936.52
10293.4	214.491	787.421	656.505	1930.73	2797.05
10276.4	205.02	775.577	646.325	1919.18	2793.92
10233.4	202.421	769.707	612.28	1911.6	2645.84
10148.6	186.703	744.769	610.413	1909.17	2591.35
10142.3	182.62	735.858	607.327	1865.03	2559.29
10129.1	180.923	668.472	595.739	1791.51	2536.97
9984.54	175.028	644.883	594.309	1771.19	2437.95
9913.69	171.697	643.804	588.39	1699.62	2353.35
9874.5	161.769	643.136	540.01	1694.49	2293.92
9840.29	149.393	623.525	512.578	1672.02	2262.71
9806.17	137.649	588.569	488.006	1595.47	2251.16
9726.59	130.766	586.409	469.928	1562.24	2197.24
9716.24	120.697	525.035	468.816	1559.05	2175.37
9715.56	113.874	507.535	465.334	1552.74	2133.57
9665.89	112.264	480.432	464.47	1459.51	2060.31
9488.85	109.325	431.989	448.389	1313.87	2038.17
9356.17	89.8005	429.098	441.536	1259.73	2024.25
9294	87.9315	425.463	426.783	1227.35	2022.43
9230.91	70.431	375.25	397.072	1207.6	1970.18
9069.28	60.6397	366.629	388.579	1134.7	1923.86
9001.42	55.4409	363.263	341.043	1029.66	1845.89
8932.31	50.7925	357.467	338.876	1009.02	1795.23
8894.22	49.4076	354.624	327.668	953.736	1782.86
8545.81	46.315	342.79	309.807	921.415	1738.12
8435.7	23.0649	340.167	270.51	807.088	1702.41
8434.75	18.32	316.798	260.747	762.128	1649.85
8384.85	-13.6516	257.317	256.496	709.679	1632.61
8314.83	-16.8529	243.117	225.937	704.123	1604.86
7928.84	-24.5733	227.427	205.447	660.226	1599.99
7913.45	-35.3078	206.683	203.656	641.511	1519.05
7715.58	-48.841	183.213	202.826	620.238	1446.9
7512.74	-53.2157	139.687	179.073	587.062	1417.23
7139.82	-59.9163	124.829	175.051	452.822	1237.5
7136.83	-92.2604	120.892	88.774	396.83	1099.74
6964.51	-179.759	76.4009	87.4003	372.518	872
6890.52	-301.109	23.53	78.0472	340.647	819.173
6250.9	-337.265	14.3137	51.712	308.268	755.611
6044.71	-428.505	-140.371	34.8944	49.1424	735.597
5487.74	-456.663	-160.85	4.798	-66.8182	655.872
5444.86	-542.949	-214.904	-122.362	-78.5207	442.496
4540.51	-575.493	-944.257	-131.526		417.24
3859.76	-1115.4	-2645.12	-144.063		308.441
2396.84	-2057.94		-192.55		148.775
			-303.312		31.2207
					-275.653

## Sheet: Fig8B
234 4t	234 5t	234 5t/216	238 4t	238 5t	238 5t/216	1192 4t	1192 5t	1192 5t/216		One-way ANOVA with Tukey’s multiple comparisons post-hoc test
0.50045	0.20505	0.615861	0.310484	0.390717	0.596953	0.546274	0.341891	0.468267		Number of families	1
0.324134	0.202693	0.429643	0.293002	0.319818	0.400578	0.456889	0.306154	0.434711		Number of comparisons per family	36
0.282337	0.199019	0.358585	0.237672	0.263262	0.391451	0.309527	0.304135	0.358053		Alpha	0.05
0.210989	0.171034	0.330692	0.23706	0.221315	0.375878	0.273831	0.300315	0.332328
0.194106	0.155178	0.286936	0.235773	0.221105	0.355609	0.253905	0.293972	0.327255		Tukey's multiple comparisons test	Mean Diff.	95.00% CI of diff.	Below threshold?	Summary	Adjusted P Value
0.185636	0.153552	0.285667	0.221926	0.215012	0.347937	0.245504	0.29046	0.324555		234 4t vs. 234 5t	0.03608	-0.02958 to 0.1017	No	ns	0.7354	A-B
0.160337	0.146619	0.274039	0.216804	0.197253	0.305699	0.235747	0.26643	0.310776		234 4t vs. 234 5t/216	-0.07922	-0.1419 to -0.01650	Yes	**	0.0032	A-C
0.155651	0.144769	0.27361	0.208113	0.19135	0.30437	0.230744	0.245846	0.306255		234 4t vs. 238 4t	-0.02352	-0.08779 to 0.04075	No	ns	0.9669	A-D
0.154724	0.144764	0.271447	0.199509	0.179614	0.294603	0.227056	0.245798	0.305764		234 4t vs. 238 5t	-0.015	-0.08066 to 0.05066	No	ns	0.9986	A-E
0.141806	0.14422	0.261724	0.196941	0.17252	0.271454	0.207214	0.244703	0.304616		234 4t vs. 238 5t/216	-0.1072	-0.1711 to -0.04338	Yes	****	<0.0001	A-F
0.140962	0.132898	0.261427	0.190336	0.17019	0.270656	0.194402	0.244587	0.298123		234 4t vs. 1192 4t	-0.03523	-0.1004 to 0.02995	No	ns	0.7525	A-G
0.140948	0.119444	0.256967	0.190316	0.163599	0.2638	0.181466	0.227816	0.248429		234 4t vs. 1192 5t	-0.04789	-0.1136 to 0.01777	No	ns	0.3578	A-H
0.137778	0.114574	0.255594	0.187221	0.162712	0.262009	0.178706	0.226611	0.233334		234 4t vs. 1192 5t/216	-0.09335	-0.1585 to -0.02818	Yes	***	0.0004	A-I
0.126163	0.111636	0.241791	0.181681	0.158641	0.260986	0.172551	0.201438	0.231328		234 5t vs. 234 5t/216	-0.1153	-0.1763 to -0.05435	Yes	****	<0.0001	B-C
0.123195	0.110028	0.240953	0.177638	0.155533	0.251818	0.165901	0.188086	0.231027		234 5t vs. 238 4t	-0.05959	-0.1221 to 0.002948	No	ns	0.0755	B-D
0.121111	0.107175	0.235159	0.171709	0.150529	0.251528	0.164341	0.186577	0.226974		234 5t vs. 238 5t	-0.05107	-0.1150 to 0.01289	No	ns	0.2384	B-E
0.120288	0.100621	0.233561	0.171604	0.149856	0.246691	0.163426	0.17994	0.224194		234 5t vs. 238 5t/216	-0.1433	-0.2054 to -0.08120	Yes	****	<0.0001	B-F
0.115413	0.096324	0.228757	0.170086	0.14775	0.242019	0.161568	0.163351	0.224137		234 5t vs. 1192 4t	-0.0713	-0.1348 to -0.007835	Yes	*	0.015	B-G
0.115144	0.093293	0.214434	0.166721	0.14565	0.241661	0.147364	0.155523	0.220792		234 5t vs. 1192 5t	-0.08397	-0.1479 to -0.02000	Yes	**	0.0017	B-H
0.110507	0.09242	0.213154	0.15938	0.143045	0.229908	0.144996	0.154768	0.208305		234 5t vs. 1192 5t/216	-0.1294	-0.1929 to -0.06596	Yes	****	<0.0001	B-I
0.095103	0.091821	0.20046	0.156944	0.134037	0.226396	0.142605	0.147965	0.207812		234 5t/216 vs. 238 4t	0.0557	-0.003748 to 0.1152	No	ns	0.0863	C-D
0.091738	0.080027	0.196114	0.152301	0.133841	0.225022	0.13915	0.143364	0.205784		234 5t/216 vs. 238 5t	0.06422	0.003272 to 0.1252	Yes	*	0.0303	C-E
0.088975	0.078719	0.194646	0.151316	0.124746	0.22314	0.135435	0.137035	0.201177		234 5t/216 vs. 238 5t/216	-0.02802	-0.08702 to 0.03099	No	ns	0.8621	C-F
0.085584	0.078211	0.191759	0.148659	0.11903	0.221312	0.134861	0.135669	0.194842		234 5t/216 vs. 1192 4t	0.044	-0.01643 to 0.1044	No	ns	0.3602	C-G
0.084489	0.076517	0.18741	0.145117	0.114119	0.219738	0.126825	0.13443	0.194128		234 5t/216 vs. 1192 5t	0.03133	-0.02962 to 0.09228	No	ns	0.8005	C-H
0.077284	0.073929	0.184995	0.136535	0.112772	0.211976	0.114859	0.134099	0.187011		234 5t/216 vs. 1192 5t/216	-0.01413	-0.07455 to 0.04630	No	ns	0.9983	C-I
0.069639	0.072433	0.180326	0.127228	0.098412	0.205115	0.106487	0.129276	0.176775		238 4t vs. 238 5t	0.00852	-0.05402 to 0.07106	No	ns	>0.9999	D-E
0.050509	0.068722	0.172265	0.127051	0.098119	0.204272	0.089307	0.116684	0.16135		238 4t vs. 238 5t/216	-0.08372	-0.1444 to -0.02308	Yes	***	0.0007	D-F
	0.068583	0.171559	0.123107	0.097049	0.190429	0.077456	0.110303	0.136582		238 4t vs. 1192 4t	-0.01171	-0.07374 to 0.05032	No	ns	0.9996	D-G
	0.054196	0.167263	0.114907	0.086308	0.179081	0.073559	0.1012	0.111934		238 4t vs. 1192 5t	-0.02437	-0.08691 to 0.03817	No	ns	0.952	D-H
	0.048719	0.164577	0.108549	0.08259	0.161982	0.067587	0.081734	0.100169		238 4t vs. 1192 5t/216	-0.06983	-0.1319 to -0.007804	Yes	*	0.0146	D-I
		0.158249	0.107588		0.158912	0.063405		0.096145		238 5t vs. 238 5t/216	-0.09224	-0.1544 to -0.03013	Yes	***	0.0002	E-F
		0.15622	0.095083		0.148324					238 5t vs. 1192 4t	-0.02023	-0.08369 to 0.04324	No	ns	0.986	E-G
		0.136336	0.087333		0.143607					238 5t vs. 1192 5t	-0.03289	-0.09686 to 0.03108	No	ns	0.8002	E-H
		0.131069			0.124691					238 5t vs. 1192 5t/216	-0.07835	-0.1418 to -0.01488	Yes	**	0.0044	E-I
		0.130531								238 5t/216 vs. 1192 4t	0.07201	0.01042 to 0.1336	Yes	**	0.0092	F-G
		0.118986								238 5t/216 vs. 1192 5t	0.05935	-0.002767 to 0.1215	No	ns	0.0739	F-H
		0.104489								238 5t/216 vs. 1192 5t/216	0.01389	-0.04771 to 0.07549	No	ns	0.9987	F-I
										1192 4t vs. 1192 5t	-0.01267	-0.07613 to 0.05080	No	ns	0.9995	G-H
										1192 4t vs. 1192 5t/216	-0.05812	-0.1211 to 0.004837	No	ns	0.0965	G-I
										1192 5t vs. 1192 5t/216	-0.04546	-0.1089 to 0.01801	No	ns	0.3834	H-I
										Test details	Mean 1	Mean 2	Mean Diff.	SE of diff.	n1	n2	q	DF
										234 4t vs. 234 5t	0.1502	0.1141	0.03608	0.021	28	31	2.429	283
										234 4t vs. 234 5t/216	0.1502	0.2294	-0.07922	0.02007	28	38	5.584	283
										234 4t vs. 238 4t	0.1502	0.1737	-0.02352	0.02056	28	34	1.618	283
										234 4t vs. 238 5t	0.1502	0.1652	-0.015	0.021	28	31	1.01	283
										234 4t vs. 238 5t/216	0.1502	0.2574	-0.1072	0.02043	28	35	7.424	283
										234 4t vs. 1192 4t	0.1502	0.1854	-0.03523	0.02085	28	32	2.39	283
										234 4t vs. 1192 5t	0.1502	0.1981	-0.04789	0.021	28	31	3.224	283
										234 4t vs. 1192 5t/216	0.1502	0.2435	-0.09335	0.02085	28	32	6.332	283
										234 5t vs. 234 5t/216	0.1141	0.2294	-0.1153	0.0195	31	38	8.363	283
										234 5t vs. 238 4t	0.1141	0.1737	-0.05959	0.02001	31	34	4.212	283
										234 5t vs. 238 5t	0.1141	0.1652	-0.05107	0.02046	31	31	3.53	283
										234 5t vs. 238 5t/216	0.1141	0.2574	-0.1433	0.01987	31	35	10.2	283
										234 5t vs. 1192 4t	0.1141	0.1854	-0.0713	0.0203	31	32	4.967	283
										234 5t vs. 1192 5t	0.1141	0.1981	-0.08397	0.02046	31	31	5.803	283
										234 5t vs. 1192 5t/216	0.1141	0.2435	-0.1294	0.0203	31	32	9.015	283
										234 5t/216 vs. 238 4t	0.2294	0.1737	0.0557	0.01902	38	34	4.142	283
										234 5t/216 vs. 238 5t	0.2294	0.1652	0.06422	0.0195	38	31	4.658	283
										234 5t/216 vs. 238 5t/216	0.2294	0.2574	-0.02802	0.01887	38	35	2.099	283
										234 5t/216 vs. 1192 4t	0.2294	0.1854	0.044	0.01933	38	32	3.219	283
										234 5t/216 vs. 1192 5t	0.2294	0.1981	0.03133	0.0195	38	31	2.272	283
										234 5t/216 vs. 1192 5t/216	0.2294	0.2435	-0.01413	0.01933	38	32	1.034	283
										238 4t vs. 238 5t	0.1737	0.1652	0.00852	0.02001	34	31	0.6022	283
										238 4t vs. 238 5t/216	0.1737	0.2574	-0.08372	0.0194	34	35	6.103	283
										238 4t vs. 1192 4t	0.1737	0.1854	-0.01171	0.01984	34	32	0.8344	283
										238 4t vs. 1192 5t	0.1737	0.1981	-0.02437	0.02001	34	31	1.723	283
										238 4t vs. 1192 5t/216	0.1737	0.2435	-0.06983	0.01984	34	32	4.977	283
										238 5t vs. 238 5t/216	0.1652	0.2574	-0.09224	0.01987	31	35	6.565	283
										238 5t vs. 1192 4t	0.1652	0.1854	-0.02023	0.0203	31	32	1.409	283
										238 5t vs. 1192 5t	0.1652	0.1981	-0.03289	0.02046	31	31	2.273	283
										238 5t vs. 1192 5t/216	0.1652	0.2435	-0.07835	0.0203	31	32	5.458	283
										238 5t/216 vs. 1192 4t	0.2574	0.1854	0.07201	0.01971	35	32	5.168	283
										238 5t/216 vs. 1192 5t	0.2574	0.1981	0.05935	0.01987	35	31	4.224	283
										238 5t/216 vs. 1192 5t/216	0.2574	0.2435	0.01389	0.01971	35	32	0.9967	283
										1192 4t vs. 1192 5t	0.1854	0.1981	-0.01267	0.0203	32	31	0.8822	283
										1192 4t vs. 1192 5t/216	0.1854	0.2435	-0.05812	0.02014	32	32	4.081	283
										1192 5t vs. 1192 5t/216	0.1981	0.2435	-0.04546	0.0203	31	32	3.166	283
										Compact letter display
										238 5t/216	A
										1192 5t/216	A B
										234 5t/216	A C
										1192 5t	A C D
										1192 4t	B C D
										238 4t	C E
										238 5t	D E
										234 4t	D E
										234 5t	E

## Sheet: Fig8C
MS234 4T	MS234 5T	MS234 5T/MS216	MS238 4T	MS238 5T	MS238 5T/MS216	GP1192 4T	GP1192 5T	GP1192 5T/MS216		One-way ANOVA with Tukey’s multiple comparisons post-hoc test
0.45574	0.659737	0.24004	0.46133	0.428162	0.365163	0.415719	0.449004	0.299587		Number of families	1
0.450595	0.556587	0.225596	0.392981	0.39658	0.309322	0.415097	0.415234	0.25296		Number of comparisons per family	36
0.434543	0.479111	0.224182	0.320638	0.365374	0.277183	0.378412	0.3712	0.210989		Alpha	0.05
0.434541	0.473117	0.185224	0.313974	0.33172	0.261307	0.345629	0.365318	0.186898
0.388911	0.450678	0.179853	0.298461	0.329843	0.243588	0.306339	0.363223	0.179774		Tukey's multiple comparisons test	Mean Diff.	95.00% CI of diff.	Below threshold?	Summary	Adjusted P Value
0.386545	0.449837	0.177382	0.26789	0.325786	0.234299	0.30426	0.324263	0.175626		MS234 4T vs. MS234 5T	-0.07874	-0.1468 to -0.01069	Yes	*	0.0105	A-B
0.384359	0.428896	0.158183	0.254243	0.309174	0.202238	0.297383	0.306859	0.162479		MS234 4T vs. MS234 5T/MS216	0.1781	0.1131 to 0.2431	Yes	****	<0.0001	A-C
0.383892	0.426132	0.14962	0.243084	0.307652	0.19642	0.288382	0.282296	0.149273		MS234 4T vs. MS238 4T	0.08397	0.01736 to 0.1506	Yes	**	0.0032	A-D
0.382242	0.42506	0.143441	0.240381	0.289925	0.178013	0.253704	0.278917	0.146885		MS234 4T vs. MS238 5T	0.05686	-0.01119 to 0.1249	No	ns	0.1863	A-E
0.362469	0.420113	0.142027	0.23939	0.289687	0.168625	0.251385	0.270422	0.141649		MS234 4T vs. MS238 5T/MS216	0.1441	0.07795 to 0.2103	Yes	****	<0.0001	A-F
0.358759	0.417458	0.140525	0.239355	0.280956	0.161198	0.24718	0.266919	0.133155		MS234 4T vs. GP1192 4T	0.08201	0.01446 to 0.1496	Yes	**	0.0056	A-G
0.333198	0.403864	0.140172	0.232527	0.280085	0.156662	0.246453	0.26509	0.125186		MS234 4T vs. GP1192 5T	0.07789	0.009837 to 0.1459	Yes	*	0.012	A-H
0.327949	0.386182	0.137204	0.227128	0.262911	0.156349	0.244256	0.25671	0.120207		MS234 4T vs. GP1192 5T/MS216	0.1743	0.1067 to 0.2418	Yes	****	<0.0001	A-I
0.314247	0.385899	0.135874	0.221437	0.261821	0.154201	0.243624	0.25599	0.118529		MS234 5T vs. MS234 5T/MS216	0.2569	0.1937 to 0.3200	Yes	****	<0.0001	B-C
0.312915	0.382299	0.128408	0.209305	0.251522	0.154198	0.24073	0.253176	0.117796		MS234 5T vs. MS238 4T	0.1627	0.09789 to 0.2275	Yes	****	<0.0001	B-D
0.312875	0.374304	0.128364	0.203383	0.241501	0.138325	0.233957	0.241227	0.117135		MS234 5T vs. MS238 5T	0.1356	0.06930 to 0.2019	Yes	****	<0.0001	B-E
0.275236	0.365364	0.123076	0.20103	0.228817	0.137633	0.222339	0.229766	0.116127		MS234 5T vs. MS238 5T/MS216	0.2229	0.1585 to 0.2872	Yes	****	<0.0001	B-F
0.270206	0.353271	0.122169	0.197943	0.204136	0.136676	0.199655	0.19265	0.113465		MS234 5T vs. GP1192 4T	0.1607	0.09496 to 0.2265	Yes	****	<0.0001	B-G
0.253669	0.346885	0.108079	0.197411	0.201313	0.132053	0.174258	0.158644	0.112311		MS234 5T vs. GP1192 5T	0.1566	0.09033 to 0.2229	Yes	****	<0.0001	B-H
0.248544	0.334464	0.100978	0.194412	0.197575	0.129186	0.169105	0.153091	0.103327		MS234 5T vs. GP1192 5T/MS216	0.253	0.1872 to 0.3188	Yes	****	<0.0001	B-I
0.24526	0.334378	0.100709	0.193885	0.197288	0.125225	0.160983	0.152799	0.102761		MS234 5T/MS216 vs. MS238 4T	-0.09415	-0.1558 to -0.03253	Yes	****	<0.0001	C-D
0.241135	0.333841	0.093546	0.187627	0.181544	0.118466	0.149921	0.142528	0.096492		MS234 5T/MS216 vs. MS238 5T	-0.1213	-0.1844 to -0.05809	Yes	****	<0.0001	C-E
0.223205	0.330366	0.090751	0.178222	0.179183	0.116152	0.145234	0.123611	0.088456		MS234 5T/MS216 vs. MS238 5T/MS216	-0.03399	-0.09514 to 0.02716	No	ns	0.7227	C-F
0.189897	0.304445	0.090353	0.173993	0.177739	0.114127	0.141049	0.113131	0.084457		MS234 5T/MS216 vs. GP1192 4T	-0.09612	-0.1587 to -0.03349	Yes	****	<0.0001	C-G
0.18266	0.297478	0.090205	0.170857	0.176925	0.111631	0.133564	0.111291	0.082594		MS234 5T/MS216 vs. GP1192 5T	-0.1002	-0.1634 to -0.03706	Yes	****	<0.0001	C-H
0.082582	0.296761	0.090193	0.168471	0.157827	0.108259	0.13255	0.108721	0.078714		MS234 5T/MS216 vs. GP1192 5T/MS216	-0.003843	-0.06647 to 0.05878	No	ns	>0.9999	C-I
0.08006	0.290659	0.088089	0.164744	0.155055	0.1054	0.126327	0.091371	0.074575		MS238 4T vs. MS238 5T	-0.02711	-0.09193 to 0.03771	No	ns	0.9286	D-E
0.048867	0.282382	0.085982	0.160707	0.153318	0.102593	0.109967	0.083028	0.072848		MS238 4T vs. MS238 5T/MS216	0.06016	-0.002691 to 0.1230	No	ns	0.0728	D-F
	0.278391	0.085672	0.156136	0.132602	0.102433	0.097157	0.074349	0.066098		MS238 4T vs. GP1192 4T	-0.001964	-0.06625 to 0.06232	No	ns	>0.9999	D-G
	0.226982	0.083637	0.141166	0.105209	0.096959	0.090411	0.073902	0.061987		MS238 4T vs. GP1192 5T	-0.006081	-0.07090 to 0.05874	No	ns	>0.9999	D-H
	0.207283	0.082053	0.135945	0.097493	0.096411	0.086139	0.072092	0.045945		MS238 4T vs. GP1192 5T/MS216	0.09031	0.02602 to 0.1546	Yes	***	0.0005	D-I
		0.08176	0.117863		0.095489	0.084748		0.04488		MS238 5T vs. MS238 5T/MS216	0.08727	0.02289 to 0.1516	Yes	**	0.001	E-F
		0.080439	0.106347		0.088005					MS238 5T vs. GP1192 4T	0.02515	-0.04063 to 0.09093	No	ns	0.9571	E-G
		0.079083	0.090383		0.07418					MS238 5T vs. GP1192 5T	0.02103	-0.04527 to 0.08733	No	ns	0.9864	E-H
		0.075101			0.063816					MS238 5T vs. GP1192 5T/MS216	0.1174	0.05164 to 0.1832	Yes	****	<0.0001	E-I
		0.069043								MS238 5T/MS216 vs. GP1192 4T	-0.06212	-0.1260 to 0.001716	No	ns	0.0635	F-G
		0.065628								MS238 5T/MS216 vs. GP1192 5T	-0.06624	-0.1306 to -0.001866	Yes	*	0.0383	F-H
		0.06134								MS238 5T/MS216 vs. GP1192 5T/MS216	0.03015	-0.03369 to 0.09399	No	ns	0.8658	F-I
										GP1192 4T vs. GP1192 5T	-0.004118	-0.06990 to 0.06166	No	ns	>0.9999	G-H
										GP1192 4T vs. GP1192 5T/MS216	0.09227	0.02702 to 0.1575	Yes	***	0.0005	G-I
										GP1192 5T vs. GP1192 5T/MS216	0.09639	0.03061 to 0.1622	Yes	***	0.0002	H-I
										Test details	Mean 1	Mean 2	Mean Diff.	SE of diff.	n1	n2	q	DF
										MS234 4T vs. MS234 5T	0.2988	0.3775	-0.07874	0.02177	28	31	5.115	283
										MS234 4T vs. MS234 5T/MS216	0.2988	0.1206	0.1781	0.0208	28	38	12.11	283
										MS234 4T vs. MS238 4T	0.2988	0.2148	0.08397	0.02131	28	34	5.573	283
										MS234 4T vs. MS238 5T	0.2988	0.2419	0.05686	0.02177	28	31	3.694	283
										MS234 4T vs. MS238 5T/MS216	0.2988	0.1546	0.1441	0.02117	28	35	9.628	283
										MS234 4T vs. GP1192 4T	0.2988	0.2167	0.08201	0.02161	28	32	5.367	283
										MS234 4T vs. GP1192 5T	0.2988	0.2209	0.07789	0.02177	28	31	5.06	283
										MS234 4T vs. GP1192 5T/MS216	0.2988	0.1245	0.1743	0.02161	28	32	11.41	283
										MS234 5T vs. MS234 5T/MS216	0.3775	0.1206	0.2569	0.02021	31	38	17.98	283
										MS234 5T vs. MS238 4T	0.3775	0.2148	0.1627	0.02074	31	34	11.1	283
										MS234 5T vs. MS238 5T	0.3775	0.2419	0.1356	0.02121	31	31	9.042	283
										MS234 5T vs. MS238 5T/MS216	0.3775	0.1546	0.2229	0.02059	31	35	15.3	283
										MS234 5T vs. GP1192 4T	0.3775	0.2167	0.1607	0.02104	31	32	10.8	283
										MS234 5T vs. GP1192 5T	0.3775	0.2209	0.1566	0.02121	31	31	10.44	283
										MS234 5T vs. GP1192 5T/MS216	0.3775	0.1245	0.253	0.02104	31	32	17	283
										MS234 5T/MS216 vs. MS238 4T	0.1206	0.2148	-0.09415	0.01971	38	34	6.755	283
										MS234 5T/MS216 vs. MS238 5T	0.1206	0.2419	-0.1213	0.02021	38	31	8.486	283
										MS234 5T/MS216 vs. MS238 5T/MS216	0.1206	0.1546	-0.03399	0.01956	38	35	2.457	283
										MS234 5T/MS216 vs. GP1192 4T	0.1206	0.2167	-0.09612	0.02003	38	32	6.785	283
										MS234 5T/MS216 vs. GP1192 5T	0.1206	0.2209	-0.1002	0.02021	38	31	7.014	283
										MS234 5T/MS216 vs. GP1192 5T/MS216	0.1206	0.1245	-0.003843	0.02003	38	32	0.2713	283
										MS238 4T vs. MS238 5T	0.2148	0.2419	-0.02711	0.02074	34	31	1.849	283
										MS238 4T vs. MS238 5T/MS216	0.2148	0.1546	0.06016	0.02011	34	35	4.232	283
										MS238 4T vs. GP1192 4T	0.2148	0.2167	-0.001964	0.02057	34	32	0.135	283
										MS238 4T vs. GP1192 5T	0.2148	0.2209	-0.006081	0.02074	34	31	0.4148	283
										MS238 4T vs. GP1192 5T/MS216	0.2148	0.1245	0.09031	0.02057	34	32	6.21	283
										MS238 5T vs. MS238 5T/MS216	0.2419	0.1546	0.08727	0.02059	31	35	5.993	283
										MS238 5T vs. GP1192 4T	0.2419	0.2167	0.02515	0.02104	31	32	1.69	283
										MS238 5T vs. GP1192 5T	0.2419	0.2209	0.02103	0.02121	31	31	1.402	283
										MS238 5T vs. GP1192 5T/MS216	0.2419	0.1245	0.1174	0.02104	31	32	7.891	283
										MS238 5T/MS216 vs. GP1192 4T	0.1546	0.2167	-0.06212	0.02042	35	32	4.302	283
										MS238 5T/MS216 vs. GP1192 5T	0.1546	0.2209	-0.06624	0.02059	35	31	4.549	283
										MS238 5T/MS216 vs. GP1192 5T/MS216	0.1546	0.1245	0.03015	0.02042	35	32	2.088	283
										GP1192 4T vs. GP1192 5T	0.2167	0.2209	-0.004118	0.02104	32	31	0.2767	283
										GP1192 4T vs. GP1192 5T/MS216	0.2167	0.1245	0.09227	0.02088	32	32	6.251	283
										GP1192 5T vs. GP1192 5T/MS216	0.2209	0.1245	0.09639	0.02104	31	32	6.478	283
										Compact letter display
										MS234 5T	A
										MS234 4T	B
										MS238 5T	B C
										GP1192 5T	C
										GP1192 4T	C D
										MS238 4T	C D
										MS238 5T/MS216	D E
										GP1192 5T/MS216	E
										MS234 5T/MS216	E

## Sheet: Fig8D
MS234 4T	MS234 5T	MS234 5T/MS216	MS238 4T	MS238 5T	MS238 5T/MS216	GP1192 4T	GP1192 5T	GP1192 5T/MS216		One-way ANOVA with Tukey’s multiple comparisons post-hoc test
3.652	2.964	7.252	5.591	6.266	6.171	1.615	1.064	2.18		Number of families	1
3.607	2.61	6.51	5.14	3.916	5.529	1.703	1.561	2.858		Number of comparisons per family	36
3.569	2.527	6.396	5.089	3.597	5.393	1.766	1.58	2.886		Alpha	0.05
3.436	2.421	5.897	5.057	3.363	4.743	1.951	1.635	2.969
3.314	2.386	5.746	4.121	3.279	4.644	2.261	1.745	3.061		Tukey's multiple comparisons test	Mean Diff.	95.00% CI of diff.	Below threshold?	Summary	Adjusted P Value
3.115	2.35	5.591	3.999	3.26	4.563	2.341	2.019	3.254		234 4t vs. 234 5t	0.797	0.04869 to 1.545	Yes	*	0.0271	A-B
2.948	2.312	5.312	3.987	3.112	4.516	2.421	2.114	3.3		234 4t vs. 234 5t/216	-1.598	-2.313 to -0.8830	Yes	****	<0.0001	A-C
2.93	2.234	5.258	3.927	3.076	4.512	2.54	2.192	3.321		234 4t vs. 238 4t	-0.6338	-1.366 to 0.09870	No	ns	0.1508	A-D
2.918	2.163	5.206	3.926	3.005	4.375	2.687	2.272	3.626		234 4t vs. 238 5t	0.01192	-0.7364 to 0.7602	No	ns	>0.9999	A-E
2.904	2.113	5.113	3.919	3.004	4.341	2.747	2.308	3.736		234 4t vs. 238 5t/216	-1.059	-1.787 to -0.3312	Yes	***	0.0003	A-F
2.825	2.079	4.962	3.645	2.851	4.267	2.815	2.425	3.782		234 4t vs. 1192 4t	-0.5342	-1.277 to 0.2085	No	ns	0.3775	A-G
2.798	2.066	4.538	3.582	2.812	4.137	2.895	2.478	3.801		234 4t vs. 1192 5t	0.02799	-0.7203 to 0.7763	No	ns	>0.9999	A-H
2.795	2.043	4.526	3.493	2.795	3.955	2.91	2.497	3.968		234 4t vs. 1192 5t/216	-1.644	-2.387 to -0.9015	Yes	****	<0.0001	A-I
2.78	2.04	4.496	3.484	2.79	3.917	2.929	2.497	4.057		234 5t vs. 234 5t/216	-2.395	-3.089 to -1.700	Yes	****	<0.0001	B-C
2.739	1.926	4.49	3.337	2.712	3.806	2.931	2.546	4.116		234 5t vs. 238 4t	-1.431	-2.144 to -0.7180	Yes	****	<0.0001	B-D
2.732	1.92	4.462	3.302	2.656	3.792	2.981	2.577	4.18		234 5t vs. 238 5t	-0.7851	-1.514 to -0.05604	Yes	*	0.0241	B-E
2.694	1.912	4.402	3.231	2.637	3.791	3.047	2.619	4.335		234 5t vs. 238 5t/216	-1.856	-2.564 to -1.148	Yes	****	<0.0001	B-F
2.636	1.744	4.371	3.084	2.569	3.78	3.067	2.645	4.36		234 5t vs. 1192 4t	-1.331	-2.054 to -0.6079	Yes	****	<0.0001	B-G
2.548	1.72	4.364	3.043	2.522	3.666	3.156	2.655	4.372		234 5t vs. 1192 5t	-0.769	-1.498 to -0.03998	Yes	*	0.0299	B-H
2.428	1.689	4.32	2.962	2.302	3.577	3.437	2.684	4.517		234 5t vs. 1192 5t/216	-2.441	-3.165 to -1.718	Yes	****	<0.0001	B-I
2.401	1.642	4.273	2.934	2.286	3.548	3.764	2.73	4.741		234 5t/216 vs. 238 4t	0.9641	0.2865 to 1.642	Yes	***	0.0004	C-D
2.394	1.637	4.224	2.88	2.241	3.504	3.768	2.77	4.807		234 5t/216 vs. 238 5t	1.61	0.9151 to 2.304	Yes	****	<0.0001	C-E
2.336	1.591	4.2	2.85	2.082	3.437	3.917	2.783	5.022		234 5t/216 vs. 238 5t/216	0.539	-0.1335 to 1.211	No	ns	0.2337	C-F
2.21	1.557	4.185	2.844	2.074	3.432	4.229	2.828	5.1		234 5t/216 vs. 1192 4t	1.064	0.3750 to 1.752	Yes	****	<0.0001	C-G
2.122	1.536	3.983	2.84	2.003	3.335	4.326	3.048	5.219		234 5t/216 vs. 1192 5t	1.626	0.9312 to 2.320	Yes	****	<0.0001	C-H
2.028	1.535	3.898	2.67	1.949	3.256	4.327	3.672	5.29		234 5t/216 vs. 1192 5t/216	-0.04641	-0.7350 to 0.6422	No	ns	>0.9999	C-I
1.67	1.525	3.844	2.576	1.894	3.193	4.356	3.69	5.397		238 4t vs. 238 5t	0.6457	-0.06707 to 1.358	No	ns	0.1108	D-E
1.571	1.524	3.644	2.559	1.855	3.162	4.506	3.735	5.644		238 4t vs. 238 5t/216	-0.4251	-1.116 to 0.2660	No	ns	0.5985	D-F
	1.509	3.355	2.531	1.779	3.127	4.623	3.921	6.069		238 4t vs. 1192 4t	0.09956	-0.6074 to 0.8065	No	ns	>0.9999	D-G
	1.156	3.233	2.503	1.749	3.092	4.644	4.529	6.339		238 4t vs. 1192 5t	0.6617	-0.05101 to 1.375	No	ns	0.0925	D-H
	1.116	3.043	2.323	1.448	2.779	4.655	5.567	6.457		238 4t vs. 1192 5t/216	-1.011	-1.717 to -0.3036	Yes	***	0.0004	D-I
		2.798	2.186		2.634	4.751		6.824		238 5t vs. 238 5t/216	-1.071	-1.779 to -0.3629	Yes	***	0.0001	E-F
		2.762	2.186		2.363					238 5t vs. 1192 4t	-0.5461	-1.269 to 0.1772	No	ns	0.3102	E-G
		2.752	2.154		2.054					238 5t vs. 1192 5t	0.01606	-0.7130 to 0.7451	No	ns	>0.9999	E-H
		2.723			1.795					238 5t vs. 1192 5t/216	-1.656	-2.379 to -0.9329	Yes	****	<0.0001	E-I
		2.696								238 5t/216 vs. 1192 4t	0.5247	-0.1773 to 1.227	No	ns	0.324	F-G
		2.605								238 5t/216 vs. 1192 5t	1.087	0.3790 to 1.795	Yes	****	<0.0001	F-H
		2.567								238 5t/216 vs. 1192 5t/216	-0.5854	-1.287 to 0.1166	No	ns	0.1884	F-I
										1192 4t vs. 1192 5t	0.5622	-0.1611 to 1.285	No	ns	0.272	G-H
										1192 4t vs. 1192 5t/216	-1.11	-1.828 to -0.3925	Yes	****	<0.0001	G-I
										1192 5t vs. 1192 5t/216	-1.672	-2.396 to -0.9490	Yes	****	<0.0001	H-I
										Test details	Mean 1	Mean 2	Mean Diff.	SE of diff.	n1	n2	q	DF
										234 4t vs. 234 5t	2.718	1.921	0.797	0.2394	28	31	4.708	283
										234 4t vs. 234 5t/216	2.718	4.316	-1.598	0.2287	28	38	9.882	283
										234 4t vs. 238 4t	2.718	3.352	-0.6338	0.2343	28	34	3.825	283
										234 4t vs. 238 5t	2.718	2.706	0.01192	0.2394	28	31	0.07043	283
										234 4t vs. 238 5t/216	2.718	3.777	-1.059	0.2328	28	35	6.433	283
										234 4t vs. 1192 4t	2.718	3.252	-0.5342	0.2376	28	32	3.18	283
										234 4t vs. 1192 5t	2.718	2.69	0.02799	0.2394	28	31	0.1653	283
										234 4t vs. 1192 5t/216	2.718	4.362	-1.644	0.2376	28	32	9.787	283
										234 5t vs. 234 5t/216	1.921	4.316	-2.395	0.2222	31	38	15.24	283
										234 5t vs. 238 4t	1.921	3.352	-1.431	0.228	31	34	8.874	283
										234 5t vs. 238 5t	1.921	2.706	-0.7851	0.2332	31	31	4.761	283
										234 5t vs. 238 5t/216	1.921	3.777	-1.856	0.2265	31	35	11.59	283
										234 5t vs. 1192 4t	1.921	3.252	-1.331	0.2314	31	32	8.136	283
										234 5t vs. 1192 5t	1.921	2.69	-0.769	0.2332	31	31	4.663	283
										234 5t vs. 1192 5t/216	1.921	4.362	-2.441	0.2314	31	32	14.92	283
										234 5t/216 vs. 238 4t	4.316	3.352	0.9641	0.2167	38	34	6.29	283
										234 5t/216 vs. 238 5t	4.316	2.706	1.61	0.2222	38	31	10.24	283
										234 5t/216 vs. 238 5t/216	4.316	3.777	0.539	0.2151	38	35	3.543	283
										234 5t/216 vs. 1192 4t	4.316	3.252	1.064	0.2203	38	32	6.828	283
										234 5t/216 vs. 1192 5t	4.316	2.69	1.626	0.2222	38	31	10.35	283
										234 5t/216 vs. 1192 5t/216	4.316	4.362	-0.04641	0.2203	38	32	0.298	283
										238 4t vs. 238 5t	3.352	2.706	0.6457	0.228	34	31	4.005	283
										238 4t vs. 238 5t/216	3.352	3.777	-0.4251	0.2211	34	35	2.719	283
										238 4t vs. 1192 4t	3.352	3.252	0.09956	0.2261	34	32	0.6226	283
										238 4t vs. 1192 5t	3.352	2.69	0.6617	0.228	34	31	4.104	283
										238 4t vs. 1192 5t/216	3.352	4.362	-1.011	0.2261	34	32	6.319	283
										238 5t vs. 238 5t/216	2.706	3.777	-1.071	0.2265	31	35	6.687	283
										238 5t vs. 1192 4t	2.706	3.252	-0.5461	0.2314	31	32	3.338	283
										238 5t vs. 1192 5t	2.706	2.69	0.01606	0.2332	31	31	0.09742	283
										238 5t vs. 1192 5t/216	2.706	4.362	-1.656	0.2314	31	32	10.12	283
										238 5t/216 vs. 1192 4t	3.777	3.252	0.5247	0.2246	35	32	3.304	283
										238 5t/216 vs. 1192 5t	3.777	2.69	1.087	0.2265	35	31	6.788	283
										238 5t/216 vs. 1192 5t/216	3.777	4.362	-0.5854	0.2246	35	32	3.686	283
										1192 4t vs. 1192 5t	3.252	2.69	0.5622	0.2314	32	31	3.436	283
										1192 4t vs. 1192 5t/216	3.252	4.362	-1.11	0.2295	32	32	6.839	283
										1192 5t vs. 1192 5t/216	2.69	4.362	-1.672	0.2314	31	32	10.22	283
										Compact letter display
										1192 5t/216	A
										234 5t/216	A
										238 5t/216	A B
										238 4t	B C
										1192 4t	B C
										234 4t	C
										238 5t	C
										1192 5t	C
										234 5t	D

[truncated: 13 more sheets: Fig9D, Fig9F, Fig9I, Fig10, Fig 11, Fig 12B, Fig 12D, Fig 12E, S3B Fig, S4C Fig, S4D Fig, S5B Fig, S7 Fig]
