# Supplementary material for: Activation of the ciliary kinase CDKL5 is mediated by the cyclin-dependent kinase CDK20/LF2 to control flagellar length
Source: PLoS Biol. 2025 Dec 12;23(12):e3003560. doi: 10.1371/journal.pbio.3003560 (PMC12711092; doi:10.1371/journal.pbio.3003560)
Supplement: S3 Data — Protein Sequences: this sheet contains protein sequences for wild-type CrCDKL5, CrCDKL5-GFP, CrCDKL5K33R-GFP, CrCDKL5Y166F- GFP, and CrCDKL5S162A,T164A,Y166A-GFP. CrCDKL5 Phosphorylation Sites: this sheet contains lists of candidate phosphorylation sites and confirmed phosphorylation sites identified in six different mass spectrometry analyses (“MS Experiments 1–6”) of CrCDKL5 purified from whole-cell lysates of strain lf5 CDKL5-GFP-TG. Column “All candidate sites” lists all the S, T, and Y residues of CrCDKL5. Column “Confirmed” lists phosphorylated sites identified in at least one analysis. Column “Number of Experiments Identified in” lists the number of experiments in which the site was identified as phosphorylated. MS Experiments 1–6 are biological repeats. For MS Experiment 5, there were three technical repeats. Column “MS Experiment 5 combined” lists the phosphorylated sites identified in one or more of the technical repeats, which are shown as columns “MS Experiment 5_1”, “MS Experiment 5_2”, and “MS Experiment 5_3”. For MS Experiment 6, there were 4 technical repeats. Column “MS Experiment 6 combined” lists the phosphorylated sites identified in one or more of the technical repeats, which are shown as columns “MS Experiment 6_1”, “MS Experiment 6_2”, “MS Experiment 6_3”, and “MS Experiment 6_4”. An empty cell indicates that the phosphoisoform was not detected in that experiment. 100% probability was used as a cutoff for positive peptides. * indicates that one of the two candidate phosphorylation sites in the peptide was phosphorylated, but which one could not be determined. Peptide 155–170: this sheet lists all the phosphoisoforms found for peptide 155–170 of CrCDKL5 from whole-cell lysates of strain lf5 CDKL5-GFP-TG. In column “Peptide 155-170 phosphoisoform,” a lower-case letter indicates that the residue is phosphorylated. Specific isoforms identified in each experiment are indicated in columns “MS Experiment 1” through “MS Experiment 6.” See sheet “CrCDK [file pbio.3003560.s010.xlsx]

## Sheet: File Legend
Sheet name	Content
Protein Sequences	This sheet contains protein sequences for wild-type CrCDKL5, CrCDKL5-GFP, CrCDKL5K33R-GFP, CrCDKL5Y166F- GFP, and CrCDKL5S162,T164,Y166-GFP.
CrCDKL5 Phosphorylation Sites	This sheet contains lists of candidate phosphorylation sites and confirmed phosphorylation sites identified in six different mass spectrometry analyses (“MS Experiments 1-6”) of CrCDKL5 purified from whole-cell lysates of strain lf5 CDKL5-GFP-TG. Column "All candidate sites" lists all the S, T, and Y residues of CrCDKL5. Column "Confirmed" lists phosphorylated sites identified in at least one ana…
Peptide 155-170	This sheet lists all the phosphoisoforms found for peptide 155-170 of CrCDKL5 from whole-cell lysates of strain lf5 CDKL5-GFP-TG. In column “Peptide 155-170 phosphoisoform,” a lower-case letter indicates that the residue is phosphorylated. Specific isoforms identified in each experiment are indicated in columns “MS Experiment 1” through “MS Experiment 6.” See sheet “CrCDKL5 phosphorylation sites”…

## Sheet: Protein Sequences
Protein name	Sequence
CrCDKL5	MNKYEIISIVGEGAYGVVLKCRNKETGEIVAVKKFKESDEDEIVRKTTLREVKMLRALRQENIVNLKEAFRRKQKLYLVFEYVERNLLEILEEHPGGLEGEQVRNYIYQLIKAVGWCHQHNIVHRDIKPENLLISPSAAGGVGKLKLCDFGFARQLPPADVSITDYVSTRWYRAPELLLGSTHYGKEVDLWAIGCIMAELLDGQPLFPGESDIDQLYILQRLLGPLTREQHDLFLRNPRFNGLKFPDMRNPETLDRKYAGKMPHDALAFMKALLAVDPSARLTCSQALSHPYLAALDERSGGGVGRAASSSAAPADSGVRQGRKVTADPMDEDMPSPPARHEPMDHDMSDNESTASTVAVARRKAAAAAAAASGGKGGNASFRGSGRRDINEMHAAATA…
CrCDKL5-GFP	MNKYEIISIVGEGAYGVVLKCRNKETGEIVAVKKFKESDEDEIVRKTTLREVKMLRALRQENIVNLKEAFRRKQKLYLVFEYVERNLLEILEEHPGGLEGEQVRNYIYQLIKAVGWCHQHNIVHRDIKPENLLISPSAAGGVGKLKLCDFGFARQLPPADVSITDYVSTRWYRAPELLLGSTHYGKEVDLWAIGCIMAELLDGQPLFPGESDIDQLYILQRLLGPLTREQHDLFLRNPRFNGLKFPDMRNPETLDRKYAGKMPHDALAFMKALLAVDPSARLTCSQALSHPYLAALDERSGGGVGRAASSSAAPADSGVRQGRKVTADPMDEDMPSPPARHEPMDHDMSDNESTASTVAVARRKAAAAAAAASGGKGGNASFRGSGRRDINEMHAAATA…
CrCDKL5K33R-GFP	MNKYEIISIVGEGAYGVVLKCRNKETGEIVAVRKFKESDEDEIVRKTTLREVKMLRALRQENIVNLKEAFRRKQKLYLVFEYVERNLLEILEEHPGGLEGEQVRNYIYQLIKAVGWCHQHNIVHRDIKPENLLISPSAAGGVGKLKLCDFGFARQLPPADVSITDYVSTRWYRAPELLLGSTHYGKEVDLWAIGCIMAELLDGQPLFPGESDIDQLYILQRLLGPLTREQHDLFLRNPRFNGLKFPDMRNPETLDRKYAGKMPHDALAFMKALLAVDPSARLTCSQALSHPYLAALDERSGGGVGRAASSSAAPADSGVRQGRKVTADPMDEDMPSPPARHEPMDHDMSDNESTASTVAVARRKAAAAAAAASGGKGGNASFRGSGRRDINEMHAAATA…
CrCDKL5Y166F-GFP	MNKYEIISIVGEGAYGVVLKCRNKETGEIVAVKKFKESDEDEIVRKTTLREVKMLRALRQENIVNLKEAFRRKQKLYLVFEYVERNLLEILEEHPGGLEGEQVRNYIYQLIKAVGWCHQHNIVHRDIKPENLLISPSAAGGVGKLKLCDFGFARQLPPADVSITDFVSTRWYRAPELLLGSTHYGKEVDLWAIGCIMAELLDGQPLFPGESDIDQLYILQRLLGPLTREQHDLFLRNPRFNGLKFPDMRNPETLDRKYAGKMPHDALAFMKALLAVDPSARLTCSQALSHPYLAALDERSGGGVGRAASSSAAPADSGVRQGRKVTADPMDEDMPSPPARHEPMDHDMSDNESTASTVAVARRKAAAAAAAASGGKGGNASFRGSGRRDINEMHAAATA…
CrCDKL5S162A,T164A,Y166A-GFP	MNKYEIISIVGEGAYGVVLKCRNKETGEIVAVKKFKESDEDEIVRKTTLREVKMLRALRQENIVNLKEAFRRKQKLYLVFEYVERNLLEILEEHPGGLEGEQVRNYIYQLIKAVGWCHQHNIVHRDIKPENLLISPSAAGGVGKLKLCDFGFARQLPPADVAIADAVSTRWYRAPELLLGSTHYGKEVDLWAIGCIMAELLDGQPLFPGESDIDQLYILQRLLGPLTREQHDLFLRNPRFNGLKFPDMRNPETLDRKYAGKMPHDALAFMKALLAVDPSARLTCSQALSHPYLAALDERSGGGVGRAASSSAAPADSGVRQGRKVTADPMDEDMPSPPARHEPMDHDMSDNESTASTVAVARRKAAAAAAAASGGKGGNASFRGSGRRDINEMHAAATA…

## Sheet: CrCDKL5 Phosphorylation Sites
All Candidate Sites	Confirmed	Number of Experiments Identified in	MS Experiment 1	MS Experiment 2	MS Experiment 3	MS Experiment 4	MS Experiment 5				MS Experiment 6
							MS Experiment 5 Combined	MS Experiment 5_1	MS Experiment 5_2	MS Experiment 5_3	MS Experiment 6 Combined	MS Experiment 6_1	MS Experiment 6_2	MS Experiment 6_3	MS Experiment 6_4
Y4	Y4	3			Y4	Y4	Y4	Y4	Y4	Y4
S8	S8	2				S8	S8	S8		S8
Y15		0
T26		0
S38		0
T47		0
T48		0
Y77		0
Y82		0
Y106		0
Y108		0
S135	S135	1			S135
S137		0
S162	S162	3	S162	S162	S162
T164	T164	4	T164	T164	T164	T164
Y166	Y166	4	Y166	Y166	Y166	Y166
S168		0
T169		0
Y172		0
S181		0
T182		0
Y184	Y184	2					Y184			Y184	Y184		Y184	Y184	Y184
S211		0
Y217		0
T227		0
T253		0
Y258		0
S279		0
T283		0
S285		0
S289		0
Y292		0
S300	S300	1				S300
S309	S309	5	S309		S309	S309	S309	S309	S309	S309	S309	S309	S309	S309	S309
S310	S310	4			S310	S310	S310	S310			S310				S310
S311	S311	4			S311	S311	S311	S311	S311		S311	S311	S311	S311	S311
S317	S317	3			S317		S317	S317	S317		S317		S317	S317
T326	T326	4		T326	T326	T326					T326	T326	T326	T326	T326
S336	S336	6	S336	S336	S336	S336	S336			S336	S336	S336	S336	S336	S336
S349	S349	6	S349	S349	S349	S349	S349	S349	S349	S349	S349	S349	S349	S349	S349
S353	S353	4		S353	S353	S353					S353			S353	S353
T354	T354	3		T354	T354	T354
S356	S356	1				S356
T357		0
S373	S373	1			S373
S381	S381	1			S381
S385		0
T398	T398	2			T398						T398		T398	T398	T398
Y412	Y412	4			Y412	Y412	Y412	Y412			Y412	Y412	Y412	Y412
S414	S414	1									S414	S414
S418	S418	4			S418	S418	S418	S418		S418	S418		S418
S421	S421	3			S421	S421					S421		S421
T425		0
Y438	Y438	1									Y438	Y438	Y438	Y438	Y438
S447	S447	3			S447	S447					S447		S447
S452	S452	2			S452						S452		S452	S452	S452
Y460	Y460	4			Y460	Y460	Y460	Y460	Y460		Y460		Y460	Y460
S464	S464	4			S464	S464	S464	S464	S464	S464	S464	S464	S464	S464	S464
S469	S469	5		S469	S469	S469	S469	S469	S469	S469	S469	S469	S469	S469	S469
S471	S471	1				S471
S472		0
T475		0
S479		0
T480		0
S495	S495	6	S495	S495	S495	S495	S495	S495	S495	S495	S495	S495	S495	S495	S495
Y506	Y506	1			Y506
S508		0
T512	T512	4			T512	T512	T512	T512	T512	T512	T512	T512	T512	T512	T512
S513	S513	2			S513	S513
S516	S516	5		S516*	S516	S516	S516	S516	S516	S516	S516	S516	S516	S516	S516
S517	S517	6	S517	S517*	S517	S517	S517	S517		S517	S517	S517	S517	S517	S517
Y523	Y523	2					Y523			Y523	Y523			Y523
T525	T525	2			T525						T525			T525
S532	S532	3			S532	S532					S532	S532	S532	S532	S532
S535	S535	3			S535	S535					S535		S535	S535	S535
S539	S539	6	S539	S539	S539	S539	S539	S539	S539	S539	S539	S539	S539	S539	S539
S547	S547	3			S547	S547					S547	S547	S547	S547	S547
S569	S569	3		S569	S569						S569		S569		S569
Y583	Y583	2			Y583						Y583			Y583	Y583
S584	S584	4		S584	S584	S584					S584				S584
Y622		0

## Sheet: Peptide 155-170
Peptide 155-170 Phosphoisoform	Number of Experiments Identified in	Phosphorylation Sites	MS Experiment 1	MS Experiment 2	MS Experiment 3	MS Experiment 4	MS Experiment 5				MS Experiment 6
							MS Experiment 5 Combined	MS Experiment 5_1	MS Experiment 5_2	MS Experiment 5_3	MS Experiment 6 Combined	MS Experiment 6_1	MS Experiment 6_2	MS Experiment 6_3	MS Experiment 6_4
(R)QLPPADVSItDYVSTR(W)	2	T164			T164	T164
(R)QLPPADVsItDYVSTR(W)	1	S162, T164			S162, T164
(R)QLPPADVsITDyVSTR(W)	1	S162, Y166			S162, Y166
(R)QLPPADVSItDyVSTR(W)	2	T164, Y166			T164, Y166	T164, Y166
(R)QLPPADVsItDyVSTR(W)	2	S162, T164, Y166	S162, T164, Y166	S162, T164, Y166
(R)QLPPADVSITDYVSTR(W)	3	Non-phosphorylated			Non-phosphorylated		Non-phosphorylated		Non-phosphorylated		Non-phosphorylated			Non-phosphorylated
