# Supplementary material for: Activation of the ciliary kinase CDKL5 is mediated by the cyclin-dependent kinase CDK20/LF2 to control flagellar length
Source: PLoS Biol. 2025 Dec 12;23(12):e3003560. doi: 10.1371/journal.pbio.3003560 (PMC12711092; doi:10.1371/journal.pbio.3003560)
Supplement: S4 Data — shows the datasets for MS experiments 3, 4, 6, and 7. All CDKL5 peptide isoforms: a lists all the peptide isoforms (both phosphorylated and nonphosphorylated) identified in two sets of biological samples (MS experiments 3 and 4) consisting of purified CrCDKL5 from strains lf5 CDKL5-GFP-TG, lf2 CDKL5-GFP, and lf5 CDKL5K33R-GFP-TG. Column “Start position” lists the first amino acid of each peptide isoform. Column “Stop position” lists the last amino acid of each peptide isoform. Column “Phosphoisoform” shows the phosphorylated residues of each phosphopeptide; “Non” indicates peptide was not phosphorylated. Columns D–I show precursor intensities of each peptide isoform in each sample; numbers were normalized based on total peptide intensities from CDKL5. “NA” indicates that the peptide isoform was not detected. Value of 0 (“0.00E + 00”) indicates that the peptide isoform was identified but no quantitative data acquired due to low-abundance. Isoforms from the activation loop peptide (aa 155–170) are highlighted in yellow; the nonphosphorylated isoform of this peptide was consistently detected at much higher abundance in samples from the lf2 CDKL5-GFP strain than from the other two strains. Highlighted in green are phosphorylated sites detected only in samples from the lf5 CDKL5-GFP-TG strain, suggesting that these sites are auto-phosphorylated. Of these, residues surrounding only S584 match the CDKL5 phosphorylation-consensus sequence (see Fig 11). Peptides beyond amino acid 622 are from GFP. All CDKL5 peptides: a list of the sum of all the isoforms (both phosphorylated and nonphosphorylated) for the same peptide from MS Experiment 3 and 4. Value of 0 (“0.00E + 00”) indicates that the peptide was either not identified or no quantitative data acquired due to low-abundance. An empty indicates that the value for the denominator to calculate the ratio is zero. Peptide 155–170 is highlighted in yellow. CDKL5 (WT and K33R) CIP peptides: a list of the sum of all the is [file pbio.3003560.s011.xlsx]

## Sheet: File Legend
Sheet Name	Description
All CDKL5 peptide isoforms	This sheet lists all the peptide isoforms (both phosphorylated and non-phosphorylated) identified in two sets of biological samples consisting of purified CrCDKL5 from strains lf5 CDKL5-GFP-TG, lf2 CDKL5-GFP, and lf5 CDKL5K33R-GFP-TG (MS Experiments 3 and 4). Column "Start position" lists the first amino acid of each peptide isoform. Column "Stop position" lists the last amino acid of each peptid…
All CDKL5 peptides	This sheet lists the sum of all the isoforms (both phosphorylated and non-phosphorylated) for the same peptide from MS Experiment 3 and 4. Value of 0 ("0.00E+00") indicates that the peptide was either not identified or no quantitative data acquired due to low abundance. Empty indicates that the value for the denominator to calculate the ratio is zero. Peptide 155-170 is highlighted in yellow.
CDKL5(WT and K33R) CIP peptides	This sheet lists the sum of all the isoforms (both phosphorylated and non-phosphorylated) for the same peptide from MS Experiment 6 and 7. Value of 0 ("0.00E+00") indicates that the peptide was either not identified or no quantitative data acquired due to low abundance. Empty indicates that the value for the denominator to calculate the ratio is zero. Peptide 155-170 is highlighted in yellow.

## Sheet: All CDKL5 peptide isoforms
			MS Experiment 3			MS Experiment 4
Start position	Stop position	Phosphoisoform	lf5 CDKL5-GFP-TG	lf2 CDKL5-GFP	lf5 CDKL5K33R-GFP-TG	lf5 CDKL5-GFP-TG	lf2 CDKL5-GFP	lf5 CDKL5K33R-GFP-TG
1	20	Y4	4219.84	NA	NA	577034	440983	411349
1	20	S8	NA	NA	NA	810806	NA	340325
1	20	Non	55954.5	57634.8	85393.5	9229477	1.62904e+06	1.16328e+07
2	20	Y4	NA	NA	NA	NA	15295.9	NA
2	20	Non	35979.3	0	0	53827.3	4367.42	30023.9
4	20	S8	NA	NA	29748	NA	NA	16254.8
4	20	Non	27818616	5.22123e+07	4.53713e+07	88614456	8.263e+07	1.14307e+08
4	22	Non	0	0	NA	0	NA	7968.35
23	33	Non	NA	NA	5.28031e+06	NA	NA	2.97824e+07
23	34	Non	42929.6	NA	NA	NA	NA	1.32109e+06
25	33	Non	NA	18839.9	5.8511e+07	NA	14851.7	1.79318e+07
25	34	Non	NA	260349	NA	NA	NA	499759
34	45	Non	3.88409e+06	43348.5	0	NA	NA	NA
35	45	S38	NA	46016.7	63677.3	NA	NA	NA
35	45	Non	140630800	9.82055e+07	7.32247e+07	77402216	3.90628e+07	5.25218e+07
35	46	Non	86597824	3.52509e+06	7.59634e+06	51383780	2.65031e+07	2.61789e+07
37	45	Non	14654572	4.90778e+07	6.18892e+07	16090180	7.50578e+06	2.15495e+07
37	46	Non	39394192	1.05274e+07	1.56021e+07	19988688	9.34831e+06	2.66144e+07
37	50	Non	8923.56	NA	NA	NA	NA	NA
57	67	Non	27867762	NA	NA	21758644	1.61459e+07	1.52686e+07
57	71	Non	154289	NA	NA	NA	NA	NA
60	67	Non	19650386	1.10212e+07	3.20942e+07	4546657	3.74834e+07	9.26025e+06
60	71	Non	319993	NA	NA	38482.2	25389.2	65166.8
74	85	Non	898230	NA	NA	726498	1.55099e+06	396186
76	85	Y77	NA	NA	19816.8	NA	1899.14	NA
76	85	Non	60967404	5.68302e+07	5.87388e+07	54732552	1.12945e+08	2.63775e+07
86	104	Non	113399040	9.93014e+07	9.69706e+07	76294240	4.95026e+07	8.35566e+07
105	112	Non	33804352	3.44214e+07	3.75536e+07	37621744	4.80508e+07	4.77752e+07
113	125	Non	2.04667e+06	361845	190303	11983324	5.58381e+06	1.23217e+07
126	144	S135	26388.9	334431	NA	NA	128319	NA
126	144	S137	NA	16442.5	NA	NA	NA	NA
126	144	Non	145051552	1.64143e+08	2.03401e+08	111406368	1.57576e+08	1.60262e+08
126	146	Non	60769.1	NA	NA	NA	NA	NA
129	144	Non	433399	65196.5	74395.6	24520.9	27870.8	28045.9
145	154	Non	2.32577e+06	0	NA	546447	201291	222403
147	154	Non	39195564	3.13822e+07	4.28869e+07	21647760	4.92251e+07	3.46962e+07
155	170	S162	NA	1.36228e+06	NA	NA	6016.49	76012.5
155	170	S162;T164	78729.3	NA	367810	NA	NA	169330
155	170	S162;Y166	588986	0	1.10467e+06	NA	935079	624514
155	170	S162;S168	NA	0	NA	NA	NA	NA
155	170	T164	0	5.21292e+06	NA	52534.5	1.68324e+06	NA
155	170	T164;Y166	276879	4.48355e+06	NA	204784	1.89279e+06	NA
155	170	Y166	NA	1.51064e+07	42182.8	NA	1.73847e+07	NA
155	170	S168	NA	1.8714e+06	NA	NA	5.13568e+06	NA
155	170	Non	2.73493e+06	1.16836e+08	NA	NA	7.22057e+07	48538.2
171	186	Non	45243.7	NA	NA	NA	NA	NA
174	186	S181	NA	157708	0	NA	131431	NA
174	186	T182	NA	36122	NA	NA	NA	NA
174	186	Y184	NA	NA	12028.8	NA	NA	NA
174	186	Non	394100768	2.76216e+08	2.49108e+08	127034904	2.05021e+08	1.49644e+08
187	221	Non	NA	302100	616973	NA	NA	NA
222	228	Non	NA	NA	0	NA	0	NA
229	236	Non	46648956	2.68057e+07	3.82562e+07	5903644	5.71503e+07	2.28314e+07
229	239	Non	481182	NA	NA	113880	NA	67214
240	249	Non	36197444	NA	NA	4322909	5.82406e+06	2.98542e+06
240	256	Non	1.32905e+06	NA	NA	344176	55435.4	130338
245	249	Non	NA	NA	NA	NA	6.81484e+06	NA
245	256	Non	49433584	474195	3.7185e+06	3.94896e+06	7.82823e+06	2.83624e+06
245	257	Non	25072980	NA	NA	2190217	950755	2.19826e+06
250	256	Non	230910	0	1.48919e+07	NA	4.04422e+06	NA
250	257	Non	23092730	388235	1.93051e+06	4198350	7.38781e+06	1.29786e+07
258	271	Non	131987	NA	NA	35106.4	NA	NA
262	271	Non	268552736	2.11701e+08	1.90434e+08	169033008	1.12304e+08	1.33733e+08
262	281	Non	4010.76	NA	NA	NA	NA	NA
272	281	Non	36875144	1.41412e+08	1.00631e+08	13066923	5.47337e+07	5.35326e+07
282	299	S285	NA	73398.6	0	NA	104709	NA
282	299	Non	134818544	8.0273e+07	1.43937e+08	66312616	5.09555e+07	5.85593e+07
282	306	S300	NA	NA	NA	293080	179876	1.41187e+06
300	306	Non	NA	NA	NA	NA	643882	NA
307	320	S309	6032673	2.16182e+06	5.41472e+06	4098454	565389	1.53255e+06
307	320	S309;S317	178776	88397.1	168464	NA	NA	27375.5
307	320	S310	30020.7	1.59554e+06	3.3069e+06	0	NA	NA
307	320	S310;S317	NA	65429.6	137336	NA	NA	NA
307	320	S311	16143844	757512	NA	0	NA	NA
307	320	S311;S317	86268.2	NA	23412.1	NA	NA	NA
307	320	S317	1182112	1.10301e+06	3.42818e+06	NA	17818.7	45974.5
307	320	Non	145036672	1.53601e+08	1.23878e+08	99550576	7.04915e+07	1.68806e+08
324	340	T326	9994915	2.57779e+06	2.99597e+06	1.35625e+06	255415	1.08872e+06
324	340	S336	39588648	3.1325e+07	2.21772e+07	8852709	8.39632e+06	3.68172e+06
324	340	Non	188182336	1.16539e+08	1.86357e+08	172368624	1.1542e+08	1.62684e+08
324	362	T326	NA	NA	NA	21085.5	0	NA
324	362	T326;S336	NA	NA	NA	12602.4	NA	NA
324	362	S336	NA	NA	NA	283255	38262.3	NA
324	362	S336;S349	NA	NA	NA	14139.4	NA	NA
324	362	S349	NA	NA	NA	43153.7	38327.7	NA
324	362	S353	10052.9	NA	NA	NA	NA	NA
325	340	S336	14490249	8.60719e+07	4.60759e+07	5477263	5.39821e+06	3.04181e+06
325	340	Non	181179984	6.27871e+08	6.226e+08	120318312	6.58019e+07	1.0212e+08
341	362	S349	383619104	1.89369e+08	3.57138e+08	103268456	7.29261e+07	8.83453e+07
341	362	S349;S353	52149	195790	1.53406e+06	475965	NA	904334
341	362	S349;S353;S356	NA	NA	157004	NA	NA	45700.9
341	362	S349;T354	NA	NA	417289	81287.9	72412.2	195683
341	362	S349;S356	NA	NA	1.11437e+06	226389	NA	138181
341	362	S353	NA	1.64322e+06	NA	76749	1.03847e+06	2.27286e+06
341	362	T354	13913500	NA	NA	318168	NA	NA
341	362	S356	NA	NA	32008	33148.9	NA	NA
341	362	Non	91744384	1.49274e+08	1.07136e+08	41726112	3.51898e+07	3.02627e+07
363	376	Non	110833	NA	NA	NA	NA	9960.81
364	376	S373	104226	39562.2	46779.3	NA	NA	NA
364	376	Non	18300698	1.74318e+07	2.01886e+07	3395015	2.84602e+06	3.13384e+06
365	376	Non	40159716	5.49144e+07	8.01129e+07	8646849	8.69051e+06	3.15051e+07
365	383	S381	15159	NA	NA	NA	NA	NA
365	383	Non	234357	9442.21	0	7341.6	NA	14144.1
377	383	Non	NA	NA	110484	0	0	NA
388	415	T398	11558.9	NA	24826.8	NA	NA	NA
388	415	Non	22684436	1.43824e+07	1.88899e+07	25658812	1.16641e+07	1.84487e+07
388	422	Y412	19065.8	NA	NA	NA	NA	NA
389	415	T398	52870.7	NA	501729	NA	NA	NA
389	415	Non	319437760	3.49001e+08	4.34419e+08	230052336	2.03414e+08	1.85225e+08
389	422	Y412	NA	NA	NA	188226	NA	NA
389	422	S418	1567938	NA	NA	291904	NA	NA
389	422	S421	765892	NA	NA	NA	NA	NA
416	430	S418	17488.3	NA	NA	NA	NA	NA
416	430	S418;S421	1096641	NA	NA	53682.4	NA	NA
423	430	T425	NA	106492	NA	NA	NA	NA
423	430	Non	4098177	1.82062e+06	7.57918e+06	0	5.8145e+06	0
423	445	Non	19575.3	NA	NA	NA	NA	NA
431	445	Non	96110112	1.88268e+08	2.22228e+08	81129784	1.31196e+08	1.28859e+08
446	467	S447	569508	314836	187661	1.27383e+06	NA	26861.8
446	467	S452	104980	475702	676687	NA	NA	NA
446	467	S464	NA	1.06638e+06	7.18653e+06	128857	350400	944025
446	467	Non	56327640	1.54942e+08	1.60898e+08	62204880	6.79414e+07	8.82721e+07
446	473	Y460	140703	NA	NA	32331.6	339197	NA
446	473	Y460;S471	NA	NA	NA	30941.3	NA	NA
446	473	S464	415837	NA	NA	3.14242e+06	2.18241e+06	NA
446	473	S469	357504	NA	NA	19707518	2.10282e+06	NA
474	483	Non	28683964	5.1078e+07	5.26152e+07	1619422	5.48815e+06	3.82466e+06
474	491	Non	55450.5	NA	NA	NA	NA	NA
484	491	Non	NA	NA	NA	NA	0	NA
492	511	S495	260260160	2.11126e+07	6.88073e+07	34832952	2.74283e+06	1.57791e+07
492	511	Y506	0	0	0	NA	0	43545.3
492	511	S508	NA	48473.9	NA	NA	0	NA
492	511	Non	59991292	1.91323e+08	2.31211e+08	62622812	6.79477e+07	6.61562e+07
512	533	T512	6399873	870299	1.35001e+06	1.9841e+06	456969	1.91667e+06
512	533	T512;S513	11329	NA	211811	109244	NA	NA
512	533	T512;S516	248068	40821	77980.7	518218	0	50590.6
512	533	S513;S516	NA	NA	71219.4	NA	NA	NA
512	533	S516	4.02649e+06	255299	264047	1.6466e+06	112077	122972
512	533	S516;S517	64691.7	NA	NA	NA	NA	NA
512	533	S517	646035	NA	NA	465806	127196	NA
512	533	T525	464856	NA	NA	NA	NA	NA
512	533	S532	432710	146827	396440	NA	76020.1	0
512	533	Non	128660400	1.80823e+08	1.16051e+08	96572384	1.48112e+08	1.28614e+08
512	536	T512;S532	8809.71	NA	NA	NA	NA	NA
512	536	S532	1534104	NA	239869	1143260	407297	757428
512	536	S535	1237233	211607	900226	3773310	NA	1.31935e+06
512	536	Non	484656	NA	NA	20395.4	NA	NA
537	554	S539	63942736	1.72002e+07	5.45407e+07	60135376	1.01304e+07	7.03887e+06
537	554	S539;S547	250155	NA	NA	68685.8	28774.9	NA
537	554	Non	2016315	24806.2	18851.2	179579	43428.9	34902.6
541	554	S547	527736	627514	291339	128749	37741.1	NA
541	554	Non	64533048	1.04474e+08	6.4848e+07	29183124	3.58852e+07	2.76833e+07
555	567	Non	498336704	6.09933e+08	3.75866e+08	265298400	1.29408e+08	1.71824e+08
568	581	S569	NA	35799.3	79024.2	NA	NA	NA
568	581	Non	249048	1.42816e+07	7.95636e+06	48836	52054.8	55231.7
568	585	S569	0	NA	2.39213e+06	NA	NA	568462
568	585	Y583	1.12688e+06	913315	751652	NA	NA	232956
568	585	S584	1027000	NA	NA	942993	NA	NA
568	585	Non	15137823	8.73239e+07	1.04751e+08	31290934	3.69694e+07	2.78975e+07
586	618	Non	21018270	1.92495e+07	1.15474e+07	52969048	6.69933e+07	7.24747e+07
619	626	Non	25109380	1.92494e+07	8.4014e+06	0	7.63019e+06	3.08038e+06
620	626	Non	9659864	6.50461e+06	6.87053e+06	NA	1.07393e+07	1.24303e+07
620	649	Non	NA	NA	NA	9602.42	NA	0
627	649	Non	19639152	1.20122e+08	1.17715e+07	155208176	5.96252e+07	8.46009e+07
650	664	Non	149357	NA	NA	55057.9	NA	31172
650	668	Non	46060.7	NA	NA	14888.4	NA	NA
654	664	Non	51667396	4.86816e+06	7.5608e+06	2052381	2.41493e+06	2.83669e+06
654	668	Non	19626110	1.64776e+06	0	20823202	1.08591e+07	1.75564e+07
669	675	Non	9117982	13438.1	165385	NA	5.09313e+06	NA
697	702	Non	NA	NA	NA	0	3.09886e+06	0
697	703	Non	3.46814e+06	80428.3	NA	55058.9	228029	29060.4
704	708	Non	NA	NA	NA	5749200	2.81361e+07	1.13333e+07
704	719	Non	27352.6	NA	NA	NA	NA	NA
709	719	Non	107861112	9.18946e+07	1.19719e+08	36493460	4.74299e+07	4.2034e+07
720	730	Non	65634424	382721	468916	16014086	1.66656e+07	2.08018e+07
720	732	Non	676611	NA	NA	NA	NA	NA
725	730	Non	NA	NA	NA	NA	886045	NA
725	732	Non	110080	NA	NA	NA	NA	NA
731	745	Non	436573	NA	NA	102610	15159.7	17250.1
733	745	Non	116794928	52367.8	522065	64142160	5.99684e+07	4.55487e+07
733	749	Non	1.28542e+06	NA	NA	164411	NA	42710.9
737	745	Non	41755600	7.12031e+07	4.54377e+07	18289540	5.07986e+07	4.07579e+07
737	749	Non	1.15348e+06	NA	14937.1	358530	170726	118294
746	763	Non	0	NA	NA	NA	NA	NA
750	763	Non	67863808	550033	2.53014e+06	29633292	3.39618e+07	2.54365e+07
750	779	Non	NA	NA	NA	13435.8	NA	0
755	763	Non	42171696	3.88081e+07	8.26799e+07	17040248	1.05798e+07	1.97744e+07
755	779	Non	170503	NA	NA	265141	127028	38524.8
755	781	Non	0	NA	NA	56240.6	NA	NA
764	779	Y766	72298.4	NA	NA	NA	NA	NA
764	779	Non	151338240	7.97593e+07	7.34696e+07	83668112	9.65414e+07	6.29146e+07
764	781	Non	16529109	NA	NA	2157960	2.86219e+06	1.54901e+06
782	789	Non	133647	NA	NA	NA	NA	NA
790	832	Non	1.91279e+06	3.27109e+06	4.05638e+06	38446260	5.51373e+07	3.3687e+07
792	832	Non	12160909	5.59741e+06	5.60996e+06	21552086	2.65574e+07	3.47503e+07
838	861	Non	656180	219670	311607	3.7435e+06	9.49232e+06	2.43048e+06
839	861	Non	32421794	9.46284e+06	8.63302e+06	57728576	1.01267e+08	7.14452e+07

## Sheet: All CDKL5 peptides
		MS Experiment 3			MS Experiment 4			Average ratio of Experiment 3 and 4
Start position	Stop position	lf5 CDKL5-GFP-TG	lf2 CDKL5-GFP	lf5 CDKL5K33R-GFP-TG	lf5 CDKL5-GFP-TG	lf2 CDKL5-GFP	lf5 CDKL5K33R-GFP-TG	lf2 CDKL5-GFP/ lf5 CDKL5-GFP-TG	lf2 CDKL5-GFP/ lf5 CDKL5K33R-GFP-TG
1	20	60174.3	57634.8	85393.5	1.06173e+07	2.07003e+06	1.23845e+07	0.576382	0.421039
2	20	35979.3	0	0	53827.3	19663.3	30023.9	0.182652
4	20	27818616	5.22123e+07	4.54011e+07	88614456	8.263e+07	1.14323e+08	1.40467	0.936399
4	22	0	0	0	0	0	7968.35
23	33	0	0	5.28031e+06	0	0	2.97824e+07		0
23	34	42929.6	0	0	0	0	1.32109e+06
25	33	0	18839.9	5.8511e+07	0	14851.7	1.79318e+07		0.000575111
25	34	0	260349	0	0	0	499759
34	45	3.88409e+06	43348.5	0	0	0	0
35	45	140630800	9.82515e+07	7.32884e+07	77402216	3.90628e+07	5.25218e+07	0.601661	1.04218
35	46	86597824	3.52509e+06	7.59634e+06	51383780	2.65031e+07	2.61789e+07	0.278247	0.738216
37	45	14654572	4.90778e+07	6.18892e+07	16090180	7.50578e+06	2.15495e+07	1.90773	0.57065
37	46	39394192	1.05274e+07	1.56021e+07	19988688	9.34831e+06	2.66144e+07	0.367456	0.512996
37	50	8923.56	0	0	0	0	0
57	67	27867762	0	0	21758644	1.61459e+07	1.52686e+07	0.371022
57	71	154289	0	0	0	0	0
60	67	19650386	1.10212e+07	3.20942e+07	4546657	3.74834e+07	9.26025e+06	4.40252	2.19559
60	71	319993	0	0	38482.2	25389.2	65166.8	0.329882
74	85	898230	0	0	726498	1.55099e+06	396186	1.06744
76	85	60967404	5.68302e+07	5.87587e+07	54732552	1.12947e+08	2.63775e+07	1.49788	2.62456
86	104	113399040	9.93014e+07	9.69706e+07	76294240	4.95026e+07	8.35566e+07	0.76226	0.80824
105	112	33804352	3.44214e+07	3.75536e+07	37621744	4.80508e+07	4.77752e+07	1.14773	0.961181
113	125	2.04667e+06	361845	190303	11983324	5.58381e+06	1.23217e+07	0.321381	1.17729
126	144	1.45078e+08	1.64493e+08	2.03401e+08	111406368	1.57705e+08	1.60262e+08	1.2747	0.896377
126	146	60769.1	0	0	0	0	0
129	144	433399	65196.5	74395.6	24520.9	27870.8	28045.9	0.643522	0.935054
145	154	2.32577e+06	0	0	546447	201291	222403	0.184182
147	154	39195564	3.13822e+07	4.28869e+07	21647760	4.92251e+07	3.46962e+07	1.53728	1.07524
155	170	3.67952e+06	1.44873e+08	1.51466e+06	257318	9.92432e+07	918394	212.528	101.854
171	186	45243.7	0	0	0	0	0
174	186	394100768	2.7641e+08	2.4912e+08	127034904	2.05152e+08	1.49644e+08	1.15815	1.24024
187	221	0	302100	616973	0	0	0
222	228	0	0	0	0	0	0
229	236	46648956	2.68057e+07	3.82562e+07	5903644	5.71503e+07	2.28314e+07	5.12757	1.60192
229	239	481182	0	0	113880	0	67214	0
240	249	36197444	0	0	4322909	5.82406e+06	2.98542e+06	0.673627
240	256	1.32905e+06	0	0	344176	55435.4	130338	0.0805335
245	249	0	0	0	0	6.81484e+06	0
245	256	49433584	474195	3.7185e+06	3.94896e+06	7.82823e+06	2.83624e+06	0.995971	1.4438
245	257	25072980	0	0	2190217	950755	2.19826e+06	0.217046
250	256	230910	0	1.48919e+07	0	4.04422e+06	0
250	257	23092730	388235	1.93051e+06	4198350	7.38781e+06	1.29786e+07	0.888253	0.385167
258	271	131987	0	0	35106.4	0	0	0
262	271	268552736	2.11701e+08	1.90434e+08	169033008	1.12304e+08	1.33733e+08	0.726348	0.975719
262	281	4010.76	0	0	0	0	0
272	281	36875144	1.41412e+08	1.00631e+08	13066923	5.47337e+07	5.35326e+07	4.01181	1.21384
282	299	134818544	8.03464e+07	1.43937e+08	66312616	5.10603e+07	5.85593e+07	0.682976	0.715074
282	306	0	0	0	293080	179876	1.41187e+06
300	306	0	0	0	0	643882	0
307	320	1.6869e+08	1.59373e+08	1.36357e+08	103649030	7.10747e+07	1.70412e+08	0.815246	0.792935
324	340	237765899	1.50442e+08	2.1153e+08	1.82578e+08	1.24072e+08	1.67454e+08	0.656144	0.72607
324	362	10052.9	0	0	374236	76590.1	0	0.102329
325	340	195670233	7.13943e+08	6.68676e+08	125795575	7.12001e+07	1.05162e+08	2.10735	0.872374
341	362	489329137	3.40482e+08	4.67529e+08	1.46206e+08	1.09227e+08	1.22165e+08	0.721443	0.811176
363	376	110833	0	0	0	0	9960.81
364	376	1.84049e+07	1.74713e+07	2.02354e+07	3395015	2.84602e+06	3.13384e+06	0.893784	0.885782
365	376	40159716	5.49144e+07	8.01129e+07	8646849	8.69051e+06	3.15051e+07	1.18622	0.480654
365	383	249516	9442.21	0	7341.6	0	14144.1	0.018921
377	383	0	0	110484	0	0	0
388	415	2.2696e+07	1.43824e+07	1.89147e+07	25658812	1.16641e+07	1.84487e+07	0.544141	0.696312
388	422	19065.8	0	0	0	0	0
389	415	3.19491e+08	3.49001e+08	4.34921e+08	230052336	2.03414e+08	1.85225e+08	0.988288	0.950325
389	422	2333830	0	0	480130	0	0	0
416	430	1.11413e+06	0	0	53682.4	0	0	0
423	430	4098177	1.92711e+06	7.57918e+06	0	5.8145e+06	0
423	445	19575.3	0	0	0	0	0
431	445	96110112	1.88268e+08	2.22228e+08	81129784	1.31196e+08	1.28859e+08	1.788	0.932662
446	467	5.70021e+07	1.56799e+08	1.68949e+08	6.36076e+07	6.82918e+07	8.9243e+07	1.9122	0.84666
446	473	914044	0	0	2.29132e+07	4.62443e+06	0	0.100912
474	483	28683964	5.1078e+07	5.26152e+07	1619422	5.48815e+06	3.82466e+06	2.58484	1.20286
474	491	55450.5	0	0	0	0	0
484	491	0	0	0	0	0	0
492	511	320251452	2.12484e+08	3.00019e+08	97455764	7.06905e+07	8.19788e+07	0.694425	0.785269
512	533	1.40954e+08	1.82136e+08	1.18423e+08	1.01296e+08	1.48884e+08	1.30704e+08	1.38098	1.33856
512	536	3.2648e+06	211607	1.1401e+06	4.93697e+06	407297	2.07678e+06	0.0736571	0.190862
537	554	66209206	1.7225e+07	5.45595e+07	6.03836e+07	1.02026e+07	7.07377e+06	0.214562	0.879013
541	554	65060784	1.05101e+08	6.51394e+07	2.93119e+07	3.5923e+07	2.76833e+07	1.42049	1.45556
555	567	498336704	6.09933e+08	3.75866e+08	265298400	1.29408e+08	1.71824e+08	0.85586	1.18794
568	581	249048	1.43174e+07	8.03538e+06	48836	52054.8	55231.7	29.2773	1.36214
568	585	1.72917e+07	8.82372e+07	1.07895e+08	32233927	3.69694e+07	2.8699e+07	3.12489	1.05299
586	618	21018270	1.92495e+07	1.15474e+07	52969048	6.69933e+07	7.24747e+07	1.0903	1.29568
619	626	25109380	1.92494e+07	8.4014e+06	0	7.63019e+06	3.08038e+06		2.38412
620	626	9659864	6.50461e+06	6.87053e+06	0	1.07393e+07	1.24303e+07		0.905353
620	649	0	0	0	9602.42	0	0
627	649	19639152	1.20122e+08	1.17715e+07	155208176	5.96252e+07	8.46009e+07	3.25032	5.45464
650	664	149357	0	0	55057.9	0	31172	0
650	668	46060.7	0	0	14888.4	0	0	0
654	664	51667396	4.86816e+06	7.5608e+06	2052381	2.41493e+06	2.83669e+06	0.635433	0.747593
654	668	19626110	1.64776e+06	0	20823202	1.08591e+07	1.75564e+07	0.302723
669	675	9117982	13438.1	165385	0	5.09313e+06	0
697	702	0	0	0	0	3.09886e+06	0
697	703	3.46814e+06	80428.3	0	55058.9	228029	29060.4	2.08237
704	708	0	0	0	5749200	2.81361e+07	1.13333e+07
704	719	27352.6	0	0	0	0	0
709	719	107861112	9.18946e+07	1.19719e+08	36493460	4.74299e+07	4.2034e+07	1.07583	0.947977
720	730	65634424	382721	468916	16014086	1.66656e+07	2.08018e+07	0.523258	0.808673
720	732	676611	0	0	0	0	0
725	730	0	0	0	0	886045	0
725	732	110080	0	0	0	0	0
731	745	436573	0	0	102610	15159.7	17250.1	0.0738703
733	745	116794928	52367.8	522065	64142160	5.99684e+07	4.55487e+07	0.467689	0.708444
733	749	1.28542e+06	0	0	164411	0	42710.9	0
737	745	41755600	7.12031e+07	4.54377e+07	18289540	5.07986e+07	4.07579e+07	2.24135	1.4067
737	749	1.15348e+06	0	14937.1	358530	170726	118294	0.238092	0.721617
750	763	67863808	550033	2.53014e+06	29633292	3.39618e+07	2.54365e+07	0.577087	0.776276
750	779	0	0	0	13435.8	0	0
755	763	42171696	3.88081e+07	8.26799e+07	17040248	1.05798e+07	1.97744e+07	0.770556	0.502202
755	779	170503	0	0	265141	127028	38524.8	0.239549
755	781	0	0	0	56240.6	0	0
764	779	1.51411e+08	7.97593e+07	7.34696e+07	83668112	9.65414e+07	6.29146e+07	0.840318	1.31005
764	781	16529109	0	0	2157960	2.86219e+06	1.54901e+06	0.663171
782	789	133647	0	0	0	0	0
790	832	1.91279e+06	3.27109e+06	4.05638e+06	38446260	5.51373e+07	3.3687e+07	1.57213	1.22158
792	832	12160909	5.59741e+06	5.60996e+06	21552086	2.65574e+07	3.47503e+07	0.846261	0.881
838	861	656180	219670	311607	3.7435e+06	9.49232e+06	2.43048e+06	1.43523	2.30525
839	861	32421794	9.46284e+06	8.63302e+06	57728576	1.01267e+08	7.14452e+07	1.02303	1.25676

## Sheet: CDKL5 (WT & K33R) CIP peptides
Start positon	Stop position	MS Experiment 6			MS Experiment 7
		Peptide intensity for CDKL5		Ratio for CDKL5 (CIP/Untreated)	Peptide intensity for CDKL5K33R		Ratio for CDKL5K33R (CIP/Untreated)
		Untreated CDKL5	CIP treated CDKL5		Untreated CDKL5K33R	CIP treated CDKL5K33R
1	20	0	0		8.12697e+06	1.36621e+07	1.68108
4	20	10790.1	99482.6	9.21983	4.13028e+07	3.69618e+07	0.894899
21	33	0	0		0	6087.75
23	33	64131776	73931534	1.15281	3.90022e+07	4.0098e+07	1.02809
23	34	4.22296e+07	3.08639e+07	0.73086	1.26581e+06	1.34809e+06	1.065
25	33	279792	583306	2.08478	1.16705e+06	8.26732e+06	7.08395
25	34	3.7706e+06	9.99011e+06	2.64947	796980	862042	1.08164
34	45	2.20375e+06	6.20057e+06	2.81365	3.56084e+06	1.09962e+07	3.08809
35	45	35140201	3.48594e+07	0.992008	3.44825e+07	3.39199e+07	0.983686
35	46	4.33402e+07	51108459	1.17924	2.48219e+07	1.58442e+07	0.638314
37	45	1.85013e+06	8.44591e+06	4.56504	0	0
37	46	6.67496e+06	1.16946e+07	1.75202	7.89905e+06	6.47581e+06	0.819821
37	45	0	0		1.57503e+06	1.48698e+06	0.944095
46	53	0	0		11854.4	27976.2	2.35997
57	67	9384706	8.71202e+06	0.928321	1.08125e+07	8.95974e+06	0.828649
57	71	19852.4	34820.8	1.75398	0	0
60	67	952847	4.23723e+06	4.44692	4.55401e+06	7.64379e+06	1.67847
60	71	36833.1	292162	7.93205	16047.8	11535.9	0.718844
60	72	0	6668.52		0	0
74	85	2579.02	123204	47.7716	951838	663971	0.697566
76	85	738332	2.11476e+06	2.86425	8.09741e+07	1.22507e+08	1.51291
76	104	0	0		0	1795.63
86	104	1.54978e+07	46658228	3.01064	8.65291e+07	6.84395e+07	0.790942
105	112	5.10297e+06	3.25178e+06	0.637232	1.80604e+07	1.33668e+07	0.740119
113	125	4.31994e+07	51024038	1.18113	8.20986e+06	1.15119e+07	1.4022
126	144	163047312	155653298	0.954651	1.38884e+08	1.6759e+08	1.2067
126	146	65666.3	209781	3.19466	6543.46	13230.9	2.022
129	144	164155	229506	1.39811	98367.4	32344.5	0.328813
129	146	0	0		94450.4	0	0
145	154	1.71697e+06	1.90814e+06	1.11134	1.02296e+06	1.31484e+06	1.28533
147	154	1.17759e+06	509781	0.432903	2.12581e+07	2.14197e+07	1.0076
155	170	10294.3	83274792	8089.43	111223	1.03426e+07	92.9902
174	186	126184692	154149266	1.22162	8.62188e+07	6.80104e+07	0.788812
187	221	0	0		1.28412e+06	1.96504e+06	1.53026
222	228	0	0		2.43363e+06	7.33564e+06	3.01428
229	236	4.69429e+06	7.844e+06	1.67096	1.03114e+07	1.62475e+07	1.57568
229	239	72387	95890.8	1.3247	0	0
240	249	2.46734e+06	2.60873e+06	1.05731	1.26659e+06	1.58616e+06	1.25231
240	256	28904.2	99849.8	3.45451	30448.4	5180.18	0.17013
245	256	1.36517e+07	1.86325e+07	1.36485	7.36421e+06	4.83258e+06	0.656226
245	257	9.49883e+06	7948048	0.836739	1.3001e+06	1.43494e+06	1.10372
250	256	192239	146710	0.763164	1.58941e+07	1.71228e+07	1.07731
250	257	2.62143e+06	315592	0.120389	7.24346e+06	4.25886e+06	0.587959
258	271	51560.9	70532.3	1.36794	0	0
262	271	70802623	108217664	1.52844	4.69284e+07	5.56068e+07	1.18493
272	281	1.06439e+06	258609	0.242964	9.40171e+06	2.16604e+07	2.30388
282	299	114223282	114737224	1.0045	7.62988e+07	7.6158e+07	0.998155
282	306	0	0		1.08105e+06	427768	0.395695
300	320	2208.67	37985.8	17.1986	0	0
307	320	66602700	1.18412e+08	1.77789	2.52966e+07	2.04488e+07	0.80836
324	340	97114086	110192324	1.13467	2.04342e+08	2.13523e+08	1.04493
324	362	0	0		150991	0	0
325	340	36240269	64212981	1.77187	6.8025e+07	6.10061e+07	0.896818
341	362	3.2911e+07	107258402	3.25905	1.26064e+08	1.31855e+08	1.04594
364	376	383766	203625	0.530596	5.00908e+06	4.67528e+06	0.93336
364	383	0	12981.2		0	0
365	376	1.16571e+06	1.11145e+06	0.95345	5.97501e+06	9.50216e+06	1.59032
365	383	24577.7	178607	7.26706	32338.2	38799.5	1.1998
377	383	0	0		209288	41023.6	0.196015
388	415	1.75759e+07	3.3365e+07	1.89834	1.99763e+07	1.85931e+07	0.930757
388	422	5820.38	1962.16	0.337119	0	0
389	415	106305118	171098444	1.6095	1.20087e+08	1.31158e+08	1.09219
389	422	0	199185		16022.8	3262.8	0.203635
416	422	0	0		134026	831785	6.20615
416	430	115160	85195.1	0.739798	58878.2	0	0
423	430	26171.5	12171.2	0.465056	3.43586e+06	6.81644e+06	1.98391
423	445	309308	1.21734e+06	3.93571	0	0
431	445	73885661	185578101	2.51169	3.78233e+07	4.60869e+07	1.21848
446	467	1.09074e+07	95765205	8.77984	1.28138e+08	1.06069e+08	0.827771
446	473	1.5093e+06	2.4339e+06	1.6126	141245	38140.5	0.27003
446	483	0	0		264.817	0	0
468	483	0	67126.4		13802.8	50798.5	3.68029
474	483	224682	45748.8	0.203615	6.17318e+06	3.88433e+06	0.629227
484	491	0	0		42063.5	26286.8	0.62493
492	511	128111872	244812512	1.91093	2.31477e+08	1.68768e+08	0.729092
512	533	173088664	175670588	1.01492	1.10281e+08	1.21305e+08	1.09996
512	536	1.22385e+06	1.71395e+06	1.40045	1.27612e+06	360590	0.282568
537	554	52479386	40151429	0.76509	4.63476e+07	3.13229e+07	0.675825
541	554	29332281	4.09598e+07	1.39641	3.02919e+07	3.80047e+07	1.25462
541	567	30360.8	96067.2	3.16419	0	141296
555	567	5.74451e+07	65490652	1.14006	2.27828e+08	1.50432e+08	0.66029
568	581	9477.53	74816.3	7.89408	0	0
568	585	1.68391e+07	48168733	2.86054	7.5803e+07	9.45085e+07	1.24676
568	581	0	0		474298	447454	0.943403
586	618	76188.2	4.27072e+06	56.0549	4.27302e+07	2.79548e+07	0.654217
586	619	0	0		7705.99	10594.5	1.37484
619	626	494766	2.06331e+06	4.17027	7.45743e+06	1.03133e+07	1.38295
620	626	2.82391e+06	1.33647e+06	0.47327	1.24839e+06	1.97601e+06	1.58285
620	649	0	0		16398.7	17134.3	1.04486
627	649	0	249447		4.91229e+07	6.58284e+07	1.34008
650	664	0	17516		0	0
650	668	1209.49	8152.45	6.74042	0	0
654	664	98824.1	202678	2.05089	33313.8	86647.9	2.60096
654	668	460745	725775	1.57522	10179	0	0
665	675	6580.7	29080.7	4.41909	0	0
669	675	0	0		2.45124e+06	2.6462e+06	1.07953
697	702	0	0		3.41297e+06	3.00972e+06	0.881849
697	703	18343.5	7131	0.388749	775276	769299	0.99229
703	708	0	0		576930	2.2386e+06	3.88019
704	719	0	72808.5		0	0
704	708	0	0		1.17755e+07	1.20606e+07	1.02421
709	719	3.27585e+07	21873456	0.667718	3.95733e+07	4.18139e+07	1.05662
720	730	21461219	2.43824e+07	1.13611	2.44674e+07	2.14138e+07	0.875196
720	732	93106.6	72073.1	0.774092	0	0
731	745	19018.8	370984	19.5061	0	0
733	745	2.44926e+07	2.98198e+07	1.2175	3.89023e+07	3.0775e+07	0.791086
733	749	10588.2	335386	31.6756	3287.6	0	0
737	745	2.23655e+06	1.94079e+06	0.867759	1.25116e+07	2.38535e+07	1.9065
737	749	36116.5	715669	19.8156	59106.8	62305.5	1.05412
746	754	10366.4	0	0	0	0
746	763	2983.27	27555.3	9.23659	0	0
750	763	27750225	26458255	0.953443	3.57321e+07	3.31566e+07	0.927924
755	763	1.7158e+07	1.59241e+07	0.928086	4.19953e+06	4.36774e+06	1.04005
755	779	0	27238.3		7379.04	18549.7	2.51384
755	781	0	2468.83		0	0
764	779	78736964	64969087	0.825141	7.22312e+07	5.42658e+07	0.751279
764	781	5012010	6.71266e+06	1.33931	1.49798e+06	992903	0.662829
782	789	7356.7	11546	1.56945	0	0
782	791	0	5867.7		0	0
790	832	474689	1.48484e+07	31.2802	2.96469e+07	3.07049e+07	1.03568
792	832	178501	2.12231e+07	118.896	3.02687e+07	2.38678e+07	0.788532
833	838	0	0		2128.21	0	0
838	861	0	0		1.13663e+06	2.61193e+06	2.29796
839	861	0	18326.2		2.49438e+07	5.93088e+07	2.3777
