# Supplementary material for: Activation of the ciliary kinase CDKL5 is mediated by the cyclin-dependent kinase CDK20/LF2 to control flagellar length
Source: PLoS Biol. 2025 Dec 12;23(12):e3003560. doi: 10.1371/journal.pbio.3003560 (PMC12711092; doi:10.1371/journal.pbio.3003560)
Supplement: S5 Data — MS Experiment 8 All Proteins: a list of proteins identified in MS Experiment 8. Empty cells mean no quantitative data acquired. MS Experiment 9 All Proteins: a list of proteins identified in MS Experiment 9. Empty cells mean no quantitative data acquired. All Proteins Identified: a list of proteins identified in MS Experiments 8 and 9 (S4 Table). Empty cells mean no quantitative data acquired. Increased: only increased proteins are listed. The proteins with “High” confidence (https://chlamyfp.org/ChlamyFPv2/cr_read_sql.php) are shown in Fig 10. Decreased: only reduced proteins are listed. The proteins with “High” confidence (https://chlamyfp.org/ChlamyFPv2/cr_read_sql.php) are shown in Fig 10. (XLSX) [file pbio.3003560.s012.xlsx]

## Sheet: File Legend
Sheet name	Content
MS Experiment 8 All Proteins	A list of proteins identified in MS Experiment 8. Empty cells mean no quantitative data acquired.
MS Experiment 9 All Proteins	A list of proteins identified in MS Experiment 9. Empty cells mean no quantitative data acquired.
All Proteins Identified	A list of proteins identified in MS Experiments 8 and 9 (Table S9). Empty cells mean no quantitative data acquired.
Increased	Only increased proteins are listed. The proteins with "High" confidence (https://chlamyfp.org/ChlamyFPv2/cr_read_sql.php) are shown in figure 10.
Decreased	Only reduced proteins are listed. The proteins with "High" confidence (https://chlamyfp.org/ChlamyFPv2/cr_read_sql.php) are shown in figure 10.

## Sheet: MS Experiment 8 All Proteins
Checked	Protein FDR Confidence: Combined	Master	Accession	Exp. q-value: Combined	Sum PEP Score	Coverage [%]	# Peptides	# PSMs	# Unique Peptides	# AAs	MW [kDa]	calc. pI	Score Sequest HT: Sequest HT	# Peptides (by Search Engine): Sequest HT	# Razor Peptides	Abundance Ratio: (lf5/ 21gr)	Abundance Ratio P-Value: (lf5/ 21gr)	Abundance Ratio Adj. P-Value: (lf5/ 21gr)	Abundances (Grouped): 21gr	Abundances (Grouped): lf5	Abundances (Grouped) CV [%]: 21gr	Abundances (Grouped) CV [%]: lf5	Found in Sample: [S26] F6: 126, Sample,21gr-1	Found in Sample: [S27] F6: 127, Sample, 21gr-2	Found in Sample: [S28] F6: 128, Sample, 21gr-3	Found in Sample: [S32] F7: 126, Sample, 21gr-1	Found in Sample: [S33] F7: 127, Sample, 21gr-2	Found in Sample: [S34] F7: 128, Sample, 21gr-3	Found in Sample: [S29] F6: 129, Sample, lf5-1	Found in Sample: [S30] F6: 130, Sample, lf5-2	Found in Sample: [S31] F6: 131, Sample, lf5-3	Found in Sample: [S35] F7: 129, Sample, lf5-1	Found in Sample: [S36] F7: 130, Sample, lf5-2	Found in Sample: [S37] F7: 131, Sample, lf5-3	# Protein Groups	Modifications
FALSE	High	Master Protein	Cre05.g238687.t1.1	0.001	5.441	3	2	3	2	768	83.2	7.93	9.12	2	0	0.057	3.67911e-07	0.000748331	189.2	10.8	5.35	5.58	Not Found	Not Found	Not Found	High	High	High	Not Found	Not Found	Not Found	High	High	High	1
FALSE	High	Master Protein	Cre10.g443550.t1.2	0	36.133	16	14	26	14	1072	116.5	5.26	64.83	14	0	7.661	1.13962e-06	0.00077266	23.1	176.9	3.86	4.84	High	High	High	High	High	High	High	High	High	High	High	High	1
FALSE	High	Master Protein	Cre11.g478156.t2.1	0	31.695	21	13	22	13	859	91.2	4.98	41.61	13	0	5.635	8.56475e-07	0.00077266	30.1	169.9	4.24	3.91	High	High	High	High	High	High	High	High	High	High	High	High	1
FALSE	High	Master Protein	Cre10.g418100.t1.1	0.006	3.738	6	1	3	1	253	27.6	6.55	10.44	1	0	3.557	1.7103e-06	0.000869688	43.9	156.1	3.14	2.25	High	High	High	High	High	High	High	High	High	High	High	High	1
FALSE	High	Master Protein	Cre02.g080350.t1.1	0	28.593	14	9	15	9	945	99.1	5.16	47.65	9	0	3.882	3.26145e-06	0.00116916	41	159	3.83	4.49	High	High	High	High	High	High	High	High	High	High	High	High	1
FALSE	High	Master Protein	Cre03.g175100.t1.1	0	34.955	24	10	23	10	594	62	7.47	55.92	10	0	0.094	8.23844e-06	0.00124435	182.9	17.1	9.58	7.61	High	High	High	High	High	High	High	High	High	High	High	High	1
FALSE	High	Master Protein	Cre02.g114600.t1.2	0	80.925	73	20	112	20	198	21.6	5.66	290.34	20	0	10.705	8.75171e-06	0.00124435	17.1	182.9	9.9	7.65	High	High	High	High	High	High	High	High	High	High	High	High	1
FALSE	High	Master Protein	Cre05.g232600.t1.1	0	25.315	24	7	10	7	554	57.8	4.98	24.53	7	0	0.131	8.33302e-06	0.00124435	176.8	23.2	8.19	7.65	High	High	High	High	High	High	High	High	High	High	High	High	1
FALSE	High	Master Protein	Cre06.g283050.t1.2	0.003	4.479	9	1	3	1	228	23.9	8.38	12.93	1	0	0.447	5.63908e-06	0.00124435	138.2	61.8	3.1	2.64	High	High	High	High	High	High	High	High	High	High	High	High	1
FALSE	High	Master Protein	Cre03.g168450.t1.2	0	36.884	27	12	21	12	544	57.5	5.29	52.27	12	0	4.628	4.78247e-06	0.00124435	35.5	164.5	4.28	2.74	High	High	High	High	High	High	High	High	High	High	High	High	1
FALSE	High	Master Protein	Cre05.g241850.t1.2	0	9.613	9	3	5	3	417	44.5	5.01	14.18	3	0	6.397	8.13775e-06	0.00124435	27	173	7.78	7.22	High	High	High	High	High	High	High	High	High	High	High	High	1
FALSE	High	Master Protein	Cre07.g355600.t1.1	0	43.027	42	9	29	9	346	36.5	5.34	107.18	9	0	4.07	9.17664e-06	0.00124435	39.4	160.6	5.59	4.16	High	High	High	High	High	High	High	High	High	High	High	High	1
FALSE	High	Master Protein	Cre10.g422700.t1.2	0	9.799	15	4	8	4	297	32.3	6.32	18.34	4	0	3.724	8.65395e-06	0.00124435	42.3	157.7	3.78	5.12	High	High	Not Found	High	High	High	High	High	High	High	High	High	1
FALSE	High	Master Protein	Cre02.g142352.t1.1	0	93.955	41	24	57	24	912	91.9	5.97	161.52	24	0	4.62	1.02713e-05	0.00130574	35.6	164.4	6.78	5.57	High	High	High	High	High	High	High	High	High	High	High	High	1
FALSE	High	Master Protein	Cre02.g094450.t1.2	0	17.304	11	6	13	6	819	86.3	5.81	34.11	6	0	0.112	1.14357e-05	0.00136825	179.8	20.2	7.41	9.61	High	High	High	High	High	High	High	High	High	High	High	High	1
FALSE	Medium	Master Protein	Cre13.g571450.t1.1	0.017	2.642	5	1	2	1	185	19.7	5	4.67	1	0	4.435	1.38284e-05	0.00140635	36.8	163.2	4.75	2.62	Not Found	Not Found	Not Found	High	High	High	Not Found	Not Found	Not Found	High	High	High	1
FALSE	High	Master Protein	Cre06.g301350.t1.1	0	49.961	27	14	30	9	845	85.5	6.49	98.87	14	2	3.938	1.79315e-05	0.00141639	40.5	159.5	6.94	5.87	High	High	High	High	High	High	High	High	High	High	High	High	1
FALSE	High	Master Protein	Cre06.g278125.t1.1	0	86.258	27	27	47	26	1238	139.1	6.07	123.98	27	1	5.147	1.81053e-05	0.00141639	32.5	167.5	8.29	7.84	High	High	High	High	High	High	High	High	High	High	High	High	1
FALSE	High	Master Protein	Cre13.g591400.t1.1	0	36.682	14	14	21	14	1186	121.6	6.46	55.65	14	0	6.522	2.11474e-05	0.00153621	26.6	173.4	9.89	9.74	High	High	High	High	High	High	High	High	High	High	High	High	1
FALSE	High	Master Protein	Cre24.g755997.t1.1	0	95.221	39	24	80	24	648	68.7	6.86	230.83	24	0	0.101	2.54243e-05	0.00178321	181.6	18.4	12	8.82	High	High	High	High	High	High	High	High	High	High	High	High	1
FALSE	High	Master Protein	Cre09.g398250.t1.1	0	18.02	16	7	10	7	681	72.8	5.06	27.75	7	0	0.159	2.74316e-05	0.00179987	172.5	27.5	10.24	8.42	High	High	High	High	High	High	High	High	High	High	High	High	1
FALSE	High	Master Protein	Cre12.g502750.t1.2	0	12.519	32	4	9	4	125	14.1	6.86	20.42	4	0	3.17	2.73244e-05	0.00179987	48	152	6.58	5.6	High	High	High	High	High	High	High	High	High	High	High	High	1
FALSE	High	Master Protein	Cre10.g456100.t1.2	0	61.566	53	12	63	4	201	21.4	6.7	179.23	12	0	2.859	3.26166e-05	0.00183341	51.8	148.2	5.13	6	High	High	High	High	High	High	High	High	High	High	High	High	1
FALSE	High	Master Protein	Cre06.g273300.t1.2	0	123.33	49	32	92	32	700	79.4	6.43	230.78	32	0	4.513	3.06897e-05	0.00183341	36.3	163.7	8.64	8.15	High	High	High	High	High	High	High	High	High	High	High	High	1
FALSE	High	Master Protein	Cre09.g405050.t1.2	0	25.757	36	8	13	8	269	29.7	9.2	36.22	8	0	2.768	3.15028e-05	0.00183341	53.1	146.9	4.01	5.34	High	High	High	High	High	High	High	High	High	High	High	High	1
FALSE	High	Master Protein	Cre09.g386750.t1.2	0	144.234	49	39	98	37	705	80.6	5.08	273.12	39	2	3.686	3.33512e-05	0.00183341	42.7	157.3	7.81	7.02	High	High	High	High	High	High	High	High	High	High	High	High	1
FALSE	High	Master Protein	Cre03.g172550.t1.2	0	44.667	32	10	23	10	345	38.8	5.3	60.18	10	0	4.276	3.20707e-05	0.00183341	37.9	162.1	8.61	7.49	High	High	High	High	High	High	High	High	High	High	High	High	1
FALSE	High	Master Protein	Cre10.g452250.t1.1	0	98.255	47	20	76	20	639	67.6	5.71	220.28	20	0	0.097	3.81657e-05	0.00189339	182.3	17.7	11.11	14	High	High	High	High	High	High	High	High	High	High	High	High	1
FALSE	High	Master Protein	Cre13.g587050.t1.2	0	37.611	25	11	31	11	438	49.1	5.44	73.7	11	0	4.021	3.65841e-05	0.00189339	39.8	160.2	8.53	7.11	High	High	High	High	High	High	High	High	High	High	High	High	1
FALSE	High	Master Protein	Cre12.g550850.t1.2	0	28.919	44	8	12	8	245	25.9	9.11	33.85	8	0	2.771	3.63696e-05	0.00189339	53	147	6.14	5.61	High	High	High	High	High	High	High	High	High	High	High	High	1
FALSE	High	Master Protein	Cre09.g396100.t1.2	0	13.153	40	4	9	4	175	18.2	8.56	28.35	4	0	0.125	3.78506e-05	0.00189339	177.8	22.2	10.94	7.72	High	High	High	High	High	High	High	High	High	High	High	High	1
FALSE	High	Master Protein	Cre17.g723650.t1.2	0	25.322	30	9	12	9	461	47.3	7.99	28.5	9	0	2.608	4.19194e-05	0.0020301	55.4	144.6	5.09	6.38	High	High	High	High	High	High	High	High	High	High	High	High	1
FALSE	High	Master Protein	Cre07.g343850.t1.2	0	35.126	27	9	16	9	502	51.9	5.47	48.13	9	0	2.665	7.86768e-05	0.00209856	54.6	145.4	7.34	6.84	High	High	High	High	High	High	High	High	High	High	High	High	1
FALSE	High	Master Protein	Cre11.g476550.t1.2	0	71.53	55	15	53	15	347	36.6	5.63	130.88	15	0	3.835	5.95136e-05	0.00209856	41.4	158.6	8.43	9.29	High	High	High	High	High	High	High	High	High	High	High	High	1
FALSE	High	Master Protein	Cre03.g160500.t1.2	0	116.634	52	30	111	30	591	66.8	5.83	313.41	30	0	4.082	6.22005e-05	0.00209856	39.4	160.6	9.71	7.84	High	High	High	High	High	High	High	High	High	High	High	High	1
FALSE	High	Master Protein	Cre16.g693600.t2.1	0	32.023	25	8	17	8	385	38.7	9.5	45.68	8	0	0.11	5.8581e-05	0.00209856	180.2	19.8	9.81	5.28	High	High	High	High	High	High	High	High	High	High	High	High	1
FALSE	High	Master Protein	Cre06.g279150.t1.2	0	148.005	70	34	121	34	545	60.2	5.83	326.62	34	0	4.058	8.26587e-05	0.00209856	39.5	160.5	10.41	8.22	High	High	High	High	High	High	High	High	High	High	High	High	1
FALSE	High	Master Protein	Cre17.g702250.t1.1	0	39.851	16	15	22	15	1206	126.7	8.16	49.15	15	0	9.914	8.56346e-05	0.00209856	18.3	181.7	14.51	9.38	Not Found	High	High	High	High	High	High	High	High	High	High	High	1
FALSE	High	Master Protein	Cre13.g589450.t1.2	0	140.404	39	32	85	32	1042	107.3	6	251.21	32	0	3.542	5.68852e-05	0.00209856	44	156	8.6	8.08	High	High	High	High	High	High	High	High	High	High	High	High	1
FALSE	High	Master Protein	Cre02.g105500.t1.2	0	39.133	39	11	21	11	437	48.4	5.44	64.12	11	0	3.525	7.53131e-05	0.00209856	44.2	155.8	7.67	4.68	High	High	High	High	High	High	High	High	High	High	High	High	1
FALSE	High	Master Protein	Cre02.g088600.t1.2	0	20.955	17	6	15	6	608	64.8	7.64	37.52	6	0	9.703	7.83145e-05	0.00209856	18.7	181.3	13.24	7.57	High	High	High	High	High	High	High	High	High	High	High	High	1
FALSE	High	Master Protein	Cre03.g197500.t2.1	0	70.267	55	17	53	16	456	47.5	5.25	145.26	17	0	3.966	7.76334e-05	0.00209856	40.3	159.7	10.12	8.62	High	High	High	High	High	High	High	High	High	High	High	High	1
FALSE	High	Master Protein	Cre03.g204601.t1.1	0	80.701	74	15	94	15	262	28.2	6.2	288.35	15	0	3.757	5.55725e-05	0.00209856	42	158	8.95	7.83	High	High	High	High	High	High	High	High	High	High	High	High	1
FALSE	High	Master Protein	Cre13.g585100.t1.2	0	31.676	21	9	19	9	554	55.3	5.02	55.03	9	0	4.573	5.90169e-05	0.00209856	35.9	164.1	10.09	7.5	High	High	High	High	High	High	High	High	High	High	High	High	1
FALSE	High	Master Protein	Cre12.g526800.t1.2	0	50.47	36	16	32	16	566	61	8.21	77.61	16	0	3.703	6.72864e-05	0.00209856	42.5	157.5	6.85	8.77	High	High	High	High	High	High	High	High	High	High	High	High	1
FALSE	High	Master Protein	Cre13.g565850.t1.1	0	8.02	4	3	5	3	1245	136.9	7.11	9.85	3	0	4.107	8.29342e-05	0.00209856	39.2	160.8	11.14	9.39	Not Found	High	Not Found	High	High	High	High	High	High	High	High	High	1
FALSE	High	Master Protein	Cre06.g250500.t1.2	0	27.688	28	10	19	10	418	42.7	6.54	49.53	10	0	4.261	7.51887e-05	0.00209856	38	162	6.24	9.18	High	High	High	High	High	High	High	High	High	High	High	High	1
FALSE	High	Master Protein	Cre02.g081400.t1.2	0	12.622	8	5	8	5	612	61.7	5.4	19.53	5	0	2.908	7.97521e-05	0.00209856	51.2	148.8	7.76	8.54	Not Found	Not Found	Not Found	High	High	High	High	High	High	High	High	High	1
FALSE	High	Master Protein	Cre06.g272900.t1.2	0	52.941	39	17	30	5	504	56.1	6.42	88.54	17	9	3.223	4.58487e-05	0.00209856	47.4	152.6	7.22	7.58	High	High	High	High	High	High	High	High	High	High	High	High	1
FALSE	High	Master Protein	Cre12.g561500.t1.2	0	34.529	49	9	26	9	311	30.9	5.06	69.52	9	0	3.051	5.86583e-05	0.00209856	49.4	150.6	7.46	7.67	High	High	High	High	High	High	High	High	High	High	High	High	1
FALSE	High	Master Protein	Cre12.g555550.t1.2	0	46.498	30	16	30	16	787	82.9	5.91	87.74	16	0	2.856	7.89303e-05	0.00209856	51.9	148.1	6.76	7.64	High	High	High	High	High	High	High	High	High	High	High	High	1
FALSE	High	Master Protein	Cre16.g693500.t1.1	0	26.24	18	6	15	6	421	42.2	7.81	48.33	6	0	0.086	6.68158e-05	0.00209856	184.2	15.8	12.42	17.08	High	High	High	High	High	High	High	High	High	High	High	High	1
FALSE	High	Master Protein	Cre04.g214500.t1.1	0	170.871	70	32	122	32	443	49.3	8.09	370.75	32	0	12.944	5.19881e-05	0.00209856	14.3	185.7	13.33	7.96	High	High	High	High	High	High	High	High	High	High	High	High	1
FALSE	High	Master Protein	Cre04.g222700.t1.2	0	347.594	73	81	458	80	1053	115.2	6.7	1147.69	81	1	4.625	7.813e-05	0.00209856	35.6	164.4	10.69	7.82	High	High	High	High	High	High	High	High	High	High	High	High	1
FALSE	High	Master Protein	Cre07.g326800.t1.1	0	27.17	16	9	15	9	507	56.5	5.59	36.77	9	0	2.48	5.53431e-05	0.00209856	57.5	142.5	5.93	6.37	High	High	High	High	High	High	High	High	High	High	High	High	1
FALSE	High	Master Protein	Cre16.g681850.t1.2	0	74.39	59	23	55	22	455	51.5	6.87	144.67	23	1	3.977	7.62689e-05	0.00209856	40.2	159.8	9.89	7.49	High	High	High	High	High	High	High	High	High	High	High	High	1
FALSE	High	Master Protein	Cre09.g387875.t1.1	0	59.296	67	13	33	13	192	22.2	5.78	78.94	13	0	5.11	4.50316e-05	0.00209856	32.7	167.3	9.69	6.7	High	High	High	High	High	High	High	High	High	High	High	High	1
FALSE	High	Master Protein	Cre13.g585000.t3.1	0	6.613	5	2	3	2	430	46	8.75	7.61	2	0	0.127	7.78655e-05	0.00209856	177.4	22.6	10.35	5.23	High	High	High	High	High	High	Not Found	Not Found	Not Found	High	High	High	1
FALSE	High	Master Protein	Cre06.g251600.t1.2	0	20.152	17	6	14	6	467	51.8	5.36	37.11	6	0	4.373	7.36412e-05	0.00209856	37.2	162.8	9.84	6.8	High	High	High	High	High	High	High	High	High	High	High	High	1
FALSE	High	Master Protein	Cre09.g399400.t2.1	0	96.957	34	25	132	25	1195	124.2	7.3	324.76	25	0	0.12	6.69634e-05	0.00209856	178.6	21.4	10.47	5.65	High	High	High	High	High	High	High	High	High	High	High	High	1
FALSE	High	Master Protein	Cre03.g193800.t1.1	0	119.834	60	33	90	32	500	55.5	5.71	248.59	33	0	3.915	5.9028e-05	0.00209856	40.7	159.3	9.4	8.28	High	High	High	High	High	High	High	High	High	High	High	High	1
FALSE	High	Master Protein	Cre14.g614300.t1.2	0	82.331	45	20	43	20	507	53.6	8	136.65	20	0	3.794	8.13562e-05	0.00209856	41.7	158.3	9.49	6.85	High	High	High	High	High	High	High	High	High	High	High	High	1
FALSE	High	Master Protein	Cre13.g573000.t1.2	0.001	5.505	6	2	3	2	590	61.5	6.06	6.82	2	0	2.025	5.78661e-05	0.00209856	66.1	133.9	3.94	4.94	High	High	High	High	High	High	High	High	High	High	High	High	1
FALSE	High	Master Protein	Cre03.g212753.t1.1	0	6.939	9	3	4	3	438	46.1	5.97	12.98	3	0	2.572	6.16331e-05	0.00209856	56	144	5.94	6.36	High	High	High	High	High	High	High	High	High	High	High	High	1
FALSE	High	Master Protein	Cre07.g327350.t1.2	0	16.413	40	4	12	4	178	19.8	9.26	36.86	4	0	3.452	8.4502e-05	0.00209856	44.9	155.1	9.41	7.84	High	High	High	High	High	High	High	High	High	High	High	High	1
FALSE	High	Master Protein	Cre06.g293582.t1.1	0	119.143	62	24	91	24	482	52.4	6.19	273.34	24	0	3.475	8.54955e-05	0.00209856	44.7	155.3	9.2	6.98	High	High	High	High	High	High	High	High	High	High	High	High	1
FALSE	High	Master Protein	Cre12.g493900.t1.1	0.001	6.292	18	2	4	2	147	15.6	4.02	12.76	2	0	3.19	4.77876e-05	0.00209856	47.7	152.3	7.64	6.49	High	High	High	High	High	High	High	High	High	High	High	High	1
FALSE	High	Master Protein	Cre14.g615950.t1.1	0	175.749	45	42	127	41	1073	115.5	6.35	347.29	42	0	4.594	9.30288e-05	0.00210464	35.8	164.2	10.64	7.21	High	High	High	High	High	High	High	High	High	High	High	High	1
FALSE	High	Master Protein	Cre16.g668150.t1.2	0	61.08	48	18	30	18	634	65.9	4.87	90.89	18	0	2.971	8.8356e-05	0.00210464	50.4	149.6	7.57	5.1	High	High	High	High	High	High	High	High	High	High	High	High	1
FALSE	High	Master Protein	Cre02.g141400.t1.2	0	97.742	50	24	66	24	610	67.5	7.37	190.3	24	0	17.239	9.31255e-05	0.00210464	11	189	14.51	6.89	High	High	High	High	High	High	High	High	High	High	High	High	1
FALSE	High	Master Protein	Cre06.g298350.t1.2	0	87.225	58	22	61	22	425	47.2	5.59	168.38	22	0	2.938	9.18709e-05	0.00210464	50.8	149.2	6.85	8.03	High	High	High	High	High	High	High	High	High	High	High	High	1
FALSE	High	Master Protein	Cre09.g392319.t1.1	0	81.509	21	15	55	15	951	101.4	5.3	159.15	15	0	0.065	9.12169e-05	0.00210464	187.8	12.2	11.96	5.74	High	High	High	High	High	High	High	High	High	High	High	High	1
FALSE	High	Master Protein	Cre02.g095087.t1.1	0	10.855	9	4	6	4	683	69.1	6.09	12.83	4	0	0.101	9.01331e-05	0.00210464	181.7	18.3	13.39	17.1	High	High	High	High	High	High	High	High	High	High	High	High	1
FALSE	High	Master Protein	Cre09.g387726.t1.1	0	13.939	21	5	6	5	433	46.5	8.65	12.53	5	0	6.132	8.92397e-05	0.00210464	28	172	10.12	13.96	High	High	High	High	High	High	High	High	High	High	High	High	1
FALSE	High	Master Protein	Cre09.g391801.t1.1	0	34.846	11	8	21	8	966	102	5.38	83.54	8	0	0.059	0.000105516	0.00212946	188.9	11.1	12.39	18.82	High	High	High	High	High	High	High	High	High	High	High	High	1
FALSE	High	Master Protein	Cre16.g676650.t1.2	0	23.989	14	9	18	9	876	92.7	7.34	36.54	9	0	5.16	9.80194e-05	0.00212946	32.5	167.5	12	12.3	High	High	High	High	High	High	High	High	High	High	High	High	1
FALSE	High	Master Protein	Cre02.g145950.t1.2	0	12.304	11	5	7	5	401	42.4	4.31	13.56	5	0	0.152	9.57662e-05	0.00212946	173.7	26.3	15.04	10.39	High	High	High	High	High	High	High	High	High	High	High	High	1
FALSE	High	Master Protein	Cre08.g358539.t1.1	0	7.324	18	3	8	3	173	18.7	5.08	19.33	3	0	2.13	0.000106787	0.00212946	63.9	136.1	6.38	5.55	High	High	High	High	High	High	High	High	High	High	High	High	1
FALSE	High	Master Protein	Cre16.g665700.t1.2	0.003	4.556	4	2	3	2	471	51.2	7.5	6.32	2	0	3.544	9.93925e-05	0.00212946	44	156	7.32	4.02	High	High	High	High	High	High	High	High	High	High	High	High	1
FALSE	High	Master Protein	Cre03.g180250.t1.2	0	36.105	25	11	20	11	507	55.6	5.45	55.24	11	0	4.183	0.000105427	0.00212946	38.6	161.4	11.46	10.36	High	High	High	High	High	High	High	High	High	High	High	High	1
FALSE	High	Master Protein	Cre06.g278225.t1.1	0	34.319	19	13	18	13	918	99.8	8.59	40.51	13	0	2.402	9.73084e-05	0.00212946	58.8	141.2	7.15	7.23	High	High	High	High	High	High	High	High	High	High	High	High	1
FALSE	High	Master Protein	Cre07.g321400.t1.1	0	79.987	18	22	52	22	1914	199.1	5.22	164.22	22	0	0.179	0.000105878	0.00212946	169.7	30.3	11.24	13.81	High	High	High	High	High	High	High	High	High	High	High	High	1
FALSE	High	Master Protein	Cre16.g657250.t1.2	0	8.877	2	2	4	2	562	60.9	6.95	11.13	2	0	0.177	0.000104568	0.00212946	169.9	30.1	12.99	12.86	High	High	High	High	High	High	High	High	High	High	High	High	1
FALSE	High	Master Protein	Cre02.g143200.t1.1	0	145.547	37	39	109	38	1164	121.8	5.6	305.97	39	1	4.697	0.000100236	0.00212946	35.1	164.9	11.04	7.54	High	High	High	High	High	High	High	High	High	High	High	High	1
FALSE	High	Master Protein	Cre08.g358751.t1.1	0.003	4.623	3	2	2	2	824	86.3	5.91	4.92	2	0	3.752	0.000106227	0.00212946	42.1	157.9	10.2	10.02	Not Found	Not Found	Not Found	High	High	High	Not Found	Not Found	Not Found	High	High	High	1
FALSE	High	Master Protein	Cre02.g093750.t1.2	0	85.978	58	20	80	19	470	50.6	4.97	231.8	20	2	3.135	0.000111281	0.00219753	48.4	151.6	9.22	8.16	High	High	High	High	High	High	High	High	High	High	High	High	1
FALSE	High	Master Protein	Cre17.g702900.t1.2	0	24.873	12	3	20	2	222	24.3	7.09	43.1	3	1	14.041	0.000125265	0.002235	13.3	186.7	15.8	8.73	High	High	High	High	High	High	High	High	High	High	High	High	1
FALSE	High	Master Protein	Cre03.g189400.t1.2	0	95.438	63	26	79	26	472	52.7	5.96	202.13	26	0	3.531	0.000120495	0.002235	44.1	155.9	9.91	7.11	High	High	High	High	High	High	High	High	High	High	High	High	1
FALSE	High	Master Protein	Cre06.g282800.t1.2	0	218.51	84	34	380	34	417	45.7	6.3	1137.86	34	0	45.079	0.0001214	0.002235	4.3	195.7	1.06	7.89	High	High	High	High	High	High	High	High	High	High	High	High	1
FALSE	High	Master Protein	Cre06.g284750.t1.2	0	98.389	45	26	62	26	574	62.7	5.49	169.21	26	0	3.896	0.000120076	0.002235	40.8	159.2	11.04	8.69	High	High	High	High	High	High	High	High	High	High	High	High	1
FALSE	High	Master Protein	Cre16.g672800.t1.2	0	44.259	38	12	27	12	360	39.5	6.54	72.85	12	0	3.617	0.000122926	0.002235	43.3	156.7	10.36	9.54	High	High	High	High	High	High	High	High	High	High	High	High	1
FALSE	High	Master Protein	Cre09.g416350.t1.2	0	48.888	45	14	54	14	334	37.4	4.39	157.86	14	0	3.792	0.00012471	0.002235	41.7	158.3	10.74	7.91	High	High	High	High	High	High	High	High	High	High	High	High	1
FALSE	High	Master Protein	Cre03.g204250.t1.2	0	218.458	63	34	309	34	483	52.7	5.63	845.24	34	0	4.329	0.000121264	0.002235	37.5	162.5	11.47	8.09	High	High	High	High	High	High	High	High	High	High	High	High	1
FALSE	High	Master Protein	Cre05.g233800.t1.2	0	188.545	65	42	148	42	692	76.4	5.88	393.86	42	0	4.114	0.000124623	0.002235	39.1	160.9	10.76	7.33	High	High	High	High	High	High	High	High	High	High	High	High	1
FALSE	High	Master Protein	Cre09.g405400.t1.2	0	20.728	45	6	17	5	132	15.1	6.58	35.08	6	0	3.31	0.000117761	0.002235	46.4	153.6	6.53	8.71	High	High	High	High	High	High	High	High	High	High	High	High	1
FALSE	High	Master Protein	Cre06.g278221.t1.1	0	105.209	38	26	73	26	912	99.6	6.84	210.05	26	0	2.96	0.000115763	0.002235	50.5	149.5	9	8.46	High	High	High	High	High	High	High	High	High	High	High	High	1
FALSE	High	Master Protein	Cre17.g727300.t1.2	0	13.36	18	5	6	5	391	41.6	7.8	12.12	5	0	4.706	0.000124064	0.002235	35.1	164.9	4.69	8.75	High	High	High	High	High	High	High	High	High	High	High	High	1
FALSE	High	Master Protein	Cre02.g146600.t1.2	0	16.467	17	5	9	5	486	53.4	8.27	33.81	5	0	3.649	0.000126615	0.00223642	43	157	11.55	10.22	High	High	High	High	High	High	High	High	High	High	High	High	1
FALSE	High	Master Protein	Cre06.g278162.t1.1	0	65.339	42	14	40	14	443	47.1	8.63	109.73	14	0	0.069	0.000127544	0.00223642	187	13	10.85	18.05	High	High	High	High	High	High	High	High	High	High	High	High	1
FALSE	High	Master Protein	Cre03.g169400.t1.2	0	65.905	62	17	47	17	328	36.8	7.68	125.8	17	0	4.068	0.000130621	0.0022708	39.5	160.5	11.26	8.07	High	High	High	High	High	High	High	High	High	High	High	High	1
FALSE	High	Master Protein	Cre03.g166750.t1.2	0	7.666	7	3	5	3	465	49.1	6.11	15.77	3	0	5.298	0.000134307	0.00229563	31.8	168.2	12.09	7.67	High	High	High	High	High	High	High	High	High	High	High	High	1
FALSE	High	Master Protein	Cre10.g420100.t1.2	0	13.57	19	4	5	4	341	36.9	8.38	16.42	4	0	1.978	0.000133463	0.00229563	67.1	132.9	5.82	4.99	High	High	High	High	High	High	High	High	High	High	High	High	1
FALSE	High	Master Protein	Cre03.g180750.t1.2	0	293.783	78	50	494	50	815	86.7	6.37	1403.01	50	0	3.484	0.000136945	0.00232121	44.6	155.4	10.31	7.78	High	High	High	High	High	High	High	High	High	High	High	High	1
FALSE	High	Master Protein	Cre03.g205650.t1.2	0	23.725	17	9	18	9	624	64.3	5.27	45.93	9	0	2.452	0.000138172	0.00232267	57.9	142.1	6.78	7.32	High	High	High	High	High	High	High	High	High	High	High	High	1
FALSE	High	Master Protein	Cre06.g275300.t1.2	0	17.854	34	5	9	5	181	21	5.03	23.45	5	0	2.394	0.000145291	0.00237389	58.9	141.1	4.67	6.65	High	High	High	High	High	High	High	High	High	High	High	High	1
FALSE	High	Master Protein	Cre01.g042750.t1.2	0	35.295	22	14	24	14	828	89.1	8.38	59.14	14	0	5.79	0.000143868	0.00237389	29.5	170.5	14.19	9.77	High	High	High	High	High	High	High	High	High	High	High	High	1
FALSE	High	Master Protein	Cre02.g096150.t1.2	0	26.285	22	6	18	6	218	23.9	6.33	52.74	6	0	2.786	0.000144445	0.00237389	52.8	147.2	8.41	8.22	High	High	High	High	High	High	High	High	High	High	High	High	1
FALSE	High	Master Protein	Cre12.g494550.t2.1	0	16.915	11	6	13	6	630	65.6	8.1	37.65	6	0	3.084	0.000145888	0.00237389	49	151	10.14	8.43	High	High	High	High	High	High	High	High	High	High	High	High	1
FALSE	High	Master Protein	Cre03.g143887.t1.1	0	159.606	70	41	126	41	595	65.2	6.14	304.24	41	0	2.901	0.00015012	0.00242337	51.3	148.7	9.21	7.54	High	High	High	High	High	High	High	High	High	High	High	High	1
FALSE	High	Master Protein	Cre10.g432900.t1.2	0	24.756	27	8	12	8	411	44.6	7.28	36.55	8	0	3.448	0.000152433	0.00242532	45	155	9.18	5.61	High	High	High	High	High	High	High	High	High	High	High	High	1
FALSE	High	Master Protein	Cre01.g034000.t1.2	0	77.232	39	25	47	25	896	97.3	4.86	141.6	25	0	2.657	0.000153818	0.00242532	54.7	145.3	8.45	7.75	High	High	High	High	High	High	High	High	High	High	High	High	1
FALSE	High	Master Protein	Cre02.g094100.t1.2	0	47.715	35	11	29	10	468	50.5	5.02	86.45	11	0	3.323	0.000156895	0.00243607	46.3	153.7	2.96	6.67	High	High	High	High	High	High	High	High	High	High	High	High	1
FALSE	High	Master Protein	Cre10.g427700.t1.2	0	83.706	45	22	58	22	646	67.3	7.97	172.57	22	0	3.114	0.000156412	0.00243607	48.6	151.4	9.14	9.47	High	High	High	High	High	High	High	High	High	High	High	High	1
FALSE	High	Master Protein	Cre17.g734400.t1.1	0	37.44	16	13	20	13	747	87.6	7.34	49.15	13	0	2.863	0.000180622	0.00255128	51.8	148.2	9.17	9.4	High	High	High	High	High	High	High	High	High	High	High	High	1
FALSE	High	Master Protein	Cre16.g676197.t1.1	0	19.014	9	7	9	7	900	96.4	5.24	15.35	7	0	4.361	0.000177752	0.00255128	37.3	162.7	9.71	12.25	High	High	High	High	High	High	High	High	High	High	High	High	1
FALSE	High	Master Protein	Cre05.g240650.t1.2	0	15.736	9	7	9	7	774	82.1	4.96	20.2	7	0	3.737	0.00017261	0.00255128	42.2	157.8	7.52	3.47	High	High	High	High	High	High	High	High	High	High	High	High	1
FALSE	High	Master Protein	Cre09.g403900.t1.2	0	46.274	53	11	22	10	348	38.4	6.55	71.25	11	1	3.128	0.000179748	0.00255128	48.4	151.6	10.44	10.79	High	High	High	High	High	High	High	High	High	High	High	High	1	Phospho [S316]
FALSE	High	Master Protein	Cre06.g293950.t1.2	0	129.582	65	29	170	29	488	53.4	6.76	449.11	29	0	3.097	0.000175669	0.00255128	48.8	151.2	9.54	6.5	High	High	High	High	High	High	High	High	High	High	High	High	1
FALSE	High	Master Protein	Cre12.g538300.t1.1	0	63.458	37	19	44	18	640	68.4	9.01	132.13	19	0	0.02	0.000165919	0.00255128	196.2	3.8	11.97	24.96	High	High	High	High	High	High	High	High	High	High	High	High	1
FALSE	High	Master Protein	Cre10.g429100.t1.2	0	109.305	67	31	89	31	546	61.4	6.35	207.27	31	0	3.621	0.000172603	0.00255128	43.3	156.7	10.38	6.76	High	High	High	High	High	High	High	High	High	High	High	High	1
FALSE	High	Master Protein	Cre01.g038250.t1.2	0	6.931	5	3	5	2	471	52.4	5.99	11.55	3	0	2.447	0.000167936	0.00255128	58	142	6.97	8.54	High	High	High	High	High	High	High	High	High	High	High	High	1
FALSE	High	Master Protein	Cre17.g705000.t1.2	0	149.178	57	33	106	33	613	67.4	5.77	296.46	33	0	2.823	0.000169732	0.00255128	52.3	147.7	9.21	7.71	High	High	High	High	High	High	High	High	High	High	High	High	1
FALSE	High	Master Protein	Cre15.g635600.t1.2	0	25.595	29	5	10	5	201	21.3	4.39	39.36	5	0	3.006	0.000178347	0.00255128	49.9	150.1	9.51	6.75	High	High	High	High	High	High	High	High	High	High	High	High	1
FALSE	High	Master Protein	Cre12.g496200.t1.2	0	41.099	18	13	18	13	1200	123.1	6.25	53.67	13	0	2.825	0.000177555	0.00255128	52.3	147.7	6.51	9.85	High	High	High	High	High	High	High	High	High	High	High	High	1
FALSE	High	Master Protein	Cre12.g520050.t1.2	0	15.115	24	4	11	4	274	28.8	7.15	27.64	4	0	0.319	0.000174142	0.00255128	151.6	48.4	5.93	9.23	High	High	High	High	High	High	High	High	High	High	High	High	1
FALSE	High	Master Protein	Cre11.g467632.t1.1	0	19.271	9	7	9	7	1152	120.4	7.17	26.6	7	0	0.199	0.000178088	0.00255128	166.8	33.2	13.01	8.04	High	High	High	High	High	High	High	High	High	High	High	High	1
FALSE	High	Master Protein	Cre16.g652100.t1.2	0	14.591	17	7	9	7	510	55.2	5.9	19.4	7	0	3.363	0.000184891	0.00255828	45.8	154.2	11.05	9.63	High	High	High	High	High	High	High	High	High	High	High	High	1	Phospho [S2; S17]
FALSE	High	Master Protein	Cre08.g365600.t1.2	0	54.162	21	18	31	18	1175	118.1	5.87	68.8	18	0	2.702	0.000183937	0.00255828	54	146	7.15	9.02	High	High	High	High	High	High	High	High	High	High	High	High	1
FALSE	High	Master Protein	Cre06.g252450.t1.1	0	19.088	21	6	12	6	345	38.8	8.53	32.4	6	0	2.508	0.000183746	0.00255828	57	143	7.65	4.96	High	High	High	High	High	High	High	High	High	High	High	High	1
FALSE	High	Master Protein	Cre04.g232104.t1.1	0	21.357	21	5	11	2	257	27.4	5.96	33.62	5	0	0.339	0.000189119	0.00259179	149.4	50.6	9.47	9.41	Not Found	Not Found	Not Found	High	High	High	Not Found	Not Found	Not Found	High	High	High	1
FALSE	High	Master Protein	Cre06.g278185.t1.1	0	149.324	67	32	105	17	478	52.7	6.07	286.31	32	13	3.424	0.000189861	0.00259179	45.2	154.8	10.81	7.59	High	High	High	High	High	High	High	High	High	High	High	High	1
FALSE	High	Master Protein	Cre03.g175400.t1.2	0	34.784	20	12	25	12	646	71.8	7.74	59.82	12	0	2.809	0.000195434	0.00263253	52.5	147.5	8.03	9.34	High	High	High	High	High	High	High	High	High	High	High	High	1
FALSE	High	Master Protein	Cre03.g175050.t1.1	0	36.468	11	12	25	12	1304	141.3	6.3	67.26	12	0	0.262	0.00019789	0.00264807	158.5	41.5	12.1	9.32	High	High	High	High	High	High	High	High	High	High	High	High	1
FALSE	High	Master Protein	Cre10.g418950.t1.1	0	56.039	25	18	34	18	1009	107.6	5.38	94.1	18	0	3.752	0.000201964	0.00265029	42.1	157.9	12.27	9.56	High	High	High	High	High	High	High	High	High	High	High	High	1
FALSE	High	Master Protein	Cre13.g577352.t1.1	0	57.917	13	19	40	19	1765	186.9	8.05	100.09	19	0	0.122	0.000199728	0.00265029	178.2	21.8	12.07	5.21	High	High	High	High	High	High	High	High	High	High	High	High	1
FALSE	High	Master Protein	Cre16.g682100.t1.2	0	39.364	42	10	28	10	269	28.5	7.12	79.35	10	0	2.914	0.000211677	0.0027085	51.1	148.9	10.18	9.24	High	High	High	High	High	High	High	High	High	High	High	High	1
FALSE	High	Master Protein	Cre06.g252000.t1.2	0	74.792	58	20	41	20	326	35.7	6.44	110.33	20	0	2.712	0.000218642	0.0027085	53.9	146.1	5.62	8.17	High	High	High	High	High	High	High	High	High	High	High	High	1
FALSE	High	Master Protein	Cre05.g230600.t1.1	0	32.062	32	10	20	10	465	48.2	5.8	60.11	10	0	2.702	0.000214445	0.0027085	54	146	6.83	8.82	High	High	High	High	High	High	High	High	High	High	High	High	1
FALSE	High	Master Protein	Cre13.g572900.t1.1	0	48.057	24	13	30	13	778	85.9	6.64	85.08	13	0	2.859	0.000219716	0.0027085	51.8	148.2	9.81	7.44	High	High	High	High	High	High	High	High	High	High	High	High	1
FALSE	High	Master Protein	Cre12.g555500.t1.2	0	39.175	39	9	23	9	473	46.3	6	72.48	9	0	2.655	0.000216471	0.0027085	54.7	145.3	5.42	8.21	High	High	High	High	High	High	High	High	High	High	High	High	1
FALSE	High	Master Protein	Cre08.g380000.t1.2	0	67.175	28	22	38	22	917	100.9	6.24	91.39	22	0	3.063	0.000217027	0.0027085	49.2	150.8	10.92	9.4	High	High	High	High	High	High	High	High	High	High	High	High	1
FALSE	High	Master Protein	Cre01.g058886.t1.1	0	25.172	24	7	14	7	400	44.6	8.59	39.69	7	0	3.171	0.000216549	0.0027085	47.9	152.1	9.36	5.49	High	High	High	High	High	High	High	High	High	High	High	High	1
FALSE	High	Master Protein	Cre13.g573800.t1.2	0	15.461	13	6	14	5	439	48.8	7.03	25.28	6	0	2.998	0.000224135	0.00272038	50	150	10.15	10.4	Not Found	High	High	High	High	High	High	High	High	High	High	High	1
FALSE	High	Master Protein	Cre03.g191050.t1.2	0	52.261	51	11	33	11	223	25.4	6.68	99.84	11	0	2.925	0.000227309	0.00272038	51	149	9.68	9.48	High	High	High	High	High	High	High	High	High	High	High	High	1
FALSE	High	Master Protein	Cre19.g751247.t1.1	0	11.851	25	3	6	3	202	22.7	4.28	22.93	3	0	2.619	0.000225252	0.00272038	55.3	144.7	8.96	10.35	High	High	High	High	High	High	High	High	High	High	High	High	1
FALSE	High	Master Protein	Cre01.g002350.t1.1	0	30.146	25	9	17	9	596	61.7	5.66	53.37	9	0	3.414	0.000227367	0.00272038	45.3	154.7	5.45	9.36	High	High	High	High	High	High	High	High	High	High	High	High	1
FALSE	High	Master Protein	Cre11.g477300.t1.1	0	98.426	46	21	87	21	585	64.7	5.47	251.04	21	0	2.514	0.000230294	0.00273929	56.9	143.1	8.51	8.19	High	High	High	High	High	High	High	High	High	High	High	High	1
FALSE	High	Master Protein	Cre09.g394550.t1.2	0	68.779	61	16	56	16	348	38.5	6.89	180.67	16	0	3.351	0.000235019	0.00277924	46	154	9.7	5.56	High	High	High	High	High	High	High	High	High	High	High	High	1
FALSE	High	Master Protein	Cre03.g177053.t1.1	0	73.93	26	24	50	24	1343	136.6	5.49	126	24	0	4.208	0.000238272	0.00280142	38.4	161.6	12.36	7.71	High	High	High	High	High	High	High	High	High	High	High	High	1
FALSE	High	Master Protein	Cre03.g185500.t1.1	0	75.688	21	25	48	25	1583	168.3	6.64	127.71	25	0	4.308	0.000242483	0.00281835	37.7	162.3	12.68	7.74	High	High	High	High	High	High	High	High	High	High	High	High	1
FALSE	High	Master Protein	Cre12.g516200.t1.2	0	358.021	68	57	366	57	845	94.1	5.88	965.16	57	0	3.267	0.000241786	0.00281835	46.9	153.1	10.7	7.15	High	High	High	High	High	High	High	High	High	High	High	High	1
FALSE	High	Master Protein	Cre10.g443300.t1.2	0	40.313	21	15	29	15	812	87.9	8.27	70.68	15	0	2.307	0.000244667	0.00282758	60.5	139.5	7.19	8	High	High	High	High	High	High	High	High	High	High	High	High	1
FALSE	Medium	Master Protein	Cre09.g416050.t1.2	0.014	2.733	4	1	1	1	441	49	8.28	2.46	1	0	2.068	0.000253259	0.00291033	65.2	134.8	3.35	6.02	Not Found	Not Found	Not Found	High	High	High	Not Found	Not Found	Not Found	High	High	High	1
FALSE	High	Master Protein	Cre06.g299850.t1.1	0	16.779	18	6	9	6	536	55.2	4.96	16.95	6	0	3.306	0.000268087	0.00296397	46.4	153.6	7.75	11.32	High	High	High	High	High	High	High	High	High	High	High	High	1
FALSE	High	Master Protein	Cre05.g245500.t1.1	0	171.1	31	49	101	47	2150	218.9	6.46	293.33	49	1	0.344	0.000263163	0.00296397	148.8	51.2	9.48	5.72	High	High	High	High	High	High	High	High	High	High	High	High	1
FALSE	High	Master Protein	Cre03.g146487.t1.1	0	47.403	17	15	32	15	1075	122.3	6.01	72.45	15	0	3.14	0.000265366	0.00296397	48.3	151.7	11.72	9.09	High	High	High	High	High	High	High	High	High	High	High	High	1
FALSE	High	Master Protein	Cre13.g603900.t1.2	0	53.054	33	17	32	17	625	68.6	5.15	81.32	17	0	3.402	0.000269584	0.00296397	45.4	154.6	11.96	8.62	High	High	High	High	High	High	High	High	High	High	High	High	1
FALSE	High	Master Protein	Cre09.g417200.t1.2	0	41.125	44	13	25	13	420	42.9	8.24	66.53	13	0	2.509	0.000266942	0.00296397	57	143	5.14	8.19	High	High	High	High	High	High	High	High	High	High	High	High	1
FALSE	High	Master Protein	Cre12.g537100.t1.2	0	227.671	48	61	163	61	1299	141.4	6.33	401.9	61	0	3.329	0.000265084	0.00296397	46.2	153.8	11.17	7.5	High	High	High	High	High	High	High	High	High	High	High	High	1
FALSE	High	Master Protein	Cre16.g692200.t1.1	0	21.495	10	7	17	7	878	91	7.23	38.91	7	0	0.258	0.00026857	0.00296397	159	41	11.37	5.74	High	High	High	High	High	High	High	High	High	High	High	High	1
FALSE	High	Master Protein	Cre02.g142200.t1.2	0	19.924	35	7	15	7	236	26.5	6.54	35.12	7	0	3.148	0.000289924	0.00297778	48.2	151.8	11.31	7.9	High	High	High	High	High	High	High	High	High	High	High	High	1
FALSE	High	Master Protein	Cre12.g509000.t1.1	0	22.988	26	8	16	6	353	39.7	8.59	45.28	8	0	0.108	0.000296238	0.00297778	180.5	19.5	9.62	18.15	High	High	High	High	High	High	High	High	High	High	High	High	1
FALSE	High	Master Protein	Cre12.g560300.t1.2	0	15.812	28	5	6	5	307	31.3	8.03	19.27	5	0	3.182	0.000298657	0.00297778	47.8	152.2	11.92	11.61	High	High	High	High	High	High	High	High	High	High	High	High	1
FALSE	High	Master Protein	Cre03.g203850.t1.2	0.001	4.883	4	2	2	2	462	49.9	8.41	5.04	2	0	2.406	0.00029201	0.00297778	58.7	141.3	9.25	6.81	High	High	High	Not Found	Not Found	Not Found	High	High	High	Not Found	Not Found	Not Found	1
FALSE	High	Master Protein	Cre02.g097400.t1.2	0	19.681	28	4	19	4	165	18.1	5.14	40.71	4	0	3.382	0.00029472	0.00297778	45.6	154.4	11.73	7.92	High	High	High	High	High	High	High	High	High	High	High	High	1
FALSE	High	Master Protein	Cre11.g467541.t1.1	0	14.3	9	5	10	5	563	57.9	6.07	22.08	5	0	2.146	0.000278702	0.00297778	63.6	136.4	8.21	8.73	High	High	High	High	High	High	High	High	High	High	High	High	1
FALSE	High	Master Protein	Cre11.g479250.t1.2	0	32.852	31	10	22	10	533	54.4	4.86	58.6	10	0	3.407	0.000274081	0.00297778	45.4	154.6	11.07	7.09	High	High	High	High	High	High	High	High	High	High	High	High	1
FALSE	High	Master Protein	Cre12.g542300.t1.2	0	21.33	22	7	13	7	429	45.2	8.87	35.66	7	0	2.213	0.000287659	0.00297778	62.2	137.8	8	6.94	High	High	High	High	High	High	High	High	High	High	High	High	1
FALSE	High	Master Protein	Cre16.g656350.t1.1	0	17.681	3	6	9	6	3105	316.3	9.69	18.78	6	0	0.265	0.000275988	0.00297778	158.1	41.9	10.41	13.82	High	High	High	High	High	High	High	High	High	High	High	High	1
FALSE	High	Master Protein	Cre16.g685900.t1.2	0	34.27	21	10	20	10	658	68	4.64	63.57	10	0	3.18	0.000288723	0.00297778	47.8	152.2	11.91	10.29	High	High	High	High	High	High	High	High	High	High	High	High	1
FALSE	High	Master Protein	Cre18.g748297.t1.1	0	28.186	19	9	25	8	535	57.8	5.74	67.55	9	0	0.196	0.000279525	0.00297778	167.3	32.7	14.93	17.15	High	High	High	High	High	High	High	High	High	High	High	High	1
FALSE	High	Master Protein	Cre09.g410600.t1.1	0	67.878	69	19	57	19	361	38.7	4.78	182.61	19	0	2.758	0.000293966	0.00297778	53.2	146.8	10.34	7.74	High	High	High	High	High	High	High	High	High	High	High	High	1
FALSE	High	Master Protein	Cre17.g734500.t1.2	0	45.524	41	14	35	14	232	26.2	7.11	88.47	14	0	2.776	0.000297089	0.00297778	53	147	10.47	8.55	High	High	High	High	High	High	High	High	High	High	High	High	1
FALSE	High	Master Protein	Cre10.g427250.t1.2	0	17.397	40	4	11	4	131	13.9	4.75	30.95	4	0	1.848	0.000286193	0.00297778	70.2	129.8	3.15	5.13	High	High	High	High	High	High	High	High	High	High	High	High	1
FALSE	High	Master Protein	Cre09.g414050.t1.2	0	9.16	12	3	4	3	455	49.6	5.91	12.06	3	0	2.969	0.000294747	0.00297778	50.4	149.6	6.87	2.85	High	High	High	High	High	High	High	High	High	High	High	High	1
FALSE	High	Master Protein	Cre07.g354200.t1.2	0	40.38	43	12	26	12	347	37.4	6.77	74.98	12	0	2.644	0.000300422	0.00298077	54.9	145.1	9.86	7.31	High	High	High	High	High	High	High	High	High	High	High	High	1
FALSE	High	Master Protein	Cre03.g156750.t1.2	0	22.936	18	9	17	9	536	59	5.92	30.22	9	0	2.931	0.000302547	0.00298728	50.9	149.1	10.99	7.73	High	High	High	High	High	High	High	High	High	High	High	High	1
FALSE	High	Master Protein	Cre06.g258800.t1.1	0	38.547	13	12	22	12	1259	132	8.12	62.48	12	0	0.25	0.000306581	0.0030125	160	40	13.69	11.77	High	High	High	High	High	High	High	High	High	High	High	High	1
FALSE	High	Master Protein	Cre01.g055420.t1.1	0	58.325	33	15	47	15	478	53.9	6.93	124.84	15	0	3.023	0.000312013	0.00303653	49.7	150.3	10.63	6.98	High	High	High	High	High	High	High	High	High	High	High	High	1
FALSE	High	Master Protein	Cre02.g092900.t1.2	0	100.544	50	23	85	23	535	59.3	6.8	223.8	23	0	3.644	0.00031166	0.00303653	43.1	156.9	11.84	7.35	High	High	High	High	High	High	High	High	High	High	High	High	1
FALSE	High	Master Protein	Cre07.g342250.t1.2	0	31.522	47	7	20	7	145	16.3	8.1	64.84	7	0	2.669	0.000313919	0.00304053	54.5	145.5	10.53	8.5	High	High	High	High	High	High	High	High	High	High	High	High	1
FALSE	High	Master Protein	Cre07.g341550.t1.2	0	7.184	7	2	6	2	215	23	4.46	10.68	2	0	2.706	0.000318013	0.00305113	54	146	10.64	7.72	High	High	High	High	High	High	High	High	High	High	High	High	1
FALSE	High	Master Protein	Cre12.g531550.t1.2	0	16.309	23	5	7	5	276	30.6	6.43	14.29	5	0	3.218	0.000316611	0.00305113	47.4	152.6	12.19	8.76	High	High	High	High	High	High	High	High	High	High	High	High	1
FALSE	High	Master Protein	Cre03.g189950.t1.2	0	24.435	15	7	15	7	577	63.8	6.14	41.49	7	0	3.642	0.000342458	0.00307009	43.1	156.9	7.54	12.07	High	High	High	High	High	High	High	High	High	High	High	High	1
FALSE	High	Master Protein	Cre01.g004350.t1.2	0	93.382	33	23	52	23	893	97.2	6.52	158.97	23	0	3.115	0.00034414	0.00307009	48.6	151.4	10.07	5.72	High	High	High	High	High	High	High	High	High	High	High	High	1
FALSE	High	Master Protein	Cre01.g023300.t1.2	0	13.349	16	4	5	4	404	41.1	5.58	18.97	4	0	1.964	0.000323241	0.00307009	67.5	132.5	6.19	6.84	High	High	High	High	High	High	High	High	High	High	High	High	1
FALSE	High	Master Protein	Cre06.g294000.t1.1	0	21.952	30	5	11	5	232	24.7	5.99	32.34	5	0	2.529	0.000337311	0.00307009	56.7	143.3	8.07	10.22	High	High	High	High	High	High	High	High	High	High	High	High	1
FALSE	High	Master Protein	Cre10.g456000.t1.2	0	36.38	37	8	24	7	279	28.2	7.65	66.4	8	0	2.383	0.000335072	0.00307009	59.1	140.9	7.32	9.03	High	High	High	High	High	High	High	High	High	High	High	High	1
FALSE	High	Master Protein	Cre09.g395250.t1.1	0	84.408	54	23	67	23	485	49.8	5.41	154.21	23	0	2.407	0.000344066	0.00307009	58.7	141.3	9.23	6.64	High	High	High	High	High	High	High	High	High	High	High	High	1	Phospho [S127]
FALSE	High	Master Protein	Cre09.g397512.t1.1	0	47.883	48	16	34	16	448	45.2	4.92	87.89	16	0	2.758	0.000333429	0.00307009	53.2	146.8	10.49	7.33	High	High	High	High	High	High	High	High	High	High	High	High	1
FALSE	High	Master Protein	Cre17.g719000.t1.2	0	31.77	25	9	20	9	435	48.8	6.16	54.88	9	0	2.135	0.000331853	0.00307009	63.8	136.2	8.12	6.16	High	High	High	High	High	High	High	High	High	High	High	High	1
FALSE	High	Master Protein	Cre02.g143400.t1.1	0	56.093	22	17	36	12	1223	126.4	6.15	97.95	17	0	0.165	0.000338894	0.00307009	171.7	28.3	11.66	17.54	High	High	High	High	High	High	High	High	High	High	High	High	1	Phospho [T1073; T1078]
FALSE	High	Master Protein	Cre14.g620600.t1.2	0	41.918	26	12	35	10	495	51.7	5.24	93.46	12	2	0.142	0.000339607	0.00307009	175.2	24.8	10.94	3.9	High	High	High	High	High	High	High	High	High	High	High	High	1
FALSE	High	Master Protein	Cre17.g726850.t1.2	0	104.067	35	26	74	9	805	83.3	6.99	212.47	26	12	3.693	0.000329036	0.00307009	42.6	157.4	11.63	6.77	High	High	High	High	High	High	High	High	High	High	High	High	1
FALSE	High	Master Protein	Cre01.g007774.t1.1	0	18.592	11	6	9	6	734	71.1	5.45	26.09	6	0	3.388	0.00032278	0.00307009	45.6	154.4	12.88	10.21	Not Found	Not Found	High	High	High	High	High	High	High	High	High	High	1
FALSE	High	Master Protein	Cre10.g428200.t1.2	0	6.706	8	2	3	2	356	35.9	6.6	9.56	2	0	2.848	0.000337154	0.00307009	52	148	11.24	8.84	Not Found	Not Found	High	High	High	High	High	High	High	High	High	High	1
FALSE	High	Master Protein	Cre14.g614850.t1.1	0	575.893	59	102	580	101	2057	213.6	6.58	1710.3	102	0	0.351	0.000342461	0.00307009	148	52	10.86	7.14	High	High	High	High	High	High	High	High	High	High	High	High	1	Phospho [S740; S770]
FALSE	High	Master Protein	Cre12.g551800.t1.2	0	26.988	31	7	13	7	304	31.6	4.83	42.14	7	0	3.167	0.000338315	0.00307009	48	152	11.96	8.47	High	High	High	High	High	High	High	High	High	High	High	High	1
FALSE	High	Master Protein	Cre01.g032300.t1.2	0	68.093	59	19	97	19	221	24	7.3	205.62	19	0	2.559	0.000345896	0.00307228	56.2	143.8	10.06	8.79	High	High	High	High	High	High	High	High	High	High	High	High	1
FALSE	High	Master Protein	Cre01.g034950.t1.2	0	53.798	24	15	30	15	740	82.4	6.13	81.29	15	0	2.921	0.000348014	0.00307765	51	149	11.55	12.01	High	High	High	High	High	High	High	High	High	High	High	High	1
FALSE	High	Master Protein	Cre12.g513600.t1.2	0	26.368	25	8	11	8	396	42.8	4.97	30.92	8	0	4.276	0.000356163	0.00313608	37.9	162.1	14.63	9.36	High	High	High	High	High	High	High	High	High	High	High	High	1
FALSE	High	Master Protein	Cre10.g461250.t1.1	0	33.456	21	12	22	12	719	78.5	5.96	60.44	12	0	4.398	0.000359901	0.00315534	37	163	11.23	5.1	High	High	High	High	High	High	High	High	High	High	High	High	1
FALSE	High	Master Protein	Cre11.g468359.t1.1	0	13.784	8	4	6	4	704	75.3	6.7	15.36	4	0	0.208	0.000364004	0.00317762	165.5	34.5	8.16	14.11	High	High	High	High	High	High	High	High	High	High	High	High	1
FALSE	High	Master Protein	Cre07.g357200.t1.2	0	88.056	46	20	64	5	477	52.5	6.47	183.24	20	0	4.796	0.000377911	0.00326332	34.5	165.5	16.54	14.43	High	High	High	High	High	High	High	High	High	High	High	High	1
FALSE	High	Master Protein	Cre03.g169850.t1.2	0	68.828	29	21	36	21	861	93.5	5.9	85.58	21	0	3.857	0.000378635	0.00326332	41.2	158.8	14.62	11.62	High	High	High	High	High	High	High	High	High	High	High	High	1
FALSE	High	Master Protein	Cre11.g478128.t1.1	0	52.697	25	16	36	16	761	82.8	6.51	98.83	16	0	2.798	0.000380404	0.00326438	52.7	147.3	8.58	4.38	High	High	High	High	High	High	High	High	High	High	High	High	1
FALSE	High	Master Protein	Cre10.g419950.t1.1	0	76.886	53	21	53	21	576	62.4	5.95	147.65	21	0	2.148	0.000381968	0.00326438	63.5	136.5	8.32	6.36	High	High	High	High	High	High	High	High	High	High	High	High	1
FALSE	High	Master Protein	Cre04.g217908.t1.1	0	199.536	31	60	121	60	2782	284.4	6.54	344.98	60	0	0.283	0.000387313	0.00327985	155.9	44.1	10.03	4.83	High	High	High	High	High	High	High	High	High	High	High	High	1
FALSE	High	Master Protein	Cre03.g179941.t1.1	0	8.256	22	3	5	3	223	22.2	7.85	12.28	3	0	3.408	0.000387284	0.00327985	45.4	154.6	10.94	5.89	Not Found	Not Found	Not Found	High	High	High	High	Not Found	Not Found	High	High	High	1
FALSE	High	Master Protein	Cre01.g026600.t1.2	0	36.17	65	9	29	9	158	17.8	7.5	76.32	9	0	2.314	0.000388615	0.00327985	60.3	139.7	9.06	8.99	High	High	High	High	High	High	High	High	High	High	High	High	1
FALSE	High	Master Protein	Cre02.g081050.t1.2	0	146.102	64	29	208	29	529	55.9	6.57	606.42	29	0	0.387	0.00039126	0.00328249	144.2	55.8	10.79	7.35	High	High	High	High	High	High	High	High	High	High	High	High	1
FALSE	High	Master Protein	Cre11.g467781.t1.1	0	113.199	43	26	77	26	605	67.9	6.68	172.44	26	0	2.474	0.000392156	0.00328249	57.6	142.4	10.04	7.89	High	High	High	High	High	High	High	High	High	High	High	High	1
FALSE	High	Master Protein	Cre10.g437100.t1.1	0	13.087	13	4	7	4	344	36.8	5.03	21.57	4	0	1.94	0.000396322	0.00330377	68	132	7.32	6.46	High	High	High	High	High	High	High	High	High	High	High	High	1
FALSE	High	Master Protein	Cre13.g582800.t1.2	0	61.642	40	17	36	17	625	67.4	5.83	95.07	17	0	2.434	0.000398548	0.00330876	58.2	141.8	9.99	7.53	High	High	High	High	High	High	High	High	High	High	High	High	1
FALSE	High	Master Protein	Cre12.g520550.t1.2	0	17.637	9	7	16	7	959	102.5	5.19	40.99	7	0	3.55	0.000426134	0.00331808	44	156	14.54	10.9	High	High	High	High	High	High	High	High	High	High	High	High	1
FALSE	High	Master Protein	Cre01.g050850.t1.2	0	68.789	34	24	49	24	890	96	6.37	108.93	24	0	3.481	0.000414027	0.00331808	44.6	155.4	12.26	7.28	High	High	High	High	High	High	High	High	High	High	High	High	1
FALSE	High	Master Protein	Cre16.g673550.t1.1	0	70.252	30	17	51	17	878	92.2	6.02	123.69	17	0	3.795	0.00042918	0.00331808	41.7	158.3	11.39	5.81	High	High	High	High	High	High	High	High	High	High	High	High	1
FALSE	High	Master Protein	Cre10.g451400.t1.1	0	51.578	44	12	36	12	478	49	6.25	113.98	12	0	2.895	0.000430328	0.00331808	51.3	148.7	11.13	7.09	High	High	High	High	High	High	High	High	High	High	High	High	1
FALSE	High	Master Protein	Cre07.g339350.t1.1	0	33.287	29	11	23	11	425	45.9	6.28	63.27	11	0	2.639	0.000432297	0.00331808	55	145	11.02	8.1	High	High	High	High	High	High	High	High	High	High	High	High	1
FALSE	High	Master Protein	Cre05.g243451.t1.1	0	32.26	41	9	15	9	216	23.1	6.64	41.97	9	0	2.346	0.000427122	0.00331808	59.8	140.2	7.92	9.09	High	High	High	High	High	High	High	High	High	High	High	High	1
FALSE	High	Master Protein	Cre08.g384700.t1.1	0	9.833	15	3	4	3	324	35	4.63	13.19	3	0	2.711	0.000415941	0.00331808	53.9	146.1	5.69	10.22	High	High	High	High	High	High	High	High	High	High	High	High	1
FALSE	High	Master Protein	Cre14.g614900.t1.2	0	31.074	17	10	14	10	806	90	6.68	29.56	10	0	5.28	0.000429902	0.00331808	31.8	168.2	19.31	16.73	High	High	High	High	High	High	High	High	High	High	High	High	1
FALSE	High	Master Protein	Cre03.g199900.t1.2	0	11.802	23	4	6	4	202	23.1	5.35	13.01	4	0	2.916	0.000422061	0.00331808	51.1	148.9	10.36	13.22	High	High	High	High	High	High	High	High	High	High	High	High	1
FALSE	High	Master Protein	Cre01.g036400.t1.2	0	16.481	17	4	6	4	250	26.8	5.43	15.05	4	0	2.566	0.000415536	0.00331808	56.1	143.9	10.66	8.09	Not Found	Not Found	Not Found	High	High	High	Not Found	Not Found	Not Found	High	High	High	1
FALSE	High	Master Protein	Cre03.g185550.t1.2	0	39.486	33	12	27	12	385	41.4	8.29	73.51	12	0	2.131	0.000413831	0.00331808	63.9	136.1	8.72	7.16	High	High	High	High	High	High	High	High	High	High	High	High	1
FALSE	High	Master Protein	Cre15.g643550.t1.2	0	67.709	57	16	54	16	296	31.5	6.33	128.05	16	0	3.97	0.000403465	0.00331808	40.2	159.8	12.43	6.68	High	High	High	High	High	High	High	High	High	High	High	High	1
FALSE	High	Master Protein	Cre17.g705850.t1.2	0	38.107	33	11	23	11	465	49.1	6.98	53.29	11	0	3.086	0.000420106	0.00331808	48.9	151.1	12.85	11.99	High	High	High	High	High	High	High	High	High	High	High	High	1
FALSE	High	Master Protein	Cre13.g607350.t1.2	0	32.269	30	9	19	8	399	43	7.44	46.47	9	1	3.919	0.000416118	0.00331808	40.7	159.3	15.14	14.12	High	High	High	High	High	High	High	High	High	High	High	High	1
FALSE	High	Master Protein	Cre05.g232750.t1.2	0	109.388	55	26	82	26	525	57.9	4.92	225.99	26	0	3.038	0.000426836	0.00331808	49.5	150.5	12.25	8.88	High	High	High	High	High	High	High	High	High	High	High	High	1
FALSE	High	Master Protein	Cre11.g468550.t1.2	0	16.882	33	4	14	4	110	11.8	9.41	42.92	4	0	3.112	0.000432149	0.00331808	48.6	151.4	12.57	9.02	High	High	High	High	High	High	High	High	High	High	High	High	1
FALSE	High	Master Protein	Cre10.g458450.t1.1	0	28.073	56	6	11	6	162	18	6.65	32.81	6	0	2.624	0.000413156	0.00331808	55.2	144.8	10.96	8.92	High	High	High	High	High	High	High	High	High	High	High	High	1
FALSE	High	Master Protein	Cre17.g717100.t1.2	0	56.629	27	14	42	14	688	74	6.65	127.91	14	0	2.933	0.000403939	0.00331808	50.9	149.1	12.23	9.99	High	High	High	High	High	High	High	High	High	High	High	High	1
FALSE	High	Master Protein	Cre17.g710300.t1.1	0	12.932	9	5	8	5	763	80	8.09	16.27	5	0	0.137	0.000434549	0.00332283	175.9	24.1	15.91	21.53	High	High	High	High	High	High	High	High	Not Found	High	High	High	1
FALSE	High	Master Protein	Cre10.g433600.t1.2	0	191.007	68	36	213	36	600	65.9	5.55	649.39	36	0	3.119	0.000438398	0.00333971	48.6	151.4	12.39	8.57	High	High	High	High	High	High	High	High	High	High	High	High	1
FALSE	High	Master Protein	Cre17.g696700.t1.2	0	11.355	12	4	7	4	391	41.8	8.18	16.19	4	0	0.258	0.000446416	0.0033881	158.9	41.1	11.06	15.78	High	High	High	High	High	High	High	High	High	High	High	High	1
FALSE	High	Master Protein	Cre12.g522550.t1.2	0	189.866	59	46	151	43	725	81.6	6.4	392.14	46	0	2.647	0.000451011	0.00339627	54.8	145.2	10.84	7.73	High	High	High	High	High	High	High	High	High	High	High	High	1	Phospho [S663]
FALSE	High	Master Protein	Cre06.g275650.t1.2	0	7.237	6	3	3	3	488	55	7.03	7.09	3	0	2.135	0.000451412	0.00339627	63.8	136.2	9.53	8.28	High	High	High	High	High	High	High	High	High	High	High	High	1
FALSE	High	Master Protein	Cre14.g621450.t1.2	0	14.464	13	5	10	5	293	33.7	8.82	25.03	5	0	0.198	0.000452503	0.00339627	166.9	33.1	12.65	6.31	High	High	High	High	High	High	High	High	High	High	High	High	1
FALSE	High	Master Protein	Cre04.g229000.t1.1	0	23.261	25	7	11	7	634	63.5	5.63	39.45	7	0	2.331	0.000459952	0.00343949	60	140	6.98	9.65	High	High	High	High	High	High	High	High	High	High	High	High	1
FALSE	High	Master Protein	Cre12.g548550.t1.1	0	16.741	15	5	7	5	521	51.6	5.97	21.1	5	0	2.598	0.000466125	0.00345175	55.6	144.4	10.11	6.27	High	High	High	High	High	High	High	High	High	High	High	High	1
FALSE	High	Master Protein	Cre03.g158750.t1.1	0	83.729	43	20	68	20	570	61.5	7.08	160.05	20	0	3.113	0.000466682	0.00345175	48.6	151.4	12.07	7.7	High	High	High	High	High	High	High	High	High	High	High	High	1
FALSE	High	Master Protein	Cre12.g558450.t1.2	0	16.322	17	5	10	5	318	34.6	4.98	24.24	5	0	1.727	0.000471301	0.00347214	73.4	126.6	6.06	6.13	High	High	High	High	High	High	High	High	High	High	High	High	1
FALSE	High	Master Protein	Cre12.g483950.t1.2	0	13.947	15	4	8	4	341	35.1	8.88	15.78	4	0	1.551	0.000474181	0.00347214	78.4	121.6	4.83	2.99	High	High	High	High	High	High	High	High	High	High	High	High	1
FALSE	High	Master Protein	Cre06.g282900.t1.2	0	14.729	26	8	10	8	335	37.7	6.48	21.98	8	0	2.499	0.00047456	0.00347214	57.2	142.8	3.82	8.33	High	High	High	High	High	High	High	High	High	High	High	High	1
FALSE	High	Master Protein	Cre02.g083600.t2.1	0	50.253	41	15	32	15	403	45.1	6.47	77.03	15	0	1.976	0.00047923	0.00348126	67.2	132.8	7.81	6.47	High	High	High	High	High	High	High	High	High	High	High	High	1
FALSE	High	Master Protein	Cre17.g722400.t1.2	0	19.898	28	6	14	6	233	24.7	9.03	33.02	6	0	2.927	0.000478018	0.00348126	50.9	149.1	12.17	12.45	High	High	High	High	High	High	High	High	High	High	High	High	1
FALSE	High	Master Protein	Cre14.g633750.t1.1	0	141.088	45	36	93	36	1129	121.6	4.86	258.5	36	0	3.304	0.000483459	0.00349948	46.5	153.5	12.23	7.29	High	High	High	High	High	High	High	High	High	High	High	High	1
FALSE	High	Master Protein	Cre10.g449250.t1.2	0	150.791	45	34	112	34	847	95.1	5.53	320.64	34	0	2.576	0.000485606	0.00350083	55.9	144.1	10.46	7	High	High	High	High	High	High	High	High	High	High	High	High	1
FALSE	High	Master Protein	Cre09.g407016.t1.1	0	20.824	41	5	10	5	135	14.5	5.11	31.01	5	0	2.92	0.000487087	0.00350083	51	149	11.86	8.05	High	High	High	High	High	High	High	High	High	High	High	High	1
FALSE	High	Master Protein	Cre06.g250250.t1.2	0	53.707	38	16	36	16	373	41.9	7.02	81.22	16	0	2.306	0.000495188	0.00351653	60.5	139.5	9.99	7.85	High	High	High	High	High	High	High	High	High	High	High	High	1
FALSE	High	Master Protein	Cre08.g375900.t1.1	0	7.821	7	3	4	3	617	64.5	8.57	10.27	3	0	3.046	0.000495805	0.00351653	49.4	150.6	10.25	5.22	High	High	High	High	High	High	High	High	High	High	High	High	1
FALSE	High	Master Protein	Cre06.g251500.t1.2	0	66.832	48	16	57	16	314	35.1	5.41	148.23	16	0	3.082	0.000494232	0.00351653	49	151	11.9	7.44	High	High	High	High	High	High	High	High	High	High	High	High	1
FALSE	High	Master Protein	Cre10.g432770.t1.2	0	28.401	17	10	17	10	573	59.8	9.48	39.81	10	0	3.788	0.000496186	0.00351653	41.8	158.2	11.34	5.16	High	High	High	High	High	High	High	High	High	High	High	High	1
FALSE	High	Master Protein	Cre07.g330300.t1.2	0	19.08	19	6	8	6	454	47.6	7.2	18.47	6	0	3.085	0.000509809	0.00360053	49	151	12.05	12.76	High	High	High	High	High	High	High	High	High	High	High	High	1
FALSE	High	Master Protein	Cre10.g461050.t1.2	0	127.902	60	34	97	34	616	68.4	5.91	259.31	34	0	2.677	0.000525598	0.00369092	54.4	145.6	11.52	8.54	High	High	High	High	High	High	High	High	High	High	High	High	1
FALSE	High	Master Protein	Cre03.g194850.t1.2	0	35.469	41	12	21	12	355	36.6	8.28	52.42	12	0	7.158	0.000526237	0.00369092	24.5	175.5	13.53	4.77	High	High	High	High	High	High	High	High	High	High	High	High	1
FALSE	High	Master Protein	Cre01.g010900.t1.2	0	51.761	41	14	30	14	374	40.3	9.09	80.14	14	0	0.371	0.000533752	0.00369269	145.8	54.2	11.17	6.9	High	High	High	High	High	High	High	High	High	High	High	High	1
FALSE	High	Master Protein	Cre07.g326950.t1.1	0	11.879	27	4	6	4	251	24.7	7.37	15.52	4	0	2.354	0.000529927	0.00369269	59.6	140.4	9.15	9.66	High	High	High	High	High	High	High	High	High	High	High	High	1
FALSE	High	Master Protein	Cre03.g165700.t1.1	0.006	3.731	3	1	5	1	580	62.8	6.05	14.68	1	0	3.423	0.000532186	0.00369269	45.2	154.8	12.55	7.21	High	Not Found	High	High	High	High	High	High	High	High	High	High	1
FALSE	High	Master Protein	Cre12.g506400.t1.2	0	8.98	6	3	4	3	669	70.3	6.24	9.99	3	0	4.397	0.000532547	0.00369269	37.1	162.9	13.51	6.73	High	High	High	High	High	High	High	High	High	High	High	High	1
FALSE	High	Master Protein	Cre03.g145727.t1.1	0	90.907	59	20	77	19	388	43.5	7.09	226.17	20	0	3.182	0.000546305	0.00372881	47.8	152.2	12.96	8.51	High	High	High	High	High	High	High	High	High	High	High	High	1
FALSE	High	Master Protein	Cre12.g541600.t1.2	0	33.362	47	10	23	10	255	26.9	6.32	45.5	10	0	2.25	0.000546037	0.00372881	61.5	138.5	9.63	6.72	High	High	High	High	High	High	High	High	High	High	High	High	1
FALSE	Low	Master Protein	Cre02.g107600.t1.2	0.051	1.916	2	1	2	1	379	40.1	5.54	3.76	1	0	2.684	0.000545947	0.00372881	54.3	145.7	10.13	12.39	High	High	High	High	High	High	High	High	High	High	High	High	1
FALSE	High	Master Protein	Cre05.g247600.t1.2	0	34.399	74	10	36	10	139	16	6.79	96.24	10	0	2.064	0.000541633	0.00372881	65.3	134.7	9.47	8.87	High	High	High	High	High	High	High	High	High	High	High	High	1
FALSE	High	Master Protein	Cre03.g146447.t1.1	0	30.359	34	9	20	9	359	37.4	6.21	48.63	9	0	2.334	0.000561357	0.003806	60	140	8.46	9.9	High	High	High	High	High	High	High	High	High	High	High	High	1
FALSE	High	Master Protein	Cre17.g708750.t1.2	0	21.856	31	6	15	6	314	34.4	5.47	43.23	6	0	0.092	0.000560068	0.003806	183.1	16.9	10.43	22.35	High	High	High	High	High	High	High	High	High	High	High	High	1
FALSE	High	Master Protein	Cre12.g490850.t1.1	0	25.761	10	8	19	8	1106	113.5	4.87	50.99	8	0	4.707	0.000568682	0.00380768	35	165	16.78	9.51	High	High	High	High	High	High	High	High	High	High	High	High	1
FALSE	High	Master Protein	Cre06.g310000.t1.2	0	9.722	4	4	6	4	1069	109.1	7.72	12.64	4	0	4.053	0.000574293	0.00380768	39.6	160.4	16.03	10.01	High	High	High	High	High	High	High	High	High	High	High	High	1
FALSE	Low	Master Protein	Cre01.g032200.t1.2	0.106	1.547	0	1	1	1	2220	218.7	8.66	2.24	1	0	6.886	0.000578453	0.00380768	25.4	174.6	10.11	2.22	High	High	High	Not Found	Not Found	Not Found	High	High	High	Not Found	Not Found	Not Found	1
FALSE	High	Master Protein	Cre12.g530650.t2.1	0	6.711	7	2	5	2	380	41.3	7.49	13.18	2	0	2.408	0.000576866	0.00380768	58.7	141.3	10.49	9.44	High	High	High	High	High	High	High	High	High	High	High	High	1
FALSE	High	Master Protein	Cre06.g302350.t2.1	0	27.497	20	8	16	3	807	82.3	6.6	56.51	8	0	4.508	0.000570155	0.00380768	36.3	163.7	18.11	12.77	Not Found	Not Found	Not Found	High	High	High	Not Found	High	Not Found	High	High	High	1
FALSE	High	Master Protein	Cre06.g284700.t1.2	0	64.037	38	19	40	19	527	57	6.83	107.25	19	0	2.171	0.000577508	0.00380768	63.1	136.9	9.46	7.16	High	High	High	High	High	High	High	High	High	High	High	High	1
FALSE	High	Master Protein	Cre13.g580300.t1.2	0	15.463	20	6	7	6	310	33.8	7.78	13.98	6	0	3.634	0.00057526	0.00380768	43.2	156.8	4.01	9.48	Not Found	Not Found	Not Found	High	High	High	High	High	High	High	High	High	1
FALSE	High	Master Protein	Cre12.g522350.t1.2	0	35.217	34	10	17	10	403	45.2	6.06	48.11	10	0	4.075	0.000588004	0.00385807	39.4	160.6	16.76	11.33	High	High	High	High	High	High	High	High	High	High	High	High	1
FALSE	High	Master Protein	Cre09.g386400.t1.2	0	235.754	59	51	193	51	1061	114.2	5.5	572.52	51	0	2.21	0.000597034	0.00390472	62.3	137.7	9.76	8.07	High	High	High	High	High	High	High	High	High	High	High	High	1
FALSE	High	Master Protein	Cre13.g565800.t1.2	0	41.975	45	13	27	13	344	39.3	6.33	58.3	13	0	3.923	0.000606374	0.00395309	40.6	159.4	13.27	6.66	High	High	High	High	High	High	High	High	High	High	High	High	1
FALSE	High	Master Protein	Cre08.g372100.t1.2	0	242.747	71	54	237	49	651	71.2	5.38	598.17	54	5	2.206	0.000622358	0.00397728	62.4	137.6	9.76	7.81	High	High	High	High	High	High	High	High	High	High	High	High	1
FALSE	High	Master Protein	Cre04.g221400.t1.2	0	8.471	21	3	13	3	134	14.6	6.15	37.15	3	0	1.91	0.000626451	0.00397728	68.7	131.3	7.98	6.76	High	High	High	High	High	High	High	High	High	High	High	High	1
FALSE	High	Master Protein	Cre17.g730250.t1.1	0	7.391	30	3	5	3	168	18.5	5.02	14.11	3	0	1.626	0.00062288	0.00397728	76.2	123.8	5.32	6.8	High	High	High	High	High	High	High	High	High	High	High	High	1
FALSE	High	Master Protein	Cre06.g273000.t1.2	0	23.257	42	5	12	5	132	14.5	6.96	31.96	5	0	2.117	0.000626332	0.00397728	64.2	135.8	9.08	7.17	High	High	High	High	High	High	High	High	High	High	High	High	1
FALSE	High	Master Protein	Cre16.g688550.t1.2	0	28.123	39	10	22	10	218	23.9	5.52	61.15	10	0	2.538	0.00062388	0.00397728	56.5	143.5	11.34	8.61	High	High	High	High	High	High	High	High	High	High	High	High	1
FALSE	High	Master Protein	Cre05.g238650.t1.1	0	20.491	12	7	13	7	558	58.2	5.97	25.96	7	0	0.212	0.000617232	0.00397728	165	35	12.24	5.63	High	High	High	High	High	High	High	High	High	High	High	High	1
FALSE	High	Master Protein	Cre12.g492950.t1.2	0	18.779	8	7	8	7	878	97.8	6.96	17.04	7	0	3.244	0.000627683	0.00397728	47.1	152.9	1.93	7.03	High	High	High	High	High	High	High	High	High	High	High	High	1
FALSE	High	Master Protein	Cre09.g391023.t1.1	0	51.377	45	13	38	13	315	35.7	5.72	108.89	13	0	2.83	0.000614125	0.00397728	52.2	147.8	10.12	5.04	High	High	High	High	High	High	High	High	High	High	High	High	1
FALSE	High	Master Protein	Cre12.g545550.t2.1	0.004	4.039	7	2	5	2	395	39.9	5.1	10.45	2	0	2.799	0.000616769	0.00397728	52.6	147.4	10.97	5.98	High	High	High	High	High	High	High	High	High	High	High	High	1
FALSE	High	Master Protein	Cre17.g711650.t1.2	0	18.562	41	6	12	6	343	36.3	5.2	23.5	6	0	3.084	0.000631944	0.00399184	49	151	12.09	6.79	High	High	High	High	High	High	High	High	High	High	High	High	1
FALSE	High	Master Protein	Cre17.g702950.t1.2	0	26.822	12	3	24	2	223	24.4	7.18	46.01	3	0	40.941	0.000637088	0.00401188	4.8	195.2	26.29	9.72	High	High	High	High	High	High	High	High	High	High	High	High	1
FALSE	High	Master Protein	Cre02.g077800.t1.2	0	20.969	10	7	11	6	813	86.2	6.09	28.63	7	0	0.067	0.000649493	0.00407737	187.4	12.6	8.07	21.93	High	High	High	High	High	High	High	High	High	High	High	High	1
FALSE	High	Master Protein	Cre17.g717900.t1.2	0	27.198	18	9	18	5	510	53.2	5.45	37.75	9	1	0.133	0.000668083	0.00412552	176.5	23.5	17.79	24.53	High	High	High	High	High	High	High	High	Not Found	High	High	High	1
FALSE	High	Master Protein	Cre06.g257500.t1.2	0	107.363	76	23	136	23	247	28	5.02	334.64	23	0	2.476	0.000662024	0.00412552	57.5	142.5	11.42	9.01	High	High	High	High	High	High	High	High	High	High	High	High	1
FALSE	High	Master Protein	Cre02.g104900.t1.2	0	99.196	65	24	84	24	391	43.7	6.99	232.49	24	0	2.307	0.000669331	0.00412552	60.5	139.5	10.5	7.64	High	High	High	High	High	High	High	High	High	High	High	High	1
FALSE	High	Master Protein	Cre16.g688050.t1.1	0	45.901	31	14	32	14	503	53.3	6.18	82.8	14	0	3.561	0.000667881	0.00412552	43.9	156.1	5.33	11.3	High	High	High	High	High	High	High	High	High	High	High	High	1
FALSE	High	Master Protein	Cre03.g168000.t1.2	0	100.015	42	24	63	24	956	94	10.42	191.79	24	0	2.453	0.000663961	0.00412552	57.9	142.1	10.94	7.44	High	High	High	High	High	High	High	High	High	High	High	High	1
FALSE	High	Master Protein	Cre03.g187450.t1.2	0	52.527	40	11	34	11	269	28.8	7.77	84.16	11	0	2.085	0.000667121	0.00412552	64.8	135.2	9.26	7.96	High	High	High	High	High	High	High	High	High	High	High	High	1
FALSE	High	Master Protein	Cre16.g677000.t1.2	0	83.071	34	21	53	21	774	84.1	5.31	161.67	21	0	3.618	0.000672769	0.00413417	43.3	156.7	13.37	7.2	High	High	High	High	High	High	High	High	High	High	High	High	1
FALSE	High	Master Protein	Cre15.g637100.t1.2	0	8.01	6	2	3	2	626	60	5.2	11.44	2	0	2.555	0.000679376	0.0041622	56.3	143.7	12.4	10.44	High	High	High	High	High	High	High	High	High	High	High	High	1
FALSE	High	Master Protein	Cre09.g399178.t1.1	0	9.165	12	3	5	3	373	40.2	5.95	15.16	3	0	3.118	0.000683399	0.00417388	48.6	151.4	7.12	12.33	High	High	High	High	High	High	High	High	High	High	High	High	1
FALSE	High	Master Protein	Cre16.g693601.t1.1	0	15.566	13	5	9	5	393	39.6	9.6	25.26	5	0	0.135	0.000685386	0.00417388	176.2	23.8	14.59	4.79	High	High	High	High	High	High	High	High	High	High	High	High	1
FALSE	High	Master Protein	Cre17.g730950.t1.2	0	222.331	59	51	183	48	786	86.6	7.39	514.12	51	2	2.569	0.000687767	0.00417588	56	144	11.44	7.66	High	High	High	High	High	High	High	High	High	High	High	High	1	Phospho [S720]
FALSE	High	Master Protein	Cre12.g491500.t1.2	0	21.041	23	7	11	7	434	47.6	5.29	30.15	7	0	2.874	0.000699727	0.00423585	51.6	148.4	8.06	13.29	High	High	High	High	High	High	High	High	High	High	High	High	1
FALSE	High	Master Protein	Cre07.g342920.t1.2	0	9.002	9	4	6	4	499	54.7	6.27	9.87	4	0	3.732	0.000716217	0.00429618	42.3	157.7	12.97	19.81	High	High	High	High	High	High	High	High	High	High	High	High	1
FALSE	High	Master Protein	Cre11.g478240.t1.1	0	9.393	6	2	4	2	404	43.8	5.29	12.72	2	0	2.147	0.000716761	0.00429618	63.6	136.4	9.97	9.95	Not Found	High	High	High	High	High	High	High	High	High	High	High	1
FALSE	High	Master Protein	Cre05.g246300.t1.2	0	15.652	14	5	10	5	685	67.3	5.35	19.62	5	0	2.221	0.000715746	0.00429618	62.1	137.9	6.12	10.17	High	High	High	High	High	High	High	High	High	High	High	High	1
FALSE	High	Master Protein	Cre07.g336850.t1.2	0	27.248	46	7	21	7	266	27.4	4.5	62.65	7	0	2.7	0.000743357	0.00430597	54.1	145.9	9.5	11.53	High	High	High	High	High	High	High	High	High	High	High	High	1
FALSE	High	Master Protein	Cre13.g566000.t1.2	0	122.769	60	30	98	30	637	67.7	6.8	284.22	30	0	2.099	0.000747664	0.00430597	64.5	135.5	9.86	8.02	High	High	High	High	High	High	High	High	High	High	High	High	1
FALSE	High	Master Protein	Cre09.g405100.t2.1	0	9.245	8	4	11	3	354	38.5	5.38	21.29	4	0	0.267	0.000753327	0.00430597	157.8	42.2	15.91	13.21	High	High	High	High	High	High	High	High	High	High	High	High	1
FALSE	High	Master Protein	Cre12.g528000.t1.2	0	113.621	58	25	154	25	409	44.2	5.07	418.95	25	0	2.719	0.000757059	0.00430597	53.8	146.2	12.08	7.62	High	High	High	High	High	High	High	High	High	High	High	High	1
FALSE	High	Master Protein	Cre12.g498600.t1.2	0	335.269	74	56	687	56	502	55.1	8.78	1632.58	56	0	2.27	0.000741879	0.00430597	61.2	138.8	10.4	7.39	High	High	High	High	High	High	High	High	High	High	High	High	1
FALSE	High	Master Protein	Cre01.g035350.t1.2	0	37.012	52	12	20	12	352	36.3	7.5	55.35	12	0	2.51	0.000732493	0.00430597	57	143	12.25	9.91	High	High	High	High	High	High	High	High	High	High	High	High	1
FALSE	High	Master Protein	Cre01.g018950.t1.2	0	17.18	19	4	8	4	349	38.7	6.29	23.22	4	0	5.329	0.000742177	0.00430597	31.6	168.4	20.34	12.53	High	High	High	High	High	High	High	High	High	High	High	High	1
FALSE	High	Master Protein	Cre06.g306850.t1.2	0	52.045	38	17	33	17	504	56.2	5.6	83.43	17	0	3.048	0.000811774	0.00430597	49.4	150.6	14.21	9.74	High	High	High	High	High	High	High	High	High	High	High	High	1
FALSE	High	Master Protein	Cre14.g625550.t1.2	0	33.744	57	8	29	8	246	25.8	7.11	86.97	8	0	1.953	0.000778665	0.00430597	67.7	132.3	8.87	8.02	High	High	High	High	High	High	High	High	High	High	High	High	1	Phospho [S147]
FALSE	High	Master Protein	Cre01.g050050.t1.2	0	16.888	21	5	11	5	415	45.2	4.73	32.06	5	0	2.421	0.000782047	0.00430597	58.5	141.5	2.51	7.29	High	High	High	High	High	High	High	High	High	High	High	High	1
FALSE	High	Master Protein	Cre03.g173350.t1.2	0	74.607	54	16	46	16	373	38.8	4.46	118.05	16	0	2.578	0.000738238	0.00430597	55.9	144.1	11.96	8.14	High	High	High	High	High	High	High	High	High	High	High	High	1
FALSE	High	Master Protein	Cre11.g467617.t1.1	0	32.161	37	9	19	9	293	30.2	6.24	52.76	9	0	3.441	0.000803725	0.00430597	45	155	15.56	10.14	High	High	High	High	High	High	High	High	High	High	High	High	1
FALSE	High	Master Protein	Cre12.g558100.t1.2	0	42.509	23	9	23	9	378	42.4	6.01	77.6	9	0	2.978	0.000778284	0.00430597	50.3	149.7	4.05	9.47	High	High	High	High	High	High	High	High	High	High	High	High	1
FALSE	High	Master Protein	Cre13.g592500.t1.1	0	43.418	29	13	31	13	582	61	5.49	82.57	13	0	2.318	0.000773664	0.00430597	60.3	139.7	10.13	6.26	High	High	High	High	High	High	High	High	High	High	High	High	1
FALSE	High	Master Protein	Cre17.g717750.t1.2	0	15.905	24	5	11	5	240	27.2	5.57	24.14	5	0	2.322	0.000781528	0.00430597	60.2	139.8	4.82	8.91	High	High	High	High	High	High	High	High	High	High	High	High	1
FALSE	High	Master Protein	Cre09.g417350.t1.1	0	8.047	12	3	4	3	283	31.4	6.21	8.68	3	0	0.217	0.000741536	0.00430597	164.3	35.7	21.68	13.45	High	High	High	High	High	High	High	High	High	High	High	High	1
FALSE	High	Master Protein	Cre04.g233302.t1.1	0	7.822	7	3	3	3	679	72.3	5.86	8.8	3	0	2.801	0.000812926	0.00430597	52.6	147.4	13.1	13.74	Not Found	Not Found	Not Found	High	High	High	Not Found	Not Found	Not Found	High	High	High	1
FALSE	High	Master Protein	Cre02.g113200.t1.1	0	70.478	35	15	57	15	503	54.5	7.44	166.99	15	0	4.348	0.000753706	0.00430597	37.4	162.6	15.53	7.94	High	High	High	High	High	High	High	High	High	High	High	High	1
FALSE	High	Master Protein	Cre16.g650550.t2.1	0	39.274	53	8	82	8	150	16.5	6.57	216.22	8	0	2.059	0.000747345	0.00430597	65.4	134.6	9.41	6.81	High	High	High	High	High	High	High	High	High	High	High	High	1
FALSE	High	Master Protein	Cre02.g087600.t1.1	0	26.548	11	11	16	11	1162	123.4	6.76	39.06	11	0	2.636	0.000809693	0.00430597	55	145	12.03	7.67	High	High	High	High	High	High	High	High	High	High	High	High	1
FALSE	High	Master Protein	Cre01.g027800.t1.2	0	33.22	32	11	19	11	463	52.9	7.11	43.95	11	0	3.019	0.000796372	0.00430597	49.8	150.2	13.33	8.11	High	High	High	High	High	High	High	High	High	High	High	High	1
FALSE	High	Master Protein	Cre01.g016950.t1.2	0	7.552	9	3	6	3	375	40.6	5.86	15.32	3	0	3.844	0.000817087	0.00431677	41.3	158.7	11.97	4.69	High	High	High	High	High	High	High	High	High	High	High	High	1
FALSE	High	Master Protein	Cre06.g298650.t1.2	0	88.32	58	25	73	23	464	52.8	7.69	183.76	25	2	2.305	0.000843816	0.00444643	60.5	139.5	11.3	8.79	High	High	High	High	High	High	High	High	High	High	High	High	1
FALSE	High	Master Protein	Cre17.g708800.t1.1	0	28.825	27	9	14	9	494	52.9	6.11	42.23	9	0	2.372	0.000849406	0.00446432	59.3	140.7	9.68	12.67	High	High	High	High	High	High	High	High	High	High	High	High	1
FALSE	High	Master Protein	Cre12.g494400.t1.2	0	23.49	26	7	9	7	404	40.6	5.08	24.19	7	0	2.569	0.000863363	0.00452598	56	144	12.93	9.54	High	High	High	High	High	High	High	High	High	High	High	High	1
FALSE	Medium	Master Protein	Cre03.g143967.t1.1	0.012	2.873	8	1	2	1	132	15.1	7.97	0	1	0	1.941	0.000871391	0.00455632	68	132	6.91	9.44	High	High	High	High	High	High	High	High	High	High	High	High	1
FALSE	High	Master Protein	Cre13.g604650.t2.1	0	29.421	30	12	23	12	387	41.4	6.38	51.09	12	0	2.162	0.000876019	0.00455709	63.3	136.7	10.23	8.44	High	High	High	High	High	High	High	High	High	High	High	High	1
FALSE	High	Master Protein	Cre16.g657550.t1.1	0	109.402	63	27	70	27	588	64.4	5.52	215.14	27	0	2.388	0.00087565	0.00455709	59	141	10.83	6.52	High	High	High	High	High	High	High	High	High	High	High	High	1
FALSE	High	Master Protein	Cre10.g443150.t1.2	0	76.981	24	21	53	21	1564	151	9.58	150.71	21	0	1.933	0.00091463	0.00474581	68.2	131.8	9.15	6.55	High	High	High	High	High	High	High	High	High	High	High	High	1
FALSE	High	Master Protein	Cre06.g260400.t1.2	0	22.011	55	8	19	8	122	13.4	7.87	40.59	8	0	0.414	0.000926748	0.00478484	141.4	58.6	12.27	13.23	High	High	High	High	High	High	High	High	High	High	High	High	1
FALSE	High	Master Protein	Cre12.g559250.t1.2	0	81.862	59	19	110	19	259	29.5	5	299.34	19	0	2.428	0.000954296	0.00491402	58.3	141.7	11.29	6.88	High	High	High	High	High	High	High	High	High	High	High	High	1
FALSE	High	Master Protein	Cre12.g500550.t1.2	0	54.358	30	17	32	17	838	85.9	6.73	93.51	17	0	2.446	0.000974751	0.00496418	58	142	3.89	8.52	High	High	High	High	High	High	High	High	High	High	High	High	1
FALSE	High	Master Protein	Cre16.g685550.t1.2	0	76.088	58	18	44	18	359	37.9	8.59	130.4	18	0	1.906	0.000976239	0.00496418	68.8	131.2	6.25	8.73	High	High	High	High	High	High	High	High	High	High	High	High	1
FALSE	High	Master Protein	Cre02.g077401.t1.1	0	37.66	24	11	25	10	594	59.7	9.69	67.53	11	0	0.492	0.000968105	0.00496418	134	66	8.87	5.3	High	High	High	High	High	High	High	High	High	High	High	High	1
FALSE	High	Master Protein	Cre12.g524700.t1.2	0.001	6.029	12	3	3	3	280	29.8	5.63	5.32	3	0	1.782	0.000971942	0.00496418	71.9	128.1	8.58	8.02	High	High	High	High	High	High	High	High	High	High	High	High	1
FALSE	High	Master Protein	Cre15.g636300.t1.2	0.005	3.827	4	1	3	1	289	31.8	5.31	8.93	1	0	2.406	0.000992704	0.00499792	58.7	141.3	12.24	9.16	High	High	High	High	High	High	High	High	High	High	High	High	1
FALSE	High	Master Protein	Cre17.g722650.t1.2	0	22.885	45	4	22	4	156	16.1	5.41	62.26	4	0	2.431	0.000988327	0.00499792	58.3	141.7	11.25	6.66	High	High	High	High	High	High	High	High	High	High	High	High	1
FALSE	High	Master Protein	Cre10.g436500.t1.2	0	38.957	45	10	19	10	311	32.3	5.31	57.49	10	0	2.26	0.00099144	0.00499792	61.3	138.7	3.75	8.5	High	High	High	High	High	High	High	High	High	High	High	High	1
FALSE	High	Master Protein	Cre03.g188001.t1.1	0	47.55	34	14	30	14	593	61.3	9.17	84.67	14	0	1.931	0.000986865	0.00499792	68.2	131.8	8.73	5.8	High	High	High	High	High	High	High	High	High	High	High	High	1
FALSE	High	Master Protein	Cre08.g362650.t1.1	0	264.231	53	67	195	67	1409	157.1	5.76	529.09	67	0	1.924	0.00100905	0.00506767	68.4	131.6	9.19	8.05	High	High	High	High	High	High	High	High	High	High	High	High	1
FALSE	High	Master Protein	Cre08.g376100.t1.2	0	38.64	37	11	19	11	306	33.5	5.43	50.85	11	0	2.408	0.00101391	0.00507931	58.7	141.3	12.17	8.55	High	High	High	High	High	High	High	High	High	High	High	High	1
FALSE	High	Master Protein	Cre09.g389430.t1.1	0	17.741	18	6	12	6	499	55.8	8.16	25.46	6	0	3.558	0.00101636	0.00507931	43.9	156.1	11.82	4.35	High	High	High	High	High	High	High	High	High	High	High	High	1
FALSE	High	Master Protein	Cre11.g467612.t1.1	0	21.614	21	8	12	8	418	44.8	6.24	27.66	8	0	3.38	0.001039	0.00517974	45.7	154.3	10.18	3.2	High	High	High	High	High	High	High	High	High	High	High	High	1
FALSE	Medium	Master Protein	Cre14.g612633.t1.1	0.012	2.816	3	1	1	1	10698	1028.3	4.34	2.92	1	0	0.203	0.00104419	0.00519289	166.2	33.8	22.23	24.84	Not Found	Not Found	Not Found	High	High	High	Not Found	Not Found	Not Found	High	High	High	1
FALSE	High	Master Protein	Cre09.g394450.t1.2	0	47.457	48	11	40	11	246	26.4	4.69	104.75	11	0	2.621	0.00105232	0.00522051	55.2	144.8	11.68	6.27	High	High	High	High	High	High	High	High	High	High	High	High	1
FALSE	High	Master Protein	Cre03.g191150.t1.2	0	39.923	37	11	20	11	523	52.5	4.78	65.46	11	0	2.306	0.00105567	0.00522439	60.5	139.5	10.46	5.74	High	High	High	High	High	High	High	High	High	High	High	High	1
FALSE	High	Master Protein	Cre03.g188250.t1.2	0	8.819	7	3	5	3	514	55.3	8.12	8.61	3	0	2.042	0.00105995	0.00523155	65.7	134.3	10.9	10.15	High	High	High	High	High	High	High	High	High	High	High	High	1
FALSE	High	Master Protein	Cre04.g229700.t1.2	0	44.887	39	14	34	14	474	49.8	6.16	90.16	14	0	2.051	0.00106226	0.00523155	65.5	134.5	10.62	8.78	High	High	High	High	High	High	High	High	High	High	High	High	1
FALSE	High	Master Protein	Cre05.g243150.t1.1	0	12.77	1	3	11	3	2647	252	5.9	27.24	3	0	1.971	0.00109105	0.00533462	67.3	132.7	9.87	6.49	High	High	High	High	High	High	High	High	High	High	High	High	1
FALSE	High	Master Protein	Cre11.g478800.t1.2	0	34.724	29	11	20	11	678	74.6	6.2	33.67	11	0	8.863	0.00108758	0.00533462	20.3	179.7	18.28	5.84	High	High	High	High	High	High	High	High	High	High	High	High	1
FALSE	High	Master Protein	Cre12.g508900.t1.2	0	69.435	47	17	52	14	375	42.5	7.8	151.04	17	2	2.061	0.00108913	0.00533462	65.3	134.7	10.4	7.97	High	High	High	High	High	High	High	High	High	High	High	High	1
FALSE	High	Master Protein	Cre10.g456050.t1.2	0	70.349	56	13	69	4	201	21.4	7.06	193.66	13	8	2.723	0.001096	0.00534595	53.7	146.3	13.05	7.66	High	High	High	High	High	High	High	High	High	High	High	High	1
FALSE	High	Master Protein	Cre17.g715350.t1.2	0	40.469	42	12	22	12	443	46.3	9.06	71.27	12	0	1.693	0.00110136	0.00534645	74.3	125.7	4.2	7.19	High	High	High	High	High	High	High	High	High	High	High	High	1
FALSE	High	Master Protein	Cre07.g332450.t1.2	0	34.953	44	12	21	12	357	38.2	5.52	56.08	12	0	1.78	0.00110409	0.00534696	71.9	128.1	6.91	7.83	High	High	High	High	High	High	High	High	High	High	High	High	1
FALSE	High	Master Protein	Cre16.g685573.t1.1	0	42.306	31	14	39	14	403	45.6	5.64	95.92	14	0	2.042	0.00110923	0.00535908	65.7	134.3	10.46	7.91	High	High	High	High	High	High	High	High	High	High	High	High	1
FALSE	High	Master Protein	Cre06.g278169.t1.1	0	32.184	24	10	19	10	505	52.7	5.55	63.51	10	0	2.272	0.00111569	0.0053775	61.1	138.9	11.38	7.54	High	High	High	High	High	High	High	High	High	High	High	High	1
FALSE	High	Master Protein	Cre06.g249150.t1.1	0.001	6.135	4	2	6	2	452	50.3	7.33	15.17	2	0	2.093	0.00112133	0.00539192	64.7	135.3	11.6	10.74	High	High	High	High	High	High	High	High	High	High	High	High	1
FALSE	High	Master Protein	Cre09.g399030.t1.1	0	85.147	59	19	50	19	432	47.2	5.69	155.43	19	0	1.83	0.00112669	0.00540493	70.7	129.3	8.96	7.38	High	High	High	High	High	High	High	High	High	High	High	High	1
FALSE	High	Master Protein	Cre09.g392350.t1.2	0	38.906	38	7	62	7	170	16.2	7.93	184.95	7	0	3.061	0.00113823	0.00543113	49.3	150.7	14.2	7.91	High	High	High	High	High	High	High	High	High	High	High	High	1
FALSE	High	Master Protein	Cre09.g405750.t1.1	0	12.873	16	4	8	3	333	35.8	6.07	20.92	4	0	3.268	0.00114176	0.00543113	46.9	153.1	11.21	4.1	High	High	High	High	High	High	High	High	High	High	High	High	1
FALSE	High	Master Protein	Cre05.g234652.t1.1	0	34.406	28	9	17	9	432	48.2	6.54	49.8	9	0	2.302	0.0011445	0.00543113	60.6	139.4	11.09	6.6	High	High	High	High	High	High	High	High	High	High	High	High	1
FALSE	High	Master Protein	Cre14.g608700.t1.2	0	28.902	22	9	13	9	619	64	6.38	33.69	9	0	3.043	0.0011455	0.00543113	49.5	150.5	12.35	15.4	High	High	High	High	High	High	High	High	High	High	High	High	1
FALSE	Medium	Master Protein	Cre17.g721950.t1.2	0.011	3.124	4	2	2	2	574	63.2	5.22	2.37	2	0	2.882	0.00114995	0.00543952	51.5	148.5	8.72	2.5	Not Found	Not Found	Not Found	High	High	High	Not Found	Not Found	Not Found	High	High	High	1	Phospho [S533]
FALSE	High	Master Protein	Cre17.g726200.t1.2	0	9.021	6	3	4	3	867	85.1	6.25	8.36	3	0	3.316	0.00115332	0.00544281	46.3	153.7	17.96	13.06	Not Found	Not Found	Not Found	High	High	High	Not Found	Not Found	Not Found	High	High	High	1
FALSE	High	Master Protein	Cre02.g097250.t1.1	0	20.331	11	7	10	7	1151	119.3	5.81	29.16	7	0	3.894	0.00115977	0.00544641	40.9	159.1	4.76	12.79	High	High	High	High	High	High	High	High	High	High	High	High	1
FALSE	High	Master Protein	Cre12.g548900.t1.1	0	16.773	14	6	11	6	531	55.9	7.93	27.61	6	0	2.034	0.00116211	0.00544641	65.9	134.1	9.78	8.33	High	High	High	High	High	High	High	High	High	High	High	High	1
FALSE	High	Master Protein	Cre01.g010000.t1.2	0	20.953	24	7	11	7	389	43.9	6.05	35.16	7	0	1.693	0.00115954	0.00544641	74.3	125.7	8.01	5.12	High	High	High	High	High	High	High	High	High	High	High	High	1
FALSE	High	Master Protein	Cre16.g689647.t1.1	0	28.432	13	10	21	5	1053	108.3	9.57	48.9	10	3	2.11	0.001171	0.00547543	64.3	135.7	10.45	6.64	High	High	High	High	High	High	High	High	High	High	High	High	1
FALSE	High	Master Protein	Cre01.g035850.t1.2	0	13.895	7	4	6	4	1071	111.4	6.95	18.7	4	0	2.228	0.00118156	0.00551212	62	138	11.55	7.22	High	High	High	High	High	High	High	High	High	High	High	High	1
FALSE	High	Master Protein	Cre03.g201776.t1.1	0	12.72	20	4	6	4	266	29.1	4.2	17.07	4	0	2.77	0.00118704	0.00552505	53	147	14.59	9.8	High	High	High	High	High	High	High	High	High	High	High	High	1
FALSE	High	Master Protein	Cre10.g443250.t1.2	0	37.174	27	13	16	13	555	60.7	6.39	41.74	13	0	2.829	0.00120877	0.00561333	52.2	147.8	12.58	6.09	Not Found	Not Found	Not Found	High	High	High	High	High	High	High	High	High	1
FALSE	High	Master Protein	Cre05.g233300.t1.2	0	20.997	32	7	15	7	300	32.4	5.41	37.53	7	0	2.091	0.00121218	0.00561633	64.7	135.3	9.44	10.74	High	High	High	High	High	High	High	High	High	High	High	High	1
FALSE	High	Master Protein	Cre10.g457700.t1.2	0	66.465	61	19	50	18	370	39.9	5.27	129.95	19	1	2.181	0.001226	0.00566745	62.9	137.1	10.94	7	High	High	High	High	High	High	High	High	High	High	High	High	1
FALSE	High	Master Protein	Cre10.g425950.t1.2	0	8.561	12	3	5	3	330	33.7	6.71	11.56	3	0	4.269	0.00122928	0.00566973	38	162	3.24	11.32	High	High	High	High	High	High	High	High	High	High	High	High	1
FALSE	High	Master Protein	Cre10.g444850.t1.1	0	55.589	8	20	30	19	3838	403.9	8.73	82.68	20	1	2.633	0.00123299	0.00567397	55.1	144.9	14.47	11.4	High	High	High	High	High	High	High	High	High	High	High	High	1	Phospho [S2212]
FALSE	High	Master Protein	Cre13.g562450.t1.2	0	69.778	24	19	38	19	1042	114.2	5.01	99.82	19	0	5.29	0.00125686	0.00577076	31.8	168.2	16.77	6.12	High	High	High	High	High	High	High	High	High	High	High	High	1
FALSE	High	Master Protein	Cre02.g107350.t1.1	0	471.296	33	130	305	119	4906	524.4	6.55	823.57	130	0	1.768	0.00126572	0.00579837	72.2	127.8	8.5	7.14	High	High	High	High	High	High	High	High	High	High	High	High	1	Phospho [S945]
FALSE	High	Master Protein	Cre06.g278261.t1.1	0	10.682	14	4	5	4	366	37.7	5.49	11.48	4	0	2.019	0.00127219	0.00581491	66.3	133.7	10.67	7.07	High	High	High	High	High	High	High	High	High	High	High	High	1
FALSE	High	Master Protein	Cre08.g384900.t1.2	0	44.19	46	13	30	13	300	33.5	7.25	61.59	13	0	1.807	0.00127713	0.00582439	71.2	128.8	9.27	8.25	High	High	High	High	High	High	High	High	High	High	High	High	1
FALSE	High	Master Protein	Cre17.g737050.t1.2	0	35.339	29	13	23	13	404	43.3	6.65	52.81	13	0	1.873	0.00129043	0.00587189	69.6	130.4	9.39	8.99	High	High	High	High	High	High	High	High	High	High	High	High	1
FALSE	Medium	Master Protein	Cre12.g522600.t1.2	0.017	2.598	7	1	3	1	112	12	9.35	7.85	1	0	2.231	0.00134061	0.00605958	61.9	138.1	13.54	10.1	High	High	High	High	High	High	High	High	High	High	High	High	1
FALSE	High	Master Protein	Cre04.g213251.t1.1	0	8.913	10	2	5	2	219	24	8.57	14.66	2	0	2.085	0.00133549	0.00605958	64.8	135.2	10.66	9.66	High	High	High	High	High	High	High	High	High	High	High	High	1
FALSE	High	Master Protein	Cre09.g393050.t1.2	0	17.111	6	5	11	5	1074	107.5	5.25	35.98	5	0	2.264	0.00133861	0.00605958	61.3	138.7	5.52	0.64	High	High	High	High	High	High	High	High	High	High	High	High	1
FALSE	High	Master Protein	Cre01.g034050.t1.2	0	22.835	24	9	18	9	410	44.3	6.29	39.51	9	0	2.318	0.00135737	0.00608124	60.3	139.7	9.84	4.37	High	High	High	High	High	High	High	High	High	High	High	High	1
FALSE	High	Master Protein	Cre09.g396400.t1.2	0	25.035	35	6	71	6	153	17.2	6.06	191.08	6	0	1.816	0.00135612	0.00608124	71	129	8.67	8.07	High	High	High	High	High	High	High	High	High	High	High	High	1
FALSE	High	Master Protein	Cre04.g218100.t1.2	0	37.367	60	11	28	11	214	23.9	5.15	70.09	11	0	1.932	0.00136245	0.00609059	68.2	131.8	8.04	10.09	High	High	High	High	High	High	High	High	High	High	High	High	1
FALSE	High	Master Protein	Cre01.g039300.t1.2	0	82.409	36	21	56	21	657	69.9	9	144.62	21	0	2.503	0.00139045	0.00617286	57.1	142.9	13.48	8.87	High	High	High	High	High	High	High	High	High	High	High	High	1
FALSE	High	Master Protein	Cre12.g554850.t1.2	0	15.658	29	4	11	4	152	16.1	5.63	31.02	4	0	1.791	0.00139816	0.00617286	71.7	128.3	10.04	10.6	High	High	High	High	High	High	High	High	High	High	High	High	1
FALSE	High	Master Protein	Cre16.g680700.t1.2	0	32.488	44	11	31	11	288	31	5.26	80.81	11	0	2.076	0.00139906	0.00617286	65	135	10.31	6.13	High	High	High	High	High	High	High	High	High	High	High	High	1	Phospho [S268]
FALSE	High	Master Protein	Cre08.g371450.t1.2	0.01	3.389	9	1	2	1	192	21.3	4.78	6.77	1	0	2.17	0.00138848	0.00617286	63.1	136.9	12.18	8.46	High	High	High	High	High	High	High	High	High	High	High	High	1
FALSE	High	Master Protein	Cre12.g535650.t1.2	0	9.821	38	3	6	3	105	11.2	5.03	18	3	0	2.36	0.00139704	0.00617286	59.5	140.5	12.84	8.87	High	High	High	High	High	High	High	High	High	High	High	High	1
FALSE	High	Master Protein	Cre03.g158000.t1.2	0	33.62	32	11	13	11	463	49.2	8.15	28.99	11	0	1.823	0.00141993	0.00622395	70.9	129.1	9.98	7.48	High	High	High	High	High	High	High	High	High	High	High	High	1
FALSE	High	Master Protein	Cre08.g378250.t1.2	0	20.805	22	5	8	5	305	33.2	5.34	19.36	5	0	2.169	0.00142288	0.00622395	63.1	136.9	9.76	4.68	Not Found	Not Found	Not Found	High	High	High	High	High	High	High	High	High	1
FALSE	High	Master Protein	Cre09.g406983.t1.1	0	13.981	16	3	7	3	278	32	6.49	24.44	3	0	3.048	0.0014141	0.00622395	49.4	150.6	7.44	13.74	High	High	High	High	High	High	High	High	High	High	High	High	1
FALSE	High	Master Protein	Cre17.g701500.t1.2	0	25.599	20	7	16	7	450	48.3	7.03	42.54	7	0	2.176	0.00143521	0.00626443	63	137	10.02	12.15	High	High	High	High	High	High	High	High	High	High	High	High	1
FALSE	High	Master Protein	Cre02.g146000.t1.2	0.003	4.41	2	2	3	2	870	91	4.54	2	2	0	2.273	0.0014386	0.00626575	61.1	138.9	12.8	10.87	Not Found	Not Found	Not Found	High	High	High	High	Not Found	Not Found	High	High	High	1
FALSE	High	Master Protein	Cre09.g393136.t1.1	0	25.033	13	9	19	9	731	74.6	7.21	47.5	9	0	2.703	0.001442	0.00626715	54	146	15.94	13.72	High	High	High	High	High	High	High	High	High	High	High	High	1
FALSE	High	Master Protein	Cre10.g449550.t1.2	0	35.221	57	7	35	7	161	16.5	5.22	86.43	7	0	1.717	0.00144861	0.00628244	73.6	126.4	8.71	7.21	High	High	High	High	High	High	High	High	High	High	High	High	1
FALSE	High	Master Protein	Cre07.g342350.t1.2	0	77.912	30	21	48	21	785	89.2	6.48	127.37	21	0	2.109	0.00145425	0.00629351	64.3	135.7	11.02	6.67	High	High	High	High	High	High	High	High	High	High	High	High	1
FALSE	High	Master Protein	Cre10.g435550.t1.2	0	26.683	25	8	13	8	319	34.9	5.11	38.32	8	0	1.903	0.00146243	0.00630209	68.9	131.1	2.34	6.34	High	High	High	High	High	High	High	High	High	High	High	High	1
FALSE	High	Master Protein	Cre09.g393358.t1.1	0	13.017	13	4	8	4	361	37.5	9.19	20.71	4	0	2.395	0.001462	0.00630209	58.9	141.1	7.73	12.36	High	High	High	High	High	High	High	High	High	High	High	High	1
FALSE	High	Master Protein	Cre06.g256450.t1.2	0	50.254	54	11	45	11	306	33.8	5.95	137.23	11	0	0.567	0.00146733	0.00630985	127.7	72.3	8.94	6.34	High	High	High	High	High	High	High	High	High	High	High	High	1
FALSE	High	Master Protein	Cre02.g141250.t1.2	0	21.137	21	5	10	5	472	48.1	5.57	35.87	5	0	3.145	0.00148696	0.00635395	48.2	151.8	8.34	15.06	High	High	High	High	High	High	High	High	High	High	High	High	1
FALSE	High	Master Protein	Cre12.g484500.t1.2	0	10.879	19	3	6	3	183	18.8	4.16	16.52	3	0	2.946	0.00148143	0.00635395	50.7	149.3	10.99	3.72	High	Not Found	High	High	High	High	High	High	High	High	High	High	1
FALSE	High	Master Protein	Cre16.g672397.t1.1	0	11.942	15	5	8	5	363	37.8	5.29	21.55	5	0	2.955	0.00148561	0.00635395	50.6	149.4	16.67	11.42	High	High	High	High	High	High	High	High	High	High	High	High	1
FALSE	High	Master Protein	Cre14.g630400.t1.2	0	17.182	16	5	11	5	353	36.4	5.39	29.36	5	0	1.521	0.00149612	0.00637967	79.3	120.7	6.58	5.45	High	High	High	High	High	High	High	High	High	High	High	High	1
FALSE	High	Master Protein	Cre01.g028450.t1.2	0	19.582	13	5	6	5	471	50.4	5.71	16.72	5	0	3.069	0.00152051	0.0064701	49.2	150.8	13.7	6.04	High	High	High	High	High	High	High	High	High	High	High	High	1
FALSE	High	Master Protein	Cre16.g693700.t1.2	0	7.631	12	2	5	2	148	16.7	6.77	13.69	2	0	2.167	0.00153936	0.00650621	63.1	136.9	12.5	11.64	High	High	High	High	High	High	High	High	High	High	High	High	1
FALSE	High	Master Protein	Cre07.g328850.t1.2	0	44.099	26	15	26	15	693	72.2	6.13	70.62	15	0	2.892	0.00154179	0.00650621	51.4	148.6	13.34	6.11	High	High	High	High	High	High	High	High	High	High	High	High	1
FALSE	High	Master Protein	Cre14.g619166.t1.1	0	17.944	22	5	9	5	322	36.3	8.25	29.95	5	0	2.062	0.00154175	0.00650621	65.3	134.7	10.8	6.62	High	High	High	High	High	High	High	High	High	High	High	High	1
FALSE	High	Master Protein	Cre02.g141626.t1.1	0	48.421	19	11	28	11	1298	125.8	4.96	94.5	11	0	3.437	0.00153461	0.00650621	45.1	154.9	13.65	5.4	High	High	High	High	High	High	High	High	High	High	High	High	1
FALSE	High	Master Protein	Cre02.g076350.t1.2	0	78.369	51	22	60	22	504	55.8	5.5	172.74	22	0	2.477	0.0015503	0.00652861	57.5	142.5	12.39	6.51	High	High	High	High	High	High	High	High	High	High	High	High	1
FALSE	High	Master Protein	Cre06.g308250.t1.2	0	8.507	11	3	5	3	261	29.5	9.98	10.63	3	0	0.325	0.00157397	0.00661458	150.9	49.1	14.98	19.08	High	High	High	High	High	High	High	High	High	High	High	High	1
FALSE	High	Master Protein	Cre09.g406050.t1.2	0	30.274	19	10	17	10	595	65.2	6.83	39.97	10	0	4.027	0.00160026	0.0067061	39.8	160.2	17.51	8.24	High	High	High	High	High	High	High	High	High	High	High	High	1
FALSE	High	Master Protein	Cre01.g014050.t1.2	0	30.641	23	10	20	10	408	45.5	4.88	48.51	10	0	3.757	0.00160577	0.00670663	42	158	13	4.06	High	High	High	High	High	High	High	High	High	High	High	High	1
FALSE	High	Master Protein	Cre11.g467770.t1.1	0	49.078	34	14	31	14	462	49	8.85	84.13	14	0	1.865	0.00161816	0.00670947	69.8	130.2	10.11	8.49	High	High	High	High	High	High	High	High	High	High	High	High	1
FALSE	High	Master Protein	Cre05.g233050.t1.2	0	112.345	77	18	161	18	180	19	4.67	404.87	18	0	2.07	0.00161024	0.00670947	65.1	134.9	11.41	7.74	High	High	High	High	High	High	High	High	High	High	High	High	1
FALSE	High	Master Protein	Cre01.g065822.t1.1	0	227.07	55	66	166	66	1239	139.1	7.09	443.74	66	0	1.855	0.00161964	0.00670947	70	130	9.81	7.7	High	High	High	High	High	High	High	High	High	High	High	High	1
FALSE	High	Master Protein	Cre03.g154550.t1.1	0	36.713	40	10	18	10	347	35.9	8.18	53.89	10	0	2.399	0.00161604	0.00670947	58.8	141.2	12.13	6.4	High	High	High	High	High	High	High	High	High	High	High	High	1
FALSE	High	Master Protein	Cre17.g709950.t1.2	0	31.499	29	10	21	10	382	42	6.21	59.21	10	0	1.705	0.00162461	0.00671637	73.9	126.1	8.47	5.53	High	High	High	High	High	High	High	High	High	High	High	High	1
FALSE	High	Master Protein	Cre16.g672750.t1.2	0	41.054	47	13	27	13	338	35.4	8.54	67.98	13	0	2.249	0.00163151	0.00672787	61.6	138.4	12.82	8.17	High	High	High	High	High	High	High	High	High	High	High	High	1
FALSE	High	Master Protein	Cre01.g034451.t1.1	0.001	6.204	9	2	4	2	297	31.3	5.08	12.77	2	0	2.922	0.0016402	0.00672787	51	149	3.41	11.51	High	High	High	High	High	High	High	High	High	High	High	High	1
FALSE	High	Master Protein	Cre06.g268800.t1.2	0	239.509	51	64	151	64	1355	151.9	6.34	380.91	64	0	1.926	0.001643	0.00672787	68.4	131.6	9.77	9.18	High	High	High	High	High	High	High	High	High	High	High	High	1
FALSE	High	Master Protein	Cre17.g708100.t1.2	0	29.947	44	9	19	9	228	24.9	5.16	51.41	9	0	2.331	0.00164393	0.00672787	60	140	13.33	8.62	High	High	High	High	High	High	High	High	High	High	High	High	1
FALSE	High	Master Protein	Cre05.g248100.t1.2	0	33.498	27	10	20	10	438	45.6	5	64.38	10	0	2.985	0.00164126	0.00672787	50.2	149.8	16.13	9.96	High	High	High	High	High	High	High	High	High	High	High	High	1
FALSE	High	Master Protein	Cre07.g316000.t1.2	0	28.016	43	5	20	5	123	13.7	5.34	54.29	5	0	2.696	0.00166418	0.00679706	54.1	145.9	13.37	6.57	High	High	High	High	High	High	High	High	High	High	High	High	1
FALSE	High	Master Protein	Cre03.g159650.t1.2	0	16.887	12	6	8	6	713	75.3	8.62	24.86	6	0	2.84	0.00172613	0.00692494	52.1	147.9	13.16	16.73	High	High	Not Found	High	High	High	High	High	High	High	High	High	1
FALSE	High	Master Protein	Cre06.g262850.t1.2	0	29.459	52	8	16	8	256	28	6.25	44.31	8	0	2.326	0.00171898	0.00692494	60.1	139.9	14.04	9.98	High	High	High	High	High	High	High	High	High	High	High	High	1
FALSE	High	Master Protein	Cre01.g004200.t1.2	0	44.535	18	15	28	15	1031	109.9	10.64	84.66	15	0	1.476	0.00170826	0.00692494	80.8	119.2	5.89	3.81	High	High	High	High	High	High	High	High	High	High	High	High	1
FALSE	High	Master Protein	Cre12.g533550.t1.1	0	28.418	20	10	20	10	508	54.6	7.08	56.04	10	0	1.773	0.00171743	0.00692494	72.1	127.9	9.96	8.02	High	High	High	High	High	High	High	High	High	High	High	High	1
FALSE	High	Master Protein	Cre01.g053500.t1.1	0	9.118	11	3	5	3	338	37.1	5.33	15.83	3	0	2.736	0.00171902	0.00692494	53.5	146.5	17.37	12.85	High	High	High	High	High	High	High	High	High	High	High	High	1
FALSE	High	Master Protein	Cre06.g302800.t1.2	0	8.121	10	3	5	3	413	45.6	5.1	12.18	3	0	2.524	0.00170765	0.00692494	56.8	143.2	9.18	2.69	High	High	High	High	High	High	High	High	High	High	High	High	1
FALSE	High	Master Protein	Cre12.g490000.t1.2	0	46.319	33	10	31	10	333	37.3	5.16	96.48	10	0	3.023	0.0017185	0.00692494	49.7	150.3	14.05	6.2	High	High	High	High	High	High	High	High	High	High	High	High	1
FALSE	High	Master Protein	Cre17.g712100.t1.2	0	86.908	60	20	55	20	445	45.5	6.44	138.72	20	0	2.022	0.00173041	0.006927	66.2	133.8	10.98	7.1	High	High	High	High	High	High	High	High	High	High	High	High	1
FALSE	High	Master Protein	Cre03.g213537.t1.1	0	7.508	21	2	5	2	163	17.2	9.17	17.33	2	0	3.886	0.00173345	0.006927	40.9	159.1	13.84	4.33	High	High	High	High	High	High	High	High	High	High	High	High	1
FALSE	High	Master Protein	Cre12.g509050.t1.1	0	8.909	20	3	4	3	218	23.6	9.41	7.09	3	0	1.969	0.00177386	0.00704698	67.4	132.6	9.84	11.81	High	Not Found	High	High	High	High	High	High	High	High	High	High	1
FALSE	High	Master Protein	Cre16.g674964.t1.1	0	7.592	18	3	4	3	301	32.3	6.54	7.97	3	0	3.124	0.00177387	0.00704698	48.5	151.5	14.19	6.01	High	High	High	High	High	High	High	High	High	High	High	High	1
FALSE	High	Master Protein	Cre12.g556600.t1.2	0	115.08	69	26	88	26	498	53	7.12	240.72	26	0	2.616	0.00177263	0.00704698	55.3	144.7	13.58	6.99	High	High	High	High	High	High	High	High	High	High	High	High	1
FALSE	High	Master Protein	Cre03.g156400.t1.2	0.001	6.147	9	3	3	3	383	40	7.33	4.74	3	0	2.19	0.00178601	0.00708139	62.7	137.3	2.07	7.41	High	High	High	High	High	High	High	High	High	High	High	High	1
FALSE	Medium	Master Protein	Cre09.g400500.t1.1	0.048	1.991	4	1	1	1	700	75.6	8.41	0	1	0	9.368	0.00180331	0.00712219	19.3	180.7	25.06	9.28	High	High	High	Not Found	Not Found	Not Found	High	High	High	Not Found	Not Found	Not Found	1	Phospho [T74; T87]
FALSE	High	Master Protein	Cre12.g523150.t1.2	0	18.595	42	6	12	6	149	16.5	5.63	25.97	6	0	2.794	0.00180912	0.00713131	52.7	147.3	6.1	14.41	High	High	High	High	High	High	High	High	High	High	High	High	1
FALSE	High	Master Protein	Cre02.g099150.t1.2	0	33.616	44	11	27	11	303	33.7	5.17	71.38	11	0	1.558	0.00182432	0.0071773	78.2	121.8	5.66	8.46	High	High	High	High	High	High	High	High	High	High	High	High	1
FALSE	High	Master Protein	Cre01.g034400.t1.1	0	17.529	20	5	9	5	370	38.9	8.48	26.08	5	0	1.771	0.00184271	0.00723567	72.2	127.8	4.84	8.32	High	High	High	High	High	High	High	High	High	High	High	High	1
FALSE	High	Master Protein	Cre09.g397142.t1.1	0	147.038	20	37	108	37	2340	237.5	8.92	326.09	37	0	0.539	0.00186821	0.00730978	130	70	10.26	10.63	High	High	High	High	High	High	High	High	High	High	High	High	1
FALSE	High	Master Protein	Cre16.g651500.t1.2	0	10.442	18	4	6	4	283	30.8	5.77	14.25	4	0	2.687	0.00186877	0.00730978	54.2	145.8	14.45	7.71	High	Not Found	High	High	High	High	High	High	High	High	High	High	1
FALSE	High	Master Protein	Cre06.g255350.t1.2	0	13.785	18	3	6	3	277	28.6	6.77	17.37	3	0	3.108	0.00188411	0.00732894	48.7	151.3	9.92	18.76	High	High	High	High	High	High	High	High	High	High	High	High	1
FALSE	High	Master Protein	Cre07.g340450.t1.1	0	109.217	10	33	67	33	4952	512.5	6.13	196.61	33	0	0.554	0.00188265	0.00732894	128.7	71.3	7.92	3.48	High	High	High	High	High	High	High	High	High	High	High	High	1	Phospho [S4826]
FALSE	High	Master Protein	Cre10.g441500.t1.2	0	12.822	14	4	6	4	296	33	4.83	12.76	4	0	1.823	0.00188448	0.00732894	70.8	129.2	8.85	4.4	High	High	High	High	High	High	High	High	High	High	High	High	1
FALSE	High	Master Protein	Cre02.g118850.t1.2	0	11.389	56	3	6	3	90	9.9	7.17	17.42	3	0	1.606	0.00189555	0.00735791	76.7	123.3	7.46	7.13	High	High	High	High	High	High	High	High	High	High	High	High	1
FALSE	Medium	Master Protein	Cre07.g313000.t1.1	0.011	3.074	4	2	2	2	1048	108.3	7.69	5.18	2	0	2.368	0.00190672	0.00737315	59.4	140.6	14.39	9.63	High	High	High	Not Found	Not Found	Not Found	High	High	High	Not Found	Not Found	Not Found	1	Phospho [T130]
FALSE	High	Master Protein	Cre12.g520650.t1.2	0	46.619	30	11	21	11	451	48.6	8.7	59.25	11	0	1.934	0.00193215	0.00745731	68.2	131.8	11.89	9.55	High	High	High	High	High	High	High	High	High	High	High	High	1
FALSE	High	Master Protein	Cre07.g352800.t1.2	0	96.215	30	27	57	27	1396	143.7	6.84	145.95	27	0	4.744	0.00193885	0.00746898	34.8	165.2	16.43	5.19	High	High	High	High	High	High	High	High	High	High	High	High	1
FALSE	High	Master Protein	Cre03.g178750.t1.1	0	5.731	5	2	2	2	453	47.6	6.38	3.35	2	0	2.032	0.00195144	0.00750328	66	134	10.02	13.44	High	High	High	High	High	High	High	Not Found	High	High	High	High	1
FALSE	High	Master Protein	Cre07.g353550.t1.2	0	39.919	56	11	36	11	190	21	5.29	79.24	11	0	2.043	0.00197247	0.00756983	65.7	134.3	10.85	11.02	High	High	High	High	High	High	High	High	High	High	High	High	1
FALSE	High	Master Protein	Cre10.g423250.t1.2	0	9.105	12	4	6	4	353	36.3	9.1	9.54	4	0	2.232	0.00197773	0.00757571	61.9	138.1	13.68	13.87	High	High	High	High	High	High	High	High	High	High	High	High	1
FALSE	High	Master Protein	Cre02.g079300.t1.2	0	19.309	19	6	11	6	436	48.6	5.83	32.02	6	0	1.962	0.00198153	0.007576	67.5	132.5	11.63	9.55	High	High	High	High	High	High	High	High	High	High	High	High	1
FALSE	Medium	Master Protein	Cre09.g392467.t1.1	0.011	3.005	14	1	2	1	70	7.4	7.96	5.23	1	0	2.323	0.00200672	0.00765793	60.2	139.8	11.22	15.98	High	High	High	High	High	High	High	High	High	High	High	High	1
FALSE	High	Master Protein	Cre02.g147350.t1.2	0	45.793	23	15	28	15	1024	100.5	7.64	83.46	15	0	0.403	0.00202151	0.0076999	142.6	57.4	2.86	9.68	High	High	High	High	High	High	High	High	High	High	High	High	1
FALSE	High	Master Protein	Cre01.g007950.t1.1	0	31.937	20	6	17	6	400	43.8	6.89	53.2	6	0	2.193	0.00204695	0.00778224	62.6	137.4	6.73	0.97	High	High	High	High	High	High	High	High	High	High	High	High	1
FALSE	High	Master Protein	Cre16.g674700.t1.2	0	19.769	15	6	14	6	379	39.5	6.1	23.67	6	0	2.334	0.00207532	0.00786071	60	140	7.19	12.65	High	High	High	High	High	High	High	High	High	High	High	High	1
FALSE	High	Master Protein	Cre06.g251200.t1.2	0	23.678	32	5	14	5	272	28.8	4.61	41.4	5	0	1.646	0.00207532	0.00786071	75.6	124.4	7.56	8.69	High	High	High	High	High	High	High	High	High	High	High	High	1	Phospho [S50]
FALSE	High	Master Protein	Cre01.g054800.t1.2	0	47.443	17	15	32	15	1272	134.9	7.03	73.96	15	0	2.64	0.00207994	0.00786355	55	145	11.34	3.95	High	High	High	High	High	High	High	High	High	High	High	High	1
FALSE	High	Master Protein	Cre07.g337582.t1.1	0	78.742	15	26	50	25	2611	255.3	8.56	149.03	26	0	0.458	0.00208665	0.00787431	137.1	62.9	9.5	12.89	High	High	High	High	High	High	High	High	High	High	High	High	1
FALSE	High	Master Protein	Cre03.g202600.t1.2	0	30.575	18	8	20	8	582	59.6	5.88	56.31	8	0	0.375	0.00211134	0.00794865	145.5	54.5	14.18	17.78	High	High	High	High	High	High	High	High	High	High	High	High	1
FALSE	High	Master Protein	Cre12.g542350.t1.2	0	34.78	35	5	21	5	160	17.9	6.33	64.16	5	0	2.193	0.00211666	0.00794865	62.6	137.4	13.45	11.64	High	High	High	High	High	High	High	High	High	High	High	High	1
FALSE	High	Master Protein	Cre11.g482750.t1.2	0	25.479	13	9	13	9	1302	127.3	5.95	34.32	9	0	1.785	0.00212589	0.00794865	71.8	128.2	6.08	9.7	High	High	High	High	High	High	High	High	High	High	High	High	1
FALSE	High	Master Protein	Cre16.g685901.t1.1	0	44.899	20	15	25	15	943	102.7	5.83	65.98	15	0	3.421	0.00211956	0.00794865	45.2	154.8	12.33	3.14	High	High	High	High	High	High	High	High	High	High	High	High	1
FALSE	High	Master Protein	Cre11.g467688.t1.1	0	13.933	5	5	6	5	1663	165.7	5.77	14.78	5	0	2.146	0.00213842	0.00795518	63.6	136.4	12.1	6.73	High	High	Not Found	High	High	High	High	High	High	High	High	High	1
FALSE	High	Master Protein	Cre04.g228800.t1.1	0.006	3.679	2	1	1	1	845	84.1	8.85	3.68	1	0	1.991	0.00214799	0.00797235	66.9	133.1	13.93	11.44	Not Found	Not Found	Not Found	High	High	High	Not Found	Not Found	Not Found	High	High	High	1
FALSE	High	Master Protein	Cre12.g511900.t1.2	0	16.701	26	6	8	6	265	28.4	8.43	22.91	6	0	2.15	0.00215575	0.00797235	63.5	136.5	11.91	6.4	High	High	High	High	High	High	High	High	High	High	High	High	1
FALSE	High	Master Protein	Cre13.g585900.t1.2	0	28.238	22	9	17	9	649	70.3	6.09	44.29	9	0	1.944	0.002154	0.00797235	67.9	132.1	11.37	7.37	High	High	High	High	High	High	High	High	High	High	High	High	1
FALSE	High	Master Protein	Cre50.g761397.t1.1	0	9.752	24	3	5	3	130	14.6	7.83	10.91	3	0	1.938	0.00217678	0.00803553	68.1	131.9	10.49	10.09	High	High	High	High	High	High	High	High	High	High	High	High	1
FALSE	High	Master Protein	Cre06.g283950.t1.2	0	19.537	28	6	12	3	254	27.1	6.35	36.67	6	3	0.333	0.00219212	0.00804833	150.1	49.9	13.24	18.74	High	High	High	High	High	High	High	High	High	High	High	High	1
FALSE	High	Master Protein	Cre09.g409050.t1.2	0	9.321	12	3	7	3	411	41.5	5.05	18.47	3	0	2.147	0.00220456	0.00807943	63.6	136.4	6.92	1.09	High	High	High	High	High	High	High	High	High	High	High	High	1
FALSE	High	Master Protein	Cre13.g572700.t1.2	0	243.64	58	65	175	65	1367	150.7	6.57	459.09	65	0	1.866	0.00222942	0.00815583	69.8	130.2	10.87	8.87	High	High	High	High	High	High	High	High	High	High	High	High	1
FALSE	High	Master Protein	Cre01.g041100.t1.1	0.001	5.379	4	2	5	2	587	61.2	4.73	13.74	2	0	3.245	0.00224334	0.00818279	47.1	152.9	19.28	11.77	High	High	High	High	High	High	High	High	High	High	High	High	1
FALSE	High	Master Protein	Cre12.g501200.t1.2	0	14.687	40	5	12	5	157	17.9	4.7	28.26	5	0	1.979	0.00224886	0.00818279	67.1	132.9	11.15	11.18	High	High	High	High	High	High	High	High	High	High	High	High	1
FALSE	High	Master Protein	Cre03.g166050.t1.2	0	62.317	44	16	46	16	477	52	5.41	137.32	16	0	1.989	0.00224804	0.00818279	66.9	133.1	11.56	7.63	High	High	High	High	High	High	High	High	High	High	High	High	1
FALSE	High	Master Protein	Cre01.g071662.t1.1	0	23.6	16	8	12	6	631	69	6.13	35.66	8	0	0.087	0.00225779	0.0082006	184	16	23.2	41.53	High	High	High	High	High	High	Not Found	Not Found	Not Found	High	High	High	1
FALSE	High	Master Protein	Cre02.g111300.t1.1	0	22.656	27	7	14	6	369	40.8	6.21	38.1	7	0	2.349	0.00227347	0.00821074	59.7	140.3	10.52	3.64	High	High	High	High	High	High	High	High	High	High	High	High	1
FALSE	High	Master Protein	Cre16.g682350.t1.1	0	17.1	11	5	11	5	628	70.6	5.31	32.3	5	0	2.737	0.00227672	0.00821074	53.5	146.5	11.09	3.08	High	High	High	High	High	High	High	High	High	High	High	High	1
FALSE	High	Master Protein	Cre06.g306300.t1.2	0	10.942	13	5	7	5	417	45.4	6.33	15.59	5	0	3.07	0.00230324	0.00827703	49.1	150.9	19.11	19.14	High	High	High	High	High	High	High	High	High	High	High	High	1
FALSE	High	Master Protein	Cre11.g481000.t1.2	0	25.425	14	6	16	5	365	41.1	8.21	34.85	6	0	1.854	0.00230173	0.00827703	70.1	129.9	8.21	10.61	High	High	High	High	High	High	High	High	High	High	High	High	1
FALSE	High	Master Protein	Cre13.g607450.t1.1	0	47.386	33	14	33	14	637	62.8	5.55	98.05	14	0	2.574	0.00234769	0.00840962	56	144	12.59	5.01	High	High	High	High	High	High	High	High	High	High	High	High	1
FALSE	High	Master Protein	Cre03.g161550.t1.2	0	272.894	68	61	219	61	1122	111.4	5.27	596	61	0	0.559	0.00234841	0.00840962	128.3	71.7	10.63	6.87	High	High	High	High	High	High	High	High	High	High	High	High	1	Phospho [S759; S1018]
FALSE	High	Master Protein	Cre16.g694950.t1.1	0	23.143	20	7	10	7	410	44.2	7.03	24.92	7	0	3.459	0.00236145	0.00842895	44.9	155.1	18.26	8.31	Not Found	High	High	High	High	High	High	High	High	High	High	High	1
FALSE	High	Master Protein	Cre11.g467725.t1.1	0	14.178	12	5	12	5	430	43.4	5.07	27.55	5	0	2.002	0.0023621	0.00842895	66.6	133.4	4.11	9.81	High	High	High	High	High	High	High	High	High	High	High	High	1
FALSE	High	Master Protein	Cre09.g395621.t1.1	0	27.254	37	8	11	8	423	43.7	5.12	36.95	8	0	2.558	0.0023696	0.00844093	56.2	143.8	12.52	4.78	High	High	High	High	High	High	High	High	High	High	High	High	1
FALSE	High	Master Protein	Cre10.g428664.t1.1	0	81.707	36	21	47	21	728	76.1	5.86	115.86	21	0	1.631	0.00238127	0.00846767	76	124	8.5	6.17	High	High	High	High	High	High	High	High	High	High	High	High	1	Phospho [S67]
FALSE	High	Master Protein	Cre12.g521250.t1.2	0	5.902	7	2	3	2	465	47.2	7.06	8.42	2	0	2.501	0.00241068	0.00853754	57.1	142.9	14.38	7.18	High	High	High	High	High	High	High	High	High	High	High	High	1
FALSE	High	Master Protein	Cre16.g671750.t1.1	0	9.371	32	4	8	4	125	14.3	4.89	14.44	4	0	2.497	0.00241351	0.00853754	57.2	142.8	7.61	14.5	High	High	High	High	High	High	High	High	High	High	High	High	1
FALSE	High	Master Protein	Cre14.g621650.t1.1	0	8.11	12	3	5	3	349	36.6	8.68	13.41	3	0	1.538	0.0024273	0.0085714	78.8	121.2	6.71	3.33	High	High	High	High	High	High	High	High	High	High	High	High	1
FALSE	High	Master Protein	Cre03.g184450.t1.1	0	9.494	13	5	6	5	621	67.2	6.77	8.75	5	0	2.418	0.00245373	0.00861984	58.5	141.5	17.7	13.09	High	High	High	High	High	High	High	High	High	High	High	High	1
FALSE	High	Master Protein	Cre12.g499150.t1.1	0	19.053	27	5	10	5	268	28	6.24	26.56	5	0	3.19	0.00245286	0.00861984	47.7	152.3	12.43	3.12	High	High	Not Found	High	High	High	High	High	High	High	High	High	1
FALSE	High	Master Protein	Cre06.g251050.t1.1	0	21.949	11	9	15	9	1043	105.2	7.99	32.76	9	0	1.548	0.0024861	0.0087185	78.5	121.5	6.34	2.84	High	High	High	High	High	High	High	High	High	High	High	High	1
FALSE	High	Master Protein	Cre09.g388467.t1.1	0	93.846	55	20	87	20	442	49.5	6.3	230.27	20	0	1.907	0.00250803	0.00878025	68.8	131.2	11.61	8.82	High	High	High	High	High	High	High	High	High	High	High	High	1
FALSE	High	Master Protein	Cre11.g475000.t1.1	0	147.122	41	40	112	40	1224	136	6.47	303.68	40	0	1.975	0.00253593	0.00885947	67.2	132.8	12.03	8.52	High	High	High	High	High	High	High	High	High	High	High	High	1
FALSE	High	Master Protein	Cre16.g675637.t1.1	0	13.255	33	4	8	4	94	10.2	5.24	20.92	4	0	1.906	0.00253937	0.00885947	68.8	131.2	12.1	9.64	High	High	High	High	High	High	High	High	High	High	High	High	1
FALSE	High	Master Protein	Cre06.g278210.t1.1	0	92.76	47	23	56	23	600	64.5	7.5	162.34	23	0	2.227	0.00255472	0.00889778	62	138	13.79	9.04	High	High	High	High	High	High	High	High	High	High	High	High	1
FALSE	High	Master Protein	Cre08.g366400.t1.2	0	22.54	21	7	19	7	408	40.6	4.36	49.95	7	0	2.897	0.00259842	0.00900372	51.3	148.7	16.23	7.94	High	High	High	High	High	High	High	High	High	High	High	High	1
FALSE	High	Master Protein	Cre07.g347800.t1.2	0.001	5.237	9	2	3	2	385	39.7	5.54	11.21	2	0	3.065	0.00259371	0.00900372	49.2	150.8	14.72	5.48	High	High	Not Found	High	High	High	High	High	High	High	High	High	1
FALSE	High	Master Protein	Cre02.g142066.t1.1	0	33.43	26	12	20	12	625	66.5	9.89	51.63	12	0	0.686	0.00260466	0.00901	118.6	81.4	6.52	6.25	High	High	High	High	High	High	High	High	High	High	High	High	1
FALSE	High	Master Protein	Cre09.g397200.t1.2	0.001	6.001	6	3	3	3	547	59.8	6.55	4.19	3	0	2.995	0.00261702	0.00903738	50.1	149.9	19.73	14.88	High	High	High	High	High	High	High	High	High	High	High	High	1
FALSE	High	Master Protein	Cre02.g147650.t1.2	0	12.206	17	4	5	4	450	46.8	5.38	9.93	4	0	2.027	0.00262702	0.00905655	66.1	133.9	4.56	10.01	Not Found	Not Found	Not Found	High	High	High	Not Found	Not Found	Not Found	High	High	High	1
FALSE	High	Master Protein	Cre08.g362100.t1.1	0	278.562	29	71	212	23	2848	296.5	6.76	598.74	71	32	0.602	0.00264657	0.0091085	124.8	75.2	10.03	8.03	High	High	High	High	High	High	High	High	High	High	High	High	1
FALSE	Low	Master Protein	Cre10.g432500.t1.2	0.051	1.912	0	1	3	1	1637	173.4	4.94	6.04	1	0	5.536	0.00267759	0.00919079	30.6	169.4	18.39	4.31	High	High	High	High	High	High	High	High	High	High	High	High	1
FALSE	High	Master Protein	Cre06.g262100.t1.1	0	70.738	48	16	43	16	493	52	6.98	129.69	16	0	1.863	0.00267952	0.00919079	69.9	130.1	12.24	8.9	High	High	High	High	High	High	High	High	High	High	High	High	1
FALSE	High	Master Protein	Cre09.g409350.t1.2	0	71.472	36	20	55	20	618	69.9	7.88	135.04	20	0	2.213	0.00271917	0.00929544	62.2	137.8	10.44	3.76	High	High	High	High	High	High	High	High	High	High	High	High	1
FALSE	High	Master Protein	Cre12.g544900.t1.2	0	6.758	14	3	6	3	284	29.3	5.54	11.14	3	0	2.127	0.00271858	0.00929544	64	136	11.12	4.55	High	High	High	High	High	High	High	High	High	High	High	High	1
FALSE	High	Master Protein	Cre12.g555450.t1.2	0	52.962	48	15	36	15	289	31.5	5.76	82.79	15	0	1.848	0.0027288	0.00929713	70.2	129.8	9.25	10.23	High	High	High	High	High	High	High	High	High	High	High	High	1
FALSE	High	Master Protein	Cre17.g742450.t1.1	0	25.779	42	7	19	6	205	23	6.34	53.92	7	0	1.753	0.00272444	0.00929713	72.6	127.4	9.12	9.2	High	High	High	High	High	High	High	High	High	High	High	High	1
FALSE	Medium	Master Protein	Cre06.g259150.t1.2	0.01	3.142	2	1	4	1	445	48	7.84	10.56	1	0	2.869	0.00275359	0.0093659	51.7	148.3	16.16	7.39	High	High	High	High	High	High	High	High	High	High	High	High	1
FALSE	High	Master Protein	Cre07.g340900.t1.2	0	15.106	24	4	8	4	296	31.7	7.64	19.54	4	0	2.012	0.00276083	0.00937485	66.4	133.6	10.14	11.91	High	High	High	High	High	High	High	High	High	High	High	High	1
FALSE	High	Master Protein	Cre16.g670973.t1.1	0	24.37	42	8	22	8	214	23.4	7.88	60.31	8	0	1.968	0.00283656	0.00961592	67.4	132.6	12.05	7.54	High	High	High	High	High	High	High	High	High	High	High	High	1
FALSE	High	Master Protein	Cre13.g581450.t1.2	0	8.96	11	4	6	4	385	43.3	6.04	12.04	4	0	2.435	0.00285878	0.00967516	58.2	141.8	16.64	10.81	High	High	High	High	High	High	High	High	High	High	High	High	1
FALSE	High	Master Protein	Cre16.g664850.t1.1	0	15.983	7	5	6	5	954	102.5	7.27	14.52	5	0	2.498	0.00287125	0.00968434	57.2	142.8	10.57	2.65	High	High	High	High	High	High	High	High	High	High	High	High	1
FALSE	High	Master Protein	AY231294.1	0	71.5	42	17	40	17	612	63.1	9.1	127.89	17	0	0.61	0.0028692	0.00968434	124.2	75.8	10.31	8.47	High	High	High	High	High	High	High	High	High	High	High	High	1
FALSE	High	Master Protein	Cre04.g228550.t1.1	0	136.372	19	44	77	44	3679	363.8	6.4	220.97	44	0	0.48	0.00287578	0.00968434	135.1	64.9	11.51	5.89	High	High	High	High	High	High	High	High	High	High	High	High	1
FALSE	High	Master Protein	Cre02.g083800.t1.2	0	42.777	35	12	25	12	367	40.7	7.06	63.69	12	0	3.167	0.0029213	0.00980514	48	152	15.91	6.07	High	High	High	High	High	High	High	High	High	High	High	High	1
FALSE	High	Master Protein	Cre09.g411250.t1.1	0	11.709	10	3	5	3	615	61.3	5.73	18.84	3	0	1.257	0.00294707	0.0098591	88.6	111.4	2.79	0.85	High	High	High	High	High	High	High	High	High	High	High	High	1
FALSE	High	Master Protein	Cre02.g145100.t1.1	0	177.754	39	39	159	37	1184	127.6	5.99	458.54	39	0	1.766	0.00295968	0.00988502	72.3	127.7	10.52	7.57	High	High	High	High	High	High	High	High	High	High	High	High	1	Phospho [S1087; S1149; S1168]
FALSE	High	Master Protein	Cre03.g182551.t1.2	0	17.152	58	4	10	4	145	14.9	6.79	34.23	4	0	2.161	0.00296704	0.00989336	63.3	136.7	12.27	5.88	High	High	High	High	High	High	High	High	High	High	High	High	1
FALSE	High	Master Protein	Cre10.g430700.t1.1	0	234.388	31	67	152	67	3085	315	7.02	427.15	67	0	1.614	0.00301209	0.00999213	76.5	123.5	8.99	6.01	High	High	High	High	High	High	High	High	High	High	High	High	1
FALSE	High	Master Protein	Cre06.g280950.t1.2	0	17.442	12	6	10	6	732	78.2	6.49	23.78	6	0	2.758	0.0030195	0.00999213	53.2	146.8	18.72	11.02	High	High	High	High	High	High	High	High	High	High	High	High	1
FALSE	High	Master Protein	Cre12.g542850.t1.2	0	17.093	28	5	17	5	205	23.7	5.49	49.87	5	0	1.98	0.00300562	0.00999213	67.1	132.9	11.46	11.48	High	High	High	High	High	High	High	High	High	High	High	High	1
FALSE	High	Master Protein	Cre14.g626900.t1.2	0	38.422	57	14	28	14	244	27.6	5.85	75.35	14	0	1.998	0.00301001	0.00999213	66.7	133.3	13.19	9.64	High	High	High	High	High	High	High	High	High	High	High	High	1
FALSE	High	Master Protein	Cre14.g623350.t1.2	0	81.85	50	23	50	23	536	57.1	8.53	131.66	23	0	1.771	0.00302122	0.00999213	72.2	127.8	10.59	7.54	High	High	High	High	High	High	High	High	High	High	High	High	1
FALSE	High	Master Protein	Cre05.g234639.t1.1	0	14.577	11	6	12	6	526	57	8.16	29.91	6	0	3.207	0.0030273	0.00999599	47.5	152.5	20.3	11.39	High	High	High	High	High	High	High	High	High	High	High	High	1
FALSE	High	Master Protein	Cre09.g393913.t1.1	0	10.079	8	4	7	4	610	63.3	6.4	16.19	4	0	4.52	0.0030466	0.0100434	36.2	163.8	27.31	16.78	Not Found	High	Not Found	High	High	High	High	High	High	High	High	High	1
FALSE	High	Master Protein	Cre17.g721250.t1.2	0	84.27	43	20	84	20	443	49.6	4.59	224.26	20	0	1.681	0.0030546	0.0100535	74.6	125.4	9.76	7.9	High	High	High	High	High	High	High	High	High	High	High	High	1
FALSE	High	Master Protein	Cre06.g250100.t1.2	0	11.516	6	4	5	4	679	71.9	5.44	11.74	4	0	1.941	0.00306423	0.0100535	68	132	9.56	12.62	High	Not Found	High	High	High	High	High	High	High	High	High	High	1
FALSE	High	Master Protein	Cre08.g375650.t1.1	0	13.478	18	5	5	5	388	42.8	5.77	13.25	5	0	1.898	0.0030645	0.0100535	69	131	13.11	14.7	High	High	High	High	High	High	High	High	High	High	High	High	1
FALSE	High	Master Protein	Cre12.g530050.t1.2	0.001	5.474	1	2	4	2	1686	172.4	7.24	11.62	2	0	3.571	0.00308036	0.0100893	43.8	156.2	23.24	21.58	Not Found	High	Not Found	High	High	High	Not Found	High	Not Found	High	High	High	1
FALSE	High	Master Protein	Cre13.g577100.t1.2	0	13.849	26	2	8	2	117	12.4	4.98	24.64	2	0	2.275	0.00312336	0.0100932	61.1	138.9	15.52	13.09	High	High	High	High	High	High	High	High	High	High	High	High	1
FALSE	Medium	Master Protein	Cre05.g234637.t1.1	0.025	2.475	8	1	1	1	130	14.8	10.05	2.47	1	0	0.417	0.00310447	0.0100932	141.1	58.9	20.13	13.31	Not Found	Not Found	Not Found	High	High	High	Not Found	Not Found	Not Found	High	High	High	1
FALSE	High	Master Protein	Cre01.g029800.t1.2	0	92.908	44	28	65	28	963	100.7	10.21	177.01	28	0	1.745	0.00313084	0.0100932	72.9	127.1	6.7	10.11	High	High	High	High	High	High	High	High	High	High	High	High	1
FALSE	High	Master Protein	Cre12.g543350.t1.1	0	45.17	39	13	37	13	382	41	7.34	106.6	13	0	1.988	0.00312164	0.0100932	66.9	133.1	12.95	8.63	High	High	High	High	High	High	High	High	High	High	High	High	1
FALSE	High	Master Protein	Cre02.g093450.t1.2	0	47.172	54	14	35	14	370	39.1	5.74	108.58	14	0	1.644	0.00315502	0.010106	75.6	124.4	9.37	6.01	High	High	High	High	High	High	High	High	High	High	High	High	1
FALSE	High	Master Protein	Cre06.g260800.t1.2	0.001	5.385	12	2	4	2	180	20.3	5.6	8.56	2	0	2.746	0.00318675	0.0101593	53.4	146.6	20	16.16	High	High	High	High	High	High	High	High	High	High	High	High	1
FALSE	High	Master Protein	Cre03.g158800.t1.1	0	33.288	44	9	18	9	294	32.1	6.43	49.79	9	0	2.03	0.00319162	0.0101593	66	134	13.71	8.28	High	High	High	High	High	High	High	High	High	High	High	High	1
FALSE	High	Master Protein	Cre03.g162550.t1.1	0	20.043	36	7	13	7	233	24.1	6.13	32.93	7	0	1.957	0.00324093	0.0103001	67.6	132.4	13.09	9.18	High	High	High	High	High	High	High	High	High	High	High	High	1
FALSE	High	Master Protein	Cre07.g347100.t1.2	0	35.185	51	11	25	11	282	30.8	5.85	71.94	11	0	1.7	0.00327329	0.0103708	74.1	125.9	10.36	7.06	High	High	High	High	High	High	High	High	High	High	High	High	1
FALSE	Medium	Master Protein	Cre09.g397660.t1.1	0.011	3.088	4	1	1	1	295	31.2	8.66	0	1	0	0.196	0.00327339	0.0103708	167.2	32.8	18.29	2.53	Not Found	Not Found	Not Found	High	High	High	Not Found	Not Found	Not Found	High	High	High	1
FALSE	High	Master Protein	Cre08.g376150.t1.1	0	20.627	16	7	13	7	666	65.9	5.11	37.01	7	0	3.438	0.00328787	0.0103844	45.1	154.9	19.19	8.19	High	High	High	High	High	High	High	High	High	High	High	High	1
FALSE	High	Master Protein	Cre07.g336200.t1.1	0	30.41	12	11	15	11	1335	147.9	5.47	34.27	11	0	3.108	0.00329971	0.0104056	48.7	151.3	20.48	10.69	High	High	High	High	High	High	High	High	High	High	High	High	1
FALSE	High	Master Protein	Cre11.g475350.t1.1	0	14.109	22	4	8	4	283	28.4	4.89	24.09	4	0	2.817	0.00331334	0.0104187	52.4	147.6	20.14	18.32	Not Found	Not Found	High	High	High	High	High	High	High	High	High	High	1
FALSE	High	Master Protein	Cre03.g151250.t1.1	0	7.085	6	2	4	2	516	53.3	6.6	14.19	2	0	2.827	0.00331411	0.0104187	52.3	147.7	3.3	12.57	High	High	High	High	High	High	High	High	High	High	High	High	1
FALSE	High	Master Protein	Cre07.g323650.t1.2	0	13.586	6	4	8	4	1274	124.3	5.07	20.42	4	0	2.443	0.00332548	0.0104383	58.1	141.9	4.37	12.75	Not Found	High	Not Found	High	High	High	High	Not Found	High	High	High	High	1
FALSE	High	Master Protein	Cre04.g215850.t1.2	0	44.435	30	12	28	12	555	61	5.73	82.16	12	0	2.418	0.00337824	0.0105713	58.5	141.5	14.83	6.97	High	High	High	High	High	High	High	High	High	High	High	High	1
FALSE	High	Master Protein	Cre09.g387912.t1.1	0	108.812	23	32	111	31	1492	154.2	4.06	307	32	1	0.587	0.00337534	0.0105713	126.1	73.9	11.15	7.4	High	High	High	High	High	High	High	High	High	High	High	High	1	Phospho [S1409]
FALSE	High	Master Protein	Cre07.g346100.t1.1	0.001	5.606	6	2	2	2	469	47.6	6.1	4.56	2	0	2.978	0.00338665	0.0105813	50.3	149.7	22.06	17.58	Not Found	Not Found	Not Found	High	High	High	Not Found	Not Found	Not Found	High	High	High	1
FALSE	High	Master Protein	Cre13.g569350.t1.2	0	34.854	34	9	21	9	367	37.6	5.55	53.81	9	0	1.696	0.00340294	0.0105997	74.2	125.8	8.37	9.58	High	High	High	High	High	High	High	High	High	High	High	High	1
FALSE	High	Master Protein	Cre02.g081200.t1.2	0	9.102	11	4	8	4	365	39.6	5.08	13.82	4	0	2.051	0.00340248	0.0105997	65.5	134.5	14.8	11.85	High	High	High	High	High	High	High	High	High	High	High	High	1
FALSE	High	Master Protein	Cre02.g075850.t1.1	0.001	5.086	6	2	2	2	326	35.9	5.57	4.45	2	0	1.669	0.00342752	0.0106118	74.9	125.1	7.84	3.02	Not Found	Not Found	Not Found	High	High	High	Not Found	Not Found	Not Found	High	High	High	1
FALSE	High	Master Protein	Cre12.g488850.t1.1	0	23.626	9	10	14	10	1162	122.6	7.06	23.88	10	0	4.583	0.00343814	0.0106118	35.8	164.2	18.97	4.81	High	High	High	High	High	High	High	High	High	High	High	High	1
FALSE	High	Master Protein	Cre03.g194800.t1.2	0.005	3.969	4	1	1	1	431	45.4	7.34	2.66	1	0	3.059	0.00343217	0.0106118	49.3	150.7	21.88	13.79	Not Found	Not Found	Not Found	High	High	High	Not Found	Not Found	Not Found	High	High	High	1
FALSE	High	Master Protein	Cre10.g423550.t1.1	0	18.872	17	5	10	5	412	42.3	6.54	24.58	5	0	2.217	0.00342154	0.0106118	62.2	137.8	4.78	11.02	High	High	High	High	High	High	High	High	High	High	High	High	1
FALSE	High	Master Protein	Cre03.g205361.t1.1	0.001	4.931	11	2	4	2	216	23.6	6.23	6.53	2	0	1.875	0.00345175	0.0106339	69.6	130.4	9.76	3.74	High	High	High	High	High	High	High	High	High	High	High	High	1
FALSE	High	Master Protein	Cre14.g613800.t1.1	0	36.755	28	11	26	11	450	48.2	6.23	69.66	11	0	2.011	0.00345576	0.0106339	66.4	133.6	9.81	3.02	High	High	High	High	High	High	High	High	High	High	High	High	1
FALSE	High	Master Protein	Cre16.g679550.t1.1	0	73.337	68	19	51	19	332	35	7.87	139.18	19	0	1.826	0.00346235	0.0106381	70.8	129.2	11.75	9.02	High	High	High	High	High	High	High	High	High	High	High	High	1
FALSE	High	Master Protein	Cre12.g483800.t1.1	0	107.271	19	34	56	34	2528	258.5	6.74	168.79	34	0	1.366	0.00347102	0.0106434	84.5	115.5	5.15	5.79	High	High	High	High	High	High	High	High	High	High	High	High	1
FALSE	Medium	Master Protein	Cre01.g028550.t1.2	0.012	2.851	3	1	3	1	379	39.7	6.09	7.16	1	0	5.808	0.00347455	0.0106434	29.4	170.6	24.48	7.73	Not Found	Not Found	Not Found	High	High	High	Not Found	High	Not Found	High	High	High	1
FALSE	High	Master Protein	Cre07.g356400.t1.2	0	18.732	39	6	10	6	183	21.3	4.92	27.9	6	0	2.508	0.00348263	0.0106521	57	143	14.2	19.12	High	High	High	High	High	High	High	High	High	High	High	High	1
FALSE	High	Master Protein	Cre01.g003376.t1.1	0	19.746	11	8	14	8	760	82.4	6.73	31.12	8	0	3.449	0.00351248	0.0107233	45	155	14.9	3.23	High	High	High	High	High	High	High	High	High	High	High	High	1
FALSE	High	Master Protein	Cre17.g706800.t1.2	0	40.743	64	7	34	7	205	22	5.66	97.23	7	0	2.979	0.00351937	0.0107233	50.3	149.7	15.48	5.22	High	High	High	High	High	High	High	High	High	High	High	High	1
FALSE	High	Master Protein	Cre06.g268150.t1.1	0	18.014	8	6	12	6	854	88	7.47	30.28	6	0	2.397	0.0035217	0.0107233	58.9	141.1	3.46	12.9	High	High	High	High	High	High	High	High	High	High	High	High	1
FALSE	High	Master Protein	Cre06.g250200.t1.2	0	125.481	69	28	112	28	390	42.6	6.48	279.47	28	0	1.716	0.00355063	0.0107952	73.6	126.4	10.43	7.35	High	High	High	High	High	High	High	High	High	High	High	High	1
FALSE	High	Master Protein	Cre08.g359650.t1.2	0	10.86	8	4	8	4	550	59.2	5.05	17.15	4	0	3.954	0.00355635	0.0107964	40.4	159.6	22.52	9.8	High	High	High	High	High	High	High	High	High	High	High	High	1
FALSE	High	Master Protein	Cre12.g539650.t1.1	0	87.777	10	28	37	27	4828	464.2	6.67	113.24	28	1	1.625	0.00356186	0.0107971	76.2	123.8	9.38	4.94	High	High	High	High	High	High	High	High	High	High	High	High	1
FALSE	High	Master Protein	Cre06.g278167.t1.1	0	33.953	37	9	26	9	420	42.6	6.9	67.46	9	0	1.758	0.00359744	0.0108887	72.5	127.5	11.23	6.8	High	High	High	High	High	High	High	High	High	High	High	High	1
FALSE	High	Master Protein	Cre01.g047950.t1.1	0	33.657	53	9	27	9	204	22.7	5.47	55.72	9	0	1.633	0.00363079	0.0109515	76	124	9.58	8.27	High	High	High	High	High	High	High	High	High	High	High	High	1
FALSE	High	Master Protein	Cre11.g467531.t1.1	0	21.819	23	6	19	6	421	44.2	7.28	60.18	6	0	3.49	0.00363436	0.0109515	44.5	155.5	0.48	12.69	High	High	High	High	High	High	High	High	High	High	High	High	1
FALSE	High	Master Protein	Cre13.g578150.t1.2	0	17.872	34	6	15	6	182	19.2	7.78	34.36	6	0	7.982	0.00362521	0.0109515	22.3	177.7	25.03	5.89	High	High	High	High	High	High	High	High	High	High	High	High	1
FALSE	High	Master Protein	Cre04.g232602.t1.1	0	16.799	34	6	10	6	388	40.1	4.98	27.74	6	0	2.296	0.00370621	0.0111515	60.7	139.3	8.22	17.72	High	High	High	High	High	High	High	High	High	High	High	High	1
FALSE	High	Master Protein	Cre17.g726000.t1.2	0	8.358	15	3	7	3	292	30.4	6.32	13.41	3	0	3.976	0.00379177	0.0113921	40.2	159.8	25.21	13.67	High	High	High	High	High	High	High	High	High	High	High	High	1
FALSE	High	Master Protein	Cre01.g054600.t1.1	0	92.713	33	22	63	6	878	94.3	5.92	189.84	22	13	0.584	0.00383132	0.0114433	126.2	73.8	11.81	8.4	High	High	High	High	High	High	High	High	High	High	High	High	1
FALSE	High	Master Protein	Cre06.g292700.t1.2	0	23.638	20	6	18	5	372	41.2	7.09	43.81	6	0	2.38	0.00382921	0.0114433	59.2	140.8	15.86	8.29	High	High	High	High	High	High	High	High	High	High	High	High	1
FALSE	High	Master Protein	Cre03.g207800.t1.2	0	13.46	16	6	8	6	423	45.1	6.52	9.54	6	0	4.603	0.00382832	0.0114433	35.7	164.3	23.78	8.74	High	High	High	High	High	High	High	High	High	High	High	High	1
FALSE	High	Master Protein	Cre03.g170450.t1.2	0	9.743	22	3	8	3	157	17.4	4.07	24.55	3	0	1.791	0.00383108	0.0114433	71.7	128.3	11.73	9.54	High	High	High	High	High	High	High	High	High	High	High	High	1
FALSE	High	Master Protein	Cre17.g725750.t1.2	0	83.204	38	25	63	8	744	77.4	7.33	169.89	25	0	2.734	0.00387547	0.0115244	53.6	146.4	13.63	3.63	High	High	High	High	High	High	High	High	High	High	High	High	1
FALSE	High	Master Protein	Cre11.g467785.t1.1	0	20.782	15	6	14	6	551	57.6	5.31	36.94	6	0	3.736	0.00392012	0.0116402	42.2	157.8	16.33	3.36	High	High	High	High	High	High	High	High	High	High	High	High	1
FALSE	High	Master Protein	Cre12.g507150.t1.2	0.005	3.899	6	2	3	2	306	32.1	4.92	5.39	2	0	2.768	0.00394082	0.0116676	53.1	146.9	18.97	9.21	High	High	High	High	High	High	High	High	High	High	High	High	1
FALSE	High	Master Protein	Cre13.g585150.t1.2	0	25.745	38	6	16	6	245	26.3	4.63	49.35	6	0	2.165	0.00394911	0.0116751	63.2	136.8	10.69	3.06	High	High	High	High	High	High	High	High	High	High	High	High	1
FALSE	High	Master Protein	Cre16.g671900.t1.1	0	13.619	17	4	13	4	255	28.3	7.66	24.94	4	0	1.771	0.00396558	0.0117068	72.2	127.8	12.64	9.84	High	High	High	High	High	High	High	High	High	High	High	High	1
FALSE	High	Master Protein	Cre07.g339050.t1.2	0	16.582	31	6	8	6	312	33.2	6.25	18.18	6	0	3.912	0.0040084	0.0117857	40.7	159.3	22.36	9.18	High	High	High	High	High	High	High	High	High	High	High	High	1
FALSE	High	Master Protein	Cre11.g467610.t1.1	0	22.904	10	7	13	7	806	84.1	6.52	39.08	7	0	2.281	0.00400967	0.0117857	61	139	5.54	13.77	High	High	High	High	High	High	High	High	High	High	High	High	1
FALSE	High	Master Protein	Cre02.g119350.t1.2	0.001	6.328	5	2	3	2	408	43	5.27	4.92	2	0	1.512	0.00400903	0.0117857	79.6	120.4	6.63	10.17	Not Found	Not Found	Not Found	High	High	High	Not Found	Not Found	Not Found	High	High	High	1
FALSE	High	Master Protein	Cre09.g414200.t1.2	0.001	5.962	8	2	4	2	320	36.8	7.55	7.26	2	0	1.986	0.00402617	0.0118171	67	133	12.07	15.05	High	High	High	High	High	High	High	High	High	High	High	High	1
FALSE	High	Master Protein	Cre03.g146687.t1.1	0.001	5.185	16	2	2	2	227	25.3	6.71	5.98	2	0	2.56	0.00408093	0.0119475	56.2	143.8	18.23	11.17	Not Found	Not Found	Not Found	High	High	High	Not Found	Not Found	Not Found	High	High	High	1
FALSE	High	Master Protein	Cre17.g731350.t1.1	0.006	3.735	6	2	3	2	323	34.4	9.55	6.05	2	0	2.419	0.00408235	0.0119475	58.5	141.5	5.89	13.42	High	High	Not Found	High	High	High	High	High	High	High	High	High	1
FALSE	Low	Master Protein	Cre03.g211073.t1.1	0.093	1.602	1	1	1	1	689	70.5	5.17	2.06	1	0	2.441	0.00408956	0.0119514	58.1	141.9	20.29	16.08	Not Found	Not Found	Not Found	High	High	High	Not Found	Not Found	Not Found	High	High	High	1
FALSE	Medium	Master Protein	Cre06.g261700.t1.2	0.011	3.11	3	1	2	1	269	29.6	5.59	5	1	0	1.914	0.0041219	0.0120114	68.6	131.4	14.17	15.03	High	High	High	High	High	High	High	High	High	High	High	High	1
FALSE	High	Master Protein	Cre12.g501150.t1.2	0.001	5.585	5	2	2	2	979	96.4	7.02	4.74	2	0	2.079	0.00413715	0.0120386	65	135	14.69	15.93	Not Found	Not Found	Not Found	High	High	High	Not Found	Not Found	Not Found	High	High	High	1
FALSE	High	Master Protein	Cre05.g245700.t1.1	0	55.96	21	16	33	15	1240	128.1	5.78	98.41	16	0	1.488	0.00419461	0.0121812	80.4	119.6	8.04	7.23	High	High	High	High	High	High	High	High	High	High	High	High	1
FALSE	High	Master Protein	Cre10.g467000.t1.2	0	86.909	40	21	75	21	469	51.3	5.1	200.05	21	0	1.685	0.00419814	0.0121812	74.5	125.5	10.71	8.41	High	High	High	High	High	High	High	High	High	High	High	High	1
FALSE	High	Master Protein	Cre17.g703900.t1.2	0	427.529	65	106	341	106	1755	197.5	6.19	929.68	106	0	1.734	0.00420432	0.0121817	73.2	126.8	11.19	8.36	High	High	High	High	High	High	High	High	High	High	High	High	1
FALSE	High	Master Protein	Cre15.g634750.t1.1	0	18.346	21	6	10	6	451	45.9	6.92	28.93	6	0	3.878	0.00427732	0.0123064	41	159	23.99	10.69	High	High	High	High	High	High	High	High	High	High	High	High	1
FALSE	High	Master Protein	Cre03.g181400.t1.1	0	40.072	21	12	23	12	997	103.8	6.06	64.5	12	0	2.885	0.0042776	0.0123064	51.5	148.5	1.36	13.21	High	High	High	High	High	High	High	High	High	High	High	High	1
FALSE	High	Master Protein	Cre09.g393543.t1.1	0	10.198	9	4	5	3	654	70.4	7.84	10.13	4	0	1.916	0.00425979	0.0123064	68.6	131.4	15.16	10.95	Not Found	Not Found	Not Found	High	High	High	Not Found	High	High	High	High	High	1
FALSE	High	Master Protein	Cre06.g301050.t1.2	0	30.298	26	10	21	10	556	57.8	6.6	53.1	10	0	0.607	0.00428749	0.0123174	124.5	75.5	11.54	7.12	High	High	High	High	High	High	High	High	High	High	High	High	1
FALSE	High	Master Protein	Cre04.g218250.t1.2	0	47.147	76	10	48	10	177	19.8	5.47	147.62	10	0	1.751	0.00431145	0.0123688	72.7	127.3	12.39	9.03	High	High	High	High	High	High	High	High	High	High	High	High	1
FALSE	High	Master Protein	Cre12.g486550.t1.2	0	8.199	9	3	4	3	571	59.8	5.62	12.27	3	0	3.951	0.0043432	0.0124424	40.4	159.6	10.19	8.72	Not Found	Not Found	Not Found	Not Found	High	High	High	Not Found	High	High	High	High	1
FALSE	High	Master Protein	Cre03.g177200.t1.2	0	29.888	28	10	19	10	436	44.6	8.48	58.24	10	0	2.068	0.00437001	0.0125015	65.2	134.8	13.8	6.99	High	High	High	High	High	High	High	High	High	High	High	High	1
FALSE	High	Master Protein	Cre02.g112600.t1.2	0	35.588	32	9	19	9	442	45.6	5.95	51.3	9	0	2.204	0.00437689	0.0125036	62.4	137.6	13.23	5.03	High	High	High	High	High	High	High	High	High	High	High	High	1	Phospho [S332]
FALSE	High	Master Protein	Cre02.g075900.t1.1	0	30.36	29	10	17	8	408	45.6	7.37	48.94	10	1	1.634	0.00441867	0.0126053	75.9	124.1	10.41	6.87	High	High	High	High	High	High	High	High	High	High	High	High	1
FALSE	High	Master Protein	Cre04.g216100.t1.1	0	15.848	31	6	11	6	225	25.4	8.66	29.69	6	0	1.705	0.00443521	0.0126171	73.9	126.1	11.15	6.85	High	High	High	High	High	High	High	High	High	High	High	High	1
FALSE	High	Master Protein	Cre06.g311850.t1.1	0	25.81	38	6	13	6	248	26.4	6.32	42.25	6	0	1.829	0.00443477	0.0126171	70.7	129.3	12.62	8.69	High	High	High	High	High	High	High	High	High	High	High	High	1
FALSE	High	Master Protein	Cre16.g673050.t1.1	0.004	4.076	9	2	4	2	185	20.7	8.13	8.26	2	0	0.245	0.00449386	0.0127483	160.6	39.4	8.8	23.42	High	High	High	High	High	High	High	High	High	High	High	High	1
FALSE	High	Master Protein	Cre11.g478100.t1.2	0	28.016	59	7	17	7	160	16.7	4.94	53.35	7	0	2.485	0.00449378	0.0127483	57.4	142.6	18.93	15.03	High	High	High	High	High	High	High	High	High	High	High	High	1
FALSE	High	Master Protein	Cre08.g362050.t1.2	0	278.396	28	69	214	25	2854	296.7	6.8	612.07	69	2	0.638	0.00451345	0.012786	122.1	77.9	10.13	6.34	High	High	High	High	High	High	High	High	High	High	High	High	1
FALSE	High	Master Protein	Cre14.g613950.t2.1	0	56.567	19	16	43	16	1022	110.4	7.08	123.6	16	0	0.572	0.00454842	0.0128094	127.2	72.8	11.61	8.07	High	High	High	High	High	High	High	High	High	High	High	High	1
FALSE	High	Master Protein	Cre09.g396500.t1.1	0	17.754	32	5	11	5	289	31	6.38	34.58	5	0	1.634	0.00455137	0.0128094	75.9	124.1	11.3	7.02	High	High	High	High	High	High	High	High	High	High	High	High	1
FALSE	Medium	Master Protein	Cre06.g307200.t1.2	0.01	3.164	12	1	1	1	94	10.7	8.34	2.91	1	0	3.034	0.00455319	0.0128094	49.6	150.4	17	5.5	Not Found	Not Found	Not Found	High	High	High	Not Found	Not Found	Not Found	High	High	High	1
FALSE	High	Master Protein	Cre17.g724350.t1.2	0	7.876	8	2	4	2	241	26.2	4.87	9.52	2	0	2.803	0.00453239	0.0128094	52.6	147.4	18.84	8.52	High	Not Found	Not Found	High	High	High	High	High	High	High	High	High	1
FALSE	High	Master Protein	Cre03.g162750.t1.2	0	10.52	9	4	6	4	503	51.5	6.54	16.16	4	0	2.215	0.00459558	0.012893	62.2	137.8	18.26	12.22	High	High	High	High	High	High	High	High	High	High	High	High	1
FALSE	High	Master Protein	Cre14.g612000.t1.2	0	16.572	6	5	9	5	1406	149.2	5.94	28.89	5	0	3.052	0.0045932	0.012893	49.4	150.6	14.26	2.3	High	High	High	High	High	High	High	High	High	High	High	High	1
FALSE	High	Master Protein	Cre04.g219950.t1.2	0	16.767	14	6	10	6	438	43.8	9.04	24.06	6	0	2.405	0.00460956	0.0129144	58.7	141.3	15.13	6.02	High	High	High	High	High	High	High	High	High	High	High	High	1
FALSE	High	Master Protein	Cre03.g143827.t1.1	0	117.249	30	36	73	36	1706	180.2	6.77	199.85	36	0	1.605	0.00469628	0.0131392	76.8	123.2	5.24	9.47	High	High	High	High	High	High	High	High	High	High	High	High	1
FALSE	High	Master Protein	Cre07.g315750.t1.2	0	15.804	25	5	13	5	267	26.9	7.66	35.13	5	0	2.156	0.00476185	0.0132498	63.4	136.6	16.2	8.32	High	High	High	High	High	High	High	High	High	High	High	High	1
FALSE	High	Master Protein	Cre06.g251100.t1.2	0	9.329	13	4	6	4	400	45.1	7.25	10.48	4	0	2.087	0.00474961	0.0132498	64.8	135.2	17.26	12.64	High	High	High	High	High	High	High	High	High	High	High	High	1
FALSE	High	Master Protein	Cre06.g278249.t1.1	0	10.887	12	4	5	4	407	42.7	6.1	12.29	4	0	1.852	0.00474818	0.0132498	70.1	129.9	7.72	13.56	High	High	High	High	High	High	High	High	High	High	High	High	1
FALSE	High	Master Protein	Cre13.g588050.t1.2	0	7.725	49	3	4	3	103	11	5.48	9.23	3	0	1.781	0.00476065	0.0132498	71.9	128.1	10.89	4.4	High	High	High	High	High	High	High	High	High	High	High	High	1
FALSE	High	Master Protein	Cre03.g205697.t1.1	0	75.854	25	21	39	21	1152	119.5	6	101.46	21	0	1.676	0.00481556	0.0133809	74.7	125.3	10.65	6.14	High	High	High	High	High	High	High	High	High	High	High	High	1
FALSE	High	Master Protein	Cre01.g039250.t1.1	0	25.691	30	8	15	8	286	31.7	10.3	35.9	8	0	1.539	0.0048382	0.0134072	78.8	121.2	6.35	1.3	High	High	High	High	High	High	High	High	High	High	High	High	1
FALSE	High	Master Protein	Cre16.g672041.t1.1	0	9.644	13	5	5	5	504	54.8	6.67	9.94	5	0	3.087	0.00483314	0.0134072	48.9	151.1	23.97	14.17	Not Found	Not Found	Not Found	High	High	High	Not Found	Not Found	Not Found	High	High	High	1
FALSE	High	Master Protein	Cre03.g189250.t1.2	0	27.757	42	8	19	8	216	24.2	5.91	51.57	8	0	1.773	0.0049163	0.0135682	72.1	127.9	10.78	5.64	High	High	High	High	High	High	High	High	High	High	High	High	1
FALSE	High	Master Protein	Cre12.g492600.t1.2	0	67.302	42	14	55	14	521	51.7	6.8	168.55	14	0	0.594	0.00491277	0.0135682	125.5	74.5	12.18	8.52	High	High	High	High	High	High	High	High	High	High	High	High	1
FALSE	High	Master Protein	Cre09.g394200.t1.1	0	50.555	16	14	23	14	1496	156.4	7.93	68.83	14	0	0.436	0.00490684	0.0135682	139.3	60.7	19.24	14.45	High	High	High	High	High	High	High	High	High	High	High	High	1
FALSE	High	Master Protein	Cre01.g029850.t1.2	0	7.289	7	2	3	2	532	60.4	6.81	11.74	2	0	2.043	0.00496501	0.013684	65.7	134.3	19.27	16.21	High	High	High	High	High	High	High	High	High	High	High	High	1
FALSE	Medium	Master Protein	Cre17.g707350.t1.2	0.011	3.294	9	1	2	1	118	12.5	11.15	5.82	1	0	2.085	0.00500639	0.0137608	64.8	135.2	15.71	15.37	Not Found	Not Found	Not Found	High	High	High	Not Found	Not Found	High	High	High	High	1
FALSE	High	Master Protein	Cre02.g110950.t1.1	0	80.184	49	20	56	20	558	61.1	5.5	160.49	20	0	1.61	0.00500171	0.0137608	76.6	123.4	10.39	9.21	High	High	High	High	High	High	High	High	High	High	High	High	1
FALSE	High	Master Protein	Cre06.g308850.t1.2	0	11.782	25	4	9	4	236	26.4	4.98	24.02	4	0	4.593	0.00504322	0.0138215	35.8	164.2	1.64	21.48	High	Not Found	High	High	High	High	High	High	High	High	High	High	1
FALSE	High	Master Protein	Cre14.g618776.t1.1	0	24.162	19	7	17	7	536	52.2	10.04	38.13	7	0	1.572	0.00504685	0.0138215	77.8	122.2	8.08	8.27	High	High	High	High	High	High	High	High	High	High	High	High	1
FALSE	High	Master Protein	Cre02.g119000.t1.1	0	12.624	9	4	9	4	529	51.1	4.56	25.88	4	0	8.192	0.00504885	0.0138215	21.8	178.2	30.8	7.78	High	High	High	High	High	High	High	High	High	High	High	High	1
FALSE	High	Master Protein	Cre11.g467739.t1.1	0	115.377	63	32	97	32	510	54.3	8.97	221.17	32	0	1.6	0.0050723	0.013867	76.9	123.1	9.85	6	High	High	High	High	High	High	High	High	High	High	High	High	1	Phospho [S241; S243]
FALSE	High	Master Protein	Cre07.g321550.t1.2	0	10.322	9	4	6	4	393	41.4	5.8	13.75	4	0	2.215	0.005142	0.0140387	62.2	137.8	15.8	7	High	High	High	High	High	High	High	High	High	High	High	High	1
FALSE	High	Master Protein	Cre03.g204241.t1.1	0	45.022	21	14	38	14	854	83.7	8.98	119.12	14	0	1.551	0.00520697	0.014197	78.4	121.6	7.38	9.85	High	High	High	High	High	High	High	High	High	High	High	High	1
FALSE	High	Master Protein	Cre03.g199000.t1.2	0	176.841	51	46	206	46	749	81.3	8.47	555.86	46	0	0.635	0.00522253	0.0142014	122.3	77.7	10.71	6.8	High	High	High	High	High	High	High	High	High	High	High	High	1
FALSE	High	Master Protein	Cre02.g103550.t1.2	0.001	5.045	16	2	5	2	141	16.4	5.8	12.8	2	0	5.034	0.00522163	0.0142014	33.1	166.9	24.7	7.09	High	High	High	High	High	High	High	High	High	High	High	High	1
FALSE	High	Master Protein	Cre03.g202001.t1.1	0	41.129	10	14	22	14	2754	261.2	8.16	61.14	14	0	4.515	0.00523914	0.0142275	36.3	163.7	19.81	2.47	High	High	High	High	High	High	High	High	High	High	High	High	1
FALSE	High	Master Protein	Cre02.g113600.t1.2	0	30.604	19	10	15	9	825	89.9	8.85	36.79	10	0	2.799	0.00525421	0.0142494	52.6	147.4	19.34	8.54	High	High	High	High	High	High	High	High	High	High	High	High	1
FALSE	High	Master Protein	Cre14.g624450.t1.1	0	62.914	14	21	40	21	2458	243.3	7.74	114.09	21	0	0.643	0.00526578	0.0142618	121.7	78.3	8.67	7.01	High	High	High	High	High	High	High	High	High	High	High	High	1
FALSE	High	Master Protein	Cre12.g492450.t1.2	0	10.956	5	4	5	4	1648	170.8	7.09	10.97	4	0	1.381	0.00530874	0.01434	84	116	4.88	8.89	High	High	High	High	High	High	High	High	High	High	High	High	1
FALSE	High	Master Protein	Cre12.g520500.t1.1	0	13.482	16	4	9	4	320	34.6	6.42	27.47	4	0	1.243	0.00537664	0.0144849	89.2	110.8	5.34	5.79	High	High	High	High	High	High	High	High	High	High	High	High	1
FALSE	High	Master Protein	Cre05.g234700.t1.1	0	541.359	58	119	440	119	2306	247.5	6.68	1172.13	119	0	0.646	0.0053708	0.0144849	121.5	78.5	10.34	7.03	High	High	High	High	High	High	High	High	High	High	High	High	1
FALSE	High	Master Protein	Cre14.g618400.t1.2	0	81.462	23	21	48	19	1034	113.1	6.7	114.62	21	1	0.629	0.00540772	0.0145493	122.8	77.2	11.75	7.62	High	High	High	High	High	High	High	High	High	High	High	High	1
FALSE	High	Master Protein	Cre03.g180850.t1.2	0	18.205	11	6	11	6	762	84.9	6.54	29.97	6	0	2.591	0.0054466	0.0146346	55.7	144.3	15.68	4.65	High	High	High	High	High	High	High	High	High	High	High	High	1
FALSE	High	Master Protein	Cre17.g708300.t1.2	0.001	4.943	9	2	3	2	265	29.1	5.39	7.64	2	0	3.008	0.00548727	0.0147145	49.9	150.1	21.69	9.79	High	High	High	Not Found	Not Found	High	High	High	High	Not Found	High	High	1
FALSE	High	Master Protein	Cre17.g706600.t1.2	0	11.934	22	3	13	3	166	18.4	4.6	34.22	3	0	2.307	0.00549083	0.0147145	60.5	139.5	16.9	7.02	High	High	High	High	High	High	High	High	High	High	High	High	1
FALSE	High	Master Protein	Cre05.g246950.t1.1	0	19.169	12	5	11	5	466	46.6	8.95	35.15	5	0	1.779	0.00555489	0.0148471	72	128	15.09	11.62	High	High	High	High	High	High	High	High	High	High	High	High	1
FALSE	Medium	Master Protein	Cre10.g424100.t1.2	0.011	3.06	4	1	1	1	280	31.1	6.8	2.72	1	0	2.116	0.00557553	0.0148827	64.2	135.8	13.88	5.39	Not Found	Not Found	Not Found	High	High	High	Not Found	Not Found	Not Found	High	High	High	1
FALSE	High	Master Protein	Cre08.g359100.t1.2	0	12.739	16	4	7	4	434	47.9	6.61	21.77	4	0	13.561	0.0056193	0.0149603	13.7	186.3	33.53	4.69	High	Not Found	High	High	High	High	High	High	High	High	High	High	1
FALSE	Medium	Master Protein	Cre06.g257601.t1.2	0.016	2.697	7	1	2	1	235	25.9	8.34	2.94	1	0	1.613	0.00561897	0.0149603	76.5	123.5	11.41	7.23	High	High	High	High	High	High	High	High	Not Found	High	High	High	1
FALSE	High	Master Protein	Cre10.g439550.t1.1	0	21.701	28	9	11	9	453	48.2	6.3	26.02	9	0	2.545	0.00565389	0.0149752	56.4	143.6	17.87	7.39	High	High	High	High	High	High	High	High	High	High	High	High	1
FALSE	High	Master Protein	Cre14.g633500.t1.1	0	6.923	4	3	4	3	1130	110.7	7.4	7.88	3	0	2.919	0.00566967	0.0149752	51	149	20.75	8.67	Not Found	Not Found	Not Found	High	High	High	Not Found	Not Found	Not Found	High	High	High	1
FALSE	High	Master Protein	Cre06.g278176.t1.1	0	44.591	13	13	20	13	1856	183.5	7.61	62.25	13	0	1.309	0.00566487	0.0149752	86.6	113.4	5.59	6.58	High	High	High	High	High	High	High	High	High	High	High	High	1
FALSE	High	Master Protein	Cre02.g095089.t1.1	0	19.916	38	5	12	5	194	21.4	6.39	34.31	5	0	2.011	0.00567759	0.0149752	66.4	133.6	6.29	15.45	High	High	High	High	High	High	High	High	High	High	High	High	1
FALSE	High	Master Protein	Cre03.g175750.t1.2	0	17.743	14	4	13	4	503	53.5	5.02	42.6	4	0	5.309	0.00569136	0.0149752	31.7	168.3	32.74	16.91	High	High	High	High	High	High	High	High	High	High	High	High	1
FALSE	High	Master Protein	Cre12.g529550.t1.2	0	17.576	9	6	10	6	769	80.2	9.66	21.44	6	0	3.635	0.00569367	0.0149752	43.1	156.9	23	8.53	High	High	High	High	High	High	High	High	High	High	High	High	1
FALSE	High	Master Protein	Cre03.g167051.t1.2	0	32.087	61	11	18	11	264	28.4	6.55	41.34	11	0	2.535	0.00569852	0.0149752	56.6	143.4	0.87	11.3	High	High	High	High	High	High	High	High	High	High	High	High	1
FALSE	High	Master Protein	Cre02.g118900.t1.2	0	20.712	20	6	16	6	327	36.5	6.06	37.63	6	0	2.203	0.00569845	0.0149752	62.4	137.6	13.89	5.14	High	High	High	High	High	High	High	High	High	High	High	High	1
FALSE	High	Master Protein	Cre03.g168150.t1.2	0	33.993	33	13	19	13	466	52.7	7.42	41.36	13	0	0.549	0.00563848	0.0149752	129.1	70.9	11.89	5.51	High	High	High	High	High	High	High	High	High	High	High	High	1
FALSE	High	Master Protein	Cre04.g225200.t1.1	0	75.115	25	22	47	22	1268	129.8	5.36	124.76	22	0	0.457	0.00570769	0.0149799	137.2	62.8	12.28	3.59	High	High	High	High	High	High	High	High	High	High	High	High	1
FALSE	High	Master Protein	Cre02.g106850.t1.2	0	19.599	23	6	10	6	314	33.5	8.31	24.33	6	0	3.588	0.00573544	0.015014	43.6	156.4	23.49	9.35	High	High	High	High	High	High	High	High	High	High	High	High	1
FALSE	High	Master Protein	Cre01.g030550.t1.2	0	23.819	23	7	10	7	459	50.8	5.66	33.65	7	0	3.093	0.00580016	0.015125	48.9	151.1	21.31	9.51	High	High	High	High	High	High	High	High	High	High	High	High	1
FALSE	High	Master Protein	Cre12.g552900.t1.2	0	57.825	46	13	41	13	347	37.2	7.39	119.56	13	0	1.522	0.00579169	0.015125	79.3	120.7	9.62	8.49	High	High	High	High	High	High	High	High	High	High	High	High	1
FALSE	High	Master Protein	Cre01.g015600.t1.1	0	19.502	4	7	10	7	2709	281.4	6.48	27.37	7	0	2.149	0.00579393	0.015125	63.5	136.5	16.09	7.64	High	High	High	High	High	High	High	High	High	High	High	High	1
FALSE	High	Master Protein	Cre09.g404750.t1.1	0.001	5.585	2	2	4	2	989	104.7	5.95	8.85	2	0	0.182	0.00585894	0.0152587	169.2	30.8	6.65	27.43	High	High	High	High	High	High	High	High	High	High	High	High	1
FALSE	High	Master Protein	Cre11.g468900.t1.2	0	38.393	31	13	30	13	654	67.8	9.66	75.99	13	0	1.652	0.00587653	0.015285	75.4	124.6	11.11	7.06	High	High	High	High	High	High	High	High	High	High	High	High	1
FALSE	High	Master Protein	Cre16.g666500.t1.2	0	9.38	7	3	4	3	561	61.1	7.11	11.75	3	0	2.08	0.00592534	0.0153726	64.9	135.1	16	8.46	High	High	High	High	High	High	High	High	High	High	High	High	1
FALSE	High	Master Protein	Cre02.g116450.t1.2	0	16.473	27	3	10	3	258	27	6.27	38.96	3	0	4.228	0.00595903	0.0154404	38.3	161.7	27.61	11.82	Not Found	High	High	High	High	High	High	High	High	High	High	High	1
FALSE	High	Master Protein	Cre01.g055408.t1.1	0	12.777	9	4	6	3	699	76.6	6.87	16.76	4	0	7.526	0.00601468	0.0155055	23.5	176.5	32.82	10.58	Not Found	Not Found	Not Found	High	High	High	Not Found	Not Found	Not Found	High	High	High	1
FALSE	Medium	Master Protein	Cre12.g527150.t1.1	0.016	2.679	5	1	1	1	282	30.9	4.46	2.34	1	0	1.643	0.00600724	0.0155055	75.7	124.3	11.4	14.09	Not Found	Not Found	Not Found	High	High	High	Not Found	Not Found	Not Found	High	High	High	1
FALSE	High	Master Protein	Cre16.g685500.t1.2	0	10.719	14	4	7	4	382	39.7	4.72	20.29	4	0	2.248	0.00600409	0.0155055	61.6	138.4	18	9.37	High	High	High	High	High	High	High	High	High	High	High	High	1
FALSE	High	Master Protein	Cre08.g378000.t1.2	0.001	6.147	6	3	3	3	423	42.6	9.72	7.52	3	0	0.601	0.00602283	0.0155069	124.9	75.1	8.77	3.24	High	High	High	High	High	High	High	High	High	High	High	High	1
FALSE	High	Master Protein	Cre08.g364450.t1.2	0.001	5.508	13	2	3	2	180	20.1	7.15	7.13	2	0	2.414	0.00610931	0.0157097	58.6	141.4	14.62	3.86	High	High	High	High	High	High	High	High	High	High	High	High	1
FALSE	High	Master Protein	Cre03.g207950.t1.2	0.008	3.499	1	1	2	1	814	88	5.62	5.09	1	0	1.79	0.0061481	0.0157894	71.7	128.3	14.1	11.44	Not Found	High	Not Found	High	High	High	High	High	High	High	High	High	1
FALSE	High	Master Protein	Cre16.g695700.t1.2	0	9.037	22	2	3	2	176	18.8	6.27	12.1	2	0	1.811	0.00618056	0.0158528	71.1	128.9	12.64	7.14	High	High	High	High	High	High	High	High	High	High	High	High	1
FALSE	High	Master Protein	Cre13.g575750.t1.2	0	9.157	12	3	4	3	439	45.4	5.63	11.73	3	0	2.362	0.00623877	0.0159819	59.5	140.5	9.32	16.21	High	High	High	High	High	High	High	High	High	High	High	High	1
FALSE	High	Master Protein	Cre10.g466350.t1.1	0	15.428	10	6	17	5	575	59.9	7.01	34	6	0	2.158	0.00635404	0.0162548	63.3	136.7	19.11	12.19	High	High	High	High	High	High	High	High	High	High	High	High	1
FALSE	High	Master Protein	Cre03.g156250.t1.2	0	8.529	19	3	7	3	213	22.7	7.28	21.05	3	0	2.674	0.00636127	0.0162548	54.4	145.6	19.86	8.83	High	High	High	High	High	High	High	High	High	High	High	High	1
FALSE	High	Master Protein	Cre17.g718900.t1.2	0	128.087	39	35	80	35	1155	118.4	7.23	218.77	35	0	1.762	0.00639824	0.0163288	72.4	127.6	12.75	7.29	High	High	High	High	High	High	High	High	High	High	High	High	1
FALSE	High	Master Protein	Cre10.g424500.t1.2	0	32.982	54	10	20	10	310	31.1	4.92	47.2	10	0	1.96	0.00645492	0.0164434	67.6	132.4	11.69	3.35	High	High	High	High	High	High	High	High	High	High	High	High	1
FALSE	High	Master Protein	Cre02.g079450.t1.1	0	17.869	12	6	11	6	892	86.5	6.79	37.2	6	0	0.252	0.00645934	0.0164434	159.7	40.3	21.18	6.29	High	High	High	High	High	High	High	High	High	High	High	High	1
FALSE	High	Master Protein	Cre04.g226950.t1.2	0	6.799	12	2	3	2	273	27	5.11	7.2	2	0	1.901	0.0064685	0.0164462	68.9	131.1	15.07	16.65	High	High	Not Found	High	High	High	High	High	High	High	High	High	1
FALSE	High	Master Protein	Cre08.g379700.t1.2	0	15.226	11	4	6	4	534	54.9	6.28	14.18	4	0	2.221	0.00653444	0.0165931	62.1	137.9	7.2	14.71	Not Found	High	High	High	High	High	High	High	High	High	High	High	1
FALSE	High	Master Protein	Cre06.g250300.t1.2	0	860.205	56	228	613	228	4333	481.2	6.52	1690.33	228	0	1.525	0.00662812	0.0168035	79.2	120.8	9.59	8.02	High	High	High	High	High	High	High	High	High	High	High	High	1
FALSE	High	Master Protein	Cre16.g670050.t1.2	0	19.818	15	6	9	6	593	62.8	6.39	22.34	6	0	3.238	0.00663382	0.0168035	47.2	152.8	21.67	6.65	High	High	High	High	High	High	High	High	High	High	High	High	1
FALSE	High	Master Protein	Cre17.g720800.t1.1	0	20.467	8	7	12	7	1015	102.3	8.78	34.68	7	0	1.326	0.006653	0.0168311	86	114	6.99	7.03	High	High	High	High	High	High	High	High	High	High	High	High	1
FALSE	High	Master Protein	Cre06.g270800.t1.2	0	46.487	37	12	29	12	465	47.8	9.8	86.53	12	0	1.46	0.00671349	0.016963	81.3	118.7	9.05	5.9	High	High	High	High	High	High	High	High	High	High	High	High	1
FALSE	High	Master Protein	Cre16.g690879.t1.1	0	12.717	15	5	12	5	342	36.5	8.97	27.36	5	0	1.746	0.00672541	0.0169721	72.8	127.2	5.75	11.45	High	High	High	High	High	High	High	High	High	High	High	High	1
FALSE	High	Master Protein	Cre01.g009300.t1.1	0	13.015	7	5	6	5	1357	140.4	8.09	17.04	5	0	3.607	0.00673902	0.0169853	43.4	156.6	26.13	9.83	Not Found	Not Found	Not Found	High	High	High	High	High	High	High	High	High	1
FALSE	High	Master Protein	Cre06.g298950.t1.2	0	15.465	18	5	9	5	442	44.7	5.15	22.1	5	0	2.151	0.00678742	0.0170862	63.5	136.5	17.25	21.55	High	High	High	High	High	High	High	High	High	High	High	High	1
FALSE	High	Master Protein	Cre16.g683100.t1.2	0	52.555	17	14	29	14	1026	100.3	9.33	91.45	14	0	0.658	0.0068107	0.0171236	120.6	79.4	10.7	8.33	High	High	High	High	High	High	High	High	High	High	High	High	1
FALSE	High	Master Protein	Cre06.g278186.t1.1	0	22.002	10	6	10	6	937	97.4	6.39	27.47	6	0	0.623	0.00688552	0.0172903	123.2	76.8	9.28	10.45	High	High	High	High	High	High	High	High	High	High	High	High	1
FALSE	High	Master Protein	Cre06.g279750.t1.2	0.001	5.044	7	2	2	2	383	42.5	7.02	3.39	2	0	3.115	0.00699424	0.0175201	48.6	151.4	25.27	14.12	Not Found	Not Found	Not Found	High	High	High	Not Found	Not Found	Not Found	High	High	High	1
FALSE	High	Master Protein	Cre01.g027950.t1.2	0	249.032	73	53	202	53	641	71.5	9	553.93	53	0	1.517	0.00698586	0.0175201	79.5	120.5	9.91	7.89	High	High	High	High	High	High	High	High	High	High	High	High	1	Phospho [T90]
FALSE	Medium	Master Protein	Cre10.g418700.t1.2	0.012	2.846	6	1	1	1	197	21.7	5.14	2.37	1	0	1.822	0.00703353	0.0175752	70.9	129.1	13.22	10.17	Not Found	Not Found	Not Found	High	High	High	Not Found	Not Found	Not Found	High	High	High	1
FALSE	High	Master Protein	Cre16.g665600.t1.2	0	12.347	15	4	7	4	339	39.6	6.92	23.42	4	0	2.089	0.00702754	0.0175752	64.8	135.2	17.57	17.22	High	High	High	High	High	High	High	High	High	High	High	High	1
FALSE	High	Master Protein	Cre09.g400923.t1.1	0	91.243	34	22	64	22	1039	101.5	4.81	186.91	22	0	0.71	0.00704767	0.0175889	117	83	8.39	6.93	High	High	High	High	High	High	High	High	High	High	High	High	1	Phospho [T313; T315]
FALSE	High	Master Protein	Cre04.g215600.t1.2	0	22.034	45	6	10	6	237	25.4	5.69	34.26	6	0	1.803	0.00710596	0.0177126	71.4	128.6	12.46	5.11	High	High	High	High	High	High	High	High	High	High	High	High	1
FALSE	High	Master Protein	Cre12.g555950.t1.2	0	386.889	31	118	270	111	4757	517.3	5.83	720.85	118	0	1.59	0.00712737	0.0177443	77.2	122.8	11.02	8.39	High	High	High	High	High	High	High	High	High	High	High	High	1
FALSE	High	Master Protein	Cre01.g001100.t1.2	0	41.368	27	14	20	14	681	69.9	9.1	51.96	14	0	2.198	0.00715224	0.0177844	62.5	137.5	17.3	9.06	High	High	High	High	High	High	High	High	High	High	High	High	1
FALSE	High	Master Protein	Cre08.g372450.t1.2	0	28.208	43	11	22	11	199	21.8	9.58	48.33	11	0	2.264	0.00723173	0.0179601	61.3	138.7	16.81	7.04	High	High	High	High	High	High	High	High	High	High	High	High	1
FALSE	High	Master Protein	Cre13.g571000.t1.2	0.001	5.144	16	2	4	2	132	14.3	6.79	9.7	2	0	2.634	0.00724655	0.017975	55	145	24.41	17.65	High	High	High	High	High	High	High	High	High	High	High	High	1
FALSE	High	Master Protein	Cre04.g214502.t1.1	0	57.125	45	16	44	16	349	38.9	6.52	94.4	16	0	1.467	0.007321	0.0181375	81.1	118.9	9.32	9.16	High	High	High	High	High	High	High	High	High	High	High	High	1
FALSE	High	Master Protein	Cre01.g054550.t1.2	0	79.494	27	19	58	3	950	102.1	6.07	173.14	19	0	0.558	0.0073798	0.018198	128.4	71.6	11.08	15.97	High	High	High	High	High	High	High	High	High	High	High	High	1
FALSE	High	Master Protein	Cre01.g019250.t1.2	0	41.577	30	12	26	12	384	43.2	6.14	69.22	12	0	1.551	0.00737388	0.018198	78.4	121.6	8.66	9.36	High	High	High	High	High	High	High	High	High	High	High	High	1
FALSE	High	Master Protein	Cre01.g049050.t1.2	0.001	5.291	8	2	4	2	241	26.5	5.47	10.29	2	0	2.799	0.00737229	0.018198	52.6	147.4	21.26	9.03	High	High	High	High	High	High	High	High	High	High	High	High	1
FALSE	High	Master Protein	Cre07.g321850.t1.2	0	13.215	24	5	9	5	197	21	5.68	19.89	5	0	1.684	0.00738119	0.018198	74.5	125.5	11.36	4.93	High	High	High	High	High	High	High	High	High	High	High	High	1
FALSE	High	Master Protein	Cre17.g726050.t1.2	0	44.283	37	15	28	15	515	56	5.26	60.48	15	0	2.495	0.00739041	0.0181987	57.2	142.8	17.63	5.89	High	High	High	High	High	High	High	High	High	High	High	High	1
FALSE	High	Master Protein	Cre10.g456200.t1.2	0.001	5.254	15	2	4	2	131	15.1	10.62	9.9	2	0	0.514	0.0074015	0.0182039	132.1	67.9	8.73	16.34	High	High	High	High	High	High	High	High	High	High	High	High	1
FALSE	High	Master Protein	Cre02.g076250.t1.1	0	12.884	11	6	7	6	776	85.3	6.27	18.22	6	0	3.024	0.00742418	0.0182377	49.7	150.3	21.41	6.67	High	High	High	High	High	High	High	High	High	High	High	High	1
FALSE	High	Master Protein	Cre07.g335750.t1.1	0	185.906	56	40	172	40	782	86.3	6.25	484.15	40	0	1.536	0.00758021	0.0185985	78.9	121.1	10.05	8.81	High	High	High	High	High	High	High	High	High	High	High	High	1
FALSE	High	Master Protein	Cre12.g515850.t1.2	0	20.261	31	7	14	7	268	29.7	4.78	31.62	7	0	4.051	0.00760174	0.0186288	39.6	160.4	25.18	7.5	High	High	High	High	High	High	High	High	High	High	High	High	1
FALSE	High	Master Protein	Cre06.g292000.t1.1	0	17.043	12	6	8	6	770	75.8	4.56	24.9	6	0	3.153	0.00763954	0.018699	48.2	151.8	23.75	8.47	High	High	High	High	High	High	High	High	High	High	High	High	1
FALSE	High	Master Protein	Cre10.g452900.t1.2	0	22.203	14	6	15	6	530	55.4	7.23	39.17	6	0	0.667	0.00770863	0.0188454	120	80	10.1	5.88	High	High	High	High	High	High	High	High	High	High	High	High	1
FALSE	High	Master Protein	Cre03.g146867.t1.1	0	83.145	35	22	61	21	769	82.8	5.48	165.64	22	0	0.654	0.00772903	0.0188499	120.9	79.1	10.1	4.67	High	High	High	High	High	High	High	High	High	High	High	High	1
FALSE	High	Master Protein	Cre03.g178550.t1.1	0	8.743	9	3	3	3	463	50.7	6.99	8.17	3	0	1.622	0.0077415	0.0188577	76.3	123.7	6.71	13.06	High	High	High	High	High	High	High	High	High	High	High	High	1
FALSE	High	Master Protein	Cre02.g112200.t1.2	0	152.239	19	42	95	42	2986	304.8	6.79	260.69	42	0	0.712	0.00776679	0.0188967	116.8	83.2	9.46	8.08	High	High	High	High	High	High	High	High	High	High	High	High	1
FALSE	High	Master Protein	Cre05.g234200.t1.2	0	6.494	3	2	2	2	1176	118.5	8.46	4.95	2	0	2.405	0.00779076	0.0189324	58.7	141.3	20.82	11.63	Not Found	Not Found	Not Found	High	High	High	Not Found	Not Found	Not Found	High	High	High	1
FALSE	High	Master Protein	Cre04.g223100.t1.2	0.007	3.559	4	1	2	1	377	41.6	7.33	4.8	1	0	0.735	0.00783135	0.0190083	115.3	84.7	6.36	9.37	High	High	High	High	High	High	High	High	High	High	High	High	1
FALSE	High	Master Protein	Cre06.g296600.t1.2	0	19.765	27	6	10	6	215	22.9	5.58	29.28	6	0	1.969	0.00786801	0.0190745	67.4	132.6	13.5	4.18	High	High	High	High	High	High	High	High	High	High	High	High	1
FALSE	High	Master Protein	Cre05.g238260.t1.1	0	26.928	16	10	17	10	742	76.9	5.74	42.07	10	0	2.285	0.00792633	0.019193	60.9	139.1	14.85	4.2	High	High	High	High	High	High	High	High	High	High	High	High	1
FALSE	High	Master Protein	Cre12.g548650.t1.1	0	7.437	11	3	6	3	407	46.3	6.42	15.23	3	0	1.555	0.00804351	0.0194536	78.3	121.7	8.78	2.39	High	Not Found	Not Found	High	High	High	High	Not Found	Not Found	High	High	High	1
FALSE	High	Master Protein	Cre03.g188800.t1.1	0	18.184	18	7	9	7	543	59.1	8.32	19.05	7	0	2.206	0.00807364	0.0195033	62.4	137.6	19.75	19.07	High	High	High	High	High	High	High	High	High	High	High	High	1
FALSE	High	Master Protein	Cre02.g090150.t1.2	0	5.778	17	2	3	2	213	23.6	6.73	9.28	2	0	1.93	0.00809069	0.0195213	68.3	131.7	7.81	16.05	High	High	Not Found	High	High	High	High	High	High	High	High	High	1
FALSE	High	Master Protein	Cre09.g407600.t1.2	0	12.527	24	4	14	4	235	25	5	37.48	4	0	1.441	0.00812447	0.0195796	81.9	118.1	9.61	7.31	High	High	High	High	High	High	High	High	High	High	High	High	1
FALSE	Low	Master Protein	Cre04.g227950.t1.1	0.118	1.451	4	1	2	1	290	29.9	6.92	4.72	1	0	1.804	0.00814238	0.0195995	71.3	128.7	5.69	12.34	High	High	High	High	High	High	High	High	High	High	High	High	1
FALSE	High	Master Protein	Cre01.g019100.t1.2	0	8.204	13	3	3	3	317	34.1	7.75	10.06	3	0	1.689	0.00820085	0.019702	74.4	125.6	8.83	1	Not Found	Not Found	Not Found	High	High	High	Not Found	Not Found	Not Found	High	High	High	1
FALSE	High	Master Protein	Cre03.g204150.t1.2	0	131.019	48	34	107	34	765	85.6	7.33	287.73	34	0	1.588	0.00820432	0.019702	77.3	122.7	11.32	7.03	High	High	High	High	High	High	High	High	High	High	High	High	1
FALSE	High	Master Protein	Cre02.g087950.t1.2	0	21.355	12	8	10	8	976	104.2	6.29	23.29	8	0	3.803	0.00829436	0.0198479	41.6	158.4	30.01	16.08	High	High	High	High	High	High	High	High	High	High	High	High	1
FALSE	High	Master Protein	Cre10.g432450.t1.1	0	38.995	11	14	23	14	1577	159.4	6.55	52.98	14	0	0.499	0.00832988	0.0199095	133.5	66.5	14.75	6.56	High	High	High	High	High	High	High	High	High	High	High	High	1
FALSE	High	Master Protein	Cre17.g732100.t1.2	0	59.144	59	17	36	17	365	39.8	7.17	95.29	17	0	1.942	0.00836112	0.0199434	68	132	15.41	12.58	High	High	High	High	High	High	High	High	High	High	High	High	1
FALSE	High	Master Protein	Cre01.g046850.t1.2	0	10.675	32	3	8	3	193	21.1	5.4	30.87	3	0	2.12	0.0083817	0.0199434	64.1	135.9	15.82	5.14	High	High	High	High	High	High	High	High	High	High	High	High	1
FALSE	High	Master Protein	Cre14.g625500.t2.1	0	73.921	66	16	46	16	335	35.8	6.92	130.58	16	0	1.621	0.00838328	0.0199434	76.3	123.7	11.86	7.51	High	High	High	High	High	High	High	High	High	High	High	High	1
FALSE	High	Master Protein	Cre03.g199300.t1.2	0	10.376	11	4	9	4	355	38.5	6.27	17.93	4	0	2.951	0.00843056	0.0200324	50.6	149.4	21.05	6.42	High	High	High	High	High	High	High	High	High	High	High	High	1
FALSE	High	Master Protein	Cre16.g665550.t1.2	0	14.067	19	5	7	5	400	40.9	4.7	22.67	5	0	3.499	0.00845186	0.0200596	44.5	155.5	21.61	3.62	Not Found	High	High	High	High	High	High	High	High	High	High	High	1
FALSE	High	Master Protein	Cre03.g159000.t1.1	0	99.494	23	28	59	28	1798	175.6	7.46	172.36	28	0	1.453	0.00846755	0.0200734	81.5	118.5	7.65	8.48	High	High	High	High	High	High	High	High	High	High	High	High	1
FALSE	Medium	Master Protein	Cre08.g373358.t1.1	0.03	2.347	19	1	1	1	63	6.1	8.78	2.92	1	0	0.584	0.00850285	0.0201336	126.3	73.7	10.58	15.39	Not Found	Not Found	Not Found	High	High	High	Not Found	Not Found	Not Found	High	High	High	1
FALSE	High	Master Protein	Cre09.g386700.t1.2	0	59.61	28	18	43	18	647	70.4	6.05	116.17	18	0	2.373	0.00854026	0.0201752	59.3	140.7	18.29	6.78	High	High	High	High	High	High	High	High	High	High	High	High	1
FALSE	High	Master Protein	Cre03.g185300.t1.2	0	30.164	29	9	17	9	509	52.7	6.4	37.99	9	0	2.155	0.00853362	0.0201752	63.4	136.6	19.47	10.83	High	High	High	High	High	High	High	High	High	High	High	High	1
FALSE	High	Master Protein	Cre11.g467616.t1.1	0	128.979	51	32	91	32	554	63.2	6.52	236.08	32	0	1.576	0.00877578	0.0206276	77.6	122.4	11.53	7.69	High	High	High	High	High	High	High	High	High	High	High	High	1
FALSE	High	Master Protein	Cre16.g682800.t1.2	0	15.755	12	3	10	3	443	45	4.68	30.16	3	0	4.268	0.00875145	0.0206276	38	162	30.41	11.66	High	High	High	High	High	High	High	High	High	High	High	High	1
FALSE	High	Master Protein	Cre01.g023350.t1.1	0	44.307	28	14	24	14	669	73.2	5.53	55.31	14	0	2.034	0.00876355	0.0206276	65.9	134.1	15.39	6.43	High	High	High	High	High	High	High	High	High	High	High	High	1
FALSE	High	Master Protein	Cre10.g463370.t1.2	0	13.145	13	4	8	4	380	39.3	9.94	29.87	4	0	0.11	0.00877768	0.0206276	180.2	19.8	9.19	39.76	High	High	High	High	High	High	High	High	High	High	High	High	1
FALSE	High	Master Protein	Cre01.g030850.t1.2	0.001	5.621	9	2	2	2	254	27.5	8.48	5.56	2	0	2.566	0.00878243	0.0206276	56.1	143.9	16.65	2.39	Not Found	Not Found	Not Found	High	High	High	High	High	High	High	High	High	1
FALSE	High	Master Protein	Cre02.g077650.t1.2	0	12.173	18	3	7	3	176	18.4	6.38	17.9	3	0	1.847	0.00880299	0.0206286	70.3	129.7	13.61	4.31	High	High	High	High	High	High	Not Found	High	High	High	High	High	1
FALSE	High	Master Protein	Cre01.g004950.t1.1	0	40.143	60	11	26	9	229	24.3	5.05	63.55	11	1	1.69	0.00880317	0.0206286	74.4	125.6	13.82	7.09	High	High	High	High	High	High	High	High	High	High	High	High	1
FALSE	High	Master Protein	Cre16.g676314.t1.1	0.002	4.779	8	2	2	2	330	37.3	5.05	4.68	2	0	1.657	0.00881825	0.0206402	75.3	124.7	5.91	12.84	Not Found	Not Found	Not Found	High	High	High	Not Found	Not Found	Not Found	High	High	High	1
FALSE	High	Master Protein	Cre07.g353450.t1.2	0	22.41	17	9	11	8	667	73.2	7.36	24.87	9	0	6.252	0.00891706	0.0208235	27.6	172.4	32.23	7.12	High	High	High	High	High	High	High	High	High	High	High	High	1
FALSE	High	Master Protein	Cre12.g529950.t1.2	0.004	4.182	3	2	4	2	644	70.4	5.44	9.2	2	0	6.441	0.00894071	0.0208548	26.9	173.1	38.49	11.56	High	Not Found	High	High	High	High	High	High	High	High	High	High	1
FALSE	High	Master Protein	Cre11.g467350.t1.2	0	17.844	16	6	8	6	683	73.2	7.42	16.22	6	0	2.418	0.00895404	0.020862	58.5	141.5	19.42	7.67	High	High	High	High	High	High	High	High	High	High	High	High	1
FALSE	High	Master Protein	Cre02.g107850.t1.2	0.002	4.698	8	2	5	2	224	25.4	6.87	11.59	2	0	1.866	0.00899769	0.0209397	69.8	130.2	15.3	8.93	High	High	High	High	High	High	High	High	High	High	High	High	1
FALSE	High	Master Protein	Cre03.g144204.t1.1	0	12.009	19	3	5	3	215	23.3	7.24	13.04	3	0	1.863	0.00904753	0.0210316	69.8	130.2	14.11	6.29	High	Not Found	High	High	High	High	High	High	High	High	High	High	1
FALSE	High	Master Protein	Cre10.g466800.t1.1	0	25.4	26	8	11	8	393	41	8.88	26.81	8	0	2.31	0.00907512	0.0210477	60.4	139.6	19.75	9.56	High	High	High	High	High	High	High	High	High	High	High	High	1
FALSE	High	Master Protein	Cre07.g345300.t1.1	0	19.604	20	6	9	6	496	52.4	5.94	26.66	6	0	1.773	0.0090711	0.0210477	72.1	127.9	12.47	14.56	High	High	High	High	High	High	High	High	High	High	High	High	1
FALSE	High	Master Protein	Cre17.g734100.t1.2	0.001	5.356	4	2	3	2	463	50	7.91	5.03	2	0	2.161	0.00908714	0.0210515	63.3	136.7	17.9	7.09	High	High	High	High	High	High	High	High	High	High	High	High	1
FALSE	High	Master Protein	Cre01.g026550.t1.1	0	37.115	26	12	17	12	567	61.4	7.43	42.53	12	0	3.038	0.00913707	0.0210712	49.5	150.5	28.62	28.15	High	High	High	High	High	High	High	High	High	High	High	High	1
FALSE	High	Master Protein	Cre09.g391900.t1.1	0	36.254	59	7	26	7	113	11.8	6.29	82.23	7	0	1.504	0.0091297	0.0210712	79.9	120.1	10.24	8.58	High	High	High	High	High	High	High	High	High	High	High	High	1
FALSE	High	Master Protein	Cre17.g731001.t1.1	0	63.86	21	16	35	16	1245	121.2	7.12	108.68	16	0	1.55	0.00912881	0.0210712	78.4	121.6	11.04	5.66	High	High	High	High	High	High	High	High	High	High	High	High	1	Phospho [S586; S943; S945]
FALSE	High	Master Protein	Cre01.g003532.t1.1	0	59.4	15	16	39	16	1817	175.5	6.65	115.74	16	0	1.895	0.00911597	0.0210712	69.1	130.9	14.92	6.61	High	High	High	High	High	High	High	High	High	High	High	High	1
FALSE	High	Master Protein	Cre13.g564000.t1.2	0	9.926	24	3	4	3	239	26	6.29	13.42	3	0	1.468	0.00918462	0.0211569	81	119	10.55	6.62	High	High	High	High	High	High	High	High	High	High	High	High	1
FALSE	High	Master Protein	Cre08.g367950.t1.1	0	94.523	26	26	54	26	1528	145.7	8.05	161.4	26	0	1.403	0.00920369	0.0211768	83.2	116.8	8.76	6.01	High	High	High	High	High	High	High	High	High	High	High	High	1	Phospho [T822]
FALSE	High	Master Protein	Cre09.g389912.t1.1	0	42.218	21	13	27	13	884	89.2	5.36	75	13	0	2.16	0.00922588	0.0212039	63.3	136.7	16.23	5.43	High	High	High	High	High	High	High	High	High	High	High	High	1
FALSE	High	Master Protein	Cre09.g401700.t1.2	0	39.111	15	13	23	13	1211	125.8	5.63	61.85	13	0	3.883	0.00923916	0.0212104	41	159	28.33	9.55	High	High	High	High	High	High	High	High	High	High	High	High	1
FALSE	High	Master Protein	Cre07.g330900.t1.2	0	35.931	11	12	23	12	1400	143.5	5.49	65.22	12	0	2.299	0.00925922	0.0212325	60.6	139.4	16.22	19.76	High	High	High	High	High	High	High	High	High	High	High	High	1
FALSE	High	Master Protein	Cre15.g640000.t1.1	0	95.146	33	22	73	22	1213	117.8	9.98	234.34	22	0	1.483	0.00933584	0.0213601	80.6	119.4	10.65	7.1	High	High	High	High	High	High	High	High	High	High	High	High	1	Phospho [S1056]
FALSE	High	Master Protein	Cre01.g032000.t1.1	0	23.911	38	8	14	8	271	28.7	4.86	39.29	8	0	1.654	0.00932972	0.0213601	75.4	124.6	3.86	10.35	High	High	High	High	High	High	High	High	High	High	High	High	1
FALSE	High	Master Protein	Cre15.g639100.t1.2	0	92.195	31	28	82	28	1070	103.9	4.75	219.88	28	0	1.472	0.00944529	0.0214635	80.9	119.1	9.84	6.07	High	High	High	High	High	High	High	High	High	High	High	High	1	Phospho [S633; S638]
FALSE	High	Master Protein	Cre17.g725200.t1.2	0	33.555	12	12	16	12	1419	151.8	6.71	41.85	12	0	0.593	0.0094298	0.0214635	125.5	74.5	2.55	10.07	High	High	High	High	High	High	High	High	High	High	High	High	1
FALSE	High	Master Protein	Cre02.g089500.t1.2	0	9.352	13	3	7	3	430	43	10.18	22.54	3	0	1.828	0.0095338	0.0214635	70.7	129.3	16.18	9.56	High	High	High	High	High	High	High	High	High	High	High	High	1
FALSE	High	Master Protein	Cre17.g732300.t1.2	0	48.795	36	16	36	16	518	54.8	5.4	81.49	16	0	1.674	0.00942485	0.0214635	74.8	125.2	12.35	5.96	High	High	High	High	High	High	High	High	High	High	High	High	1
FALSE	High	Master Protein	Cre16.g673852.t1.1	0	33.545	15	10	14	10	974	108.8	6.55	40.01	10	0	4.43	0.00953682	0.0214635	36.8	163.2	30.18	8.95	High	High	High	High	High	High	High	High	High	High	High	High	1
FALSE	High	Master Protein	Cre03.g164250.t1.1	0	160.89	33	45	95	43	2094	209.8	4.6	293.55	45	0	0.691	0.00942041	0.0214635	118.3	81.7	11.24	6.63	High	High	High	High	High	High	High	High	High	High	High	High	1
FALSE	High	Master Protein	Cre02.g147900.t1.1	0	57.81	28	15	30	15	606	65.2	6.14	68.47	15	0	1.49	0.00953934	0.0214635	80.3	119.7	11.61	7.05	High	High	High	High	High	High	High	High	High	High	High	High	1
FALSE	High	Master Protein	Cre10.g449700.t1.1	0	56.33	13	17	32	17	1735	178	9.47	84.74	17	0	0.565	0.00949507	0.0214635	127.8	72.2	11.04	2.37	High	High	High	High	High	High	High	High	High	High	High	High	1
FALSE	High	Master Protein	Cre12.g486900.t1.2	0	13.787	14	4	8	4	388	42.7	5.97	25.99	4	0	2.808	0.00946116	0.0214635	52.5	147.5	18.39	2.43	High	High	High	High	High	High	High	High	High	High	High	High	1
FALSE	High	Master Protein	Cre12.g548400.t1.2	0	20.485	41	6	10	3	249	26.6	5.62	33.39	6	0	0.402	0.00952185	0.0214635	142.7	57.3	26.25	24.53	Not Found	Not Found	Not Found	High	High	High	Not Found	Not Found	Not Found	High	High	High	1
FALSE	High	Master Protein	Cre16.g669000.t1.1	0	41.211	18	13	28	13	973	100.9	7.69	68.66	13	0	0.701	0.00967338	0.0217411	117.6	82.4	12.19	6.88	High	High	High	High	High	High	High	High	High	High	High	High	1
FALSE	High	Master Protein	Cre16.g685450.t1.1	0	538.843	41	149	395	141	4209	469.9	5.78	1034.98	149	0	0.708	0.00982733	0.0220627	117.1	82.9	10.5	7.92	High	High	High	High	High	High	High	High	High	High	High	High	1
FALSE	Medium	Master Protein	Cre13.g580500.t1.1	0.011	3.281	4	1	2	1	238	25.1	5.03	5.12	1	0	2.449	0.00987112	0.0221122	58	142	23.07	29.18	High	High	High	High	High	High	High	High	High	High	High	High	1
FALSE	High	Master Protein	Cre18.g749247.t1.1	0	33.269	21	12	18	12	789	83.2	6.14	43.98	12	0	2.207	0.00990513	0.0221199	62.4	137.6	20.85	9.81	High	High	High	High	High	High	High	High	High	High	High	High	1
FALSE	High	Master Protein	Cre12.g529800.t1.1	0	16.548	16	4	9	4	482	47.4	5.86	21.87	4	0	2.032	0.0099072	0.0221199	66	134	17.18	10.15	High	High	High	High	High	High	High	High	High	High	High	High	1
FALSE	High	Master Protein	Cre07.g324050.t1.2	0	11.66	6	4	8	4	736	84.7	8	24.4	4	0	1.764	0.00990029	0.0221199	72.4	127.6	15.68	9.78	High	High	High	High	High	High	High	High	High	High	High	High	1
FALSE	Medium	Master Protein	Cre01.g013100.t1.1	0.03	2.337	5	1	1	1	290	30.5	10.21	2.49	1	0	0.301	0.00997564	0.0222483	153.7	46.3	1.03	20.21	Not Found	Not Found	Not Found	High	High	High	Not Found	Not Found	Not Found	High	High	High	1
FALSE	High	Master Protein	Cre12.g512750.t1.1	0	66.919	13	22	41	22	2079	219.2	8.51	109.31	22	0	0.755	0.010042	0.0223311	114	86	8.19	6.58	High	High	High	High	High	High	High	High	High	High	High	High	1
FALSE	High	Master Protein	Cre03.g173800.t1.2	0	5.75	6	3	4	3	471	48.9	7.87	9.02	3	0	1.958	0.0100929	0.0223383	67.6	132.4	17.04	11.89	High	High	High	High	High	High	High	High	High	High	High	High	1
FALSE	High	Master Protein	Cre02.g142050.t1.2	0	8.774	10	4	4	4	642	66.9	6.27	11.41	4	0	2.079	0.0101057	0.0223424	65	135	15.8	5.13	High	High	High	High	High	High	High	High	High	High	High	High	1	Phospho [T278]
FALSE	High	Master Protein	Cre02.g143350.t1.1	0	56.511	22	18	38	13	1235	130.6	6.71	102.56	18	2	0.717	0.010219	0.0225683	116.5	83.5	9.45	8.7	High	High	High	High	High	High	High	High	High	High	High	High	1
FALSE	High	Master Protein	Cre04.g213250.t1.2	0	29.385	48	9	11	9	332	35.7	5.74	31.58	9	0	3.016	0.0102374	0.0225844	49.8	150.2	24.27	7.43	High	High	High	High	High	High	High	High	High	High	High	High	1
FALSE	High	Master Protein	Cre03.g199983.t1.1	0	35.47	30	9	18	7	314	35.4	5.25	49.77	9	0	1.598	0.0103603	0.0228061	77	123	11.24	4.23	High	High	High	High	High	High	High	High	High	High	High	High	1
FALSE	High	Master Protein	Cre09.g416750.t1.2	0	20.346	16	6	11	6	526	56.7	5.55	25.69	6	0	2.646	0.0105167	0.0230755	54.9	145.1	21.23	6.37	High	High	High	High	High	High	High	High	High	High	High	High	1
FALSE	High	Master Protein	Cre17.g722350.t1.2	0	23.772	38	8	17	8	229	25.9	6.02	42.86	8	0	1.708	0.0105163	0.0230755	73.9	126.1	12.86	5.88	High	High	High	High	High	High	High	High	High	High	High	High	1
FALSE	High	Master Protein	Cre14.g631900.t1.2	0	53.372	53	16	37	16	292	33.1	5.02	100.16	16	0	1.737	0.0105078	0.0230755	73.1	126.9	14.27	7.58	High	High	High	High	High	High	High	High	High	High	High	High	1
FALSE	Low	Master Protein	Cre10.g435400.t1.2	0.12	1.436	2	1	1	1	454	45.8	7.01	2.04	1	0	2.081	0.0106892	0.0234288	64.9	135.1	16.47	18.47	Not Found	Not Found	Not Found	High	High	High	Not Found	Not Found	Not Found	High	High	High	1
FALSE	High	Master Protein	Cre02.g082350.t1.1	0	6.832	11	2	5	2	246	25	9.25	17.53	2	0	2.186	0.0108142	0.0236517	62.8	137.2	20.33	10.45	High	Not Found	Not Found	High	High	High	High	High	High	High	High	High	1
FALSE	High	Master Protein	Cre06.g282251.t1.2	0	10.707	11	6	9	6	596	61.4	6.27	16.75	6	0	1.54	0.0108779	0.0237403	78.7	121.3	13.58	9.87	High	High	High	High	High	High	High	High	High	High	High	High	1
FALSE	High	Master Protein	Cre07.g326100.t2.1	0	12.786	17	4	4	4	439	42.9	5.14	16.54	4	0	1.796	0.0108781	0.0237403	71.5	128.5	5.07	12.78	Not Found	Not Found	High	High	High	High	High	High	Not Found	High	High	High	1
FALSE	Medium	Master Protein	Cre03.g159750.t1.2	0.043	2.108	2	1	1	1	768	76.4	6.74	3.36	1	0	4.366	0.0109538	0.02388	37.3	162.7	27.4	2.91	High	High	High	Not Found	Not Found	Not Found	High	High	High	Not Found	Not Found	Not Found	1
FALSE	High	Master Protein	Cre07.g342200.t1.2	0	131.803	47	35	97	35	647	74.1	5.66	266.75	35	0	1.474	0.0109831	0.0238983	80.9	119.1	9.79	9.02	High	High	High	High	High	High	High	High	High	High	High	High	1
FALSE	High	Master Protein	Cre07.g344150.t1.1	0	24.303	20	9	19	9	348	39.1	5.36	52.78	9	0	1.708	0.0109857	0.0238983	73.8	126.2	12.97	5.21	High	High	High	High	High	High	High	High	High	High	High	High	1
FALSE	High	Master Protein	Cre17.g735400.t1.2	0.004	4.198	12	2	2	2	212	22.9	5.6	2.45	2	0	2.006	0.0110542	0.0240217	66.5	133.5	19.85	12.98	Not Found	Not Found	Not Found	High	High	High	Not Found	Not Found	Not Found	High	High	High	1
FALSE	High	Master Protein	Cre02.g092150.t1.2	0	15.129	17	6	8	6	442	48.8	5.34	18.89	6	0	2.227	0.0111865	0.0242832	62	138	26.55	21.61	High	High	High	High	High	High	High	High	High	High	High	High	1
FALSE	High	Master Protein	Cre17.g700750.t1.2	0	9.014	11	2	5	1	223	24.3	6.48	14.25	2	0	0.266	0.0113122	0.0245299	157.9	42.1	6.4	27.17	High	High	High	High	High	High	High	High	High	High	High	High	1
FALSE	High	Master Protein	Cre05.g240700.t1.1	0	45.475	11	13	24	13	1803	180.9	5.45	77	13	0	0.742	0.0113926	0.0246779	114.8	85.2	9.63	8.06	High	High	High	High	High	High	High	High	High	High	High	High	1
FALSE	High	Master Protein	Cre02.g095110.t1.1	0	10.81	31	3	9	3	101	11.5	7.21	27.15	3	0	1.177	0.0114172	0.0246785	91.9	108.1	3.53	5.22	High	High	High	High	High	High	High	High	High	High	High	High	1
FALSE	High	Master Protein	Cre01.g018900.t1.2	0.008	3.463	1	1	2	1	832	86.4	6.52	5.3	1	0	3.622	0.0114868	0.0248026	43.3	156.7	23.92	1.63	Not Found	High	Not Found	High	High	High	High	High	High	High	High	High	1
FALSE	High	Master Protein	Cre06.g254850.t1.1	0	65.517	20	19	30	19	1374	141.3	4.81	98.54	19	0	0.761	0.0115518	0.0248903	113.6	86.4	6.4	7.74	High	High	High	High	High	High	High	High	High	High	High	High	1	Phospho [S226; S1232]
FALSE	High	Master Protein	Cre17.g734200.t1.2	0	10.764	12	4	5	4	441	47.8	8.06	11.09	4	0	1.752	0.0115491	0.0248903	72.7	127.3	15.58	8.73	High	High	High	High	High	High	High	High	High	High	High	High	1
FALSE	High	Master Protein	Cre02.g080200.t1.2	0	33.858	21	13	21	13	718	77.6	7.33	50.21	13	0	1.988	0.0116962	0.0251216	66.9	133.1	14.16	2.71	High	High	High	High	High	High	High	High	High	High	High	High	1
FALSE	High	Master Protein	Cre06.g305600.t1.2	0.001	6.082	7	2	6	2	380	38.7	6.54	17.62	2	0	1.904	0.011687	0.0251216	68.9	131.1	18.96	11.9	High	High	Not Found	High	High	High	High	High	High	High	High	High	1
FALSE	High	Master Protein	Cre05.g234655.t1.1	0	10.43	12	4	8	4	315	34.8	6.44	15.27	4	0	2.048	0.0116776	0.0251216	65.6	134.4	13	17.21	High	High	High	High	High	High	High	High	High	High	High	High	1
FALSE	High	Master Protein	Cre12.g529700.t1.2	0	38.12	12	11	22	11	962	101.2	8.68	58.71	11	0	0.727	0.0117626	0.0251929	115.8	84.2	8.83	6.48	High	High	High	High	High	High	High	High	High	High	High	High	1
FALSE	High	Master Protein	Cre09.g391650.t1.2	0	7.298	6	3	3	2	646	69.7	7.25	5.59	3	0	3.219	0.0117666	0.0251929	47.4	152.6	24.86	5.2	High	High	High	High	High	High	High	High	High	High	High	High	1
FALSE	High	Master Protein	Cre11.g481126.t1.1	0.007	3.537	6	1	1	1	249	26.7	8.98	3.37	1	0	1.388	0.0118005	0.0252124	83.7	116.3	9.01	4.31	Not Found	Not Found	Not Found	High	High	High	Not Found	Not Found	Not Found	High	High	High	1
FALSE	High	Master Protein	Cre10.g430501.t1.1	0	62.171	37	20	41	20	690	72.8	6.46	107.83	20	0	1.652	0.0118821	0.02536	75.4	124.6	13.22	8.23	High	High	High	High	High	High	High	High	High	High	High	High	1
FALSE	High	Master Protein	Cre16.g650600.t1.2	0	271.63	43	51	365	51	1987	205.2	5.68	1199.38	51	0	0.717	0.0119196	0.0254135	116.5	83.5	11.34	7.57	High	High	High	High	High	High	High	High	High	High	High	High	1
FALSE	High	Master Protein	Cre12.g550400.t1.2	0	26.334	75	7	21	7	107	11.3	6.58	50.35	7	0	1.5	0.011933	0.0254154	80	120	12.05	6.9	High	High	High	High	High	High	High	High	High	High	High	High	1
FALSE	High	Master Protein	Cre06.g308350.t1.2	0	10.666	20	5	5	4	307	35.3	5.16	13.43	5	0	2.779	0.0119669	0.0254234	52.9	147.1	27.76	12.55	High	High	High	High	High	High	High	High	High	High	High	High	1
FALSE	High	Master Protein	Cre16.g661000.t1.2	0	18.739	22	5	12	5	292	31.7	9.01	37.24	5	0	1.538	0.0119593	0.0254234	78.8	121.2	8.56	10.5	High	High	High	High	High	High	High	High	High	High	High	High	1
FALSE	High	Master Protein	Cre06.g278086.t1.1	0	14.674	54	5	12	5	117	12.5	5	35.7	5	0	1.373	0.0119742	0.0254234	84.3	115.7	9.49	8.91	High	High	High	High	High	High	High	High	High	High	High	High	1
FALSE	High	Master Protein	Cre12.g505350.t1.2	0	257.922	43	52	224	43	1127	123.5	6.01	604.24	52	11	1.443	0.0120213	0.0254966	81.9	118.1	10.48	7.56	High	High	High	High	High	High	High	High	High	High	High	High	1
FALSE	High	Master Protein	Cre08.g385450.t1.2	0	10.78	19	4	5	4	395	41.8	6.01	13.54	4	0	2.099	0.0121395	0.0256929	64.5	135.5	14.26	1.84	High	High	High	High	High	High	High	High	High	High	High	High	1
FALSE	High	Master Protein	Cre01.g049950.t1.1	0	60.584	23	19	40	19	1117	123.1	6.64	116.84	19	0	0.453	0.0121517	0.0256929	137.7	62.3	15.18	4.68	High	High	High	High	High	High	High	High	High	High	High	High	1
FALSE	High	Master Protein	Cre06.g261650.t1.1	0	25.115	44	8	12	8	191	21	5.2	32.71	8	0	2.592	0.012134	0.0256929	55.7	144.3	19.94	4.18	High	High	High	High	High	High	High	High	High	High	High	High	1
FALSE	High	Master Protein	Cre13.g584200.t1.2	0	15.689	8	7	13	7	940	105	7.11	26.42	7	0	1.366	0.0122639	0.0259032	84.5	115.5	8.8	6.07	High	High	High	High	High	High	High	High	High	High	High	High	1
FALSE	High	Master Protein	Cre16.g682725.t1.1	0	35.694	40	8	26	8	217	23.9	5.72	78.62	8	0	1.543	0.0123509	0.0260495	78.7	121.3	11.99	7.23	High	High	High	High	High	High	High	High	High	High	High	High	1
FALSE	High	Master Protein	Cre05.g239500.t1.1	0	82.208	38	26	58	25	704	72.9	5.68	153.3	26	0	1.403	0.0123588	0.0260495	83.2	116.8	10.37	7.3	High	High	High	High	High	High	High	High	High	High	High	High	1
FALSE	High	Master Protein	Cre01.g040600.t1.1	0	152.904	31	45	92	45	1794	185.9	6.52	259.52	45	0	1.334	0.0123866	0.0260811	85.7	114.3	8.11	9.03	High	High	High	High	High	High	High	High	High	High	High	High	1	Phospho [T197; S198; S1021]
FALSE	High	Master Protein	Cre03.g152550.t1.1	0	32.591	7	12	18	12	2162	219.1	6.27	49.22	12	0	0.741	0.0125228	0.0263406	114.9	85.1	8.99	9.27	High	High	High	High	High	High	High	High	High	High	High	High	1
FALSE	High	Master Protein	Cre03.g156700.t1.1	0	120.416	30	35	82	33	1755	174.8	5.6	218.77	35	0	1.555	0.0127224	0.0267328	78.3	121.7	12.06	9.69	High	High	High	High	High	High	High	High	High	High	High	High	1	Phospho [S1368; S1520]
FALSE	High	Master Protein	Cre16.g660150.t1.2	0	7.643	26	3	7	3	121	13.3	9.88	19.17	3	0	0.732	0.0127612	0.0267868	115.5	84.5	8.33	3.47	High	High	High	High	High	High	High	High	High	High	High	High	1
FALSE	High	Master Protein	Cre17.g698903.t1.2	0	114.118	13	34	63	34	3486	361.5	7.97	162.79	34	0	0.68	0.0131086	0.0274875	119.1	80.9	13.19	9.49	High	High	High	High	High	High	High	High	High	High	High	High	1
FALSE	High	Master Protein	Cre02.g101850.t1.2	0.002	4.786	15	3	5	3	159	17.9	8.53	9.38	3	0	2.359	0.013151	0.027548	59.6	140.4	19.68	5.81	High	High	High	High	High	High	High	High	High	High	High	High	1
FALSE	High	Master Protein	Cre12.g544752.t1.1	0	12.161	17	4	7	4	355	38	5.41	21.87	4	0	2.936	0.0132308	0.0276867	50.8	149.2	22.89	3.21	High	High	High	High	High	High	High	High	High	High	High	High	1
FALSE	High	Master Protein	Cre05.g244250.t1.2	0	530.281	45	155	367	146	4309	477.4	5.74	993.78	155	2	0.73	0.0132575	0.0277139	115.6	84.4	10.16	6.55	High	High	High	High	High	High	High	High	High	High	High	High	1
FALSE	High	Master Protein	Cre09.g388200.t1.1	0.001	5.352	12	2	3	2	230	26.2	10.1	4.52	2	0	0.497	0.0133656	0.0279113	133.6	66.4	13.89	19.12	High	High	High	High	High	High	High	High	High	High	High	High	1
FALSE	High	Master Protein	Cre13.g603000.t1.2	0	31.845	26	9	23	9	484	54.7	6.98	58.01	9	0	1.753	0.0134552	0.0280409	72.6	127.4	16.06	12.38	High	High	High	High	High	High	High	High	High	High	High	High	1
FALSE	High	Master Protein	Cre12.g529400.t1.2	0.003	4.406	24	2	3	2	86	9.5	8.75	7.93	2	0	0.242	0.0136856	0.0284522	161.1	38.9	20.97	39.37	Not Found	Not Found	Not Found	High	High	High	Not Found	Not Found	Not Found	High	High	High	1
FALSE	High	Master Protein	Cre17.g747247.t1.1	0	349.029	57	83	305	83	1846	185.5	6.21	890.7	83	0	0.717	0.0136964	0.0284522	116.5	83.5	10.39	7.61	High	High	High	High	High	High	High	High	High	High	High	High	1	Phospho [S94; S994; T995; S996]
FALSE	High	Master Protein	Cre10.g432650.t1.1	0	8.791	13	3	7	3	327	36.6	6.4	17.7	3	0	1.754	0.0137217	0.0284522	72.6	127.4	15.69	8.26	Not Found	Not Found	Not Found	High	High	High	High	High	High	High	High	High	1
FALSE	High	Master Protein	Cre03.g194250.t1.2	0	27.035	33	7	15	7	239	25.2	4.59	47.62	7	0	1.658	0.0137009	0.0284522	75.2	124.8	13.71	5.27	High	High	High	High	High	High	High	High	High	High	High	High	1
FALSE	High	Master Protein	Cre08.g367550.t1.2	0	48.908	77	9	33	9	127	13.7	9.35	64.87	9	0	1.524	0.0137702	0.0285221	79.2	120.8	11.54	8.4	High	High	High	High	High	High	High	High	High	High	High	High	1	Phospho [T38]
FALSE	High	Master Protein	Cre08.g358564.t1.1	0	52.119	25	15	28	15	878	94.2	5.05	82.12	15	0	0.735	0.0138082	0.0285443	115.3	84.7	9.39	11.47	High	High	High	High	High	High	High	High	High	High	High	High	1
FALSE	High	Master Protein	Cre17.g699500.t1.2	0	19.135	22	7	12	7	433	50	9	32.59	7	0	0.723	0.0138436	0.0285443	116.1	83.9	4.55	8.14	High	High	High	High	High	High	High	High	High	High	High	High	1
FALSE	High	Master Protein	Cre03.g145967.t1.1	0	33.434	34	10	19	10	443	45.6	8.12	47.91	10	0	2.53	0.0138414	0.0285443	56.7	143.3	19.81	0.56	High	High	High	High	High	High	High	High	High	High	High	High	1
FALSE	High	Master Protein	Cre17.g727550.t1.1	0	33.384	12	13	21	13	1905	188.5	4.93	46.13	13	0	1.653	0.0138665	0.0285443	75.4	124.6	15.68	12.14	High	High	High	High	High	High	High	High	High	High	High	High	1
FALSE	High	Master Protein	Cre13.g567800.t1.2	0	46.668	34	17	39	17	502	58.1	7.39	95.39	17	0	1.622	0.0139737	0.0287096	76.3	123.7	14.73	8.82	High	High	High	High	High	High	High	High	High	High	High	High	1
FALSE	High	Master Protein	Cre03.g206750.t1.2	0	17.489	24	6	10	6	299	32.3	9.11	23.72	6	0	1.981	0.014031	0.0287982	67.1	132.9	18.21	5.58	High	High	High	High	High	High	High	High	High	High	High	High	1
FALSE	High	Master Protein	Cre03.g156300.t1.2	0	20.077	39	8	14	8	167	19.7	5.96	28.17	8	0	1.511	0.0141236	0.02893	79.6	120.4	11.92	7.8	High	High	High	High	High	High	High	High	High	High	High	High	1
FALSE	High	Master Protein	Cre12.g511350.t1.1	0	24.799	11	7	19	7	931	93.4	5.81	68.35	7	0	1.477	0.0141216	0.02893	80.7	119.3	12.48	8.68	High	High	High	High	High	High	High	High	High	High	High	High	1	Phospho [S550]
FALSE	High	Master Protein	Cre17.g723600.t1.2	0	180.497	52	46	148	46	683	77	6.65	386.09	46	0	1.561	0.0143308	0.0293249	78.1	121.9	12.84	8.29	High	High	High	High	High	High	High	High	High	High	High	High	1
FALSE	High	Master Protein	Cre02.g081550.t1.2	0	12.302	26	4	7	4	182	20.6	4.75	21.33	4	0	1.69	0.0143722	0.0293799	74.3	125.7	14.87	7.37	High	High	Not Found	High	High	High	High	High	High	High	High	High	1
FALSE	High	Master Protein	Cre04.g222550.t1.1	0	52.572	11	15	27	15	2246	222.2	7.2	82.6	15	0	0.628	0.0145642	0.0297425	122.9	77.1	12.55	8.46	High	High	High	High	High	High	High	High	High	High	High	High	1
FALSE	High	Master Protein	Cre04.g220300.t1.2	0	9.53	9	3	5	3	599	59.1	5.36	15.64	3	0	4.866	0.0147114	0.030013	34.1	165.9	35.22	7.63	High	High	High	High	High	High	High	High	High	High	High	High	1
FALSE	High	Master Protein	Cre10.g439100.t1.2	0	10.239	6	3	7	3	551	59.3	5.58	20.25	3	0	1.761	0.0149913	0.0305229	72.4	127.6	20.62	12.8	Not Found	Not Found	High	High	High	High	High	High	High	High	High	High	1
FALSE	High	Master Protein	Cre06.g272050.t1.2	0	137.845	65	32	124	32	626	66.6	5.97	310.52	32	0	1.487	0.0149899	0.0305229	80.4	119.6	11.46	9.25	High	High	High	High	High	High	High	High	High	High	High	High	1
FALSE	High	Master Protein	Cre08.g374300.t1.1	0	11.782	7	5	8	5	771	76.9	5.08	15.21	5	0	2.252	0.0151011	0.0307155	61.5	138.5	24.97	15.23	High	High	High	High	High	High	High	High	High	High	High	High	1
FALSE	High	Master Protein	Cre03.g189450.t1.2	0.001	6.204	19	2	4	2	189	20.2	5.63	12.84	2	0	1.998	0.0152769	0.0310112	66.7	133.3	20.04	8.63	High	High	High	High	High	High	High	High	High	High	High	High	1
FALSE	High	Master Protein	Cre14.g619300.t1.1	0	22.156	45	6	8	6	186	19.8	8	20.68	6	0	1.55	0.0153558	0.0311404	78.4	121.6	12.34	15.51	High	High	High	High	High	High	High	High	High	High	High	High	1
FALSE	High	Master Protein	Cre16.g654800.t1.1	0	198.785	28	56	111	56	3392	335.6	5.85	352.99	56	0	0.735	0.0154202	0.0312397	115.2	84.8	10.56	7.19	High	High	High	High	High	High	High	High	High	High	High	High	1
FALSE	High	Master Protein	Cre16.g670800.t1.2	0	8.728	16	2	7	2	112	12.9	5.1	19.13	2	0	2.342	0.0154476	0.0312641	59.8	140.2	25.31	12.28	High	High	High	High	High	High	High	High	High	High	High	High	1
FALSE	High	Master Protein	Cre06.g278700.t1.1	0	31.656	19	11	18	11	634	67.3	7.56	51.09	11	0	1.302	0.0154642	0.0312667	86.9	113.1	7.35	4.91	High	High	High	High	High	High	High	High	High	High	High	High	1
FALSE	High	Master Protein	Cre07.g323250.t1.1	0	14.954	15	5	7	5	435	44.9	8.16	18.79	5	0	1.542	0.015535	0.0313785	78.7	121.3	14.33	8.22	High	High	High	High	High	High	High	High	High	High	High	High	1
FALSE	Medium	Master Protein	Cre12.g528750.t1.2	0.039	2.191	9	1	1	1	166	17.6	9.06	2.28	1	0	0.553	0.0157735	0.0318286	128.8	71.2	14.61	7.29	High	High	High	Not Found	Not Found	Not Found	High	High	High	Not Found	Not Found	Not Found	1
FALSE	High	Master Protein	Cre13.g586300.t1.2	0	17.168	39	5	18	5	108	11.7	6.55	41.38	5	0	1.459	0.0157974	0.0318453	81.3	118.7	11.56	9.4	High	High	High	High	High	High	High	High	High	High	High	High	1
FALSE	High	Master Protein	Cre09.g394139.t1.1	0	12.514	11	5	10	5	475	48	6.64	25.25	5	0	2.722	0.0158604	0.0319406	53.7	146.3	27.77	12.5	High	High	High	High	High	High	High	High	High	High	High	High	1
FALSE	High	Master Protein	Cre07.g358001.t1.1	0	9.193	3	3	5	3	1203	116.9	6.38	14.16	3	0	0.784	0.0161723	0.0324724	112.1	87.9	4.67	8.49	High	High	High	High	High	High	High	High	High	High	High	High	1
FALSE	High	Master Protein	Cre13.g608000.t1.2	0	7.44	13	3	4	3	321	33	7.11	5.86	3	0	1.459	0.0164021	0.0329012	81.3	118.7	12.66	9.02	High	High	High	High	High	High	High	High	High	High	High	High	1
FALSE	High	Master Protein	Cre12.g487400.t1.2	0	14.405	18	5	7	5	261	29.8	5.44	16.94	5	0	3.149	0.0165614	0.0331881	48.2	151.8	29.11	8.66	High	High	High	High	High	High	High	High	High	High	High	High	1
FALSE	High	Master Protein	Cre01.g052000.t1.2	0	31.95	28	10	17	10	495	52.1	5.1	46.35	10	0	1.976	0.016669	0.0333707	67.2	132.8	17.99	6.61	High	High	High	High	High	High	High	High	High	High	High	High	1
FALSE	High	Master Protein	Cre06.g278650.t1.1	0	31.239	15	11	20	11	988	103.5	8.65	53.15	11	0	0.594	0.0167436	0.0334714	125.5	74.5	15.12	8.5	High	High	High	High	High	High	High	High	High	High	High	High	1
FALSE	High	Master Protein	Cre14.g615400.t1.2	0	55.175	63	8	60	7	136	14.7	6.38	160.05	8	1	1.419	0.0167522	0.0334714	82.7	117.3	10.48	7.19	High	High	High	High	High	High	High	High	High	High	High	High	1
FALSE	High	Master Protein	Cre05.g236250.t1.1	0	119.289	22	40	68	40	2152	226.6	7.17	188.88	40	0	0.685	0.0169033	0.033714	118.7	81.3	11.75	5.87	High	High	High	High	High	High	High	High	High	High	High	High	1
FALSE	High	Master Protein	Cre02.g090050.t1.1	0	24.228	8	4	15	4	856	86.5	8.65	54.84	4	0	1.355	0.0169068	0.033714	84.9	115.1	10.45	9.94	High	High	High	High	High	High	High	High	High	High	High	High	1
FALSE	High	Master Protein	Cre02.g088950.t1.2	0	6.793	10	2	4	2	340	34.7	6.24	8.54	2	0	2.42	0.0169721	0.0338111	58.5	141.5	22.3	19.45	High	High	High	High	High	High	High	High	High	High	High	High	1
FALSE	High	Master Protein	Cre16.g690991.t1.1	0	19.116	22	5	16	5	359	36.6	5.16	39.55	5	0	0.793	0.0171069	0.0340131	111.6	88.4	6.59	8.54	High	High	High	High	High	High	High	High	High	High	High	High	1
FALSE	High	Master Protein	Cre11.g475600.t1.2	0	185.35	23	57	130	57	3707	367.4	6.6	385.79	57	0	1.36	0.0171545	0.0340744	84.7	115.3	9.16	7.7	High	High	High	High	High	High	High	High	High	High	High	High	1
FALSE	High	Master Protein	Cre16.g685050.t1.1	0	8.949	12	3	5	3	316	34.3	7.44	11.5	3	0	1.781	0.0172999	0.0341964	71.9	128.1	9.23	15	High	High	High	High	High	High	High	High	High	High	High	High	1
FALSE	Low	Master Protein	Cre04.g227800.t1.1	0.105	1.544	1	1	1	1	1824	177	4.91	2.65	1	0	1.458	0.0175179	0.0345936	81.4	118.6	12.31	4.62	Not Found	Not Found	Not Found	High	High	High	Not Found	Not Found	Not Found	High	High	High	1	Phospho [T455]
FALSE	High	Master Protein	Cre16.g672600.t1.2	0	16.621	20	5	11	5	358	39.6	6.95	30.64	5	0	1.773	0.0175553	0.0346339	72.1	127.9	14.09	14.94	High	High	High	High	High	High	High	High	High	High	High	High	1
FALSE	High	Master Protein	Cre05.g241637.t1.1	0	63.41	51	15	53	15	344	37.9	4.77	123.5	15	0	1.453	0.0176368	0.0347576	81.5	118.5	11.56	8.01	High	High	High	High	High	High	High	High	High	High	High	High	1
FALSE	High	Master Protein	Cre09.g407250.t1.2	0	22.434	53	8	15	8	149	16.6	5.29	30.75	8	0	1.761	0.0176522	0.0347576	72.4	127.6	15.15	4.91	High	High	High	High	High	High	High	High	High	High	High	High	1
FALSE	High	Master Protein	Cre06.g257250.t1.1	0	11.991	7	5	7	5	708	77	5.29	16.09	5	0	1.329	0.017785	0.0349852	85.9	114.1	11.84	8.22	High	High	High	High	High	High	High	High	High	High	High	High	1
FALSE	High	Master Protein	Cre01.g005850.t1.2	0	32.098	40	7	21	7	187	20.6	6.39	56.41	7	0	1.634	0.0178433	0.0350659	75.9	124.1	18.54	12.49	High	High	High	High	High	High	High	High	High	High	High	High	1
FALSE	High	Master Protein	Cre10.g447300.t1.2	0	25.228	18	6	11	6	472	49.9	5.03	27.93	6	0	3.494	0.0178626	0.03507	44.5	155.5	32.6	7.92	High	High	High	High	High	High	High	High	High	High	High	High	1
FALSE	High	Master Protein	Cre11.g467529.t1.1	0	62.926	17	18	30	18	1557	154.7	6.99	83.62	18	0	1.219	0.0179832	0.0352405	90.1	109.9	5.52	6.77	High	High	High	High	High	High	High	High	High	High	High	High	1
FALSE	Medium	Master Protein	Cre10.g466700.t1.1	0.042	2.145	5	1	1	1	331	36.2	5.29	0	1	0	1.737	0.0179841	0.0352405	73.1	126.9	21.37	21.15	Not Found	Not Found	Not Found	High	High	High	Not Found	Not Found	Not Found	High	High	High	1
FALSE	High	Master Protein	Cre12.g531800.t1.1	0	94.046	55	21	101	21	507	54.6	7.24	306.38	21	0	0.737	0.0180384	0.0353129	115.2	84.8	10.36	6.74	High	High	High	High	High	High	High	High	High	High	High	High	1	Phospho [T237]
FALSE	High	Master Protein	Cre03.g205900.t1.2	0	7.498	5	2	4	2	390	42.6	5.02	10.17	2	0	2.763	0.018085	0.0353702	53.1	146.9	31.58	12.41	High	High	High	High	High	High	High	High	High	High	High	High	1
FALSE	High	Master Protein	Cre05.g234640.t1.1	0	164.226	21	48	92	47	3529	347.9	8.38	264.51	48	1	1.391	0.0181777	0.0354491	83.7	116.3	11.56	5.97	High	High	High	High	High	High	High	High	High	High	High	High	1
FALSE	High	Master Protein	Cre06.g298100.t1.2	0	21.01	39	6	13	6	119	13	7.28	37.23	6	0	1.393	0.0182606	0.0355766	83.6	116.4	10.91	5.59	High	High	High	High	High	High	High	High	High	High	High	High	1
FALSE	High	Master Protein	Cre13.g605650.t1.2	0	32.16	27	10	20	10	504	53	5.82	51.13	10	0	1.351	0.0183234	0.0356649	85.1	114.9	7.55	8.83	High	High	High	High	High	High	High	High	High	High	High	High	1
FALSE	Medium	Master Protein	Cre03.g175700.t1.2	0.011	2.961	2	1	1	1	683	69.6	6.39	2.88	1	0	4.095	0.0183429	0.0356687	39.3	160.7	35.41	6.89	Not Found	Not Found	Not Found	High	High	High	Not Found	Not Found	Not Found	High	High	High	1
FALSE	High	Master Protein	Cre13.g571700.t1.1	0	79.356	45	19	47	19	504	56.2	6.37	136.63	19	0	1.42	0.0183979	0.0357414	82.7	117.3	10.56	9.2	High	High	High	High	High	High	High	High	High	High	High	High	1
FALSE	High	Master Protein	Cre01.g050650.t1.2	0	23.925	8	7	15	7	1612	157.7	8.51	48.74	7	0	1.631	0.0185777	0.0360221	76	124	11.93	2.49	High	High	High	High	High	High	High	High	High	High	High	High	1
FALSE	High	Master Protein	Cre12.g534200.t1.1	0	7.07	6	3	4	3	840	82.4	6.28	8.58	3	0	1.671	0.0186183	0.0360664	74.9	125.1	14.13	3.26	Not Found	Not Found	Not Found	High	High	High	Not Found	High	Not Found	High	High	High	1
FALSE	High	Master Protein	Cre06.g278219.t1.1	0	90.269	25	26	52	26	1560	157.7	9.35	146.39	26	0	0.705	0.0188249	0.0363972	117.3	82.7	14.46	9.72	High	High	High	High	High	High	High	High	High	High	High	High	1
FALSE	High	Master Protein	Cre17.g731500.t1.2	0	38.298	21	11	21	11	710	72.7	6.76	55.61	11	0	0.744	0.0189539	0.0366117	114.7	85.3	9.71	8.23	High	High	High	High	High	High	High	High	High	High	High	High	1
FALSE	High	Master Protein	Cre16.g657350.t1.2	0	16.799	17	7	8	6	416	46.4	6.67	16.98	7	1	0.615	0.0190846	0.0367596	123.9	76.1	5.17	16	High	High	High	High	High	High	High	High	High	High	High	High	1
FALSE	High	Master Protein	Cre17.g724750.t1.2	0	26.863	56	8	17	8	186	19.8	4.88	42.75	8	0	0.7	0.0191396	0.0368306	117.7	82.3	12.23	10.57	High	High	High	High	High	High	High	High	High	High	High	High	1
FALSE	High	Master Protein	Cre12.g528250.t1.1	0	45.183	14	17	31	17	1622	169.2	9.1	70.46	17	0	1.477	0.019241	0.0369908	80.8	119.2	15.31	10.13	High	High	High	High	High	High	High	High	High	High	High	High	1	Phospho [S50]
FALSE	High	Master Protein	Cre08.g370850.t1.1	0	14.727	33	5	8	5	187	21.1	7.36	17.11	5	0	1.692	0.0193444	0.0371544	74.3	125.7	14.58	3.66	High	High	High	High	High	High	High	High	High	High	High	High	1
FALSE	High	Master Protein	Cre08.g364300.t1.2	0	110.931	52	24	76	24	770	80	5.69	226.58	24	0	0.753	0.0193888	0.0372046	114.1	85.9	12.04	8.02	High	High	High	High	High	High	High	High	High	High	High	High	1
FALSE	High	Master Protein	Cre03.g205950.t1.1	0	11.605	11	4	5	4	512	54.8	8.78	11.47	4	0	1.173	0.0197744	0.037873	92.1	107.9	5.42	2.07	High	High	High	High	High	High	High	High	High	High	High	High	1
FALSE	High	Master Protein	Cre04.g229350.t1.2	0	13.887	14	5	8	5	459	47.3	6.15	21.96	5	0	2.035	0.0199515	0.0380776	65.9	134.1	21.8	7.59	High	High	High	High	High	High	High	High	High	High	High	High	1
FALSE	High	Master Protein	Cre17.g699050.t1.1	0.001	4.866	3	2	2	2	1268	120.5	9.23	4.77	2	0	2.31	0.0199561	0.0380776	60.4	139.6	25.98	9.77	Not Found	Not Found	Not Found	High	High	High	Not Found	Not Found	Not Found	High	High	High	1
FALSE	High	Master Protein	Cre16.g667350.t1.1	0	17.824	3	5	9	5	2968	301.8	9.28	27.87	5	0	0.765	0.0200405	0.0382028	113.3	86.7	8.43	7.99	High	High	High	High	High	High	High	High	High	High	High	High	1
FALSE	High	Master Protein	Cre01.g009500.t1.2	0	70.344	37	21	51	21	764	82.6	6.89	140.05	21	0	0.799	0.0201889	0.0384448	111.2	88.8	8.36	7.02	High	High	High	High	High	High	High	High	High	High	High	High	1	Phospho [S600; S602]
FALSE	High	Master Protein	Cre17.g700133.t1.1	0	25.136	14	8	14	8	733	77.2	9.06	37.62	8	0	1.875	0.0202312	0.0384448	69.6	130.4	20.35	13.26	High	High	High	High	High	High	High	High	High	High	High	High	1
FALSE	High	Master Protein	Cre07.g314800.t1.2	0	131.567	31	38	75	38	2147	203.9	4.96	221.04	38	0	0.8	0.0202814	0.0384448	111.1	88.9	9.04	8.49	High	High	High	High	High	High	High	High	High	High	High	High	1
FALSE	High	Master Protein	Cre08.g372850.t1.2	0	9.482	20	4	9	4	227	25.8	4.63	18.64	4	0	1.837	0.0202974	0.0384448	70.5	129.5	17.86	6	High	High	High	High	High	High	High	High	High	High	High	High	1
FALSE	High	Master Protein	Cre02.g098450.t1.2	0	20.505	18	6	12	6	462	50	8.65	29.46	6	0	2.556	0.0204137	0.0385528	56.2	143.8	29.17	10.85	High	High	High	High	High	High	High	High	High	High	High	High	1
FALSE	High	Master Protein	Cre04.g219450.t1.2	0	19.437	43	7	15	7	239	26	7.62	39.17	7	0	1.871	0.0204339	0.0385553	69.7	130.3	22.8	19.57	High	High	High	High	High	High	High	High	High	High	High	High	1
FALSE	High	Master Protein	Cre12.g499500.t1.1	0	25.087	27	8	18	7	357	40.8	6.64	42.53	8	1	1.857	0.0205941	0.0388215	70	130	20.01	12.65	High	High	High	High	High	High	High	High	High	High	High	High	1
FALSE	High	Master Protein	Cre05.g238950.t1.1	0.003	4.309	6	2	3	2	263	27.7	5.16	4.68	2	0	2.671	0.0209774	0.0394877	54.5	145.5	29.92	7.73	High	High	High	High	High	High	High	High	High	High	High	High	1
FALSE	High	Master Protein	Cre12.g530750.t1.1	0	10.446	11	3	4	3	523	52.7	6.65	11.33	3	0	2.111	0.0209863	0.0394877	64.3	135.7	23.34	7.83	High	High	High	High	High	High	High	High	High	High	High	High	1
FALSE	High	Master Protein	Cre07.g350350.t1.2	0	67.799	20	18	51	18	1301	133.9	4.73	121.89	18	0	0.834	0.0211219	0.039706	109	91	7.98	7.69	High	High	High	High	High	High	High	High	High	High	High	High	1
FALSE	Low	Master Protein	Cre01.g045601.t1.2	0.095	1.591	0	1	1	1	1627	168.5	5.57	2.29	1	0	0.713	0.0211605	0.0397233	116.8	83.2	14	13.44	High	High	High	Not Found	Not Found	Not Found	High	High	High	Not Found	Not Found	Not Found	1
FALSE	High	Master Protein	Cre06.g289600.t1.2	0	84.572	22	27	54	27	1851	181	9.23	154.71	27	0	1.299	0.0211702	0.0397233	87	113	7.07	8.61	High	High	High	High	High	High	High	High	High	High	High	High	1
FALSE	High	Master Protein	Cre03.g157100.t1.1	0	11.773	9	5	8	5	612	64.3	8.03	16.4	5	0	0.63	0.021259	0.0398533	122.7	77.3	15.29	4.95	High	High	High	High	High	High	High	High	High	High	High	High	1
FALSE	High	Master Protein	Cre06.g278168.t1.1	0	29.784	31	7	14	7	324	34.2	5.17	40.4	7	0	1.566	0.0214212	0.0401204	78	122	12.39	9.9	High	High	High	High	High	High	High	High	High	High	High	High	1
FALSE	High	Master Protein	Cre17.g719450.t1.1	0.001	5.138	3	2	2	1	780	82.2	9.14	4.71	2	0	2.977	0.0216945	0.0405619	50.3	149.7	33	10.11	Not Found	Not Found	Not Found	High	High	High	Not Found	Not Found	Not Found	High	High	High	1
FALSE	High	Master Protein	Cre01.g004157.t1.2	0	136.354	20	40	84	26	2562	271	7.2	229.86	40	0	0.667	0.0216968	0.0405619	120	80	13.75	11.03	High	High	High	High	High	High	High	High	High	High	High	High	1
FALSE	High	Master Protein	Cre04.g221450.t1.2	0.007	3.609	3	1	1	1	756	79.6	7.59	3.78	1	0	0.414	0.021856	0.0406753	141.5	58.5	12.61	29.24	Not Found	Not Found	Not Found	High	High	High	Not Found	Not Found	Not Found	High	High	High	1
FALSE	High	Master Protein	Cre06.g278230.t2.1	0	8.739	4	3	4	3	996	102.7	9.33	10.68	3	0	1.633	0.0217881	0.0406753	76	124	18.69	11.08	High	High	High	High	High	High	High	High	High	High	High	High	1
FALSE	High	Master Protein	Cre12.g522100.t1.1	0.004	4.272	7	2	2	2	350	36.7	7.28	2.97	2	0	2.224	0.0218078	0.0406753	62	138	26.22	11.17	Not Found	Not Found	Not Found	High	High	High	Not Found	Not Found	Not Found	High	High	High	1
FALSE	High	Master Protein	Cre11.g468300.t1.2	0	20.316	43	6	10	6	192	21.9	7.42	21.51	6	0	1.438	0.0218963	0.0407103	82	118	10.36	1.19	High	High	High	High	High	High	High	High	High	High	High	High	1
FALSE	High	Master Protein	Cre01.g020650.t1.1	0	47.304	23	14	26	14	1253	118.8	9.66	69.26	14	0	1.337	0.0219483	0.0407698	85.6	114.4	10.2	7.97	High	High	High	High	High	High	High	High	High	High	High	High	1
FALSE	High	Master Protein	Cre13.g583600.t1.2	0	6.974	5	3	5	3	934	99.8	6.84	12.96	3	0	4.777	0.0219751	0.0407822	34.6	165.4	48.08	15.6	High	High	High	High	High	High	High	High	High	High	High	High	1
FALSE	High	Master Protein	Cre10.g457850.t1.2	0	10.077	27	4	11	4	202	21.1	8.25	19.02	4	0	1.511	0.0220563	0.0408956	79.6	120.4	13.97	6.96	High	High	High	High	High	High	High	High	High	High	High	High	1
FALSE	High	Master Protein	Cre01.g053288.t1.2	0	24.6	24	9	21	9	453	46.2	6.04	47.35	9	0	2.271	0.0221089	0.0409186	61.1	138.9	26.28	12.37	High	High	High	High	High	High	High	High	High	High	High	High	1
FALSE	High	Master Protein	Cre02.g120100.t1.2	0	20.467	32	6	11	6	185	20.6	9.26	25.75	6	0	0.735	0.0221979	0.0410087	115.3	84.7	11.6	6.12	High	High	High	High	High	High	High	High	High	High	High	High	1
FALSE	Medium	Master Protein	Cre09.g389949.t1.1	0.016	2.629	2	1	3	1	425	44.4	7.97	8.14	1	0	1.255	0.0222371	0.0410438	88.7	111.3	6.28	7.35	High	High	High	High	High	High	High	High	High	High	High	High	1
FALSE	High	Master Protein	Cre16.g662200.t1.1	0	10.583	15	3	5	3	275	30.3	6.18	15.02	3	0	1.782	0.0223678	0.0411677	71.9	128.1	18.88	8.79	High	High	High	High	High	High	High	High	High	High	High	High	1
FALSE	High	Master Protein	Cre02.g089950.t1.2	0	40.933	79	9	30	9	135	15.6	5.14	78.92	9	0	1.388	0.0224271	0.0411677	83.8	116.2	11.02	10.55	High	High	High	High	High	High	High	High	High	High	High	High	1
FALSE	High	Master Protein	Cre01.g029750.t1.1	0	232.323	81	44	292	44	1747	187.5	6.55	710.88	44	0	0.753	0.0223938	0.0411677	114.1	85.9	10.68	6.8	High	High	High	High	High	High	High	High	High	High	High	High	1
FALSE	High	Master Protein	Cre16.g677205.t1.1	0	16.775	3	5	9	3	2326	239.9	5.27	22.95	5	1	0.415	0.0224459	0.0411677	141.3	58.7	3.96	24.78	High	High	High	High	High	High	High	High	High	High	High	High	1
FALSE	High	Master Protein	Cre01.g039200.t1.2	0	57.258	70	10	41	10	192	21.3	5.6	131.38	10	0	1.432	0.0226371	0.041481	82.2	117.8	12.11	9	High	High	High	High	High	High	High	High	High	High	High	High	1
FALSE	High	Master Protein	Cre12.g518400.t1.2	0.005	3.945	7	1	2	1	285	30.4	8.21	9.35	1	0	0.142	0.0228066	0.041754	175.1	24.9	18.72	27.17	Not Found	Not Found	Not Found	High	High	High	Not Found	Not Found	Not Found	High	High	Not Found	1
FALSE	High	Master Protein	Cre10.g454700.t1.2	0	7.012	5	3	6	3	898	86.8	9.69	16.59	3	0	1.209	0.0229172	0.0419188	90.5	109.5	5.45	1.57	High	High	High	High	High	High	High	High	High	High	High	High	1
FALSE	High	Master Protein	Cre10.g424600.t1.1	0	108.299	25	35	71	35	1919	197	7.14	182.82	35	0	0.791	0.0232104	0.0424169	111.7	88.3	9.26	9.32	High	High	High	High	High	High	High	High	High	High	High	High	1
FALSE	Medium	Master Protein	Cre02.g141450.t1.2	0.012	2.864	7	1	2	1	163	18.2	6.32	4.26	1	0	2.303	0.0235011	0.0428711	60.5	139.5	24.93	6.38	High	High	High	High	High	High	High	High	High	High	High	High	1
FALSE	High	Master Protein	Cre06.g279700.t1.1	0	19.193	7	7	12	7	3831	408.8	7.59	26.74	7	0	0.189	0.0234914	0.0428711	168.2	31.8	7.04	46.55	High	High	High	High	High	High	High	High	High	High	High	High	1
FALSE	High	Master Protein	Cre09.g387171.t1.1	0	15.897	24	6	12	6	310	35	6.87	30.07	6	0	1.197	0.0236515	0.0431068	91	109	7.86	4.16	High	High	High	High	High	High	High	High	High	High	High	High	1
FALSE	High	Master Protein	Cre03.g208000.t1.1	0.001	5.102	13	2	4	2	123	12.8	8.16	10.46	2	0	1.461	0.0236841	0.0431275	81.3	118.7	14.42	8.54	High	High	High	High	High	High	High	High	High	High	High	High	1
FALSE	High	Master Protein	Cre02.g109550.t1.2	0	17.938	21	6	13	6	379	40.3	6.14	29.17	6	0	1.665	0.0239039	0.0434889	75	125	17.44	4.43	High	High	High	High	High	High	High	High	High	High	High	High	1
FALSE	High	Master Protein	Cre07.g324350.t1.1	0	32.278	22	9	18	9	534	54.1	9.6	45.88	9	0	0.795	0.0239415	0.0435184	111.4	88.6	9.15	5.44	High	High	High	High	High	High	High	High	High	High	High	High	1
FALSE	High	Master Protein	Cre01.g022750.t1.1	0	176.05	32	50	105	50	2577	251.6	5.19	320.35	50	0	0.793	0.0243207	0.0441682	111.5	88.5	8.85	6.12	High	High	High	High	High	High	High	High	High	High	High	High	1
FALSE	High	Master Protein	Cre09.g395800.t1.2	0	10.622	16	3	9	3	162	17.9	5.14	15.35	3	0	1.552	0.0247791	0.0449606	78.4	121.6	4.89	12.1	High	High	High	High	High	High	High	High	High	High	High	High	1
FALSE	Medium	Master Protein	Cre09.g402900.t1.1	0.01	3.308	1	1	1	1	1603	150.2	7.66	2.36	1	0	0.632	0.0250477	0.0453601	122.5	77.5	15.53	9.91	Not Found	Not Found	Not Found	High	High	High	Not Found	Not Found	Not Found	High	High	High	1
FALSE	High	Master Protein	Cre11.g467556.t1.1	0	16.612	6	6	8	6	1472	145.3	5.8	20.66	6	0	1.576	0.0250662	0.0453601	77.7	122.3	17.14	12.57	High	High	High	High	High	High	High	High	High	High	High	High	1
FALSE	High	Master Protein	Cre04.g216902.t1.1	0	24.785	26	8	16	8	403	44.3	6.79	33.7	8	0	1.268	0.0250427	0.0453601	88.2	111.8	7.29	8.75	High	High	High	High	High	High	High	High	High	High	High	High	1
FALSE	High	Master Protein	Cre01.g002550.t1.1	0	48.937	38	13	28	13	393	42.9	7.64	80.19	13	0	0.686	0.0252731	0.0456937	118.6	81.4	12.54	6.93	High	High	High	High	High	High	High	High	High	High	High	High	1	Phospho [S57]
FALSE	High	Master Protein	Cre01.g004300.t1.2	0.003	4.399	5	2	3	2	578	64.9	6.67	8.9	2	0	1.361	0.0253135	0.0457262	84.7	115.3	10.52	15.48	High	High	High	High	High	High	High	High	High	High	High	High	1
FALSE	Medium	Master Protein	Cre17.g699900.t1.2	0.017	2.605	4	1	1	1	367	40.9	6.46	0	1	0	1.95	0.0253832	0.0457348	67.8	132.2	17.79	29.86	Not Found	Not Found	Not Found	High	High	High	Not Found	Not Found	Not Found	High	High	High	1
FALSE	High	Master Protein	Cre09.g402478.t1.1	0	22.947	9	7	9	7	1480	146	9.85	26.82	7	0	0.579	0.025367	0.0457348	126.7	73.3	23.38	23.61	High	High	High	High	High	High	High	High	High	High	High	High	1
FALSE	High	Master Protein	Cre16.g652400.t1.2	0	260.651	32	73	177	73	2863	302.9	6.67	492.24	73	0	0.789	0.0254082	0.0457348	111.8	88.2	10.08	8.73	High	High	High	High	High	High	High	High	High	High	High	High	1
FALSE	High	Master Protein	Cre02.g142166.t1.1	0	43.232	7	18	27	17	3198	340.6	7.77	61.24	18	0	0.592	0.0255445	0.0458584	125.6	74.4	10.74	18.75	High	High	High	High	High	High	High	High	High	High	High	High	1
FALSE	High	Master Protein	Cre11.g477100.t1.2	0	62.427	43	20	64	20	574	58.6	4.49	178.3	20	0	0.775	0.0255844	0.0458894	112.7	87.3	12.01	9.28	High	High	High	High	High	High	High	High	High	High	High	High	1
FALSE	High	Master Protein	Cre13.g575701.t1.1	0.001	4.925	15	1	6	1	68	7	7.56	13.88	1	0	0.756	0.0256683	0.0459994	113.9	86.1	8.87	9.78	High	High	High	High	High	High	High	High	High	High	High	High	1
FALSE	High	Master Protein	Cre06.g278170.t1.1	0	10.879	4	4	7	4	1299	133.1	5.38	13.53	4	0	0.564	0.0257768	0.0461532	127.9	72.1	21.17	19.65	High	High	High	High	High	High	Not Found	Not Found	Not Found	High	High	High	1
FALSE	High	Master Protein	Cre16.g674650.t1.2	0	15.045	38	5	10	5	195	20.7	5.85	26.21	5	0	1.855	0.0259513	0.0464247	70.1	129.9	19.77	4.85	High	High	High	High	High	High	High	High	High	High	High	High	1
FALSE	High	Master Protein	Cre09.g403200.t1.2	0	35.393	36	9	22	9	230	26.6	5.58	55.57	9	0	0.692	0.0260874	0.0466272	118.2	81.8	11.97	12.95	High	High	High	High	High	High	High	High	High	High	High	High	1
FALSE	Medium	Master Protein	Cre17.g735250.t1.2	0.03	2.345	6	1	2	1	203	20.2	9.51	5.18	1	0	0.592	0.026132	0.046666	125.6	74.4	15.94	20.36	Not Found	Not Found	Not Found	High	High	High	Not Found	Not Found	Not Found	High	High	High	1
FALSE	High	Master Protein	Cre10.g463026.t1.1	0	28.252	7	9	13	9	2003	202.6	5.17	38.1	9	0	0.843	0.0261957	0.0467387	108.5	91.5	7.54	7.46	High	High	High	High	High	High	High	High	High	High	High	High	1
FALSE	High	Master Protein	Cre03.g144767.t1.1	0	12.507	14	4	5	4	339	35.3	5.19	14.53	4	0	1.48	0.0263254	0.0469288	80.6	119.4	12.7	14.28	High	High	High	High	High	High	High	High	High	High	High	High	1
FALSE	Medium	Master Protein	Cre08.g359750.t2.1	0.011	3.042	8	2	3	2	190	22.1	10.45	2.57	2	0	0.27	0.0264512	0.0470707	157.5	42.5	7.38	38.25	High	High	High	High	High	High	High	High	High	High	High	High	1
FALSE	High	Master Protein	Cre04.g219250.t1.2	0	106.214	79	30	100	30	454	50.4	5.29	244.71	30	0	1.481	0.0264302	0.0470707	80.6	119.4	13.29	9.01	High	High	High	High	High	High	High	High	High	High	High	High	1
FALSE	High	Master Protein	Cre06.g291400.t1.1	0	14.532	16	5	8	5	360	38.5	6.6	22.66	5	0	1.589	0.0266131	0.0473173	77.3	122.7	16.21	3.47	High	High	High	High	High	High	High	High	High	High	High	High	1
FALSE	High	Master Protein	Cre16.g689600.t1.2	0	88.181	59	23	54	23	308	35.6	5.83	155.48	23	0	0.792	0.0267932	0.047596	111.6	88.4	10.15	6.52	High	High	High	High	High	High	High	High	High	High	High	High	1
FALSE	High	Master Protein	Cre13.g582350.t1.1	0	13.762	17	5	8	5	499	51.9	4.82	25.12	5	0	2.742	0.0268611	0.047675	53.4	146.6	30.04	5.31	High	High	High	High	Not Found	Not Found	High	High	High	High	High	High	1
FALSE	High	Master Protein	Cre06.g259200.t1.1	0.003	4.544	3	2	4	2	599	63.4	8.62	7.29	2	0	1.41	0.0269218	0.047741	83	117	14.94	15.54	High	High	High	High	High	High	High	High	High	High	High	High	1
FALSE	High	Master Protein	Cre01.g016556.t1.1	0.01	3.351	8	1	2	1	284	31.3	4.73	5.4	1	0	1.8	0.0270728	0.047938	71.4	128.6	22.03	6.85	High	High	High	High	High	High	High	High	High	High	High	High	1
FALSE	High	Master Protein	Cre17.g731050.t1.2	0	13.06	18	5	5	5	382	40.9	7.11	12.36	5	0	2.659	0.02708	0.047938	54.7	145.3	33.53	11.65	High	High	High	High	High	High	High	High	High	High	High	High	1
FALSE	High	Master Protein	Cre17.g704850.t1.2	0	29.516	49	10	20	10	181	19.7	6.34	43.52	10	0	1.526	0.0274187	0.0484953	79.2	120.8	14.53	10.7	High	High	High	High	High	High	High	High	High	High	High	High	1
FALSE	High	Master Protein	Cre01.g010400.t1.2	0	32.262	41	7	25	7	187	20.4	5.27	73.63	7	0	0.752	0.0274963	0.0485903	114.1	85.9	12.06	7.48	High	High	High	High	High	High	High	High	High	High	High	High	1
FALSE	High	Master Protein	Cre02.g108450.t1.2	0	61.853	78	13	44	13	139	15.2	9.95	98.51	13	0	0.78	0.0277097	0.048925	112.4	87.6	11.01	7.47	High	High	High	High	High	High	High	High	High	High	High	High	1
FALSE	Low	Master Protein	Cre06.g283400.t1.2	0.113	1.485	3	1	3	1	644	71.3	6.84	9.3	1	0	2.795	0.0281425	0.0496459	52.7	147.3	33.92	10.97	High	High	High	High	High	High	High	High	High	High	High	High	1
FALSE	High	Master Protein	Cre02.g087000.t1.1	0	157.964	31	42	90	42	2242	221.2	5.39	292.77	42	0	0.773	0.0282812	0.0497612	112.8	87.2	11.75	8.47	High	High	High	High	High	High	High	High	High	High	High	High	1
FALSE	High	Master Protein	Cre10.g444000.t1.2	0	9.261	17	4	5	4	302	34.2	8.62	12.57	4	0	1.269	0.0282705	0.0497612	88.1	111.9	7.37	2.31	Not Found	Not Found	Not Found	High	High	High	Not Found	Not Found	Not Found	High	High	High	1
FALSE	High	Master Protein	Cre02.g141950.t1.1	0.001	5.179	7	2	2	2	396	43.5	5.08	4.7	2	0	1.983	0.0285035	0.050109	67.1	132.9	26.06	20.13	Not Found	Not Found	Not Found	High	High	High	Not Found	Not Found	Not Found	High	High	High	1
FALSE	High	Master Protein	Cre16.g665364.t1.1	0	31.835	28	12	25	12	465	49.5	7.44	56.04	12	0	1.359	0.0288301	0.0505958	84.8	115.2	9.02	9.8	High	High	High	High	High	High	High	High	High	High	High	High	1
FALSE	High	Master Protein	Cre17.g738050.t1.2	0	16.414	24	2	15	2	137	14.2	7.24	64.22	2	0	0.81	0.0288266	0.0505958	110.5	89.5	9.14	6.13	High	High	High	High	High	High	High	High	High	High	High	High	1
FALSE	High	Master Protein	Cre12.g549852.t1.1	0	6.922	9	2	3	2	263	27.4	7.58	8.86	2	0	1.77	0.0288884	0.0506544	72.2	127.8	21.02	7.07	High	High	High	High	High	High	High	High	High	High	High	High	1
FALSE	High	Master Protein	Cre06.g291450.t1.2	0	18.067	12	6	9	6	881	86.8	10.05	26.31	6	0	0.578	0.0290555	0.0508597	126.7	73.3	4.98	17.04	High	High	High	High	High	High	High	High	High	High	High	High	1
FALSE	High	Master Protein	Cre13.g563700.t1.1	0	92.655	19	28	53	28	2328	232	6.68	165.08	28	0	0.781	0.0291376	0.0509595	112.3	87.7	9.37	7.13	High	High	High	High	High	High	High	High	High	High	High	High	1
FALSE	High	Master Protein	Cre07.g352500.t1.1	0	34.455	9	12	21	12	1753	170.2	9.36	49.14	12	0	1.203	0.0292766	0.0511587	90.8	109.2	6.7	10.56	High	High	High	High	High	High	High	High	High	High	High	High	1
FALSE	High	Master Protein	Cre13.g585350.t1.2	0	13.577	20	3	5	3	226	23.8	7.06	15.17	3	0	1.546	0.029475	0.0514611	78.5	121.5	1.48	12.43	High	High	High	High	High	High	High	High	High	High	High	High	1
FALSE	High	Master Protein	Cre10.g432800.t1.2	0	16.611	25	6	13	6	279	30.7	5.16	25.11	6	0	1.38	0.0295734	0.051516	84	116	8.78	9.03	High	High	High	High	High	High	High	High	High	High	High	High	1
FALSE	High	Master Protein	Cre01.g030500.t1.2	0	62.759	19	17	36	17	1265	135.1	7.65	104.82	17	0	0.776	0.0295706	0.051516	112.6	87.4	11.43	6.01	High	High	High	High	High	High	High	High	High	High	High	High	1
FALSE	High	Master Protein	Cre17.g708000.t1.1	0	89.298	17	30	49	28	2126	235.2	8.38	112.4	30	0	0.724	0.0295825	0.051516	116	84	12.22	6.44	High	High	High	High	High	High	High	High	High	High	High	High	1
FALSE	High	Master Protein	Cre07.g324500.t1.2	0.007	3.538	2	1	2	1	665	70	7.52	5.03	1	0	0.262	0.0297159	0.0517042	158.5	41.5	5.34	42.01	High	High	High	High	High	High	High	Not Found	Not Found	High	High	High	1
FALSE	High	Master Protein	Cre01.g025350.t1.2	0	47.631	71	11	32	11	189	20.1	6.54	87.2	11	0	1.489	0.0297437	0.0517083	80.4	119.6	15.97	9.45	High	High	High	High	High	High	High	High	High	High	High	High	1
FALSE	High	Master Protein	Cre08.g371000.t1.1	0	49.255	18	15	28	15	1320	130.2	9.66	77.12	15	0	1.648	0.0299162	0.0519637	75.5	124.5	16.46	4.91	High	High	High	High	High	High	High	High	High	High	High	High	1
FALSE	High	Master Protein	Cre16.g680300.t1.2	0	25.289	36	7	17	7	351	37.3	8.76	46.92	7	0	0.73	0.0300128	0.0520585	115.6	84.4	12.62	8.02	High	High	High	High	High	High	High	High	High	High	High	High	1
FALSE	High	Master Protein	Cre11.g467580.t1.1	0	216.251	37	57	113	57	2613	249.3	4.73	340.06	57	0	0.786	0.0300219	0.0520585	112	88	9.62	6.63	High	High	High	High	High	High	High	High	High	High	High	High	1
FALSE	High	Master Protein	Cre01.g051050.t1.2	0	92.442	46	24	63	24	758	81.3	8.62	188.14	24	0	0.788	0.0302797	0.0524068	111.9	88.1	10.57	5.93	High	High	High	High	High	High	High	High	High	High	High	High	1
FALSE	High	Master Protein	Cre16.g694402.t1.1	0	11.841	9	2	7	2	335	34.6	6.57	21.86	2	0	1.666	0.0302642	0.0524068	75	125	22.48	13.1	High	High	High	High	High	High	High	High	High	High	High	High	1
FALSE	High	Master Protein	Cre02.g115200.t1.2	0.007	3.563	8	1	1	1	147	16.4	10.43	2.99	1	0	0.44	0.0303215	0.0524068	138.9	61.1	11.37	30.12	High	High	High	Not Found	Not Found	Not Found	High	High	High	Not Found	Not Found	Not Found	1
FALSE	High	Master Protein	Cre11.g467611.t1.1	0	32.984	31	9	19	9	524	55.6	7.06	55.97	9	0	0.768	0.0303259	0.0524068	113.1	86.9	7.38	10.77	High	High	High	High	High	High	High	High	High	High	High	High	1
FALSE	High	Master Protein	Cre13.g563006.t1.2	0	23.898	21	8	14	8	710	69.6	10.76	38.59	8	0	0.594	0.0306633	0.0529	125.5	74.5	12.69	17.45	High	High	High	High	High	High	High	High	High	High	High	High	1	Phospho [T214]
FALSE	High	Master Protein	Cre07.g328900.t1.2	0	118.257	58	33	92	33	484	54	6.21	201.43	33	0	1.372	0.0308452	0.0530964	84.3	115.7	11.45	9.18	High	High	High	High	High	High	High	High	High	High	High	High	1	Phospho [S7]
FALSE	High	Master Protein	Cre17.g706250.t1.1	0	30.094	11	10	16	10	1331	134.6	5.6	49.26	10	0	0.19	0.0308554	0.0530964	168	32	8.58	50.58	High	High	High	High	High	High	High	High	High	High	High	High	1
FALSE	High	Master Protein	Cre14.g612500.t1.2	0	6.586	4	2	4	2	567	59	5.96	13.42	2	0	2.823	0.0308347	0.0530964	52.3	147.7	34.18	9.45	High	High	High	High	High	High	High	High	High	High	High	High	1
FALSE	High	Master Protein	Cre11.g475450.t1.2	0	9.369	9	3	6	3	444	45.7	4.64	15.05	3	0	3.985	0.0313698	0.0539359	40.1	159.9	47.73	17.78	High	High	High	High	High	High	High	High	High	High	High	High	1
FALSE	High	Master Protein	Cre17.g723450.t2.1	0	172.407	40	46	98	46	1807	184.8	5.73	305.52	46	0	0.774	0.0315242	0.0541557	112.7	87.3	10.87	6.17	High	High	High	High	High	High	High	High	High	High	High	High	1
FALSE	High	Master Protein	Cre16.g659400.t1.1	0	10.155	6	3	8	3	558	61.3	6.44	12.61	3	0	1.617	0.0317363	0.0542907	76.4	123.6	16.81	7.38	High	High	High	High	High	High	High	High	High	High	High	High	1
FALSE	High	Master Protein	Cre03.g165900.t1.1	0	20.732	39	8	12	8	304	33.8	6.61	29.56	8	0	0.718	0.0316742	0.0542907	116.4	83.6	13.2	8.74	High	High	High	High	High	High	High	High	High	High	High	High	1
FALSE	High	Master Protein	Cre14.g622901.t1.1	0	46.271	22	15	34	15	845	87.6	6.6	95.65	15	0	1.277	0.0316847	0.0542907	87.8	112.2	9.59	8.66	High	High	High	High	High	High	High	High	High	High	High	High	1
FALSE	High	Master Protein	Cre08.g358562.t1.1	0	8.82	20	3	4	3	216	22.8	7.18	11.16	3	0	1.511	0.0316615	0.0542907	79.6	120.4	18.48	24.19	High	High	High	High	High	High	High	High	High	High	High	High	1
FALSE	High	Master Protein	Cre17.g742300.t1.1	0	39.899	63	12	30	11	219	24.8	6.32	69.1	12	0	1.373	0.0319004	0.0545256	84.3	115.7	11.86	6.76	High	High	High	High	High	High	High	High	High	High	High	High	1
FALSE	High	Master Protein	Cre06.g305000.t1.2	0	26.249	24	8	13	8	508	51.5	6.87	45.07	8	0	1.629	0.032045	0.0547267	76.1	123.9	17.12	10.89	High	High	High	High	High	High	High	High	High	High	High	High	1
FALSE	High	Master Protein	Cre16.g662951.t1.2	0	28.42	8	10	16	9	1591	171	6.67	44.81	10	0	1.567	0.0321805	0.054912	77.9	122.1	5.83	14.56	High	High	High	High	High	High	High	High	High	High	High	High	1
FALSE	High	Master Protein	Cre16.g674300.t1.1	0	61.345	63	16	36	16	309	32.6	7.59	103.98	16	0	1.308	0.0324839	0.0553832	86.6	113.4	7.05	9.27	High	High	High	High	High	High	High	High	High	High	High	High	1
FALSE	High	Master Protein	Cre06.g264050.t1.2	0	7.749	13	2	3	2	251	26.7	5.95	11.49	2	0	1.952	0.0325287	0.0554133	67.7	132.3	25.79	16.49	High	High	Not Found	High	High	High	High	High	High	High	High	High	1
FALSE	High	Master Protein	Cre12.g553700.t1.2	0	13.635	36	5	11	5	215	24	6.23	29.43	5	0	1.559	0.0326845	0.0556321	78.1	121.9	14	10.06	High	High	High	High	High	High	High	High	High	High	High	High	1
FALSE	High	Master Protein	Cre14.g632350.t1.1	0	54.126	54	14	42	14	394	37.4	4.28	124.11	14	0	0.754	0.0330849	0.0562664	114	86	11.76	7.36	High	High	High	High	High	High	High	High	High	High	High	High	1
FALSE	High	Master Protein	Cre05.g234550.t1.2	0	46.001	31	12	34	12	377	41	8.75	96.61	12	0	1.593	0.0336159	0.0571218	77.1	122.9	19.65	6.88	High	High	High	High	High	High	High	High	High	High	High	High	1
FALSE	High	Master Protein	Cre16.g662750.t1.2	0	30.912	29	11	20	9	395	40	5.53	60.31	11	0	1.455	0.0339672	0.0576705	81.5	118.5	14.71	9.73	High	High	High	High	High	High	High	High	High	High	High	High	1
FALSE	High	Master Protein	Cre01.g036150.t1.2	0	34.068	22	12	18	12	854	86.1	8.57	49.01	12	0	1.264	0.0345421	0.0585977	88.3	111.7	9.51	8.4	High	High	High	High	High	High	High	High	High	High	High	High	1
FALSE	High	Master Protein	Cre06.g278300.t1.2	0	13.692	16	4	7	4	361	40	8.53	22.55	4	0	0.816	0.0347217	0.0588533	110.1	89.9	6.24	6.18	High	High	High	High	High	High	High	High	High	High	High	High	1
FALSE	High	Master Protein	Cre10.g421950.t1.2	0	45.589	26	14	35	14	755	82.2	6.39	98.45	14	0	1.354	0.0350878	0.0594243	85	115	9.79	9.88	High	High	High	High	High	High	High	High	High	High	High	High	1
FALSE	High	Master Protein	Cre08.g382620.t1.1	0	64.087	38	19	39	19	748	74.8	8.51	108.37	19	0	0.75	0.0351722	0.0595176	114.3	85.7	12.41	9.09	High	High	High	High	High	High	High	High	High	High	High	High	1
FALSE	High	Master Protein	Cre03.g187976.t1.1	0	20.34	20	8	12	8	336	35.7	6.73	15.89	8	0	1.36	0.0353989	0.0598516	84.8	115.2	14.92	5.38	High	High	High	High	High	High	High	High	High	High	High	High	1
FALSE	High	Master Protein	Cre10.g443750.t1.2	0	7.163	31	3	5	3	120	13.1	6.4	12.7	3	0	1.526	0.0355456	0.0599501	79.2	120.8	16.56	10.99	High	High	High	High	High	High	High	High	High	High	High	High	1
FALSE	High	Master Protein	Cre12.g540050.t1.2	0	51.239	15	17	30	17	2089	203.4	7.17	84.24	17	0	0.719	0.0355134	0.0599501	116.3	83.7	10.16	1.76	High	High	High	High	High	High	High	High	High	High	High	High	1
FALSE	High	Master Protein	Cre03.g158400.t1.2	0	42.172	20	15	28	15	909	95.9	6.4	70.3	15	0	0.674	0.0359944	0.0606566	119.5	80.5	11.01	16.44	High	High	High	High	High	High	High	High	High	High	High	High	1
FALSE	High	Master Protein	Cre07.g354850.t1.2	0	62.589	16	17	42	17	1405	146.6	9.17	106.2	17	0	0.812	0.0361145	0.0608088	110.3	89.7	9.44	10.17	High	High	High	High	High	High	High	High	High	High	High	High	1	Phospho [T1107]
FALSE	Medium	Master Protein	Cre17.g700050.t1.1	0.03	2.323	1	1	1	1	1346	131	8.87	2.88	1	0	1.497	0.0362715	0.0610225	80.1	119.9	13.66	18.89	High	High	High	Not Found	Not Found	Not Found	High	High	High	Not Found	Not Found	Not Found	1
FALSE	High	Master Protein	Cre17.g718500.t1.1	0	29.434	16	7	18	6	677	74	7.09	60.55	7	1	0.713	0.036374	0.0611444	116.7	83.3	11.73	7.32	High	High	High	High	High	High	High	High	High	High	High	High	1
FALSE	High	Master Protein	Cre13.g570200.t1.1	0	6.446	30	1	3	1	108	11.4	8.73	3.02	1	0	1.264	0.0365672	0.0614183	88.3	111.7	6.57	15	Not Found	Not Found	Not Found	High	High	High	High	High	High	High	High	High	1	Phospho [S92]
FALSE	High	Master Protein	Cre06.g305400.t1.2	0	20.273	17	6	12	6	730	70.5	9.8	39.16	6	0	0.639	0.0371695	0.0623271	122	78	13.27	2.59	High	High	High	High	High	High	High	High	High	High	High	High	1
FALSE	High	Master Protein	Cre12.g485050.t1.2	0	65.362	67	12	49	12	264	27.9	7.43	173.94	12	0	0.802	0.037169	0.0623271	111	89	9.61	6.57	High	High	High	High	High	High	High	High	High	High	High	High	1
FALSE	High	Master Protein	Cre16.g675450.t1.2	0	7.741	15	3	3	3	241	25.6	7.34	8.03	3	0	1.832	0.0374629	0.0627158	70.6	129.4	20.09	1.41	High	High	High	High	High	High	High	High	High	High	High	High	1
FALSE	High	Master Protein	Cre12.g499850.t1.1	0	15.464	18	5	9	5	401	43	6.46	26.57	5	0	2.287	0.0375044	0.0627335	60.8	139.2	31.51	6.46	High	High	High	High	High	High	High	High	High	High	High	High	1
FALSE	High	Master Protein	Cre06.g278087.t1.1	0	13.155	7	5	8	5	1438	153.6	5.74	20.79	5	0	1.334	0.0378286	0.0632238	85.7	114.3	17.41	10.67	High	High	High	High	High	High	High	High	High	High	High	High	1
FALSE	Low	Master Protein	Cre09.g388430.t1.1	0.115	1.472	1	1	3	1	1278	125.2	4.53	6.79	1	0	0.516	0.0383779	0.0640366	132	68	30.44	34.86	High	High	High	High	High	High	High	High	High	High	High	High	1	Phospho [Y569; S572]
FALSE	High	Master Protein	Cre06.g271050.t1.1	0	9.533	19	3	5	3	324	34.3	5.2	18.63	3	0	2.08	0.0383635	0.0640366	64.9	135.1	29.8	10.35	High	High	High	High	High	High	High	High	High	High	High	High	1
FALSE	High	Master Protein	Cre12.g486250.t1.2	0	64.119	65	12	55	12	181	20.6	6.95	127.85	12	0	0.777	0.0384918	0.0641741	112.6	87.4	11.35	7.22	High	High	High	High	High	High	High	High	High	High	High	High	1
FALSE	High	Master Protein	Cre12.g541150.t1.1	0	5.724	6	2	4	2	453	48	8.03	10.33	2	0	3.277	0.0385563	0.0641997	46.8	153.2	41.99	8.53	Not Found	Not Found	Not Found	High	High	High	High	High	High	High	High	High	1
FALSE	High	Master Protein	Cre12.g497750.t1.2	0	9.097	11	3	6	3	388	42.2	6.48	17.4	3	0	3.4	0.0385703	0.0641997	45.5	154.5	46.62	11.66	High	High	High	High	High	High	High	High	High	High	High	High	1
FALSE	High	Master Protein	Cre10.g432050.t1.2	0	28.972	38	9	16	9	315	34.1	9.91	36.13	9	0	1.466	0.0386628	0.064301	81.1	118.9	13.81	3.38	High	High	High	High	High	High	High	High	High	High	High	High	1
FALSE	High	Master Protein	Cre10.g424000.t1.1	0	45.605	16	13	29	13	858	87.9	4.67	76.69	13	0	0.756	0.0387792	0.064442	113.9	86.1	11.85	10.54	High	High	High	High	High	High	High	High	High	High	High	High	1
FALSE	High	Master Protein	Cre14.g618300.t1.1	0	33.854	31	11	23	11	454	46.7	4.96	61.86	11	0	0.732	0.0390576	0.0648515	115.5	84.5	11.25	4.24	High	High	High	High	High	High	High	High	High	High	High	High	1	Phospho [S331]
FALSE	Medium	Master Protein	Cre08.g385100.t1.2	0.016	2.676	14	1	1	1	113	12.7	4.81	2.49	1	0	0.672	0.0394642	0.0654733	119.6	80.4	17.53	15.99	High	High	High	Not Found	Not Found	Not Found	High	High	High	Not Found	Not Found	Not Found	1
FALSE	High	Master Protein	Cre07.g351150.t1.2	0	24.599	18	10	14	10	618	66.6	9.31	38.5	10	0	0.688	0.0402378	0.066648	118.5	81.5	11.72	1.82	High	High	High	High	High	High	High	High	High	High	High	High	1
FALSE	High	Master Protein	Cre10.g450350.t1.2	0	36.601	83	10	25	10	189	20.3	4.82	77.45	10	0	1.345	0.0402711	0.0666488	85.3	114.7	10.66	11.17	High	High	High	High	High	High	High	High	High	High	High	High	1
FALSE	High	Master Protein	Cre14.g631600.t1.2	0	24.854	40	7	14	7	229	24	6.7	38.6	7	0	0.738	0.0403696	0.0667576	115	85	12.99	6.85	High	High	High	High	High	High	High	High	High	High	High	High	1
FALSE	High	Master Protein	Cre01.g002300.t1.2	0	57.418	50	11	68	10	172	18.4	7.78	180.94	11	1	1.381	0.0405146	0.0669429	84	116	13.43	7.74	High	High	High	High	High	High	High	High	High	High	High	High	1
FALSE	High	Master Protein	Cre03.g209505.t1.1	0	15.499	16	4	10	4	281	32.5	7.49	25.45	4	0	1.221	0.0405557	0.0669565	90.1	109.9	12.15	7.03	High	High	High	High	High	High	High	High	High	High	High	High	1
FALSE	High	Master Protein	Cre06.g274400.t1.2	0	9.447	9	2	3	2	277	30.9	5.41	9.02	2	0	1.692	0.0407002	0.0671405	74.3	125.7	24.5	9.72	High	High	Not Found	High	High	High	High	High	High	High	High	High	1
FALSE	High	Master Protein	Cre02.g141200.t1.2	0	8.605	13	2	3	2	320	33.5	5.68	12.54	2	0	1.763	0.0407938	0.0672404	72.4	127.6	21.47	14.47	High	Not Found	Not Found	High	High	High	High	High	High	High	High	High	1
FALSE	High	Master Protein	Cre06.g272350.t1.2	0	72.577	37	21	47	21	765	79.5	9.72	133.76	21	0	1.345	0.0413219	0.0680006	85.3	114.7	13.5	7.97	High	High	High	High	High	High	High	High	High	High	High	High	1
FALSE	High	Master Protein	Cre03.g170050.t1.1	0.005	3.87	12	1	2	1	143	16.1	11.33	8.35	1	0	1.212	0.0415679	0.0683501	90.4	109.6	9.51	3.83	High	High	High	High	High	High	High	High	High	High	High	High	1
FALSE	High	Master Protein	Cre03.g176833.t1.1	0	53.811	41	14	45	13	380	41.5	5.81	103.63	14	0	1.218	0.0416907	0.0684967	90.2	109.8	8.95	9.58	High	High	High	High	High	High	High	High	High	High	High	High	1
FALSE	High	Master Protein	Cre03.g150300.t1.2	0	17.394	39	6	13	6	145	16.3	4.79	32.42	6	0	1.301	0.041886	0.068762	86.9	113.1	14.59	7.27	High	High	High	High	High	High	High	High	High	High	High	High	1
FALSE	High	Master Protein	Cre04.g215250.t1.1	0	182.032	30	53	119	53	2462	242.7	5.38	339.88	53	0	0.783	0.0420433	0.0689645	112.2	87.8	12.72	9.94	High	High	High	High	High	High	High	High	High	High	High	High	1
FALSE	High	Master Protein	Cre17.g706950.t1.2	0.005	3.943	5	2	2	2	345	35.3	5.25	2.55	2	0	1.168	0.042233	0.0692199	92.3	107.7	11.14	9.18	High	High	High	Not Found	Not Found	Not Found	High	High	High	Not Found	Not Found	Not Found	1
FALSE	High	Master Protein	Cre11.g482900.t1.1	0	11.755	35	5	7	4	202	21.9	5.43	16.59	5	0	1.267	0.0427998	0.0700924	88.2	111.8	4.53	13.08	High	High	High	High	High	High	High	High	High	High	High	High	1
FALSE	High	Master Protein	Cre12.g509800.t1.2	0	19.278	42	8	11	8	145	17	8.27	21.32	8	0	1.115	0.0428536	0.0701241	94.5	105.5	4.45	3.6	High	High	High	High	High	High	High	High	High	High	High	High	1
FALSE	High	Master Protein	Cre16.g683550.t1.2	0	63.983	18	21	38	21	1772	181.9	5.59	98.35	21	0	0.837	0.0431489	0.0705505	108.9	91.1	10.39	11.21	High	High	High	High	High	High	High	High	High	High	High	High	1	Phospho [S907; S909]
FALSE	High	Master Protein	Cre06.g260350.t1.2	0	30.842	23	11	23	11	563	59.5	5.85	61.44	11	0	0.7	0.0440182	0.071914	117.7	82.3	15.43	14.01	High	High	High	High	High	High	High	High	High	High	High	High	1
FALSE	High	Master Protein	Cre17.g700450.t1.2	0	6.428	5	1	6	1	223	24.2	7.53	10.07	1	0	1.714	0.0443582	0.0724113	73.7	126.3	9.55	25.34	High	High	High	High	High	High	High	High	High	High	High	High	1
FALSE	High	Master Protein	Cre01.g036800.t1.1	0	18.38	9	5	13	4	935	98.6	6.83	31.54	5	0	1.485	0.0445487	0.072664	80.5	119.5	23.53	13.29	High	High	High	High	High	High	High	High	High	High	High	High	1
FALSE	High	Master Protein	Cre03.g164350.t1.1	0	6.776	10	3	7	3	224	24.2	5.53	17.13	3	0	1.5	0.0447193	0.0728839	80	120	20.24	6.62	High	High	High	High	High	High	High	High	High	High	High	High	1
FALSE	High	Master Protein	Cre09.g397808.t1.1	0	7.358	8	2	4	2	320	33.1	5.39	14.58	2	0	0.736	0.0448523	0.073042	115.2	84.8	10.89	5.2	High	High	High	High	High	High	High	High	High	High	High	High	1
FALSE	High	Master Protein	Cre02.g091900.t1.1	0	187.18	41	42	155	42	1109	118.1	8.4	461.02	42	0	1.281	0.0449117	0.0730803	87.7	112.3	10.64	8.86	High	High	High	High	High	High	High	High	High	High	High	High	1
FALSE	High	Master Protein	Cre12.g545500.t1.1	0	44.191	12	11	20	11	1651	162	7.77	76.04	11	0	0.702	0.0449906	0.0731502	117.5	82.5	15.26	3.38	High	High	High	High	High	High	High	High	High	High	High	High	1
FALSE	High	Master Protein	Cre09.g416500.t1.2	0	7.842	25	3	10	3	101	10.7	9.76	22.07	3	0	1.269	0.0454712	0.0738725	88.1	111.9	8.81	8.43	High	High	High	High	High	High	High	High	High	High	High	High	1
FALSE	High	Master Protein	Cre16.g662550.t1.2	0	11.333	17	3	6	3	153	16.4	4.78	14.36	3	0	1.579	0.0455519	0.0739445	77.5	122.5	20.14	11.04	High	High	High	High	High	High	High	High	High	High	High	High	1
FALSE	High	Master Protein	Cre01.g009800.t1.2	0	67.47	42	16	52	16	447	46.2	9.6	160.51	16	0	1.237	0.0456363	0.0740224	89.4	110.6	9.15	7.75	High	High	High	High	High	High	High	High	High	High	High	High	1
FALSE	High	Master Protein	Cre17.g719600.t1.2	0	14.375	47	5	12	5	124	13.1	10.49	29.42	5	0	0.808	0.0461316	0.0747587	110.6	89.4	9.1	5.57	High	High	High	High	High	High	High	High	High	High	High	High	1
FALSE	High	Master Protein	Cre12.g560200.t1.2	0.001	5.973	18	2	5	2	148	16.6	6.2	12.85	2	0	1.916	0.0461637	0.0747587	68.6	131.4	16.24	20.67	High	High	High	High	High	High	High	High	High	High	High	High	1
FALSE	High	Master Protein	Cre16.g663900.t1.2	0	17.937	19	6	10	6	349	37.3	8.92	19.63	6	0	1.47	0.0468792	0.0757967	81	119	14.14	4.4	High	High	High	High	High	High	High	High	High	High	High	High	1
FALSE	High	Master Protein	Cre12.g535800.t1.1	0	20.519	3	7	11	7	2535	241.5	8.85	25.19	7	0	1.355	0.0470221	0.0759238	84.9	115.1	12.38	2.62	High	High	High	High	High	High	High	High	High	High	High	High	1
FALSE	High	Master Protein	Cre10.g434600.t1.2	0	316.069	45	76	235	76	1857	203.4	6.8	640.72	76	0	0.828	0.0470324	0.0759238	109.4	90.6	10.14	7.89	High	High	High	High	High	High	High	High	High	High	High	High	1	Phospho [S30; T32]
FALSE	High	Master Protein	Cre11.g482001.t1.1	0	281.115	64	68	207	68	1101	113.8	5.43	579.46	68	0	0.825	0.0474144	0.0761439	109.6	90.4	10.81	7.85	High	High	High	High	High	High	High	High	High	High	High	High	1	Phospho [S453]
FALSE	High	Master Protein	Cre13.g568900.t1.2	0	7.229	16	3	6	3	186	21.1	10.33	14.42	3	0	0.591	0.0475134	0.0761439	125.7	74.3	30.44	27.16	High	High	High	High	High	High	Not Found	Not Found	High	High	High	High	1
FALSE	High	Master Protein	Cre02.g107050.t1.1	0	551.931	40	149	390	134	4185	463.6	6.18	1075.1	149	6	0.825	0.0478892	0.0763974	109.6	90.4	10.53	7.93	High	High	High	High	High	High	High	High	High	High	High	High	1
FALSE	High	Master Protein	Cre04.g231516.t1.1	0	5.827	3	2	4	2	764	81.7	5.96	8.07	2	0	0.683	0.0482463	0.0768465	118.8	81.2	13.01	9.56	High	High	High	High	High	High	High	High	High	High	High	High	1
FALSE	High	Master Protein	Cre02.g105300.t1.1	0	32.877	55	8	28	8	191	21.1	6.04	85.61	8	0	0.737	0.0482847	0.0768474	115.1	84.9	12.05	4.25	High	High	High	High	High	High	High	High	High	High	High	High	1
FALSE	High	Master Protein	Cre16.g676500.t1.2	0	46.849	21	17	27	17	1131	110.8	4.98	73.43	17	0	1.264	0.0486815	0.0774185	88.3	111.7	10.48	4.3	High	High	High	High	High	High	High	High	High	High	High	High	1
FALSE	High	Master Protein	Cre04.g219700.t1.1	0	26.374	12	8	11	8	1100	112.8	5.21	30.79	8	0	1.355	0.0489396	0.0776468	84.9	115.1	12.2	3.22	High	High	High	High	High	High	High	High	High	High	High	High	1
FALSE	High	Master Protein	Cre02.g084650.t1.2	0	20.756	9	8	14	8	1377	141.4	5.5	41.2	8	0	2.295	0.0491744	0.0779585	60.7	139.3	34.65	1.82	High	High	High	High	High	High	High	High	High	High	High	High	1
FALSE	High	Master Protein	Cre03.g169750.t1.2	0	61.905	41	18	51	18	606	63.9	9.79	135.71	18	0	0.846	0.0495918	0.078559	108.3	91.7	11.16	7.18	High	High	High	High	High	High	High	High	High	High	High	High	1
FALSE	High	Master Protein	Cre01.g043750.t1.1	0	30.179	19	10	16	10	750	82.5	7.12	45.4	10	0	1.43	0.049926	0.0790269	82.3	117.7	10.87	14.47	High	High	High	High	High	High	High	High	High	High	High	High	1
FALSE	High	Master Protein	Cre09.g398882.t1.1	0	64.537	40	17	55	17	427	46.6	9.35	156.01	17	0	1.271	0.0501237	0.0792781	88.1	111.9	10.69	8.5	High	High	High	High	High	High	High	High	High	High	High	High	1
FALSE	High	Master Protein	Cre09.g388850.t1.1	0	123.369	28	27	87	18	1168	127.7	5.17	258.72	27	0	0.857	0.0503244	0.0795337	107.7	92.3	10.11	8.94	High	High	High	High	High	High	High	High	High	High	High	High	1
FALSE	High	Master Protein	Cre12.g548100.t1.1	0	86.933	33	24	51	24	965	101.8	5.82	157.14	24	0	0.796	0.0504029	0.0795959	111.4	88.6	11	7.92	High	High	High	High	High	High	High	High	High	High	High	High	1
FALSE	High	Master Protein	Cre02.g105400.t1.1	0	49.58	25	14	35	14	807	82	9.42	86.4	14	0	0.791	0.0507373	0.0800618	111.7	88.3	13.21	11.52	High	High	High	High	High	High	High	High	High	High	High	High	1
FALSE	High	Master Protein	Cre17.g699350.t1.1	0	24.123	28	7	12	7	387	40.4	7.24	35.61	7	0	1.369	0.0511455	0.0806433	84.4	115.6	17.15	6.45	High	High	High	High	High	High	High	High	High	High	High	High	1
FALSE	High	Master Protein	Cre12.g536050.t1.2	0	54.417	12	17	33	12	1667	177	6.96	80.67	17	0	1.199	0.0513301	0.0808717	91	109	7.51	9.95	High	High	High	High	High	High	High	High	High	High	High	High	1
FALSE	High	Master Protein	Cre06.g282200.t1.2	0	8.327	14	3	5	3	233	26	5.1	12.21	3	0	1.926	0.0515375	0.0811176	68.3	131.7	25.41	5.09	High	High	High	High	High	High	High	High	High	High	High	High	1
FALSE	High	Master Protein	Cre17.g729750.t1.2	0	9.762	32	3	6	3	166	18	4.73	12.4	3	0	1.889	0.0515659	0.0811176	69.2	130.8	26.28	4.81	High	High	High	High	High	High	High	High	High	High	High	High	1
FALSE	High	Master Protein	Cre12.g527800.t1.1	0.001	6.135	24	3	8	3	103	12.1	5.5	6.31	3	0	1.253	0.0518874	0.0815603	88.8	111.2	9.72	10.23	High	High	High	High	High	High	High	High	High	High	High	High	1
FALSE	High	Master Protein	Cre16.g658075.t1.1	0	15.305	25	5	9	5	228	24.8	9.04	20.5	5	0	1.277	0.0520811	0.0818015	87.8	112.2	10.36	8.15	High	High	High	High	High	High	High	High	High	High	High	High	1
FALSE	Medium	Master Protein	Cre01.g011000.t1.2	0.012	2.846	7	1	1	1	223	24.4	10.33	2.68	1	0	0.54	0.0522448	0.0819953	129.9	70.1	17.78	25.14	Not Found	Not Found	Not Found	High	High	High	Not Found	Not Found	Not Found	High	High	High	1
FALSE	High	Master Protein	Cre16.g692800.t1.1	0	14.838	22	4	11	4	274	29.6	6.8	36.54	4	0	1.491	0.0523863	0.082154	80.3	119.7	0.85	12.84	High	High	High	High	High	High	High	High	High	High	High	High	1
FALSE	High	Master Protein	Cre17.g740261.t1.1	0	120.574	52	38	101	38	810	83.4	5.92	273.98	38	0	1.267	0.0528508	0.0827548	88.2	111.8	10.37	7.93	High	High	High	High	High	High	High	High	High	High	High	High	1	Phospho [S663]
FALSE	High	Master Protein	Cre12.g551250.t1.2	0	38.806	17	12	22	11	1271	126.5	9.57	72.61	12	0	1.254	0.052839	0.0827548	88.7	111.3	10.61	8.52	High	High	High	High	High	High	High	High	High	High	High	High	1
FALSE	High	Master Protein	Cre02.g110350.t1.2	0	19.731	25	7	14	7	278	29	8.03	37.37	7	0	1.623	0.0532199	0.0832687	76.2	123.8	19.31	12.4	High	High	High	High	High	High	High	High	High	High	High	High	1
FALSE	High	Master Protein	Cre11.g467560.t1.1	0	30.02	20	9	13	9	969	98.4	5.17	41.58	9	0	1.666	0.0533041	0.0832723	75	125	22.29	10.63	Not Found	High	High	High	High	High	High	High	High	High	High	High	1
FALSE	High	Master Protein	Cre16.g696050.t1.1	0	43.195	12	14	21	14	1690	177.7	7.66	55.47	14	0	1.196	0.0535918	0.0835933	91.1	108.9	2.28	7.02	High	High	High	High	High	High	High	High	High	High	High	High	1
FALSE	High	Master Protein	Cre12.g538100.t1.2	0.001	5.033	8	2	5	2	348	38.9	6.93	11.27	2	0	0.747	0.0535719	0.0835933	114.5	85.5	21.54	16.05	High	Not Found	Not Found	High	High	High	Not Found	Not Found	Not Found	High	High	High	1
FALSE	High	Master Protein	Cre06.g249900.t1.2	0	140.017	45	34	95	34	1264	125.2	6.09	309.52	34	0	0.825	0.0537627	0.0837956	109.6	90.4	9.89	6.6	High	High	High	High	High	High	High	High	High	High	High	High	1	Phospho [S1089]
FALSE	High	Master Protein	Cre04.g232202.t1.1	0	10.074	3	3	3	3	2578	245.2	5.49	9.35	3	0	0.795	0.0545844	0.0850112	111.4	88.6	9.3	5.41	Not Found	Not Found	Not Found	High	High	High	Not Found	Not Found	Not Found	High	High	High	1
FALSE	High	Master Protein	Cre16.g661300.t2.1	0	13.831	18	5	10	5	483	48.7	4.82	24.8	5	0	0.73	0.054828	0.0851299	115.6	84.4	4.66	15.88	High	High	High	High	High	High	High	High	High	High	High	High	1
FALSE	Medium	Master Protein	Cre10.g454450.t1.1	0.01	3.168	4	1	1	1	491	51.5	6.48	3.58	1	0	1.43	0.0547926	0.0851299	82.3	117.7	16.58	11.55	Not Found	Not Found	Not Found	High	High	High	Not Found	Not Found	Not Found	High	High	High	1
FALSE	High	Master Protein	Cre09.g390050.t1.2	0	9.516	25	3	4	3	165	16.5	6.3	8.06	3	0	1.57	0.0550278	0.085375	77.8	122.2	21.84	8.19	High	High	High	High	High	High	High	High	High	High	High	High	1
FALSE	High	Master Protein	Cre10.g444400.t1.1	0	46.631	29	14	28	14	629	64.8	9.36	66.12	14	0	0.774	0.0551613	0.0854517	112.7	87.3	8.61	8.79	High	High	High	High	High	High	High	High	High	High	High	High	1
FALSE	High	Master Protein	Cre06.g278253.t1.1	0	15.449	7	6	8	6	1403	136.6	10.02	23.1	6	0	1.529	0.0551233	0.0854517	79.1	120.9	18.19	2.78	Not Found	Not Found	Not Found	High	High	High	Not Found	Not Found	High	High	High	High	1
FALSE	High	Master Protein	Cre10.g420500.t1.1	0	36.725	14	10	16	10	1343	139.8	7.52	49.51	10	0	7.969	0.0553069	0.085612	22.3	177.7	33.47	12.36	High	High	High	High	High	High	High	High	High	High	High	High	1
FALSE	High	Master Protein	Cre11.g468850.t1.2	0	42.58	79	10	29	10	150	16.2	9.76	77	10	0	1.287	0.0557191	0.0861845	87.4	112.6	12.69	8.18	High	High	High	High	High	High	High	High	High	High	High	High	1	Phospho [S34]
FALSE	High	Master Protein	Cre02.g077350.t1.2	0	15.33	19	6	7	6	434	46.1	5.82	11.04	6	0	1.626	0.0564581	0.0872612	76.2	123.8	15.32	21.76	High	High	High	High	High	High	High	High	High	High	High	High	1
FALSE	High	Master Protein	Cre16.g664500.t2.1	0	22.714	23	5	12	5	180	20.1	6.6	34.41	5	0	1.321	0.0567487	0.0875773	86.2	113.8	11.94	5.43	High	High	High	High	High	High	High	High	High	High	High	High	1
FALSE	High	Master Protein	Cre13.g564950.t1.2	0	24.347	15	9	11	9	1160	120.7	5.57	29.49	9	0	1.677	0.056717	0.0875773	74.7	125.3	28.09	12.24	Not Found	Not Found	Not Found	High	High	High	High	High	High	High	High	High	1
FALSE	High	Master Protein	Cre12.g510450.t1.2	0.001	5.102	35	2	3	2	55	6.4	11.43	7.36	2	0	0.782	0.0570038	0.0879043	112.2	87.8	18.95	11.5	Not Found	Not Found	Not Found	High	High	High	Not Found	Not Found	Not Found	High	High	High	1
FALSE	Low	Master Protein	Cre02.g096200.t1.2	0.054	1.867	4	1	2	1	291	32.6	6.87	4.97	1	0	1.271	0.0571613	0.0880803	88.1	111.9	11.03	12.37	High	High	High	High	High	High	High	High	Not Found	High	High	High	1
FALSE	High	Master Protein	Cre07.g339250.t1.2	0	15.434	19	5	8	5	399	41.7	8.38	25.34	5	0	0.891	0.0576989	0.0888414	105.7	94.3	5.13	6.14	High	High	High	High	High	High	High	High	High	High	High	High	1
FALSE	High	Master Protein	Cre12.g484900.t1.2	0	87.46	44	25	90	25	547	59.3	4.69	242.53	25	0	1.269	0.0579304	0.0891252	88.2	111.8	10.47	6.71	High	High	High	High	High	High	High	High	High	High	High	High	1
FALSE	High	Master Protein	Cre13.g586500.t1.2	0	50.958	18	15	32	15	1201	120.1	7.43	91.49	15	0	0.823	0.0579708	0.0891252	109.7	90.3	7.64	9.65	High	High	High	High	High	High	High	High	High	High	High	High	1
FALSE	High	Master Protein	Cre07.g329650.t1.2	0	28.875	45	6	18	6	214	23.5	5.3	57.57	6	0	1.393	0.0580276	0.0891451	83.6	116.4	15.92	6.68	High	High	High	High	High	High	High	High	High	High	High	High	1
FALSE	High	Master Protein	Cre06.g252850.t1.2	0	13.91	12	5	14	5	417	43.6	7.55	33.31	5	0	1.574	0.0582077	0.0892869	77.7	122.3	22.97	4.52	High	High	High	High	High	High	High	High	High	High	High	High	1
FALSE	High	Master Protein	Cre12.g551503.t1.1	0	25.361	12	5	11	5	827	81.8	7.09	37.95	5	0	1.268	0.058659	0.0899114	88.2	111.8	10.05	3.98	High	High	High	High	High	High	High	High	High	High	High	High	1
FALSE	High	Master Protein	Cre18.g749797.t1.1	0	317.748	58	84	204	84	1801	185.1	4.84	593.3	84	0	0.787	0.0598199	0.0915637	112	88	11.62	6.61	High	High	High	High	High	High	High	High	High	High	High	High	1
FALSE	High	Master Protein	Cre16.g679800.t1.2	0	27.253	43	8	16	8	246	26.1	6.84	44.17	8	0	1.245	0.059827	0.0915637	89.1	110.9	13.01	6.96	High	High	High	High	High	High	High	High	High	High	High	High	1
FALSE	High	Master Protein	Cre11.g482200.t1.2	0	32.586	35	10	20	10	237	27.4	5.63	40.07	10	0	0.833	0.0599294	0.0916515	109.1	90.9	9.81	8.56	High	High	High	High	High	High	High	High	High	High	High	High	1
FALSE	High	Master Protein	Cre03.g212305.t1.1	0	83.733	39	20	52	20	931	92.1	5.14	167.69	20	0	0.807	0.0608033	0.0929181	110.7	89.3	10.99	7.94	High	High	High	High	High	High	High	High	High	High	High	High	1	Phospho [T340]
FALSE	High	Master Protein	Cre09.g392106.t1.1	0.008	3.461	7	1	1	1	179	19.9	8.68	3.62	1	0	0.814	0.0613915	0.0937465	110.3	89.7	10.34	10.79	Not Found	Not Found	Not Found	High	High	High	Not Found	Not Found	Not Found	High	High	High	1
FALSE	High	Master Protein	Cre02.g097227.t1.2	0	82.055	44	21	61	21	745	76.5	8.97	195.24	21	0	0.801	0.0615846	0.0939004	111	89	10.43	8.66	High	High	High	High	High	High	High	High	High	High	High	High	1
FALSE	High	Master Protein	Cre08.g373200.t1.2	0	27.549	7	12	16	9	2212	240.7	7.14	33.95	12	1	0.751	0.0615635	0.0939004	114.2	85.8	11.89	2.87	High	High	High	High	High	High	High	High	High	High	High	High	1	Phospho [S1354]
FALSE	High	Master Protein	Cre12.g495000.t1.1	0	33.021	20	14	23	14	676	72.7	6.8	52.7	14	0	0.762	0.0617146	0.0940281	113.5	86.5	11.17	5.49	High	High	High	High	High	High	High	High	High	High	High	High	1
FALSE	High	Master Protein	Cre06.g260950.t1.2	0	25.773	18	9	15	9	590	65.1	7.77	36.62	9	0	1.365	0.0617933	0.0940776	84.6	115.4	19.12	10.15	High	High	High	High	High	High	High	High	High	High	High	High	1
FALSE	High	Master Protein	Cre01.g040850.t1.2	0	53.482	12	17	35	17	2022	207.2	6.24	96.13	17	0	1.283	0.0619855	0.0942291	87.6	112.4	8.71	12.85	High	High	High	High	High	High	High	High	High	High	High	High	1
FALSE	High	Master Protein	Cre04.g223050.t1.2	0	7.078	7	2	3	2	380	42.1	6.84	10.33	2	0	1.793	0.0620786	0.0943002	71.6	128.4	24.32	15.29	High	High	High	High	High	High	Not Found	High	High	High	High	High	1
FALSE	High	Master Protein	Cre12.g560150.t1.2	0	59.803	79	15	48	13	203	22.6	6.21	130.14	15	1	1.145	0.0621341	0.094314	93.2	106.8	6.66	6.11	High	High	High	High	High	High	High	High	High	High	High	High	1
FALSE	High	Master Protein	Cre06.g309900.t1.2	0	32.707	16	9	18	9	928	98	7.52	37.11	9	0	0.86	0.0622577	0.0944311	107.5	92.5	7.01	5.61	High	High	High	High	High	High	High	High	High	High	High	High	1
FALSE	High	Master Protein	Cre03.g199759.t2.1	0	45.467	36	14	29	14	463	52.1	5.5	86.94	14	0	1.389	0.0623458	0.0944942	83.7	116.3	13.94	12.71	High	High	High	High	High	High	High	High	High	High	High	High	1
FALSE	High	Master Protein	Cre19.g751347.t1.1	0.001	6.043	8	3	3	3	508	56.4	5.76	7.11	3	0	2.114	0.062631	0.0948559	64.2	135.8	34.71	6.12	Not Found	Not Found	Not Found	High	High	High	Not Found	Not Found	Not Found	High	High	High	1
FALSE	High	Master Protein	Cre02.g141700.t1.1	0	70.848	27	21	47	21	971	101.4	6.57	124.11	21	0	0.842	0.0632583	0.0956634	108.6	91.4	8.95	7.69	High	High	High	High	High	High	High	High	High	High	High	High	1
FALSE	High	Master Protein	Cre17.g741200.t1.2	0	56.367	64	17	50	17	280	30.8	5.99	122.97	17	0	1.306	0.0632528	0.0956634	86.7	113.3	6.84	10.31	High	High	High	High	High	High	High	High	High	High	High	High	1
FALSE	High	Master Protein	Cre10.g451900.t1.1	0	5.768	7	3	4	3	498	54.4	8.37	9.7	3	0	1.562	0.0633373	0.0957119	78.1	121.9	22.92	17.42	High	High	High	High	High	High	High	High	High	High	High	High	1
FALSE	High	Master Protein	Cre04.g216000.t1.2	0	72.032	36	20	56	20	897	89.8	5.03	155.42	20	0	0.798	0.0639872	0.096622	111.2	88.8	10.45	9.02	High	High	High	High	High	High	High	High	High	High	High	High	1	Phospho [S705]
FALSE	High	Master Protein	Cre12.g519450.t1.1	0	10.906	23	4	10	4	201	22.4	5.62	20.5	4	0	1.38	0.0643459	0.0970916	84	116	15.13	8.31	High	High	High	High	High	High	High	High	High	High	High	High	1
FALSE	High	Master Protein	Cre11.g479550.t1.1	0	63.775	19	19	41	19	1357	133.3	6.09	125.59	19	0	0.857	0.0651101	0.0980992	107.7	92.3	10.67	10.14	High	High	High	High	High	High	High	High	High	High	High	High	1	Phospho [S720]
FALSE	Medium	Master Protein	Cre06.g249300.t1.2	0.023	2.521	5	1	1	1	256	28.4	7.24	2.76	1	0	1.677	0.0653147	0.0983347	74.7	125.3	27.78	2.44	Not Found	Not Found	Not Found	High	High	High	Not Found	Not Found	Not Found	High	High	High	1
FALSE	High	Master Protein	Cre09.g401650.t1.2	0	14.232	23	4	11	4	272	30.1	6.64	30.01	4	0	1.202	0.0657746	0.0989538	90.8	109.2	10.64	1.77	High	High	High	High	High	High	High	High	High	High	High	High	1
FALSE	Medium	Master Protein	Cre10.g435750.t1.1	0.025	2.464	3	1	2	1	613	63.9	7.44	6.45	1	0	1.211	0.0659827	0.0991935	90.5	109.5	10.34	6.35	Not Found	Not Found	Not Found	High	High	High	Not Found	Not Found	Not Found	High	High	High	1
FALSE	High	Master Protein	Cre16.g681301.t1.1	0	23.583	19	7	14	7	469	51.6	8.97	46.83	7	0	1.417	0.0664263	0.0997866	82.8	117.2	15.48	7.3	High	High	High	High	High	High	High	High	High	High	High	High	1
FALSE	High	Master Protein	Cre16.g680342.t1.1	0	70.922	43	21	53	21	585	61.6	9.11	144.13	21	0	0.836	0.0670281	0.100616	108.9	91.1	10.24	5.33	High	High	High	High	High	High	High	High	High	High	High	High	1
FALSE	High	Master Protein	Cre03.g199871.t1.1	0	64.841	21	17	47	17	1315	133.7	9.5	144.77	17	0	1.228	0.0675003	0.10125	89.7	110.3	9.18	8.1	High	High	High	High	High	High	High	High	High	High	High	High	1
FALSE	High	Master Protein	Cre08.g377350.t1.1	0	118.975	33	23	101	22	1090	113.5	4.6	319.24	23	0	0.825	0.0675681	0.101277	109.6	90.4	10.68	7.48	High	High	High	High	High	High	High	High	High	High	High	High	1	Phospho [T964]
FALSE	High	Master Protein	Cre03.g201200.t1.1	0	66.272	43	21	47	21	596	60.6	9.95	115.89	21	0	1.195	0.0678046	0.101557	91.1	108.9	10.99	5.94	High	High	High	High	High	High	High	High	High	High	High	High	1
FALSE	High	Master Protein	Cre09.g388726.t1.1	0	11.671	15	4	8	4	370	39.9	5.44	19.71	4	0	1.281	0.0683158	0.102097	87.7	112.3	11.2	9.8	High	High	High	High	High	High	High	High	High	High	High	High	1
FALSE	High	Master Protein	Cre14.g615350.t1.2	0	21.594	36	5	16	4	147	15.7	5.31	47.07	5	0	1.309	0.0688338	0.102796	86.6	113.4	7.21	10.83	High	High	High	High	High	High	High	High	High	High	High	High	1
FALSE	High	Master Protein	Cre16.g682850.t1.2	0	97.095	43	25	64	25	864	86.6	5.17	197.78	25	0	0.869	0.0689287	0.102862	107	93	8.68	6.84	High	High	High	High	High	High	High	High	High	High	High	High	1
FALSE	High	Master Protein	Cre17.g741850.t1.2	0	14.315	12	3	8	3	295	31.3	6.11	24.23	3	0	1.31	0.0693982	0.103487	86.6	113.4	15.14	9.63	High	High	High	High	High	High	High	High	High	High	High	High	1
FALSE	High	Master Protein	Cre16.g661100.t1.2	0	61.679	33	17	51	16	585	63.3	9.67	116.99	17	1	0.889	0.0697372	0.10384	105.9	94.1	7.55	5.36	High	High	High	High	High	High	High	High	High	High	High	High	1
FALSE	High	Master Protein	Cre10.g423300.t1.1	0	17.744	13	7	9	7	815	83.9	6.6	13.92	7	0	1.183	0.0697054	0.10384	91.6	108.4	11.46	15.28	High	High	High	High	High	High	High	High	High	High	High	High	1
FALSE	High	Master Protein	Cre05.g243801.t1.1	0	146.155	35	39	103	39	1772	181.3	6.98	316.16	39	0	1.257	0.0699064	0.103864	88.6	111.4	11.61	6.72	High	High	High	High	High	High	High	High	High	High	High	High	1	Phospho [S544]
FALSE	High	Master Protein	Cre06.g305251.t1.2	0	40.595	11	14	22	14	1808	183.7	8.59	61.13	14	0	1.17	0.0702853	0.104351	92.2	107.8	10.94	6.64	High	High	High	High	High	High	High	High	High	High	High	High	1
FALSE	High	Master Protein	Cre13.g566650.t2.1	0	15.2	12	6	8	6	672	73.2	7.96	18.13	6	0	1.407	0.0712067	0.105411	83.1	116.9	19.41	6.35	High	High	High	High	High	High	High	High	High	High	High	High	1
FALSE	High	Master Protein	Cre12.g495250.t1.1	0	111.306	39	28	121	26	730	75.1	5.14	387.74	28	0	0.854	0.0714938	0.105682	107.8	92.2	11.09	8.3	High	High	High	High	High	High	High	High	High	High	High	High	1
FALSE	High	Master Protein	Cre17.g733300.t1.1	0.005	3.902	3	1	2	1	818	78.8	7.23	6.58	1	0	1.361	0.0714561	0.105682	84.7	115.3	25.9	12.19	Not Found	Not Found	Not Found	High	High	High	Not Found	High	Not Found	High	High	High	1
FALSE	High	Master Protein	Cre10.g431150.t1.1	0	70.329	31	16	41	16	862	92.1	6.9	124.5	16	0	0.842	0.0735509	0.108644	108.6	91.4	11.8	5.96	High	High	High	High	High	High	High	High	High	High	High	High	1
FALSE	High	Master Protein	Cre07.g354551.t1.2	0	184.174	31	52	128	52	2257	232.9	5.48	355.4	52	0	1.159	0.0744905	0.109952	92.6	107.4	6.91	6.1	High	High	High	High	High	High	High	High	High	High	High	High	1
FALSE	Medium	Master Protein	Cre12.g556228.t1.1	0.016	2.694	3	1	1	1	366	37.8	9.16	0	1	0	1.433	0.0751605	0.11086	82.2	117.8	9.78	24.96	High	High	High	Not Found	Not Found	Not Found	High	High	High	Not Found	Not Found	Not Found	1
FALSE	High	Master Protein	Cre14.g631650.t1.1	0	49.488	28	13	32	13	693	71.2	10.08	102	13	0	1.454	0.0754597	0.111221	81.5	118.5	22.32	8.96	High	High	High	High	High	High	High	High	High	High	High	High	1
FALSE	High	Master Protein	Cre10.g434750.t1.2	0	14.623	14	6	12	6	555	60.2	8.1	28	6	0	1.412	0.0764632	0.112618	82.9	117.1	25.52	14.2	High	High	High	High	High	High	High	High	High	High	High	High	1
FALSE	High	Master Protein	Cre06.g268600.t1.2	0	17.024	20	6	14	6	247	26.5	9.44	38.51	6	0	1.272	0.0776687	0.114311	88	112	18.19	7.83	High	High	High	High	High	High	High	High	High	High	High	High	1
FALSE	High	Master Protein	Cre10.g438500.t1.2	0	44.75	40	12	28	12	344	37.2	5.21	62.49	12	0	0.89	0.0783948	0.115213	105.8	94.2	9.38	6.8	High	High	High	High	High	High	High	High	High	High	High	High	1
FALSE	High	Master Protein	Cre01.g022150.t1.1	0	22.539	12	6	10	6	732	78.7	6.83	28.6	6	0	0.733	0.0783525	0.115213	115.4	84.6	14.43	2.22	High	High	High	High	High	High	High	High	High	High	High	High	1
FALSE	High	Master Protein	Cre03.g174250.t1.2	0	39.253	45	12	30	12	263	28.6	8.4	89.84	12	0	0.878	0.078588	0.115414	106.5	93.5	10.5	8.63	High	High	High	High	High	High	High	High	High	High	High	High	1
FALSE	High	Master Protein	Cre01.g068012.t1.1	0	39.785	23	12	27	12	861	86.5	5.91	70.77	12	0	0.829	0.0792891	0.116275	109.3	90.7	11.38	7.77	High	High	High	High	High	High	High	High	High	High	High	High	1
FALSE	Medium	Master Protein	Cre06.g278238.t1.1	0.027	2.425	18	1	1	1	56	6.2	10.48	2.65	1	0	1.675	0.0809288	0.118595	74.8	125.2	19.97	20.63	Not Found	Not Found	Not Found	High	High	High	Not Found	Not Found	Not Found	High	High	High	1
FALSE	High	Master Protein	Cre03.g154300.t1.1	0	19.454	21	6	10	6	436	46.4	8.88	27.43	6	0	1.253	0.0817883	0.119768	88.8	111.2	17.02	7.56	High	High	High	High	High	High	High	High	High	High	High	High	1
FALSE	High	Master Protein	Cre17.g718750.t1.2	0	60.769	30	15	55	15	673	73.6	4.75	164.23	15	0	0.866	0.0822798	0.120401	107.2	92.8	9.4	5.61	High	High	High	High	High	High	High	High	High	High	High	High	1
FALSE	High	Master Protein	Cre09.g401330.t1.1	0	15.04	21	4	11	4	243	25.9	5.6	30.57	4	0	1.371	0.0824541	0.120569	84.3	115.7	16.93	6.99	High	High	High	High	High	High	High	High	High	High	High	High	1
FALSE	High	Master Protein	Cre17.g714400.t1.1	0	20.812	13	6	8	6	672	67.8	6.98	23.88	6	0	0.761	0.0844728	0.123432	113.6	86.4	9.24	13.06	High	High	High	High	High	High	High	High	High	High	High	High	1
FALSE	High	Master Protein	Cre13.g604050.t1.2	0	7.335	1	3	4	3	3554	359	6.09	8.2	3	0	0.73	0.0857908	0.125268	115.6	84.4	15.44	28.41	High	High	High	High	High	High	High	High	High	High	High	High	1
FALSE	High	Master Protein	Cre03.g198200.t1.1	0	46.254	7	16	23	16	3455	375.4	8.84	57.54	16	0	0.786	0.085926	0.125376	112	88	8.59	15.68	High	High	High	High	High	High	High	High	High	High	High	High	1	Phospho [S24]
FALSE	High	Master Protein	Cre08.g364000.t1.1	0	185.416	36	51	146	51	2032	214.8	6.04	387.37	51	0	0.82	0.0866855	0.126302	109.9	90.1	10.92	5.33	High	High	High	High	High	High	High	High	High	High	High	High	1
FALSE	High	Master Protein	Cre10.g429600.t1.2	0	5.701	3	2	3	2	629	62.6	8.98	8.41	2	0	1.386	0.0876617	0.127542	83.8	116.2	24.82	9.59	High	High	High	High	High	High	High	High	High	High	High	High	1
FALSE	High	Master Protein	Cre01.g039500.t1.2	0	183.323	42	47	112	47	1481	156.9	7.15	334.85	47	0	1.208	0.087659	0.127542	90.6	109.4	10.87	7.09	High	High	High	High	High	High	High	High	High	High	High	High	1
FALSE	High	Master Protein	Cre01.g049300.t1.1	0	85.334	37	23	57	23	834	86.7	8.1	152.62	23	0	1.26	0.0885577	0.128754	88.5	111.5	17.16	11.1	High	High	High	High	High	High	High	High	High	High	High	High	1
FALSE	Medium	Master Protein	Cre01.g050100.t1.2	0.049	1.956	3	1	2	1	473	51.5	8.12	2.09	1	0	1.381	0.0886346	0.128773	84	116	27.53	23.14	Not Found	Not Found	Not Found	High	High	High	High	High	High	High	High	High	1
FALSE	High	Master Protein	Cre16.g649150.t1.1	0	24.981	14	6	13	6	649	64.3	6.95	35.15	6	0	0.835	0.0888386	0.128978	109	91	7.48	13.43	High	High	High	High	High	High	High	High	High	High	High	High	1
FALSE	High	Master Protein	Cre06.g302200.t1.1	0	7.56	5	3	4	3	881	88.2	6.7	8.53	3	0	1.227	0.0901492	0.130787	89.8	110.2	9.79	5.27	High	High	High	High	High	High	High	High	High	High	High	High	1
FALSE	High	Master Protein	Cre12.g512650.t1.1	0	21.509	5	7	11	7	1789	183.5	9.64	28.1	7	0	1.194	0.0908404	0.131696	91.2	108.8	14.36	5.6	High	High	High	High	High	High	High	High	High	High	High	High	1
FALSE	High	Master Protein	Cre19.g750597.t1.1	0	123.192	52	32	110	32	541	61	6.16	279.62	32	0	0.856	0.0925965	0.134146	107.8	92.2	11.37	7.61	High	High	High	High	High	High	High	High	High	High	High	High	1
FALSE	High	Master Protein	Cre12.g536600.t1.1	0	334.994	41	79	224	79	2520	267	5.4	648.23	79	0	0.871	0.093422	0.13515	106.9	93.1	10.89	8.72	High	High	High	High	High	High	High	High	High	High	High	High	1	Phospho [S2465]
FALSE	High	Master Protein	Cre10.g440550.t1.1	0	71.218	9	25	43	25	3892	397.3	9.47	112.35	25	0	0.87	0.094077	0.135975	107	93	9.86	12.14	High	High	High	High	High	High	High	High	High	High	High	High	1
FALSE	High	Master Protein	Cre12.g511750.t1.2	0	46.815	47	15	35	15	287	31.3	8.44	97.57	15	0	0.822	0.0941931	0.135975	109.8	90.2	12.81	6.55	High	High	High	High	High	High	High	High	High	High	High	High	1
FALSE	High	Master Protein	Cre06.g300700.t1.1	0.001	6.191	12	3	3	3	271	28.9	8.79	3.91	3	0	1.421	0.0945011	0.136323	82.6	117.4	2.42	19.75	Not Found	Not Found	Not Found	High	High	High	Not Found	Not Found	Not Found	High	High	High	1
FALSE	High	Master Protein	Cre12.g536000.t1.2	0	71.559	18	22	48	17	1417	155.5	7.97	123.98	22	5	0.849	0.0947271	0.136552	108.2	91.8	9.78	8.75	High	High	High	High	High	High	High	High	High	High	High	High	1
FALSE	High	Master Protein	Cre17.g741950.t1.1	0	16.55	12	5	10	5	576	62.6	6.76	29.26	5	0	1.307	0.0951602	0.137079	86.7	113.3	13.21	8.4	High	High	High	High	High	High	High	High	High	High	High	High	1
FALSE	High	Master Protein	Cre12.g538050.t1.2	0	117.05	66	23	94	23	542	56.2	9.85	284.71	23	0	1.185	0.0953903	0.137313	91.5	108.5	7.38	7.28	High	High	High	High	High	High	High	High	High	High	High	High	1
FALSE	High	Master Protein	Cre03.g185150.t1.1	0	17.355	19	5	10	5	344	36.9	5.52	20.07	5	0	0.876	0.0955077	0.13735	106.6	93.4	14.12	5.72	High	High	High	High	High	High	High	High	High	High	High	High	1
FALSE	High	Master Protein	Cre17.g739250.t1.1	0	67.799	30	20	47	20	742	80.1	5.97	123.89	20	0	0.853	0.0964399	0.13853	107.9	92.1	12.59	10.4	High	High	High	High	High	High	High	High	High	High	High	High	1
FALSE	High	Master Protein	Cre01.g047550.t1.2	0	19.291	37	7	13	6	211	23.7	8.37	38.46	7	0	1.199	0.0968832	0.139069	90.9	109.1	14.21	9.38	High	High	High	High	High	High	High	High	High	High	High	High	1
FALSE	High	Master Protein	Cre12.g517400.t1.2	0	12.786	27	4	7	4	202	22.1	7.14	20.17	4	0	1.312	0.0969844	0.139116	86.5	113.5	5.98	14.15	High	High	High	High	High	High	High	High	High	High	High	High	1
FALSE	High	Master Protein	Cre12.g494900.t1.2	0	33.549	28	9	18	7	307	34.8	5.11	50.37	9	1	1.468	0.0970819	0.139158	81	119	8.42	15.22	High	High	High	High	High	High	High	High	High	High	High	High	1
FALSE	High	Master Protein	Cre12.g496350.t1.2	0	19.498	6	6	10	6	1146	122.2	6.11	23.55	6	0	0.798	0.0979555	0.140311	111.2	88.8	15.83	7.17	High	High	High	High	High	High	High	High	High	High	High	High	1
FALSE	High	Master Protein	Cre17.g717150.t1.2	0	88.134	59	24	82	24	409	45.2	6.21	197.71	24	0	0.851	0.0988668	0.141417	108	92	11.31	6.51	High	High	High	High	High	High	High	High	High	High	High	High	1	Phospho [T372]
FALSE	High	Master Protein	Cre12.g511050.t1.2	0	126.626	75	27	114	27	346	39	7.27	295.84	27	0	0.868	0.098861	0.141417	107.1	92.9	11.36	7.46	High	High	High	High	High	High	High	High	High	High	High	High	1
FALSE	High	Master Protein	Cre13.g564500.t1.1	0	77.196	26	24	58	24	1042	107.5	7.33	154.96	24	0	0.835	0.0992428	0.141855	109	91	8.2	9.66	High	High	High	High	High	High	High	High	High	High	High	High	1
FALSE	High	Master Protein	Cre04.g224650.t1.1	0	37.962	36	13	36	13	500	52.9	5.38	92.99	13	0	1.116	0.0997067	0.142418	94.5	105.5	2.32	8.3	High	High	High	High	High	High	High	High	High	High	High	High	1
FALSE	High	Master Protein	Cre16.g658900.t1.1	0	86.649	19	30	47	28	2068	215.1	8.68	122.87	30	0	0.732	0.100167	0.142975	115.5	84.5	12.78	9.2	High	High	High	High	High	High	High	High	High	High	High	High	1
FALSE	Medium	Master Protein	Cre09.g394065.t1.1	0.012	2.881	12	1	1	1	164	17.2	9.16	2.81	1	0	0.828	0.100604	0.143499	109.4	90.6	14.35	17.63	High	High	High	Not Found	Not Found	Not Found	High	High	High	Not Found	Not Found	Not Found	1
FALSE	High	Master Protein	Cre08.g361950.t1.1	0	176.75	19	50	138	8	2884	300.7	7.11	371.81	50	0	1.331	0.101972	0.145246	85.8	114.2	5.41	14.57	High	High	High	High	High	High	High	High	High	High	High	High	1
FALSE	High	Master Protein	Cre04.g224500.t1.1	0	10.313	4	4	5	4	1690	183.2	7.71	12.06	4	0	0.876	0.102277	0.145578	106.6	93.4	9.62	6.26	High	High	High	High	High	High	High	High	High	High	High	High	1
FALSE	High	Master Protein	Cre12.g502150.t1.2	0	15.691	4	6	9	6	2099	206.4	6.4	21.76	6	0	0.764	0.10455	0.148709	113.3	86.7	4.81	17.14	High	High	High	High	High	High	High	High	High	High	High	High	1
FALSE	High	Master Protein	Cre16.g687518.t1.1	0	13.195	16	4	8	4	335	36.3	6.8	24.54	4	0	1.363	0.105572	0.150059	84.6	115.4	18.56	13.41	High	High	High	High	High	High	High	High	High	High	High	High	1
FALSE	High	Master Protein	Cre12.g543500.t1.2	0	9.909	10	3	6	3	264	29	8.1	12.88	3	0	1.271	0.105765	0.150228	88.1	111.9	16.94	13.36	High	High	High	High	High	High	High	High	High	High	High	High	1
FALSE	High	Master Protein	Cre12.g493250.t1.2	0	131.181	51	34	111	31	720	81	8.15	302.67	34	0	1.213	0.106455	0.150997	90.4	109.6	11.21	7.29	High	High	High	High	High	High	High	High	High	High	High	High	1	Phospho [Y554; T555]
FALSE	High	Master Protein	Cre17.g739201.t1.1	0	26.392	30	7	12	7	372	37.9	10.07	43.6	7	0	0.887	0.10791	0.152953	106	94	7.28	12.43	High	High	High	High	High	High	High	High	High	High	High	High	1
FALSE	High	Master Protein	Cre12.g541550.t1.2	0	9.637	16	4	6	4	301	30.8	5.34	17.87	4	0	1.21	0.108232	0.153303	90.5	109.5	22.61	9.34	High	High	High	High	High	High	High	High	High	High	High	High	1
FALSE	High	Master Protein	Cre13.g574900.t1.2	0	219.211	20	59	132	59	3592	391.1	7.49	381.37	59	0	1.199	0.109047	0.15435	91	109	11.31	8.15	High	High	High	High	High	High	High	High	High	High	High	High	1	Phospho [S1582]
FALSE	High	Master Protein	Cre02.g094350.t1.1	0	142.996	57	31	140	31	721	72.7	6.28	389.46	31	0	0.86	0.109662	0.155113	107.5	92.5	11.23	9.49	High	High	High	High	High	High	High	High	High	High	High	High	1	Phospho [S24; S136; S220; S222]
FALSE	High	Master Protein	Cre01.g061442.t1.1	0	29.825	85	8	24	8	100	11.4	5.11	62.94	8	0	1.322	0.110371	0.156008	86.1	113.9	13	10.98	High	High	High	High	High	High	High	High	High	High	High	High	1
FALSE	High	Master Protein	Cre03.g144887.t1.1	0	104.458	20	35	64	35	2974	293	8.9	182.83	35	0	0.831	0.110839	0.15656	109.2	90.8	9.96	6.05	High	High	High	High	High	High	High	High	High	High	High	High	1
FALSE	High	Master Protein	Cre05.g233650.t1.1	0	29.4	5	10	17	9	2315	249.6	7.14	41.49	10	0	0.712	0.112154	0.158308	116.8	83.2	24.84	19.09	High	High	High	High	High	High	High	High	High	High	High	High	1
FALSE	High	Master Protein	Cre09.g401950.t1.1	0	25.564	10	8	11	8	1776	175.2	9.77	36.7	8	0	1.169	0.11254	0.158742	92.2	107.8	12.82	9.32	High	High	High	High	High	High	High	High	High	High	High	High	1
FALSE	High	Master Protein	Cre07.g330400.t1.1	0	23.769	9	8	17	8	1140	117.6	6.71	33.39	8	0	0.928	0.11573	0.163129	103.8	96.2	7.45	5.17	High	High	High	High	High	High	High	High	High	High	High	High	1
FALSE	High	Master Protein	Cre12.g489250.t1.2	0	138.074	28	39	92	39	1924	195.7	6.02	262.8	39	0	0.877	0.116832	0.164463	106.6	93.4	9.17	10.16	High	High	High	High	High	High	High	High	High	High	High	High	1
FALSE	High	Master Protein	Cre16.g665850.t1.1	0	33.063	27	11	21	11	424	45.7	5.39	54.38	11	0	1.251	0.116997	0.164573	88.9	111.1	14.76	6.81	High	High	High	High	High	High	High	High	High	High	High	High	1
FALSE	High	Master Protein	Cre11.g475050.t1.2	0	20.073	10	8	14	8	1127	116	6.07	31.83	8	0	2.018	0.117825	0.165623	66.3	133.7	51.37	9.89	High	Not Found	Not Found	High	High	High	High	High	High	High	High	High	1
FALSE	High	Master Protein	Cre06.g286600.t1.1	0	61.182	32	13	34	13	667	69.3	7.97	85.31	13	0	1.173	0.119553	0.167936	92.1	107.9	13.61	6.96	High	High	High	High	High	High	High	High	High	High	High	High	1
FALSE	High	Master Protein	Cre03.g149550.t1.1	0	23.894	12	8	12	8	913	93.2	8.48	33.28	8	0	1.424	0.119986	0.168427	82.5	117.5	10.61	18.2	High	High	High	High	High	High	High	High	High	High	High	High	1
FALSE	Medium	Master Protein	Cre05.g246000.t1.1	0.043	2.122	5	1	2	1	174	18.3	4.28	4.03	1	0	1.196	0.120167	0.168565	91.1	108.9	13.37	9.3	High	High	Not Found	High	High	High	High	High	High	High	High	High	1
FALSE	Low	Master Protein	Cre01.g012450.t1.1	0.113	1.48	0	1	1	1	5547	544	4.88	0	1	0	0.782	0.120793	0.169326	112.2	87.8	14.83	12.22	High	High	High	Not Found	Not Found	Not Found	High	High	High	Not Found	Not Found	Not Found	1
FALSE	High	Master Protein	Cre03.g178350.t1.1	0	39.094	70	11	41	11	157	18.2	4.56	124.5	11	0	0.83	0.122938	0.172215	109.3	90.7	11.35	6.31	High	High	High	High	High	High	High	High	High	High	High	High	1
FALSE	High	Master Protein	Cre12.g510650.t1.2	0	13.608	12	4	6	4	415	44.4	5.81	23.06	4	0	1.504	0.123267	0.172557	79.9	120.1	21.54	6.19	High	High	High	High	High	High	High	High	High	High	High	High	1
FALSE	High	Master Protein	Cre17.g721000.t1.2	0	19.24	6	6	8	4	1347	142	7.71	19.86	6	0	0.725	0.124878	0.174572	115.9	84.1	17.68	7.58	High	High	High	High	High	High	High	High	High	High	High	High	1
FALSE	Low	Master Protein	Cre09.g400200.t1.1	0.101	1.572	2	1	1	1	1049	102.8	7.23	0	1	0	0.895	0.124824	0.174572	105.5	94.5	16.85	6.57	Not Found	Not Found	Not Found	High	High	High	Not Found	Not Found	Not Found	High	High	High	1
FALSE	High	Master Protein	Cre07.g313850.t1.1	0	110.91	30	30	63	30	1309	135.7	8.25	182.19	30	0	1.172	0.12501	0.174636	92.1	107.9	8.8	8	High	High	High	High	High	High	High	High	High	High	High	High	1
FALSE	High	Master Protein	Cre12.g534050.t1.2	0	69.438	41	18	50	18	618	65.7	6.43	130.48	18	0	1.191	0.125353	0.174996	91.3	108.7	10.79	6.04	High	High	High	High	High	High	High	High	High	High	High	High	1
FALSE	High	Master Protein	Cre12.g492650.t1.2	0	20.46	16	5	12	5	660	66.3	7.68	36.18	5	0	0.848	0.125855	0.175576	108.2	91.8	11.12	7.62	High	High	High	High	High	High	High	High	High	High	High	High	1
FALSE	High	Master Protein	Cre05.g242200.t1.1	0	69.561	28	21	55	21	1217	125.8	6.71	144.93	21	0	0.905	0.126069	0.1757	105	95	7.75	4.32	High	High	High	High	High	High	High	High	High	High	High	High	1
FALSE	High	Master Protein	Cre08.g381483.t1.1	0	19.458	27	7	17	7	395	38	6.96	42.25	7	0	1.438	0.126117	0.1757	82	118	18.01	18.49	High	High	High	High	High	High	High	High	High	High	High	High	1	Phospho [T6]
FALSE	High	Master Protein	Cre13.g568650.t1.2	0	9.656	18	4	10	4	259	29.3	9.8	21.43	4	0	0.933	0.127083	0.176924	103.5	96.5	7.5	8.31	High	High	High	High	High	High	High	High	High	High	High	High	1
FALSE	High	Master Protein	Cre06.g297800.t1.2	0	81.47	14	24	51	24	2699	272.7	9.73	152.03	24	0	0.82	0.127804	0.177807	109.9	90.1	11.9	13.06	High	High	High	High	High	High	High	High	High	High	High	High	1
FALSE	High	Master Protein	Cre06.g303400.t1.1	0	128.811	28	37	81	37	1749	191.9	7.33	211.68	37	0	0.885	0.128881	0.179182	106.1	93.9	10.49	10.45	High	High	High	High	High	High	High	High	High	High	High	High	1
FALSE	High	Master Protein	Cre13.g586700.t2.1	0	10.745	2	5	6	3	2204	242.6	7.12	8.16	5	0	0.794	0.129972	0.180046	111.5	88.5	27.01	8.43	High	High	High	High	High	High	High	High	High	High	High	High	1
FALSE	High	Master Protein	Cre01.g008700.t1.2	0	31.041	31	8	17	8	352	35.1	10.87	56.72	8	0	0.885	0.129812	0.180046	106.1	93.9	14.12	7.05	High	High	High	High	High	High	High	High	High	High	High	High	1
FALSE	High	Master Protein	Cre05.g238280.t1.1	0	59.191	75	13	49	13	240	25.7	9.1	134.97	13	0	0.872	0.130033	0.180046	106.8	93.2	11.17	7.65	High	High	High	High	High	High	High	High	High	High	High	High	1
FALSE	High	Master Protein	Cre06.g297200.t1.2	0	76.954	54	19	66	19	446	47.7	9.01	186.63	19	0	0.856	0.130369	0.180389	107.7	92.3	11	7.5	High	High	High	High	High	High	High	High	High	High	High	High	1
FALSE	High	Master Protein	Cre09.g389282.t1.1	0	46.506	37	11	31	10	286	31.5	5.81	82.22	11	0	0.892	0.13081	0.180875	105.7	94.3	10.93	5.88	High	High	High	High	High	High	High	High	High	High	High	High	1
FALSE	High	Master Protein	Cre09.g390615.t1.1	0	342.322	83	57	632	57	483	52.1	6	1638.83	57	0	1.2	0.132607	0.182987	90.9	109.1	10.72	7.9	High	High	High	High	High	High	High	High	High	High	High	High	1	Phospho [S19]
FALSE	High	Master Protein	Cre06.g285900.t1.1	0	100.301	22	34	65	34	2161	216.1	9.32	159.14	34	0	1.144	0.133374	0.18392	93.3	106.7	11.09	7.16	High	High	High	High	High	High	High	High	High	High	High	High	1	Phospho [S340]
FALSE	High	Master Protein	Cre12.g527750.t1.2	0	19.245	38	5	13	5	136	15.9	6.16	40.54	5	0	0.85	0.133556	0.184047	108.1	91.9	12.77	11.02	High	High	High	High	High	High	High	High	High	High	High	High	1
FALSE	High	Master Protein	Cre01.g033000.t1.2	0	63.998	19	16	37	16	1534	149.6	7.83	118.1	16	0	0.856	0.133705	0.184127	107.8	92.2	10.03	11.62	High	High	High	High	High	High	High	High	High	High	High	High	1
FALSE	High	Master Protein	Cre16.g680250.t1.2	0	40.228	24	7	23	7	391	39.5	5.11	71.19	7	0	0.868	0.135192	0.18605	107	93	8.01	11.94	High	High	High	High	High	High	High	High	High	High	High	High	1
FALSE	High	Master Protein	Cre01.g003950.t1.1	0	121.087	20	42	76	19	2513	266.4	8.31	195.64	42	11	0.878	0.136038	0.18696	106.5	93.5	9.89	4.51	High	High	High	High	High	High	High	High	High	High	High	High	1
FALSE	High	Master Protein	Cre01.g004550.t1.2	0	192.097	50	52	162	52	1306	135.5	9.06	452.54	52	0	0.867	0.137857	0.189333	107.1	92.9	10.24	8.44	High	High	High	High	High	High	High	High	High	High	High	High	1	Phospho [S72]
FALSE	Low	Master Protein	Cre12.g547200.t1.1	0.088	1.654	1	1	4	1	1596	157.7	8.7	10.13	1	0	0.768	0.13817	0.189523	113.2	86.8	14.55	21.87	High	High	High	High	High	High	High	High	High	High	High	High	1
FALSE	High	Master Protein	Cre01.g003524.t1.1	0	67.518	30	18	42	18	733	78.5	6.47	119.84	18	0	0.865	0.138183	0.189523	107.2	92.8	10.09	4.92	High	High	High	High	High	High	High	High	High	High	High	High	1
FALSE	High	Master Protein	Cre06.g308000.t1.2	0	135.074	27	46	98	46	1989	205.1	7.06	246.53	46	0	0.87	0.138746	0.190167	107	93	9.72	5.35	High	High	High	High	High	High	High	High	High	High	High	High	1	Phospho [S1442]
FALSE	Low	Master Protein	Cre03.g170150.t1.1	0.086	1.663	2	1	1	1	645	68	6.64	2.54	1	0	1.115	0.138918	0.190276	94.6	105.4	9.2	4.19	Not Found	Not Found	Not Found	High	High	High	Not Found	Not Found	Not Found	High	High	High	1
FALSE	Medium	Master Protein	Cre09.g415400.t1.1	0.044	2.083	1	1	1	1	2596	261.9	6.48	0	1	0	0.8	0.140106	0.191645	111.1	88.9	13.28	6.05	Not Found	Not Found	Not Found	High	High	High	Not Found	Not Found	Not Found	High	High	High	1
FALSE	High	Master Protein	Cre12.g541850.t1.2	0	10.207	38	3	6	3	100	11.4	8.24	15.05	3	0	0.812	0.140035	0.191645	110.4	89.6	13.31	19.28	High	High	High	High	High	High	High	High	High	High	High	High	1
FALSE	High	Master Protein	Cre03.g159350.t1.1	0	142.262	23	45	86	45	3103	304.5	7.05	257.27	45	0	0.862	0.142073	0.194204	107.4	92.6	9.15	8.55	High	High	High	High	High	High	High	High	High	High	High	High	1	Phospho [S1171]
FALSE	High	Master Protein	Cre07.g345150.t1.2	0	31.872	17	10	21	10	639	63.6	9.11	56.82	10	0	0.857	0.14221	0.194261	107.7	92.3	13.02	7.87	High	High	High	High	High	High	High	High	High	High	High	High	1
FALSE	High	Master Protein	Cre16.g678808.t1.1	0	91.73	26	28	62	28	1380	140.9	6.44	169.98	28	0	0.889	0.142331	0.194297	105.9	94.1	11.2	8.99	High	High	High	High	High	High	High	High	High	High	High	High	1
FALSE	High	Master Protein	Cre06.g278226.t1.1	0	18.849	7	8	11	8	1772	190.8	6.48	26.6	8	0	1.187	0.143186	0.195333	91.4	108.6	8.43	11.49	High	High	High	High	High	High	High	High	High	High	High	High	1	Phospho [T282]
FALSE	High	Master Protein	Cre06.g260150.t1.2	0	13.187	23	4	5	4	283	30.5	5.11	16.58	4	0	1.325	0.14366	0.195848	86	114	18.6	19.21	High	High	High	High	High	High	High	Not Found	Not Found	High	High	High	1
FALSE	High	Master Protein	Cre02.g110050.t1.1	0	35.354	11	13	20	13	1443	149.8	5.27	38.26	13	0	0.879	0.144423	0.196492	106.4	93.6	12.38	10.23	High	High	High	High	High	High	High	High	High	High	High	High	1
FALSE	High	Master Protein	Cre08.g360564.t1.2	0	7.568	4	3	4	3	1216	130.5	6.98	10.02	3	0	0.734	0.14433	0.196492	115.3	84.7	18.63	9.46	Not Found	Not Found	Not Found	High	High	High	Not Found	High	Not Found	High	High	High	1
FALSE	Medium	Master Protein	Cre10.g439900.t1.2	0.012	2.838	4	2	2	2	1124	120.8	5.29	1.66	2	0	1.095	0.145165	0.197371	95.5	104.5	11.25	2.8	High	High	High	Not Found	Not Found	Not Found	High	High	High	Not Found	Not Found	Not Found	1	Phospho [Y218; Y235]
FALSE	High	Master Protein	Cre09.g399701.t1.1	0	25.268	20	8	12	8	774	79.2	8.22	34.08	8	0	1.242	0.145934	0.198283	89.2	110.8	14.37	13.25	High	High	High	High	High	High	High	High	High	High	High	High	1
FALSE	High	Master Protein	Cre08.g366101.t1.1	0	22.1	5	9	17	7	2139	221.3	8.16	37.01	9	0	0.862	0.146721	0.19922	107.4	92.6	6.98	14.31	High	High	High	High	High	High	High	High	High	High	High	High	1
FALSE	High	Master Protein	Cre11.g469000.t1.2	0	74.75	73	15	60	15	238	25.9	9.57	181.48	15	0	0.896	0.147006	0.19934	105.5	94.5	10.96	7.22	High	High	High	High	High	High	High	High	High	High	High	High	1
FALSE	High	Master Protein	Cre10.g418150.t1.2	0	51.323	62	12	37	12	222	23.5	9.2	135.99	12	0	0.892	0.146977	0.19934	105.7	94.3	10.65	7.57	High	High	High	High	High	High	High	High	High	High	High	High	1
FALSE	High	Master Protein	Cre12.g509100.t1.2	0	19.494	31	6	18	6	159	17.7	9.74	39.91	6	0	0.9	0.147136	0.199384	105.3	94.7	8.83	7.35	High	High	High	High	High	High	High	High	High	High	High	High	1
FALSE	High	Master Protein	Cre06.g306700.t1.1	0	12.843	26	4	7	4	257	27.3	5.35	22.35	4	0	1.31	0.147666	0.199969	86.6	113.4	20.55	13.91	High	High	High	High	High	High	High	High	High	High	High	High	1	Phospho [S213]
FALSE	High	Master Protein	Cre02.g147100.t1.1	0	21.634	46	5	12	5	151	16.3	8.95	42.17	5	0	0.89	0.148129	0.200461	105.8	94.2	13.15	8.95	High	High	High	High	High	High	High	High	High	High	High	High	1
FALSE	High	Master Protein	Cre07.g322600.t1.1	0	62.029	17	18	33	9	1685	173	6.33	93.44	18	2	0.832	0.149085	0.201622	109.2	90.8	13.74	9.18	High	High	High	High	High	High	High	High	High	High	High	High	1
FALSE	High	Master Protein	Cre16.g657650.t1.2	0	34.107	63	10	22	10	125	13.1	8.94	57.36	10	0	1.195	0.149805	0.202356	91.1	108.9	10.77	5.1	High	High	High	High	High	High	High	High	High	High	High	High	1
FALSE	High	Master Protein	Cre10.g422750.t1.1	0	22.967	13	6	15	6	640	71.1	6.65	48.94	6	0	0.909	0.149827	0.202356	104.8	95.2	12.29	4.21	High	High	High	High	High	High	High	High	High	High	High	High	1
FALSE	High	Master Protein	Cre06.g311900.t1.2	0	18.89	37	6	10	6	206	23.1	5.87	21.34	6	0	1.285	0.150946	0.203732	87.5	112.5	16.02	7.67	High	High	High	High	High	High	High	High	High	High	High	High	1
FALSE	High	Master Protein	Cre01.g043800.t1.1	0	54.694	37	17	34	17	670	71.4	6.09	78.46	17	0	1.18	0.154753	0.208732	91.8	108.2	9.4	11.15	High	High	High	High	High	High	High	High	High	High	High	High	1
FALSE	High	Master Protein	Cre12.g486650.t1.2	0	72.039	17	24	57	24	1565	162.4	9.58	149.7	24	0	0.883	0.157432	0.212205	106.2	93.8	9.82	8.19	High	High	High	High	High	High	High	High	High	High	High	High	1
FALSE	High	Master Protein	Cre13.g603850.t1.2	0.01	3.335	5	1	1	1	343	34.7	10.7	2.86	1	0	0.802	0.159855	0.215328	111	89	11.97	12.61	High	High	High	Not Found	Not Found	Not Found	High	High	High	Not Found	Not Found	Not Found	1
FALSE	High	Master Protein	Cre06.g256600.t1.2	0	35.147	12	12	19	12	1834	177.6	8.37	57.01	12	0	0.767	0.159985	0.21536	113.2	86.8	26.47	21.29	High	High	High	High	High	High	High	High	High	High	High	High	1
FALSE	High	Master Protein	Cre12.g513200.t1.2	0	279.768	75	44	389	44	477	51.6	5.38	1159.16	44	0	1.177	0.161255	0.216926	91.9	108.1	10.98	7.56	High	High	High	High	High	High	High	High	High	High	High	High	1
FALSE	High	Master Protein	Cre12.g484250.t1.1	0	879.478	51	229	721	223	4626	522.6	5.47	1826.64	229	5	0.896	0.163545	0.219862	105.5	94.5	10.66	7.36	High	High	High	High	High	High	High	High	High	High	High	High	1
FALSE	High	Master Protein	Cre03.g171800.t1.2	0	63.111	57	15	45	15	313	33.8	10.18	122.47	15	0	0.905	0.163803	0.220062	105	95	11.05	8.36	High	High	High	High	High	High	High	High	High	High	High	High	1
FALSE	High	Master Protein	Cre12.g538850.t1.1	0	84.512	32	24	48	24	1216	127.4	6.95	114.65	24	0	0.878	0.16432	0.220611	106.5	93.5	14.02	10.4	High	High	High	High	High	High	High	High	High	High	High	High	1
FALSE	High	Master Protein	Cre14.g609202.t1.1	0	48.839	27	14	34	14	715	77.3	5.68	96.46	14	0	1.223	0.164498	0.220705	90	110	14.08	4.04	High	High	High	High	High	High	High	High	High	High	High	High	1
FALSE	High	Master Protein	Cre03.g144544.t1.1	0	83.63	32	21	50	21	1159	119.7	5.01	163.48	21	0	0.85	0.166602	0.22338	108.1	91.9	9.24	12.02	High	High	High	High	High	High	High	High	High	High	High	High	1
FALSE	High	Master Protein	Cre06.g294650.t1.2	0	5.929	6	2	3	2	422	46	8.54	9.54	2	0	1.112	0.169013	0.226465	94.7	105.3	16.76	18.27	High	High	High	High	High	High	High	High	High	High	High	High	1
FALSE	High	Master Protein	Cre13.g567500.t1.1	0	27.838	5	6	11	6	1975	190.4	4.92	41.19	6	0	0.832	0.169625	0.227134	109.2	90.8	13.93	11.79	High	High	High	High	High	High	High	High	High	High	High	High	1
FALSE	Low	Master Protein	Cre12.g537671.t1.1	0.092	1.606	0	1	1	1	3660	361.6	5.86	2.4	1	0	1.687	0.170399	0.228021	74.4	125.6	17.08	25.62	High	High	High	Not Found	Not Found	Not Found	High	High	High	Not Found	Not Found	Not Found	1
FALSE	High	Master Protein	Cre16.g654150.t1.1	0	126.567	50	31	98	31	699	74.5	9.31	307.21	31	0	1.209	0.171148	0.228872	90.5	109.5	11.89	7.5	High	High	High	High	High	High	High	High	High	High	High	High	1	Phospho [S142; S179]
FALSE	High	Master Protein	Cre03.g177650.t1.2	0	91.105	18	28	47	28	2707	268.3	6.77	136.72	28	0	1.216	0.171327	0.228961	90.3	109.7	6.13	15.31	High	High	High	High	High	High	High	High	High	High	High	High	1
FALSE	High	Master Protein	Cre02.g085000.t1.1	0	51.705	18	17	30	17	1439	147.9	8.54	76.21	17	0	1.104	0.171611	0.229055	95.1	104.9	6.7	5.63	High	High	High	High	High	High	High	High	High	High	High	High	1	Phospho [T775]
FALSE	High	Master Protein	Cre12.g519950.t1.1	0	408.185	53	104	313	104	2540	268.7	6.51	860.41	104	0	0.897	0.171735	0.229055	105.5	94.5	11.03	7.18	High	High	High	High	High	High	High	High	High	High	High	High	1
FALSE	High	Master Protein	Cre16.g649100.t1.2	0	11.147	7	5	7	5	797	82.9	9.13	9.85	5	0	0.67	0.172491	0.229912	119.8	80.2	7.8	28.33	High	High	High	High	High	High	High	High	High	High	High	High	1
FALSE	High	Master Protein	Cre16.g669900.t1.2	0	26.802	48	8	22	8	178	19.9	9.6	63.19	8	0	1.129	0.173726	0.231255	93.9	106.1	9.33	8.42	High	High	High	High	High	High	High	High	High	High	High	High	1
FALSE	High	Master Protein	Cre10.g465650.t1.2	0	79.051	23	27	41	27	2311	226.6	9.57	107.57	27	0	1.221	0.173678	0.231255	90	110	12.45	9.26	High	High	High	High	High	High	High	High	High	High	High	High	1
FALSE	High	Master Protein	Cre06.g298500.t1.1	0	72.765	22	16	46	16	1019	106.7	7.58	125.95	16	0	1.151	0.174572	0.23223	93	107	9.39	7.48	High	High	High	High	High	High	High	High	High	High	High	High	1
FALSE	High	Master Protein	Cre14.g617500.t1.2	0	66.213	42	15	50	15	387	40.5	6.79	142.37	15	0	0.872	0.176283	0.234047	106.8	93.2	10.61	8.38	High	High	High	High	High	High	High	High	High	High	High	High	1
FALSE	High	Master Protein	Cre11.g467706.t1.1	0	14.246	8	4	6	4	818	81.2	5.58	21.42	4	0	0.851	0.176675	0.234262	108	92	4.84	12.75	High	High	High	High	High	High	High	High	High	High	High	High	1
FALSE	High	Master Protein	Cre17.g700200.t1.2	0	54.906	39	17	30	17	539	55.2	9.54	77.11	17	0	0.886	0.176656	0.234262	106	94	9.34	6.89	High	High	High	High	High	High	High	High	High	High	High	High	1
FALSE	High	Master Protein	Cre01.g001650.t1.2	0	17.133	16	6	9	6	523	49.6	4.98	23.07	6	0	1.187	0.176855	0.234347	91.4	108.6	13.38	12.19	High	High	High	High	High	High	High	High	High	High	High	High	1
FALSE	High	Master Protein	Cre16.g683147.t1.1	0	40.398	14	12	25	12	1488	149	10.67	81.17	12	0	0.897	0.179245	0.237205	105.4	94.6	7.81	8.38	High	High	High	High	High	High	High	High	High	High	High	High	1
FALSE	High	Master Protein	Cre10.g446400.t1.1	0	28.216	21	10	15	10	579	61.9	8.69	43.43	10	0	1.277	0.179638	0.23757	87.8	112.2	16.71	11.95	High	High	High	High	High	High	High	High	High	High	High	High	1
FALSE	High	Master Protein	Cre16.g693204.t1.1	0	70.933	24	17	52	17	1104	108.6	6.23	156.46	17	0	0.878	0.180539	0.238607	106.5	93.5	9.74	8.79	High	High	High	High	High	High	High	High	High	High	High	High	1
FALSE	High	Master Protein	Cre11.g468450.t1.2	0	22.389	49	7	20	7	169	19.4	4.81	54.65	7	0	0.878	0.181765	0.240071	106.5	93.5	9.87	7.74	High	High	High	High	High	High	High	High	High	High	High	High	1
FALSE	Low	Master Protein	Cre16.g682900.t2.1	0.074	1.762	7	1	1	1	267	29.9	9.41	0	1	0	0.727	0.182148	0.240421	115.8	84.2	18.88	7.72	Not Found	Not Found	Not Found	High	High	High	Not Found	Not Found	Not Found	High	High	High	1	Phospho [Y6]
FALSE	High	Master Protein	Cre11.g467568.t1.1	0	19.947	22	6	10	6	425	45.8	4.91	29.21	6	0	1.269	0.183844	0.242502	88.1	111.9	16.65	11.79	High	High	High	High	High	High	High	High	High	High	High	High	1
FALSE	High	Master Protein	Cre03.g199500.t1.2	0	107.418	60	25	111	25	483	51.2	9.63	315.1	25	0	0.91	0.184802	0.243609	104.7	95.3	11.43	7.62	High	High	High	High	High	High	High	High	High	High	High	High	1
FALSE	High	Master Protein	Cre11.g476850.t1.2	0	172.639	71	45	147	45	471	55.1	7.09	400.59	45	0	0.913	0.185011	0.243725	104.5	95.5	10.87	7.72	High	High	High	High	High	High	High	High	High	High	High	High	1
FALSE	High	Master Protein	Cre11.g477950.t1.1	0	14.933	8	5	7	5	1011	94.3	4.83	21.46	5	0	1.228	0.185518	0.244236	89.8	110.2	21.01	10.41	High	High	High	High	High	High	High	High	High	High	High	High	1
FALSE	High	Master Protein	Cre10.g448850.t1.2	0	73.336	28	21	52	21	891	94.9	5.86	155.38	21	0	1.139	0.18746	0.246633	93.5	106.5	9.06	5.72	High	High	High	High	High	High	High	High	High	High	High	High	1
FALSE	High	Master Protein	Cre08.g369250.t1.2	0	36.795	15	10	25	10	788	77.9	10.23	63.01	10	0	1.12	0.188201	0.247447	94.4	105.6	12.1	5.74	High	High	High	High	High	High	High	High	High	High	High	High	1
FALSE	High	Master Protein	Cre03.g180151.t1.1	0	29.287	37	7	19	7	286	30.3	7.43	55.57	7	0	1.091	0.188895	0.248199	95.6	104.4	14.57	6.79	High	High	High	High	High	High	High	High	High	High	High	High	1
FALSE	High	Master Protein	Cre01.g038750.t1.2	0	22.024	27	8	32	8	238	26.2	5.05	70.56	8	0	0.885	0.191305	0.25088	106.1	93.9	11.92	8.92	High	High	High	High	High	High	High	High	High	High	High	High	1
FALSE	High	Master Protein	Cre03.g180600.t1.1	0	33.649	21	11	19	10	703	75.8	5.06	51.23	11	1	0.85	0.191477	0.250943	108.1	91.9	16.06	7.93	High	High	High	High	High	High	High	High	High	High	High	High	1
FALSE	High	Master Protein	Cre12.g533800.t1.2	0	11.507	29	5	7	5	187	20.9	7.9	15.93	5	0	1.169	0.192145	0.251656	92.2	107.8	20.85	15.1	High	High	High	High	High	High	High	High	High	High	High	High	1
FALSE	High	Master Protein	Cre10.g457500.t1.1	0	8.164	13	3	5	3	271	30.1	6.96	12.81	3	0	0.778	0.194032	0.253964	112.5	87.5	18.89	9.57	High	High	High	High	High	High	High	High	High	High	High	High	1
FALSE	High	Master Protein	Cre07.g313250.t1.2	0	44.985	19	13	32	10	621	69.3	6.57	85.22	13	3	0.89	0.195423	0.25562	105.8	94.2	15	10.86	High	High	High	High	High	High	High	High	High	High	High	High	1
FALSE	High	Master Protein	Cre14.g624950.t1.1	0	877.408	52	218	628	213	4513	510.3	6.3	1695.28	218	4	0.908	0.196409	0.256746	104.8	95.2	10.61	7.39	High	High	High	High	High	High	High	High	High	High	High	High	1
FALSE	High	Master Protein	Cre14.g630200.t1.2	0	108.29	50	25	87	25	649	67.5	9.28	250.14	25	0	0.908	0.197496	0.257835	104.8	95.2	9.92	5.96	High	High	High	High	High	High	High	High	High	High	High	High	1
FALSE	High	Master Protein	Cre02.g099300.t1.2	0.001	5.167	9	2	5	2	199	20.9	5.11	11.3	2	0	1.347	0.198759	0.259317	85.2	114.8	15.01	32.97	High	High	High	High	High	High	High	High	High	High	High	High	1
FALSE	High	Master Protein	Cre09.g390949.t1.1	0	36.856	54	9	41	9	171	19.3	9.85	79.3	9	0	0.883	0.200185	0.260984	106.2	93.8	10.87	10.34	High	High	High	High	High	High	High	High	High	High	High	High	1
FALSE	Medium	Master Protein	Cre01.g046250.t1.2	0.025	2.477	2	1	2	1	618	61.5	7.65	4.55	1	0	0.913	0.202607	0.263662	104.5	95.5	9.65	14.51	High	High	High	High	High	High	High	High	High	High	High	High	1
FALSE	High	Master Protein	Cre01.g048250.t1.2	0	7.003	13	2	3	2	235	26.9	5.48	9.43	2	0	0.79	0.204243	0.26562	111.7	88.3	26.15	9.59	High	High	High	High	High	High	High	High	High	High	High	High	1
FALSE	High	Master Protein	Cre12.g522200.t1.2	0	26.24	8	9	17	9	1345	132.9	9.76	46.65	9	0	0.879	0.204387	0.265638	106.4	93.6	10.19	8.27	High	High	High	High	High	High	High	High	High	High	High	High	1
FALSE	High	Master Protein	Cre12.g529150.t1.2	0	42.923	58	12	29	12	273	29.6	5.77	86.1	12	0	0.907	0.20521	0.266536	104.8	95.2	8.91	9.36	High	High	High	High	High	High	High	High	High	High	High	High	1
FALSE	High	Master Protein	Cre05.g245701.t3.1	0	141.26	48	39	168	1	916	93.3	6.48	438.41	39	0	1.104	0.205925	0.267296	95	105	10.25	9.25	High	High	High	High	High	High	High	High	High	High	High	High	1	Phospho [S564]
FALSE	High	Master Protein	Cre03.g171900.t1.1	0	140.306	53	36	154	36	535	63.1	9.74	368.26	36	0	1.129	0.206339	0.267431	93.9	106.1	10.19	6.87	High	High	High	High	High	High	High	High	High	High	High	High	1	Phospho [T57; S58]
FALSE	High	Master Protein	Cre11.g467561.t1.1	0	34.582	49	6	32	6	146	15.9	9.85	81.51	6	0	1.143	0.206489	0.267431	93.3	106.7	11.07	4.47	High	High	High	High	High	High	High	High	High	High	High	High	1
FALSE	High	Master Protein	Cre13.g562100.t1.2	0	24.492	25	10	17	10	448	47.1	10.58	38.77	10	0	0.878	0.209766	0.270554	106.5	93.5	21	2.49	High	High	High	High	High	High	High	High	High	High	High	High	1
FALSE	High	Master Protein	Cre01.g008500.t1.2	0.009	3.399	2	1	2	1	556	55.7	7.84	6.1	1	0	1.566	0.213461	0.275145	77.9	122.1	15.02	25.49	Not Found	High	High	High	High	High	High	High	High	High	High	High	1
FALSE	High	Master Protein	Cre02.g103700.t1.1	0	46.132	28	13	22	13	460	47.3	5.53	58.8	13	0	0.928	0.215803	0.277988	103.7	96.3	8.51	9.24	High	High	High	High	High	High	High	High	High	High	High	High	1
FALSE	High	Master Protein	Cre16.g691440.t1.1	0	345.287	49	85	246	85	1950	199.3	7.58	678.91	85	0	0.904	0.216486	0.278691	105	95	10.1	7.56	High	High	High	High	High	High	High	High	High	High	High	High	1	Phospho [S655]
FALSE	High	Master Protein	Cre09.g390578.t1.1	0	135.052	36	38	103	38	1404	151.2	6.76	286.32	38	0	0.941	0.216817	0.278941	103.1	96.9	8.89	8.05	High	High	High	High	High	High	High	High	High	High	High	High	1	Phospho [S1376]
FALSE	High	Master Protein	Cre06.g302250.t1.1	0	17.856	12	7	11	7	992	96.4	9.76	32.21	7	0	0.738	0.217976	0.280255	115.1	84.9	8.83	21.78	High	High	High	High	High	High	High	High	High	High	High	High	1
FALSE	High	Master Protein	Cre17.g704300.t1.1	0	416.776	45	99	297	99	2939	319.5	6.28	822.94	99	0	0.921	0.218591	0.280868	104.1	95.9	10.32	8.06	High	High	High	High	High	High	High	High	High	High	High	High	1	Phospho [S2593]
FALSE	High	Master Protein	Cre01.g025400.t1.2	0	745.165	53	196	557	196	4929	528	6.4	1585.6	196	0	0.919	0.219444	0.281786	104.2	95.8	11.03	7.6	High	High	High	High	High	High	High	High	High	High	High	High	1	Phospho [S1597; T3214]
FALSE	High	Master Protein	Cre16.g674600.t1.2	0	34.935	17	11	28	11	652	65.4	9.95	71.08	11	0	0.839	0.219669	0.281898	108.8	91.2	13.62	10.7	High	High	High	High	High	High	High	High	High	High	High	High	1
FALSE	Low	Master Protein	Cre16.g671300.t1.2	0.052	1.893	3	1	1	1	595	64.7	7.62	2.34	1	0	0.756	0.223246	0.286306	113.9	86.1	12.57	19.44	Not Found	Not Found	Not Found	High	High	High	Not Found	Not Found	Not Found	High	High	High	1
FALSE	High	Master Protein	Cre04.g216203.t1.1	0	15.119	52	4	7	4	87	10.1	9.7	22.33	4	0	1.096	0.224832	0.288159	95.4	104.6	9.19	3.9	High	High	High	High	High	High	High	High	High	High	High	High	1
FALSE	High	Master Protein	Cre02.g092700.t1.2	0	282.189	71	58	327	58	501	58.9	8.98	832.58	58	0	0.92	0.225141	0.288373	104.1	95.9	10.66	8.41	High	High	High	High	High	High	High	High	High	High	High	High	1	Phospho [S483]
FALSE	High	Master Protein	Cre16.g690100.t1.2	0	41.294	63	12	44	12	176	19.5	9.7	114.77	12	0	0.898	0.225507	0.28866	105.4	94.6	12.03	9.91	High	High	High	High	High	High	High	High	High	High	High	High	1
FALSE	Medium	Master Protein	Cre01.g017150.t1.1	0.044	2.076	1	1	1	1	2844	274	7.4	2.91	1	0	1.096	0.228587	0.292051	95.4	104.6	14.7	8.69	High	High	High	Not Found	Not Found	Not Found	High	High	High	Not Found	Not Found	Not Found	1
FALSE	High	Master Protein	Cre12.g544000.t1.2	0	138.822	58	25	149	25	521	55.3	4.74	431.15	25	0	0.893	0.228838	0.292188	105.6	94.4	10.91	8.69	High	High	High	High	High	High	High	High	High	High	High	High	1
FALSE	High	Master Protein	Cre03.g198000.t1.2	0	49.192	50	13	34	13	331	35.4	6.1	96.86	13	0	0.931	0.231396	0.29527	103.6	96.4	9.75	9.69	High	High	High	High	High	High	High	High	High	High	High	High	1
FALSE	High	Master Protein	Cre09.g394251.t1.1	0	192.247	82	32	250	32	512	54.6	5.71	686.53	32	0	0.929	0.234484	0.299023	103.7	96.3	10.1	7.06	High	High	High	High	High	High	High	High	High	High	High	High	1
FALSE	High	Master Protein	Cre07.g358050.t1.1	0	20.275	6	6	13	6	1593	163.4	5.81	24.68	6	0	0.696	0.236119	0.300919	117.9	82.1	25.79	21.68	High	High	High	High	High	High	High	High	High	High	High	High	1
FALSE	High	Master Protein	Cre08.g358528.t1.1	0	102.176	45	30	72	30	697	73.7	6.39	182.63	30	0	0.876	0.237024	0.301882	106.6	93.4	12.21	8.13	High	High	High	High	High	High	High	High	High	High	High	High	1	Phospho [S400]
FALSE	High	Master Protein	Cre12.g511850.t1.2	0	66.005	41	20	56	20	492	54.8	9.26	136.66	20	0	1.137	0.237815	0.3027	93.6	106.4	10.57	9.12	High	High	High	High	High	High	High	High	High	High	High	High	1	Phospho [S322; Y323]
FALSE	High	Master Protein	Cre06.g263200.t1.1	0	67.992	62	10	79	10	193	21.3	7.56	242.35	10	0	0.883	0.239519	0.304679	106.2	93.8	14.24	8.42	High	High	High	High	High	High	High	High	High	High	High	High	1	Phospho [S179]
FALSE	High	Master Protein	Cre14.g614350.t1.2	0	6.858	18	3	7	3	141	16.2	8.28	16.14	3	0	1.052	0.243269	0.309256	97.4	102.6	7.5	15.98	High	High	High	High	High	High	High	High	High	High	High	High	1
FALSE	High	Master Protein	Cre12.g554750.t1.2	0	19.862	47	4	13	4	93	10.7	4.79	35.36	4	0	1.12	0.244034	0.310034	94.4	105.6	10.13	5.78	High	High	High	High	High	High	High	High	High	High	High	High	1
FALSE	High	Master Protein	Cre01.g045150.t1.2	0	43.151	33	15	35	15	634	70	6.73	88.92	15	0	1.176	0.245159	0.311269	91.9	108.1	12.11	8.67	High	High	High	High	High	High	High	High	High	High	High	High	1
FALSE	High	Master Protein	Cre06.g275950.t1.1	0	161.071	29	50	97	50	2136	219.2	5.95	271.07	50	0	1.133	0.246707	0.313039	93.8	106.2	10.03	7.72	High	High	High	High	High	High	High	High	High	High	High	High	1
FALSE	High	Master Protein	Cre17.g723200.t1.2	0	46.899	39	13	28	13	443	48.6	8.75	81.22	13	0	0.897	0.249722	0.31647	105.4	94.6	10.17	12.58	High	High	High	High	High	High	High	High	High	High	High	High	1
FALSE	High	Master Protein	Cre09.g395769.t1.1	0	316.019	45	86	207	86	3304	336.8	5.63	611.94	86	0	0.911	0.25108	0.317629	104.6	95.4	11.76	8.33	High	High	High	High	High	High	High	High	High	High	High	High	1
FALSE	High	Master Protein	Cre01.g051250.t1.2	0	52.052	67	10	50	10	159	17.8	4.58	126.61	10	0	0.919	0.251105	0.317629	104.2	95.8	11.96	7.07	High	High	High	High	High	High	High	High	High	High	High	High	1
FALSE	High	Master Protein	Cre12.g495550.t1.2	0.005	3.86	21	2	2	2	70	8.1	7.42	4.89	2	0	1.115	0.251591	0.318046	94.6	105.4	12.23	7.74	High	High	High	Not Found	Not Found	Not Found	High	High	High	Not Found	Not Found	Not Found	1
FALSE	High	Master Protein	Cre17.g725550.t1.2	0	16.713	15	7	15	7	499	54.9	7.18	39.55	7	0	0.919	0.252409	0.318882	104.2	95.8	8.49	7.4	High	High	High	High	High	High	High	High	High	High	High	High	1
FALSE	High	Master Protein	Cre17.g728300.t1.1	0	55.528	23	18	35	18	951	103.3	6.39	90.49	18	0	1.134	0.252886	0.319286	93.7	106.3	6.15	7.94	High	High	High	High	High	High	High	High	High	High	High	High	1
FALSE	High	Master Protein	Cre10.g466650.t1.2	0	144.73	58	30	223	30	352	39.4	5.9	523.7	30	0	0.925	0.253606	0.319798	103.9	96.1	11.8	7.91	High	High	High	High	High	High	High	High	High	High	High	High	1	Phospho [S62; S100]
FALSE	High	Master Protein	Cre13.g607750.t1.2	0	108.506	44	24	85	24	573	64.8	5.83	264.27	24	0	0.885	0.253449	0.319798	106.1	93.9	11.38	9.25	High	High	High	High	High	High	High	High	High	High	High	High	1	Phospho [T551]
FALSE	Medium	Master Protein	Cre08.g382500.t1.2	0.011	3.039	8	1	2	1	107	11.8	10.39	4.29	1	0	0.801	0.254592	0.320843	111.1	88.9	18.27	7.1	Not Found	Not Found	Not Found	High	High	High	Not Found	Not Found	Not Found	High	High	High	1
FALSE	High	Master Protein	Cre17.g728150.t1.2	0	5.681	14	2	5	2	202	22.4	7.02	10.75	2	0	0.859	0.258111	0.325076	107.6	92.4	13.23	12.34	High	High	High	High	High	High	High	High	High	High	High	High	1
FALSE	High	Master Protein	Cre12.g497000.t1.2	0	94.19	41	28	50	28	948	100.7	8.57	134.59	28	0	1.109	0.260881	0.328361	94.9	105.1	12.82	8.01	High	High	High	High	High	High	High	High	High	High	High	High	1
FALSE	High	Master Protein	Cre12.g518550.t1.1	0	301.679	34	86	218	85	3225	332.1	7.88	617.14	86	1	0.917	0.261327	0.32872	104.3	95.7	10.75	9.02	High	High	High	High	High	High	High	High	High	High	High	High	1
FALSE	High	Master Protein	Cre13.g569500.t1.2	0.001	5.461	6	2	4	2	363	40.2	6.64	10.55	2	0	1.095	0.262633	0.329954	95.5	104.5	17.25	4.45	High	High	High	High	High	High	High	High	High	High	High	High	1
FALSE	High	Master Protein	XP_001694808	0	42.204	11	8	26	1	1015	105.6	9.32	86.86	8	0	0.854	0.262947	0.330145	107.8	92.2	11.2	19.63	High	High	High	High	High	High	High	High	High	High	High	High	1
FALSE	High	Master Protein	Cre16.g680500.t1.1	0	20.715	7	7	13	7	1748	170.7	9.95	39.41	7	0	0.873	0.265392	0.333008	106.8	93.2	5.99	11.16	High	High	High	High	High	High	High	High	High	High	High	High	1
FALSE	High	Master Protein	Cre12.g554800.t1.2	0.001	5.482	5	2	3	2	375	41.9	8.02	6.24	2	0	0.875	0.268005	0.336081	106.6	93.4	13.21	10.42	High	High	High	High	High	High	High	High	High	High	High	High	1
FALSE	High	Master Protein	Cre09.g389150.t1.2	0	200.31	38	47	188	47	1287	138.3	4.31	502.22	47	0	1.123	0.269146	0.337303	94.2	105.8	11.15	8.24	High	High	High	High	High	High	High	High	High	High	High	High	1	Phospho [S93]
FALSE	High	Master Protein	Cre07.g354650.t1.2	0	140.664	19	39	72	39	3624	356.4	6.13	223.68	39	0	0.915	0.270277	0.338512	104.4	95.6	8.76	7.69	High	High	High	High	High	High	High	High	High	High	High	High	1
FALSE	High	Master Protein	Cre06.g268650.t1.1	0	71.207	56	19	52	19	401	43.2	9.17	149.57	19	0	0.938	0.272705	0.341343	103.2	96.8	10.87	6.35	High	High	High	High	High	High	High	High	High	High	High	High	1	Phospho [S263]
FALSE	High	Master Protein	Cre13.g602350.t1.2	0.001	6.098	7	2	3	2	340	36.9	8.57	8.06	2	0	1.095	0.273493	0.342118	95.5	104.5	20.7	18.2	Not Found	Not Found	Not Found	High	High	High	Not Found	Not Found	Not Found	High	High	High	1
FALSE	High	Master Protein	Cre09.g400850.t1.1	0	49.775	3	16	27	16	8145	839	5.06	70.83	16	0	1.057	0.274223	0.342821	97.2	102.8	4.33	5.92	High	High	High	High	High	High	High	High	High	High	High	High	1
FALSE	High	Master Protein	Cre01.g069837.t1.1	0	94.339	22	24	48	24	1581	158.9	9.2	150.1	24	0	1.062	0.27578	0.344556	97	103	9.11	3.92	High	High	High	High	High	High	High	High	High	High	High	High	1
FALSE	High	Master Protein	Cre03.g154700.t1.1	0.001	5.345	6	2	2	2	638	65.7	6.73	5.67	2	0	1.146	0.277208	0.346127	93.2	106.8	39.14	16.63	Not Found	Not Found	High	High	High	High	High	Not Found	Not Found	High	High	High	1
FALSE	High	Master Protein	Cre12.g497200.t1.2	0	81.668	41	19	45	19	739	79	8.51	146.58	19	0	0.909	0.278132	0.347068	104.8	95.2	9.48	9.71	High	High	High	High	High	High	High	High	High	High	High	High	1
FALSE	High	Master Protein	Cre12.g496100.t1.2	0	46.542	57	15	41	15	281	31.8	9.79	93.04	15	0	1.103	0.280078	0.349282	95.1	104.9	10	5.62	High	High	High	High	High	High	High	High	High	High	High	High	1
FALSE	High	Master Protein	Cre12.g555378.t1.1	0	74.015	29	21	48	21	958	95.7	4.82	139	21	0	0.939	0.282595	0.352205	103.1	96.9	8.99	6.2	High	High	High	High	High	High	High	High	High	High	High	High	1	Phospho [S614]
FALSE	High	Master Protein	Cre12.g520950.t1.1	0	199.967	57	51	148	51	1057	111.1	5.94	396.97	51	0	0.948	0.283417	0.352934	102.6	97.4	9.84	7.74	High	High	High	High	High	High	High	High	High	High	High	High	1	Phospho [S39; T40]
FALSE	High	Master Protein	Cre10.g424300.t1.2	0	41.099	20	14	25	13	1127	113	8.7	66.37	14	1	1.091	0.283527	0.352934	95.6	104.4	10.68	11.98	High	High	High	High	High	High	High	High	High	High	High	High	1
FALSE	High	Master Protein	Cre11.g467576.t2.1	0.001	6.281	14	2	3	2	310	32.4	9.48	7.85	2	0	0.868	0.28422	0.353149	107.1	92.9	7.52	16.05	High	High	High	High	High	High	High	High	High	High	High	High	1
FALSE	High	Master Protein	Cre06.g296850.t1.2	0	248.488	42	65	170	65	2215	234.1	6.47	447.74	65	0	0.949	0.284558	0.353352	102.6	97.4	11.04	5.75	High	High	High	High	High	High	High	High	High	High	High	High	1	Phospho [S1009]
FALSE	High	Master Protein	Cre10.g428850.t1.2	0	21.816	45	5	13	5	117	13	4.7	42.87	5	0	1.165	0.286591	0.35566	92.4	107.6	10.38	12.81	High	High	High	High	High	High	High	High	High	High	High	High	1
FALSE	High	Master Protein	Cre12.g549750.t1.2	0	79.697	43	15	60	15	333	38.4	9.23	161.9	15	0	0.923	0.287841	0.356993	104	96	10.33	7.5	High	High	High	High	High	High	High	High	High	High	High	High	1
FALSE	High	Master Protein	Cre11.g469800.t1.2	0	12.024	11	4	5	4	628	65.7	7.11	16.44	4	0	1.021	0.288219	0.357245	99	101	18.73	9.74	High	High	High	High	High	High	High	High	High	High	High	High	1
FALSE	High	Master Protein	Cre06.g283100.t1.2	0	42.206	57	8	51	8	197	22.2	6.52	147.83	8	0	0.934	0.294194	0.364428	103.4	96.6	11.29	5.27	High	High	High	High	High	High	High	High	High	High	High	High	1
FALSE	High	Master Protein	Cre05.g245150.t1.1	0	15.744	26	5	9	5	431	43.7	7.83	30.06	5	0	1.097	0.294603	0.364712	95.4	104.6	15.5	13.09	High	High	High	High	High	High	High	High	High	High	High	High	1
FALSE	High	Master Protein	Cre14.g613550.t1.2	0	42.13	73	11	36	11	288	30.8	7.33	112.39	11	0	0.963	0.29637	0.366677	101.9	98.1	10.57	5.26	High	High	High	High	High	High	High	High	High	High	High	High	1
FALSE	High	Master Protein	Cre02.g078858.t1.1	0	13.549	8	5	7	5	724	74.6	6.55	18.79	5	0	1.038	0.29964	0.370087	98.1	101.9	0.32	7.7	High	High	High	High	High	High	High	High	High	High	High	High	1
FALSE	High	Master Protein	Cre13.g562800.t1.1	0	61.586	27	22	44	22	999	107.7	6.27	110.56	22	0	1.117	0.299457	0.370087	94.5	105.5	10.25	8.71	High	High	High	High	High	High	High	High	High	High	High	High	1
FALSE	High	Master Protein	Cre07.g342850.t1.2	0	22.436	13	8	16	8	645	65.5	5.53	38.98	8	0	1.194	0.301239	0.371796	91.2	108.8	9.59	8.02	High	High	High	High	High	High	High	High	High	High	High	High	1
FALSE	High	Master Protein	Cre12.g538950.t1.2	0	17.817	46	5	12	5	127	14.1	5.03	26.31	5	0	0.897	0.3036	0.374482	105.4	94.6	10.73	3.41	High	High	High	High	High	High	High	High	High	High	High	High	1
FALSE	High	Master Protein	Cre07.g338200.t1.2	0	19.093	23	6	10	6	461	48.1	8.46	27.69	6	0	1.038	0.303881	0.374602	98.1	101.9	14.55	1.04	High	High	High	High	High	High	High	High	High	High	High	High	1
FALSE	High	Master Protein	Cre06.g292550.t1.2	0	63.238	72	17	79	17	304	34.8	5.21	223.73	17	0	1.112	0.304294	0.374885	94.7	105.3	9.78	6.7	High	High	High	High	High	High	High	High	High	High	High	High	1
FALSE	High	Master Protein	Cre06.g307900.t1.2	0	20.815	58	6	25	6	95	10.7	10.07	66.96	6	0	0.907	0.306942	0.377917	104.9	95.1	8.58	9.91	High	High	High	High	High	High	High	High	High	High	High	High	1
FALSE	High	Master Protein	Cre16.g655950.t2.1	0	35.029	12	13	25	11	1513	168	6.92	65.5	13	0	0.897	0.308065	0.378613	105.4	94.6	15.32	7.56	High	High	High	High	High	High	High	High	High	High	High	High	1
FALSE	High	Master Protein	Cre09.g394213.t1.1	0	16.727	40	6	12	6	120	13.7	5.95	34.29	6	0	1.094	0.307732	0.378613	95.5	104.5	8.22	7.61	High	High	High	High	High	High	High	High	High	High	High	High	1
FALSE	High	Master Protein	Cre26.g757047.t1.1	0	33.64	71	7	30	7	134	13.6	10.17	76.02	7	0	0.788	0.309054	0.37937	111.9	88.1	15.82	3.58	High	High	High	High	High	High	High	High	High	High	High	High	1
FALSE	High	Master Protein	Cre16.g660900.t1.2	0	22.338	10	9	11	9	1122	121.7	5.5	25.58	9	0	0.809	0.310619	0.381061	110.5	89.5	18.14	8.11	High	High	High	High	High	High	High	High	High	High	High	High	1
FALSE	High	Master Protein	Cre11.g479600.t1.1	0	53.361	24	14	34	14	796	85.6	5.4	108.78	14	0	1.054	0.313435	0.384052	97.3	102.7	11.54	7.98	High	High	High	High	High	High	High	High	High	High	High	High	1
FALSE	High	Master Protein	Cre06.g306750.t1.2	0	20.397	19	6	13	6	307	33.3	4.97	30.25	6	0	1.162	0.314236	0.384802	92.5	107.5	8.82	8.29	High	High	High	High	High	High	High	High	High	High	High	High	1
FALSE	High	Master Protein	Cre03.g146127.t1.1	0	97.699	75	29	81	29	345	36.9	9.73	188.74	29	0	0.918	0.316873	0.387797	104.3	95.7	11.36	7.68	High	High	High	High	High	High	High	High	High	High	High	High	1
FALSE	High	Master Protein	Cre03.g173900.t1.2	0	13.591	16	4	7	4	368	39.7	7.9	16.64	4	0	1.241	0.317178	0.387818	89.2	110.8	32.15	76.27	High	Not Found	High	High	High	High	High	High	High	High	High	High	1
FALSE	High	Master Protein	Cre13.g584400.t1.2	0	299.051	70	76	271	49	868	101.9	7.21	697.66	76	23	0.937	0.317271	0.387818	103.3	96.7	11.41	9.68	High	High	High	High	High	High	High	High	High	High	High	High	1	Phospho [T860]
FALSE	High	Master Protein	Cre03.g145387.t1.1	0	94.759	57	26	64	26	528	57.6	9.42	178.79	26	0	0.931	0.318196	0.388715	103.6	96.4	11.18	5.79	High	High	High	High	High	High	High	High	High	High	High	High	1
FALSE	High	Master Protein	Cre07.g356850.t1.1	0	13.146	15	4	4	4	399	41.2	6.55	12.1	4	0	0.911	0.318575	0.388944	104.7	95.3	9.87	20.87	Not Found	Not Found	Not Found	High	High	High	Not Found	Not Found	Not Found	High	High	High	1
FALSE	High	Master Protein	Cre14.g624900.t1.2	0	79.376	29	16	55	16	794	80.7	5.55	180.79	16	0	0.927	0.320928	0.391582	103.8	96.2	10.79	9.16	High	High	High	High	High	High	High	High	High	High	High	High	1	Phospho [S410; T414]
FALSE	High	Master Protein	Cre17.g729850.t1.2	0	33.215	47	9	32	9	173	19.5	5.96	91.99	9	0	0.909	0.321135	0.3916	104.7	95.3	11.09	9.28	High	High	High	High	High	High	High	High	High	High	High	High	1
FALSE	High	Master Protein	Cre06.g308650.t1.1	0	85.136	34	18	41	18	940	94.1	4.56	151.32	18	0	0.93	0.32162	0.391956	103.6	96.4	11.54	8.62	High	High	High	High	High	High	High	High	High	High	High	High	1	Phospho [S338; S396]
FALSE	High	Master Protein	Cre01.g029350.t1.2	0	111.824	42	26	77	26	945	99	7.78	189.81	26	0	0.924	0.322121	0.392331	104	96	9.68	8.12	High	High	High	High	High	High	High	High	High	High	High	High	1
FALSE	High	Master Protein	Cre09.g393954.t1.1	0	62.82	56	13	50	13	240	27	9.44	124.51	13	0	0.934	0.322497	0.392347	103.4	96.6	9.6	7.63	High	High	High	High	High	High	High	High	High	High	High	High	1
FALSE	High	Master Protein	Cre07.g330200.t1.2	0	84.45	68	18	111	18	269	29.5	5.12	287.66	18	0	0.955	0.322519	0.392347	102.3	97.7	9.3	7.85	High	High	High	High	High	High	High	High	High	High	High	High	1
FALSE	High	Master Protein	Cre16.g679700.t1.1	0	58.586	22	15	40	15	695	69.5	9.39	100.3	15	0	0.894	0.326933	0.397478	105.6	94.4	9.86	10.23	High	High	High	High	High	High	High	High	High	High	High	High	1
FALSE	High	Master Protein	Cre02.g145850.t1.2	0	131.888	57	35	152	35	475	53	9.73	364.39	35	0	0.917	0.328221	0.398807	104.3	95.7	10.95	7.14	High	High	High	High	High	High	High	High	High	High	High	High	1
FALSE	High	Master Protein	Cre10.g424250.t1.2	0	114.237	71	29	135	29	242	27.7	8.56	349.99	29	0	0.941	0.331572	0.402637	103.1	96.9	11.38	7.69	High	High	High	High	High	High	High	High	High	High	High	High	1
FALSE	High	Master Protein	Cre02.g141606.t1.1	0	806.217	55	209	591	201	4152	464.4	5.87	1597.22	209	4	0.944	0.331883	0.402774	102.9	97.1	10.61	7.71	High	High	High	High	High	High	High	High	High	High	High	High	1
FALSE	High	Master Protein	Cre07.g322850.t1.1	0	52.347	16	16	27	7	1641	168.3	6.14	82.61	16	0	0.998	0.33467	0.405862	100.1	99.9	9.69	15.14	High	High	High	High	High	High	High	High	High	High	High	High	1
FALSE	Medium	Master Protein	Cre08.g378150.t1.1	0.043	2.108	1	1	2	1	598	66.4	8.53	2.07	1	0	0.934	0.334826	0.405862	103.4	96.6	14.38	7.16	High	High	High	High	High	High	High	High	High	High	High	High	1
FALSE	High	Master Protein	Cre12.g549550.t1.2	0	366.416	79	36	1358	36	443	49.6	4.92	3734.8	36	0	0.947	0.335108	0.405962	102.7	97.3	10.17	7.07	High	High	High	High	High	High	High	High	High	High	High	High	1	Phospho [Y81]
FALSE	High	Master Protein	Cre09.g415650.t1.2	0	106.397	68	26	84	26	613	61.3	10.02	246.48	26	0	0.914	0.337514	0.408634	104.5	95.5	11.52	10.5	High	High	High	High	High	High	High	High	High	High	High	High	1
FALSE	High	Master Protein	Cre10.g427300.t1.2	0	166.35	46	28	187	28	738	77.3	4.5	567.51	28	0	0.954	0.339579	0.410888	102.3	97.7	10.54	6.52	High	High	High	High	High	High	High	High	High	High	High	High	1
FALSE	High	Master Protein	Cre07.g325724.t1.1	0	31.77	16	11	18	11	863	88.5	7.11	46.29	11	0	0.913	0.341192	0.41235	104.5	95.5	10.16	10.26	High	High	High	High	High	High	High	High	High	High	High	High	1
FALSE	High	Master Protein	Cre10.g434400.t1.2	0	327.357	44	75	281	75	2301	237.3	4.93	827.9	75	0	0.936	0.341411	0.412369	103.3	96.7	10.77	7.74	High	High	High	High	High	High	High	High	High	High	High	High	1	Phospho [T1657; S2256]
FALSE	High	Master Protein	Cre11.g467582.t1.1	0	27.215	55	6	33	6	189	20.9	9.7	84.62	6	0	0.918	0.34605	0.417724	104.3	95.7	18.82	5.87	High	High	High	High	High	High	High	High	High	High	High	High	1
FALSE	High	Master Protein	Cre02.g116400.t1.1	0	22.898	35	10	27	10	294	31.8	4.98	61.71	10	0	0.963	0.34649	0.418008	101.9	98.1	9.88	9.04	High	High	High	High	High	High	High	High	High	High	High	High	1
FALSE	High	Master Protein	Cre03.g203457.t1.1	0	9.568	17	3	5	3	252	26.1	5.22	15.64	3	0	0.945	0.347062	0.418339	102.8	97.2	5.51	18.18	High	High	High	High	High	High	High	High	High	High	High	High	1
FALSE	High	Master Protein	Cre06.g265950.t1.1	0	254.35	19	79	135	75	5593	584.7	6.65	370.22	79	0	0.963	0.347176	0.418339	101.9	98.1	9	8.34	High	High	High	High	High	High	High	High	High	High	High	High	1
FALSE	High	Master Protein	Cre02.g091700.t1.2	0	270.056	70	53	365	53	635	71.9	7.53	1062.36	53	0	0.935	0.349178	0.420502	103.4	96.6	11.82	7.81	High	High	High	High	High	High	High	High	High	High	High	High	1	Phospho [T70; T334]
FALSE	High	Master Protein	Cre05.g238270.t1.1	0	29.803	35	7	23	5	155	18	7.71	64.91	7	0	1.096	0.351307	0.422816	95.4	104.6	12.33	11.24	High	High	High	High	High	High	High	High	High	High	High	High	1
FALSE	High	Master Protein	Cre01.g005450.t1.2	0	32.845	49	5	27	5	216	23.5	5.21	83.36	5	0	0.925	0.351932	0.423317	103.9	96.1	11.92	10.4	High	High	High	High	High	High	High	High	High	High	High	High	1
FALSE	High	Master Protein	Cre12.g544100.t1.1	0	45.756	38	13	33	13	503	52	8.34	89.83	13	0	0.924	0.354602	0.426277	104	96	9.23	5.5	High	High	High	High	High	High	High	High	High	High	High	High	1
FALSE	High	Master Protein	Cre02.g103950.t1.2	0	99.654	51	26	73	26	576	65.1	5.44	209.31	26	0	0.901	0.357118	0.429048	105.2	94.8	13.4	7.45	High	High	High	High	High	High	High	High	High	High	High	High	1
FALSE	High	Master Protein	Cre12.g489750.t1.2	0	252.335	80	53	274	53	633	68.4	6.2	823.21	53	0	0.943	0.359155	0.431241	102.9	97.1	10.4	7.86	High	High	High	High	High	High	High	High	High	High	High	High	1
FALSE	High	Master Protein	Cre12.g486700.t1.2	0	36.832	38	13	33	13	384	40.5	9.91	84.03	13	0	1.105	0.360503	0.432603	95	105	12.59	5.47	High	High	High	High	High	High	High	High	High	High	High	High	1
FALSE	High	Master Protein	Cre16.g678350.t1.2	0	23.594	24	8	16	8	507	52.8	9.57	39.5	8	0	1.03	0.361209	0.433195	98.5	101.5	10.05	9.08	High	High	High	High	High	High	High	High	High	High	High	High	1
FALSE	High	Master Protein	Cre03.g183200.t1.2	0	463.884	60	107	393	107	1929	205	5.63	1111.9	107	0	0.938	0.362916	0.434987	103.2	96.8	10.46	7.53	High	High	High	High	High	High	High	High	High	High	High	High	1	Phospho [T1733]
FALSE	High	Master Protein	Cre12.g511000.t1.1	0	6.43	12	3	7	3	233	24.5	6.81	15.33	3	0	1.272	0.363827	0.435565	88	112	31.84	37.24	High	High	High	High	High	High	High	High	High	High	High	High	1
FALSE	Low	Master Protein	Cre02.g092250.t1.2	0.125	1.413	1	1	1	1	499	52.1	6.02	2.08	1	0	1.1	0.364949	0.436651	95.2	104.8	10.41	15.54	High	High	High	Not Found	Not Found	Not Found	High	High	High	Not Found	Not Found	Not Found	1
FALSE	High	Master Protein	Cre17.g724400.t1.2	0	40.668	44	11	23	11	286	32	9.2	74.11	11	0	1.071	0.366165	0.437848	96.6	103.4	12.28	7.96	High	High	High	High	High	High	High	High	High	High	High	High	1
FALSE	High	Master Protein	Cre01.g016850.t1.2	0	15.052	46	5	11	5	79	8.7	9.67	27.91	5	0	1.13	0.366528	0.438025	93.9	106.1	13.4	8.57	High	High	High	High	High	High	High	High	High	High	High	High	1
FALSE	High	Master Protein	Cre10.g423600.t1.1	0	62.589	14	20	31	20	2169	222.8	6.74	90.62	20	0	0.886	0.368975	0.44069	106	94	9.35	2.19	High	High	High	High	High	High	High	High	High	High	High	High	1
FALSE	High	Master Protein	Cre14.g617250.t1.2	0	36.759	54	11	34	11	187	20.6	9.61	64.51	11	0	0.949	0.371299	0.443205	102.6	97.4	9.46	9.53	High	High	High	High	High	High	High	High	High	High	High	High	1
FALSE	High	Master Protein	Cre02.g103800.t1.1	0	97.756	24	34	69	34	1779	180	8.78	184.18	34	0	0.914	0.377515	0.450361	104.5	95.5	11.14	7.03	High	High	High	High	High	High	High	High	High	High	High	High	1
FALSE	High	Master Protein	Cre08.g362700.t1.2	0	17.86	33	6	7	6	320	34.3	5.08	18.17	6	0	1.107	0.379047	0.451924	94.9	105.1	12.37	11.01	High	High	High	High	High	High	High	High	High	High	High	High	1
FALSE	High	Master Protein	Cre12.g546100.t1.1	0	216.214	54	51	224	50	1054	110.5	8.46	613.87	51	1	1.085	0.381692	0.454811	95.9	104.1	10.49	6.85	High	High	High	High	High	High	High	High	High	High	High	High	1
FALSE	High	Master Protein	Cre09.g390541.t1.1	0	52.14	26	13	38	13	636	67	6.99	107.67	13	0	1.032	0.384552	0.45795	98.4	101.6	10.83	7.57	High	High	High	High	High	High	High	High	High	High	High	High	1
FALSE	High	Master Protein	Cre03.g178150.t1.1	0	32.696	63	8	26	8	163	18.3	4.42	62.68	8	0	1.072	0.38577	0.459131	96.5	103.5	8.09	6.86	High	High	High	High	High	High	High	High	High	High	High	High	1
FALSE	High	Master Protein	Cre17.g706900.t1.2	0	15.472	7	5	10	5	733	79.6	9.28	23.09	5	0	1.203	0.386375	0.459529	90.8	109.2	7.13	14.4	High	High	High	High	High	High	High	High	High	High	High	High	1
FALSE	High	Master Protein	Cre02.g073500.t1.1	0	124.566	55	30	97	29	502	57	9.48	254.22	30	1	0.969	0.387032	0.459558	101.6	98.4	9.94	6.96	High	High	High	High	High	High	High	High	High	High	High	High	1	Phospho [T354]
FALSE	High	Master Protein	Cre07.g317850.t1.2	0	57.463	39	18	42	18	446	50.1	5.69	124.91	18	0	0.953	0.390211	0.463062	102.4	97.6	10.54	7.61	High	High	High	High	High	High	High	High	High	High	High	High	1
FALSE	High	Master Protein	Cre13.g607300.t1.2	0	45.46	30	13	29	12	433	48.5	8.73	64.77	13	0	1.12	0.391798	0.464403	94.3	105.7	14.49	9.35	High	High	High	High	High	High	High	High	High	High	High	High	1
FALSE	High	Master Protein	Cre17.g698365.t1.1	0	226.137	74	58	180	56	659	74.9	5.47	504.54	58	1	0.959	0.392948	0.465496	102.1	97.9	9.81	8.35	High	High	High	High	High	High	High	High	High	High	High	High	1
FALSE	High	Master Protein	Cre14.g617550.t1.2	0	42.475	51	10	49	10	184	21.3	5.72	128.95	10	0	0.958	0.393356	0.465708	102.1	97.9	10.99	7.02	High	High	High	High	High	High	High	High	High	High	High	High	1
FALSE	High	Master Protein	AFU81554.1	0	156.388	61	49	127	49	698	79.3	5.72	315.1	49	0	0.962	0.395188	0.467509	102	98	10.19	8.35	High	High	High	High	High	High	High	High	High	High	High	High	1
FALSE	High	Master Protein	Cre03.g176600.t1.2	0	37.664	36	8	20	8	390	38.1	10.11	59.94	8	0	1.155	0.395337	0.467509	92.8	107.2	11.94	11.51	High	High	High	High	High	High	High	High	High	High	High	High	1
FALSE	High	Master Protein	Cre07.g325762.t1.1	0	203.112	60	49	164	49	836	94.7	9.42	408.68	49	0	1.121	0.398553	0.471038	94.3	105.7	11.08	7.92	High	High	High	High	High	High	High	High	High	High	High	High	1
FALSE	High	Master Protein	Cre12.g485000.t1.1	0	102.27	67	22	115	22	471	48.8	6.54	350.25	22	0	0.936	0.399174	0.471498	103.3	96.7	12.41	7.73	High	High	High	High	High	High	High	High	High	High	High	High	1
FALSE	High	Master Protein	Cre06.g271150.t1.1	0	256.854	45	66	169	66	1940	203.7	6.3	482.34	66	0	0.954	0.400035	0.472241	102.4	97.6	9.15	6.8	High	High	High	High	High	High	High	High	High	High	High	High	1	Phospho [S797]
FALSE	High	Master Protein	Cre03.g181100.t1.1	0	70.152	31	19	44	19	896	93.5	9.58	120.11	19	0	1.072	0.400558	0.472584	96.5	103.5	13.11	6.91	High	High	High	High	High	High	High	High	High	High	High	High	1
FALSE	High	Master Protein	Cre07.g354301.t1.1	0.007	3.535	6	1	2	1	181	19.4	9.13	6.51	1	0	1.05	0.401438	0.473074	97.5	102.5	15.57	6	High	High	High	High	High	High	High	High	High	High	High	High	1
FALSE	High	Master Protein	Cre09.g409600.t1.1	0	27.117	66	10	22	10	278	28.8	10.18	58.59	10	0	1.061	0.403988	0.475528	97	103	13.11	5.45	High	High	High	High	High	High	High	High	High	High	High	High	1
FALSE	High	Master Protein	Cre02.g105950.t1.2	0	36.476	77	7	31	7	93	10.3	4.63	94.41	7	0	1.162	0.403855	0.475528	92.5	107.5	12.04	9.44	High	High	High	High	High	High	High	High	High	High	High	High	1
FALSE	High	Master Protein	Cre09.g400312.t1.1	0	9.874	2	3	4	3	2446	242.1	5.76	14.07	3	0	0.78	0.405285	0.476778	112.4	87.6	21.98	11.2	High	High	High	Not Found	High	High	High	High	High	High	High	High	1
FALSE	High	Master Protein	Cre17.g735350.t1.1	0	96.584	78	22	97	22	371	36.5	5.86	305.54	22	0	0.963	0.408277	0.480021	101.9	98.1	9.99	8.4	High	High	High	High	High	High	High	High	High	High	High	High	1
FALSE	High	Master Protein	Cre11.g475150.t1.2	0	13.69	16	5	12	5	361	39.7	7.33	23.75	5	0	1.193	0.409877	0.481623	91.2	108.8	12.45	13.04	High	High	High	High	High	High	High	High	High	High	High	High	1
FALSE	High	Master Protein	Cre12.g506000.t1.2	0	146.347	61	32	114	32	567	63.5	5.6	312.24	32	0	1.104	0.412947	0.484313	95	105	10.38	7.45	High	High	High	High	High	High	High	High	High	High	High	High	1
FALSE	High	Master Protein	Cre09.g386736.t1.1	0	317.992	41	76	267	76	2141	221.8	4.83	772.91	76	0	0.951	0.412693	0.484313	102.5	97.5	10.76	7.2	High	High	High	High	High	High	High	High	High	High	High	High	1	Phospho [S356; S369; S370]
FALSE	High	Master Protein	Cre12.g508100.t1.1	0	60.967	45	17	51	17	463	49.1	9.7	150.27	17	0	0.978	0.412509	0.484313	101.1	98.9	9.63	8.76	High	High	High	High	High	High	High	High	High	High	High	High	1
FALSE	High	Master Protein	Cre02.g078550.t1.2	0	150.052	64	37	144	37	462	53.5	9.1	407.78	37	0	0.94	0.418931	0.490845	103.1	96.9	10.05	7.39	High	High	High	High	High	High	High	High	High	High	High	High	1
FALSE	High	Master Protein	Cre17.g723950.t1.1	0	82.05	39	20	45	20	576	65	7.01	107.34	20	0	1.131	0.420934	0.492907	93.9	106.1	12.6	10.91	High	High	High	High	High	High	High	High	High	High	High	High	1
FALSE	High	Master Protein	Cre06.g279900.t1.1	0	24.191	13	8	12	8	603	65.2	10.17	32.04	8	0	1.109	0.422557	0.494239	94.8	105.2	9.19	12.61	High	High	High	High	High	High	High	High	High	High	High	High	1
FALSE	High	Master Protein	Cre02.g114700.t1.2	0	22.15	30	5	11	5	181	19.6	6.15	38.8	5	0	1.182	0.422519	0.494239	91.7	108.3	13.23	10.49	High	High	High	High	High	High	High	High	High	High	High	High	1
FALSE	Medium	Master Protein	Cre04.g220000.t1.1	0.047	2.002	1	1	2	1	2807	261.3	10.73	4.63	1	0	1.206	0.427584	0.499544	90.7	109.3	8.29	24.9	High	High	High	High	High	High	High	High	High	High	High	High	1	Phospho [T445]
FALSE	High	Master Protein	Cre12.g507750.t1.1	0	46.333	26	14	34	13	566	62.3	7.77	91.1	14	0	0.926	0.430258	0.501319	103.8	96.2	11.2	6.25	High	High	High	High	High	High	High	High	High	High	High	High	1
FALSE	High	Master Protein	Cre06.g310400.t1.1	0	38.385	26	12	23	12	750	75.7	9.95	70.68	12	0	0.87	0.430336	0.501319	106.9	93.1	14.01	15.66	High	High	High	High	High	High	High	High	High	High	High	High	1
FALSE	High	Master Protein	Cre13.g603050.t1.2	0	31.272	15	11	21	11	950	95.5	9.73	53.78	11	0	0.96	0.430727	0.501487	102	98	12.38	10.49	High	High	High	High	High	High	High	High	High	High	High	High	1
FALSE	Low	Master Protein	Cre02.g091100.t1.2	0.078	1.741	3	1	2	1	232	27.1	11.39	0	1	0	0.922	0.431842	0.50221	104.1	95.9	17.31	26.73	Not Found	Not Found	Not Found	High	High	High	Not Found	Not Found	Not Found	High	High	High	1
FALSE	High	Master Protein	Cre16.g676645.t1.1	0	37.278	46	10	36	10	166	18.6	5.16	89.64	10	0	0.951	0.433053	0.503044	102.5	97.5	12.12	7.39	High	High	High	High	High	High	High	High	High	High	High	High	1
FALSE	High	Master Protein	Cre12.g517050.t1.2	0	54.847	55	14	70	14	310	32.5	10.11	193.98	14	0	0.973	0.434458	0.504344	101.4	98.6	11.83	7.75	High	High	High	High	High	High	High	High	High	High	High	High	1
FALSE	High	Master Protein	Cre16.g674515.t1.1	0	169.97	43	39	125	39	1024	109.7	4.96	366.62	39	0	0.949	0.434668	0.504344	102.6	97.4	10.56	8.14	High	High	High	High	High	High	High	High	High	High	High	High	1
FALSE	High	Master Protein	Cre01.g032150.t1.1	0	135.192	51	36	83	36	900	98.4	5.96	241.19	36	0	1.093	0.438241	0.5082	95.6	104.4	11.37	6.42	High	High	High	High	High	High	High	High	High	High	High	High	1
FALSE	High	Master Protein	Cre12.g558700.t1.2	0	108.845	70	25	156	25	380	41.9	5.66	375.43	25	0	0.939	0.44219	0.512487	103.1	96.9	11.01	9.02	High	High	High	High	High	High	High	High	High	High	High	High	1
FALSE	High	Master Protein	Cre12.g502700.t1.2	0	22.41	10	9	12	9	1091	117.1	5.49	25.01	9	0	0.988	0.445396	0.515909	100.6	99.4	12.85	8.48	High	High	High	High	High	High	High	High	High	High	High	High	1
FALSE	High	Master Protein	Cre15.g637050.t1.2	0	42.646	81	12	38	12	122	13.5	9.64	87	12	0	1.147	0.447635	0.518207	93.1	106.9	15.85	9.69	High	High	High	High	High	High	High	High	High	High	High	High	1	Phospho [S39; S43; S83; T85]
FALSE	High	Master Protein	Cre01.g019900.t1.2	0	89.362	40	24	61	24	799	80.4	4.86	174.83	24	0	1.029	0.448663	0.519101	98.6	101.4	11.11	6.18	High	High	High	High	High	High	High	High	High	High	High	High	1
FALSE	High	Master Protein	Cre05.g239200.t1.2	0	28.733	63	8	28	8	168	18.1	9.77	91.97	8	0	0.958	0.449717	0.520025	102.2	97.8	17.33	10.42	High	High	High	High	High	High	High	High	High	High	High	High	1
FALSE	High	Master Protein	Cre16.g674550.t1.1	0	49.785	19	16	26	16	1141	114.3	9.38	79.88	16	0	0.952	0.450596	0.520745	102.5	97.5	14.97	7.94	High	High	High	High	High	High	High	High	High	High	High	High	1
FALSE	High	Master Protein	Cre03.g144607.t1.1	0	65.52	14	20	44	20	1933	193.8	6.71	117.09	20	0	0.955	0.45378	0.524127	102.3	97.7	10.46	8.22	High	High	High	High	High	High	High	High	High	High	High	High	1
FALSE	High	Master Protein	Cre16.g658725.t1.1	0	18.419	26	6	9	6	395	36.1	10.52	27.41	6	0	0.659	0.455139	0.525399	120.5	79.5	19.32	40.62	High	High	High	High	High	High	High	High	High	High	High	High	1
FALSE	High	Master Protein	Cre05.g245701.t1.1	0	193.895	50	53	208	15	1326	135.8	6.54	553.76	53	29	1.093	0.455654	0.525695	95.5	104.5	9.81	9.02	High	High	High	High	High	High	High	High	High	High	High	High	1	Phospho [S564]
FALSE	High	Master Protein	Cre12.g492700.t1.2	0	37.737	21	9	34	9	521	52.3	8.56	83.3	9	0	1.037	0.459149	0.529427	98.2	101.8	9.3	6.39	High	High	High	High	High	High	High	High	High	High	High	High	1	Phospho [S200; S202]
FALSE	High	Master Protein	Cre03.g190950.t1.2	0	307.429	78	42	1607	42	451	49.6	5.14	4690.31	42	0	0.982	0.4603	0.530454	100.9	99.1	10.7	7.12	High	High	High	High	High	High	High	High	High	High	High	High	1	Phospho [T349]
FALSE	High	Master Protein	Cre02.g113400.t1.2	0	125.247	84	31	220	31	307	34.1	9.01	534.27	31	0	0.981	0.463319	0.53363	101	99	11.43	7.71	High	High	High	High	High	High	High	High	High	High	High	High	1	Phospho [S30; T32; S34; S42; S103]
FALSE	High	Master Protein	Cre14.g631200.t1.2	0	95.625	44	32	85	32	760	81.6	5.63	230.49	32	0	0.948	0.463667	0.533729	102.7	97.3	10.71	6.6	High	High	High	High	High	High	High	High	High	High	High	High	1
FALSE	High	Master Protein	Cre04.g223850.t1.2	0	23.929	22	8	16	8	405	46.2	8.38	43.84	8	0	1.084	0.465523	0.535562	96	104	9.32	10.3	High	High	High	High	High	High	High	High	High	High	High	High	1
FALSE	High	Master Protein	Cre03.g206700.t1.1	0	21.692	7	6	11	6	1713	169.4	8.56	35.68	6	0	0.959	0.468077	0.538195	102.1	97.9	24.65	20.03	High	High	High	High	High	High	High	High	High	High	High	High	1
FALSE	High	Master Protein	Cre12.g514650.t1.2	0	33.232	19	10	18	10	855	91.1	7.03	50.27	10	0	0.928	0.470511	0.540079	103.7	96.3	16.93	7.4	High	High	High	High	High	High	High	High	High	High	High	High	1
FALSE	High	Master Protein	Cre09.g396213.t1.1	0	23.496	33	9	20	9	291	30.6	8.16	48.71	9	0	1.072	0.472163	0.541669	96.5	103.5	8.74	4.68	High	High	High	High	High	High	High	High	High	High	High	High	1
FALSE	High	Master Protein	Cre02.g102850.t1.1	0	5.681	2	2	3	2	1327	132.1	8.7	7.27	2	0	1.041	0.47293	0.542244	98	102	12.11	13.55	Not Found	High	High	High	High	High	High	High	Not Found	High	High	High	1
FALSE	High	Master Protein	Cre12.g533900.t1.1	0.001	4.865	3	2	3	2	1028	111.2	7.68	5.45	2	0	1.002	0.476059	0.544603	99.9	100.1	7.3	15.08	High	High	High	Not Found	Not Found	Not Found	High	High	High	Not Found	Not Found	Not Found	1
FALSE	High	Master Protein	Cre17.g737100.t1.2	0	171.67	56	45	174	45	505	59.9	5.72	457.49	45	0	0.955	0.47706	0.545441	102.3	97.7	10.45	7.82	High	High	High	High	High	High	High	High	High	High	High	High	1
FALSE	High	Master Protein	Cre17.g735750.t1.2	0	52.218	24	12	28	12	984	95.5	9.1	93.61	12	0	1.119	0.479346	0.547746	94.4	105.6	12.03	5.99	High	High	High	High	High	High	High	High	High	High	High	High	1	Phospho [S475]
FALSE	High	Master Protein	Cre10.g465250.t1.2	0	42.197	47	6	36	6	204	21.5	4.68	142.22	6	0	0.953	0.481402	0.549788	102.4	97.6	9.51	6.86	High	High	High	High	High	High	High	High	High	High	High	High	1
FALSE	High	Master Protein	Cre14.g618750.t1.1	0	96.679	34	28	77	28	1138	120.2	5.82	211.14	28	0	0.989	0.481708	0.549828	100.6	99.4	9.48	7.48	High	High	High	High	High	High	High	High	High	High	High	High	1
FALSE	High	Master Protein	Cre16.g688650.t1.2	0	38.619	33	12	27	12	470	50	6.6	70.84	12	0	0.893	0.482766	0.550727	105.7	94.3	10.84	3.75	High	High	High	High	High	High	High	High	High	High	High	High	1
FALSE	High	Master Protein	Cre16.g650750.t1.1	0	31.044	47	10	29	10	255	27.4	4.68	83.33	10	0	0.902	0.484637	0.552153	105.1	94.9	13.61	7.33	High	High	High	High	High	High	High	High	High	High	High	High	1
FALSE	High	Master Protein	Cre16.g680232.t1.1	0	8.179	6	3	7	3	565	59.9	8.65	18.44	3	0	1.161	0.48444	0.552153	92.6	107.4	7.2	15.2	High	High	High	High	High	High	High	High	High	High	High	High	1
FALSE	High	Master Protein	Cre01.g001800.t1.1	0	58.029	19	19	37	19	1003	108.4	9.17	89.38	19	0	1.15	0.484831	0.552153	93	107	8.41	8.88	High	High	High	High	High	High	High	High	High	High	High	High	1
FALSE	High	Master Protein	Cre17.g732150.t1.2	0	41.1	58	9	33	9	203	21.6	10.13	98.86	9	0	0.935	0.485281	0.552356	103.4	96.6	7.27	16.44	High	High	High	High	High	High	High	High	High	High	High	High	1
FALSE	Medium	Master Protein	Cre09.g408300.t1.2	0.018	2.562	9	1	2	1	88	9.9	8.48	4.48	1	0	0.917	0.486208	0.552793	104.3	95.7	22.34	34.22	High	High	High	High	High	High	High	High	High	High	High	High	1
FALSE	High	Master Protein	Cre16.g650450.t1.2	0	46.019	63	12	38	12	233	24.6	8.43	102.63	12	0	0.972	0.49129	0.558259	101.4	98.6	9.84	12.94	High	High	High	High	High	High	High	High	High	High	High	High	1
FALSE	High	Master Protein	Cre16.g676533.t1.1	0	7.513	2	3	5	1	3054	307.1	6.39	9.31	3	0	1.016	0.492604	0.558923	99.2	100.8	10.86	9.75	High	High	High	Not Found	Not Found	Not Found	High	High	High	Not Found	Not Found	Not Found	1	Phospho [S1166; S1173]
FALSE	High	Master Protein	Cre12.g511300.t1.1	0	44.944	36	18	32	18	486	52.7	9.7	72.74	18	0	0.96	0.492698	0.558923	102.1	97.9	11.55	7.1	High	High	High	High	High	High	High	High	High	High	High	High	1
FALSE	High	Master Protein	Cre10.g460100.t1.2	0	82.544	17	24	45	24	2206	217.1	5.9	131.11	24	0	0.916	0.496221	0.562605	104.4	95.6	15.22	4.39	High	High	High	High	High	High	High	High	High	High	High	High	1
FALSE	High	Master Protein	Cre12.g536100.t1.2	0	50.88	77	12	76	12	137	15.4	9.88	208.07	12	0	1.067	0.497243	0.563449	96.8	103.2	9.69	7.41	High	High	High	High	High	High	High	High	High	High	High	High	1
FALSE	High	Master Protein	Cre17.g740700.t1.2	0	18.388	39	4	8	4	133	14.4	9.23	22.19	4	0	1.11	0.502576	0.569176	94.8	105.2	18.15	8.59	High	High	High	High	High	High	High	High	High	High	High	High	1
FALSE	High	Master Protein	Cre10.g440950.t1.2	0	82.189	29	27	59	27	1277	135.4	7.36	157.22	27	0	1.034	0.503645	0.570069	98.3	101.7	13.04	7.07	High	High	High	High	High	High	High	High	High	High	High	High	1
FALSE	High	Master Protein	Cre03.g181150.t1.1	0	41.292	52	7	90	7	91	10.3	7.44	289.22	7	0	1.111	0.50398	0.570131	94.8	105.2	12.46	8.92	High	High	High	High	High	High	High	High	High	High	High	High	1
FALSE	Low	Master Protein	Cre06.g289450.t1.1	0.083	1.702	1	1	1	1	2383	232.5	8.95	0	1	0	0.902	0.50594	0.57203	105.1	94.9	7.37	14.45	Not Found	Not Found	Not Found	High	High	High	Not Found	Not Found	Not Found	High	High	High	1	Acetyl [N-Term]
FALSE	High	Master Protein	Cre06.g293900.t1.1	0	72.536	48	22	51	22	684	68.7	9.29	131.82	22	0	0.982	0.507272	0.573217	100.9	99.1	9.7	5.29	High	High	High	High	High	High	High	High	High	High	High	High	1
FALSE	High	Master Protein	Cre10.g452950.t1.1	0	49.199	22	16	27	16	901	99.4	6.51	74.08	16	0	0.92	0.508739	0.574556	104.2	95.8	13.71	12.21	High	High	High	High	High	High	High	High	High	High	High	High	1
FALSE	High	Master Protein	Cre07.g334450.t1.1	0	29.671	9	10	15	10	1902	190.7	7.75	47.38	10	0	1.324	0.5103	0.575999	86.1	113.9	25.72	14.34	High	High	High	High	High	High	High	High	High	High	High	High	1
FALSE	High	Master Protein	Cre04.g224250.t1.1	0	127.995	42	38	115	38	976	101.9	7.17	303.23	38	0	0.986	0.51077	0.576209	100.7	99.3	10.53	8.82	High	High	High	High	High	High	High	High	High	High	High	High	1
FALSE	High	Master Protein	Cre07.g347050.t1.2	0	136.886	73	30	187	30	500	54.7	4.69	489.8	30	0	0.968	0.515024	0.580686	101.6	98.4	10.91	8.39	High	High	High	High	High	High	High	High	High	High	High	High	1
FALSE	High	Master Protein	Cre16.g666150.t1.2	0	223.111	76	51	273	51	552	62.2	5.92	725.96	51	0	0.959	0.516781	0.582345	102.1	97.9	11.13	7.9	High	High	High	High	High	High	High	High	High	High	High	High	1
FALSE	High	Master Protein	Cre12.g560350.t1.1	0	97.987	46	23	94	23	656	70.3	9.7	252.53	23	0	0.993	0.519352	0.584594	100.4	99.6	11.56	9.05	High	High	High	High	High	High	High	High	High	High	High	High	1
FALSE	High	Master Protein	Cre17.g728650.t1.1	0	76.921	44	18	47	18	618	64.8	7.18	131.07	18	0	1.057	0.520369	0.585415	97.2	102.8	10.98	7.56	High	High	High	High	High	High	High	High	High	High	High	High	1
FALSE	High	Master Protein	Cre03.g200700.t1.2	0	25.718	38	7	26	7	214	23.3	5.97	69.65	7	0	0.972	0.522425	0.587404	101.4	98.6	12.49	7.01	High	High	High	High	High	High	High	High	High	High	High	High	1
FALSE	High	Master Protein	Cre02.g095072.t1.1	0	45.77	89	10	35	10	144	16.2	7.53	108.56	10	0	1.104	0.522779	0.587477	95	105	11.07	9.91	High	High	High	High	High	High	High	High	High	High	High	High	1
FALSE	High	Master Protein	Cre10.g427850.t1.1	0	80.102	12	27	49	27	3429	356.9	7.18	130.74	27	0	0.943	0.524164	0.588652	102.9	97.1	15.21	6.71	High	High	High	High	High	High	High	High	High	High	High	High	1	Phospho [S3314]
FALSE	High	Master Protein	Cre18.g749947.t1.1	0	105.195	71	29	122	29	442	47.7	6.24	325.04	29	0	0.972	0.524404	0.588652	101.4	98.6	10.7	8.25	High	High	High	High	High	High	High	High	High	High	High	High	1	Phospho [S31]
FALSE	High	Master Protein	Cre03.g168200.t1.2	0	153.568	41	35	100	35	1102	114.2	6.1	305.11	35	0	0.98	0.529213	0.593723	101	99	10.61	6.28	High	High	High	High	High	High	High	High	High	High	High	High	1	Phospho [S363; S379]
FALSE	High	Master Protein	Cre01.g055428.t1.1	0	43.245	42	11	25	11	405	40.6	9.16	77.1	11	0	1.061	0.529658	0.593895	97	103	12.87	11.25	High	High	High	High	High	High	High	High	High	High	High	High	1
FALSE	High	Master Protein	Cre16.g687966.t1.1	0	196.626	50	53	166	53	1307	133.3	6.02	426.41	53	0	0.97	0.532649	0.596919	101.5	98.5	10.05	7.46	High	High	High	High	High	High	High	High	High	High	High	High	1
FALSE	High	Master Protein	Cre07.g319650.t1.1	0	17.392	3	7	9	5	2333	254.5	7.15	16.26	7	0	0.928	0.539092	0.603724	103.7	96.3	16.07	4.18	High	High	High	High	High	High	High	High	High	High	High	High	1
FALSE	High	Master Protein	Cre05.g241900.t1.1	0	33.533	26	9	24	9	453	46.2	4.63	71.19	9	0	1.076	0.539315	0.603724	96.3	103.7	13.06	8.85	High	High	High	High	High	High	High	High	High	High	High	High	1
FALSE	High	Master Protein	Cre01.g041500.t1.1	0	21.567	8	6	8	6	1509	145.1	8.21	26.82	6	0	1.166	0.541706	0.605733	92.3	107.7	9.5	15.64	High	High	High	High	High	High	High	High	High	High	High	High	1
FALSE	High	Master Protein	Cre01.g040400.t1.2	0	24.248	59	7	16	7	187	19.5	9.2	49.46	7	0	1.105	0.54164	0.605733	95	105	11.34	9.68	High	High	High	High	High	High	High	High	High	High	High	High	1
FALSE	High	Master Protein	Cre12.g502000.t1.2	0	97.481	48	29	85	29	682	74.9	5.53	220.47	29	0	0.952	0.548367	0.612845	102.5	97.5	10.11	6.24	High	High	High	High	High	High	High	High	High	High	High	High	1
FALSE	High	Master Protein	Cre09.g410700.t1.2	0	19.813	21	6	13	6	415	44.8	7.87	34.07	6	0	1.23	0.549598	0.612874	89.7	110.3	20.5	36.64	High	High	High	High	High	High	High	High	High	High	High	High	1
FALSE	High	Master Protein	Cre03.g178500.t1.2	0	147.751	66	34	150	34	346	39.7	5.38	409.71	34	0	0.977	0.549093	0.612874	101.1	98.9	10.09	6.57	High	High	High	High	High	High	High	High	High	High	High	High	1
FALSE	High	Master Protein	Cre02.g092800.t1.2	0	35.76	59	10	28	10	185	20.3	9.29	69.95	10	0	1.121	0.549383	0.612874	94.3	105.7	14.48	10.64	High	High	High	High	High	High	High	High	High	High	High	High	1
FALSE	High	Master Protein	Cre02.g145900.t1.2	0	5.757	5	2	3	2	254	26.9	7.12	7.67	2	0	1.046	0.54877	0.612874	97.7	102.3	1.76	10.94	High	High	High	High	High	High	High	High	High	High	High	High	1
FALSE	High	Master Protein	Cre08.g372350.t1.1	0	49.703	48	10	41	10	256	26.7	9.58	126.3	10	0	0.948	0.550862	0.613947	102.7	97.3	12.39	5.55	High	High	High	High	High	High	High	High	High	High	High	High	1	Phospho [T86; T88; S126]
FALSE	High	Master Protein	Cre05.g244500.t1.2	0	46.788	14	13	23	13	1785	171.6	9.31	77.71	13	0	1.103	0.552671	0.615626	95.1	104.9	17.99	15.71	High	High	High	High	High	High	High	High	High	High	High	High	1
FALSE	High	Master Protein	Cre11.g476376.t1.1	0	110.803	39	28	74	10	1023	109.2	8.34	220.75	28	13	0.946	0.553131	0.615801	102.8	97.2	10.95	6.82	High	High	High	High	High	High	High	High	High	High	High	High	1	Phospho [T684]
FALSE	High	Master Protein	Cre13.g562250.t1.1	0	136.22	40	41	85	41	1471	153.4	9.14	224.45	41	0	0.924	0.555274	0.617849	104	96	10.42	6.39	High	High	High	High	High	High	High	High	High	High	High	High	1
FALSE	High	Master Protein	Cre16.g656200.t1.2	0	108.13	30	32	75	32	1546	157.4	9.64	202.38	32	0	1.069	0.557513	0.618985	96.7	103.3	10.91	7.76	High	High	High	High	High	High	High	High	High	High	High	High	1
FALSE	High	Master Protein	Cre02.g102250.t1.2	0	17.395	37	6	12	5	187	21	9.83	22.03	6	1	0.938	0.556692	0.618985	103.2	96.8	9.86	7.16	High	High	High	High	High	High	High	High	High	High	High	High	1
FALSE	High	Master Protein	Cre10.g441900.t1.1	0	26.668	42	10	20	10	264	29.3	8.4	51.79	10	0	0.859	0.557272	0.618985	107.6	92.4	14.72	6.05	High	High	High	High	High	High	High	High	High	High	High	High	1
FALSE	High	Master Protein	Cre03.g162850.t1.1	0	5.808	14	3	6	3	159	16.5	6.52	7.78	3	0	1.012	0.55739	0.618985	99.4	100.6	18.2	23.51	High	High	High	High	High	High	High	High	High	High	High	High	1
FALSE	High	Master Protein	Cre01.g023550.t1.1	0	51.359	11	16	33	16	1707	177	6.55	81.19	16	0	0.963	0.558887	0.620172	101.9	98.1	12	6.66	High	High	High	High	High	High	High	High	High	High	High	High	1
FALSE	High	Master Protein	Cre12.g546400.t1.2	0	28.43	68	5	22	5	100	11.1	5.74	54.06	5	0	1.026	0.564201	0.625727	98.7	101.3	9.62	9.69	High	High	High	High	High	High	High	High	High	High	High	High	1
FALSE	High	Master Protein	Cre13.g564400.t1.2	0	132.969	74	23	157	23	403	42.8	5.94	480.01	23	0	0.977	0.567879	0.629464	101.1	98.9	11.65	8.16	High	High	High	High	High	High	High	High	High	High	High	High	1
FALSE	High	Master Protein	Cre05.g242500.t1.2	0	77.531	40	18	73	18	465	49.8	4.63	181.51	18	0	0.978	0.569335	0.630734	101.1	98.9	11.52	6.82	High	High	High	High	High	High	High	High	High	High	High	High	1
FALSE	High	Master Protein	Cre12.g518050.t1.2	0	128.684	29	36	90	36	1468	150.2	7.88	258.55	36	0	0.935	0.569824	0.630931	103.3	96.7	11.15	5.64	High	High	High	High	High	High	High	High	High	High	High	High	1
FALSE	High	Master Protein	Cre17.g723900.t1.2	0	62.071	51	14	34	14	354	39.1	6.37	104.85	14	0	1.096	0.573335	0.634129	95.4	104.6	12.62	7.87	High	High	High	High	High	High	High	High	High	High	High	High	1
FALSE	High	Master Protein	Cre12.g487850.t1.2	0	7.398	16	2	3	2	186	20.9	8.78	10.17	2	0	0.928	0.573137	0.634129	103.7	96.3	14.02	2.97	High	High	High	High	High	High	High	High	High	High	High	High	1
FALSE	High	Master Protein	Cre16.g654300.t1.2	0	91.316	32	16	90	16	586	61.3	4.7	245.91	16	0	0.958	0.575208	0.635689	102.2	97.8	12.81	7.14	High	High	High	High	High	High	High	High	High	High	High	High	1
FALSE	High	Master Protein	Cre01.g004250.t1.2	0	9.824	31	3	9	3	114	12.7	5.41	31.77	3	0	1.072	0.575371	0.635689	96.5	103.5	8.44	9.09	High	High	High	High	High	High	High	High	High	High	High	High	1
FALSE	High	Master Protein	Cre03.g187200.t1.2	0	18.221	36	6	16	6	120	13.8	6.79	32.06	6	0	1.12	0.578096	0.638353	94.3	105.7	15.31	8.39	High	High	High	High	High	High	High	High	High	High	High	High	1
FALSE	High	Master Protein	Cre02.g112100.t1.1	0	71.063	32	20	43	20	835	85.7	5.85	115.23	20	0	1.059	0.580095	0.640213	97.1	102.9	8.5	8.22	High	High	High	High	High	High	High	High	High	High	High	High	1
FALSE	High	Master Protein	Cre06.g269950.t1.2	0	125.806	53	34	76	34	817	90.2	5.44	205.21	34	0	0.984	0.583256	0.643352	100.8	99.2	14.39	6.99	High	High	High	High	High	High	High	High	High	High	High	High	1
FALSE	High	Master Protein	Cre10.g438600.t1.2	0	7.202	56	3	3	3	62	6.5	9.77	2.62	3	0	1.125	0.583867	0.643678	94.1	105.9	16.94	12.3	High	High	High	High	High	High	High	High	High	High	High	High	1
FALSE	High	Master Protein	Cre06.g291700.t1.2	0	197.343	63	35	199	35	516	56.8	4.91	567.64	35	0	0.999	0.588327	0.648244	100.1	99.9	10.48	8.79	High	High	High	High	High	High	High	High	High	High	High	High	1
FALSE	High	Master Protein	Cre10.g458600.t1.1	0	65.247	43	16	47	16	458	46.9	5.36	141.8	16	0	1.09	0.593337	0.653056	95.7	104.3	10.94	7.47	High	High	High	High	High	High	High	High	High	High	High	High	1
FALSE	High	Master Protein	Cre16.g690450.t1.1	0	115.034	57	28	85	28	761	81.5	6.2	237.46	28	0	0.989	0.59385	0.653267	100.6	99.4	11.17	7.71	High	High	High	High	High	High	High	High	High	High	High	High	1
FALSE	High	Master Protein	Cre10.g447050.t1.1	0	7.449	47	3	4	3	64	7.2	9.77	12.03	3	0	1.168	0.594786	0.653943	92.2	107.8	14.73	9.6	High	High	High	High	High	High	High	High	High	High	High	High	1
FALSE	High	Master Protein	Cre01.g021950.t1.1	0	225.117	15	71	131	71	7388	735.5	7.33	375.53	71	0	0.968	0.596011	0.654229	101.6	98.4	8.6	5.48	High	High	High	High	High	High	High	High	High	High	High	High	1
FALSE	High	Master Protein	Cre01.g029400.t1.2	0	11.317	3	4	7	4	2800	282.1	8.6	21	4	0	1.074	0.595851	0.654229	96.4	103.6	4.73	17.66	High	High	High	High	High	High	High	High	High	High	High	High	1
FALSE	High	Master Protein	Cre04.g227900.t1.2	0	105.221	41	25	99	25	489	52.9	6.55	287.75	25	0	0.973	0.595914	0.654229	101.4	98.6	11.33	9.79	High	High	High	High	High	High	High	High	High	High	High	High	1
FALSE	High	Master Protein	Cre07.g340400.t1.2	0	213.634	63	45	172	45	926	98.5	5.76	551.69	45	0	1.073	0.596647	0.654573	96.5	103.5	11.18	8	High	High	High	High	High	High	High	High	High	High	High	High	1	Phospho [S428]
FALSE	High	Master Protein	Cre12.g536550.t1.2	0	202.075	63	44	186	44	682	76.3	6.27	500.57	44	0	1.056	0.598991	0.656791	97.3	102.7	10.91	7.45	High	High	High	High	High	High	High	High	High	High	High	High	1
FALSE	High	Master Protein	Cre05.g242550.t1.2	0	70.713	38	12	73	12	459	48.8	4.61	209.75	12	0	0.999	0.599904	0.656844	100.1	99.9	10.89	9.17	High	High	High	High	High	High	High	High	High	High	High	High	1
FALSE	High	Master Protein	Cre08.g361200.t1.2	0	53.38	25	14	31	14	608	63.6	8.95	80.37	14	0	1.062	0.600008	0.656844	97	103	10.48	8.05	High	High	High	High	High	High	High	High	High	High	High	High	1
FALSE	High	Master Protein	Cre17.g746697.t1.1	0	61.655	35	18	45	18	504	50.3	6.25	143.64	18	0	1.08	0.599954	0.656844	96.1	103.9	9.71	7.76	High	High	High	High	High	High	High	High	High	High	High	High	1
FALSE	Medium	Master Protein	Cre04.g211650.t2.1	0.018	2.569	5	1	1	1	266	29.1	8.87	2.48	1	0	1.18	0.600542	0.657075	91.7	108.3	20.87	7.98	Not Found	Not Found	Not Found	High	High	High	Not Found	Not Found	Not Found	High	High	High	1
FALSE	High	Master Protein	Cre12.g553900.t1.1	0	36.815	10	13	21	13	1977	200.8	9.1	57.57	13	0	0.965	0.602104	0.65843	101.8	98.2	14.12	7.61	High	High	High	High	High	High	High	High	High	High	High	High	1
FALSE	High	Master Protein	Cre08.g358561.t1.1	0	25.365	48	8	20	8	253	27.2	9.66	60.41	8	0	1.139	0.603948	0.660091	93.5	106.5	11.33	9.95	High	High	High	High	High	High	High	High	High	High	High	High	1
FALSE	High	Master Protein	Cre09.g387689.t1.1	0	225.221	45	71	171	71	1638	172.4	6.9	453.17	71	0	0.986	0.613459	0.669767	100.7	99.3	10.52	7.81	High	High	High	High	High	High	High	High	High	High	High	High	1	Phospho [S1051]
FALSE	High	Master Protein	Cre02.g093850.t1.1	0	75.745	15	24	40	24	2431	247.2	9	113.24	24	0	0.952	0.6134	0.669767	102.5	97.5	12.11	9.06	High	High	High	High	High	High	High	High	High	High	High	High	1
FALSE	High	Master Protein	Cre10.g419850.t1.2	0	13.591	4	5	9	5	1244	122.5	9.07	21.12	5	0	1.034	0.614914	0.670996	98.3	101.7	16.64	12.21	High	High	High	High	High	High	High	High	High	High	High	High	1
FALSE	High	Master Protein	Cre06.g297850.t1.1	0	250.546	21	83	147	83	6150	652.9	6.61	414.77	83	0	0.939	0.61634	0.67219	103.1	96.9	13.58	7.45	High	High	High	High	High	High	High	High	High	High	High	High	1	Phospho [S1124]
FALSE	High	Master Protein	Cre12.g513650.t1.2	0	32.511	63	10	23	10	145	16.3	9.31	53.14	10	0	1.019	0.620219	0.676059	99.1	100.9	9.31	8.93	High	High	High	High	High	High	High	High	High	High	High	High	1
FALSE	High	Master Protein	A8HUA1	0	227.494	53	60	166	33	863	100.7	6.98	464.41	60	0	0.975	0.622733	0.678435	101.3	98.7	12.64	8.27	High	High	High	High	High	High	High	High	High	High	High	High	1
FALSE	High	Master Protein	Cre01.g004900.t1.2	0	37.265	43	10	22	8	227	23.6	5.31	42.17	10	0	0.94	0.624428	0.679918	103.1	96.9	16.05	7.97	High	High	High	High	High	High	High	High	High	High	High	High	1
FALSE	High	Master Protein	Cre01.g034550.t1.2	0	55.79	64	11	47	11	176	20.2	5.9	135.91	11	0	0.954	0.625155	0.680326	102.3	97.7	10.74	7.07	High	High	High	High	High	High	High	High	High	High	High	High	1
FALSE	High	Master Protein	Cre01.g017650.t1.2	0	49.301	60	14	71	14	274	29.8	6.02	195.74	14	0	0.961	0.625767	0.680326	102	98	10.36	9.7	High	High	High	High	High	High	High	High	High	High	High	High	1
FALSE	High	Master Protein	Cre12.g515200.t1.2	0	36.457	55	11	25	11	260	28.5	7.96	64.89	11	0	1.075	0.626104	0.680326	96.4	103.6	13.23	6.76	High	High	High	High	High	High	High	High	High	High	High	High	1
FALSE	High	Master Protein	Cre06.g275250.t1.2	0	33.379	24	10	22	10	667	66.5	6.93	59.91	10	0	1.033	0.626478	0.68033	98.4	101.6	12.93	6.01	High	High	High	High	High	High	High	High	High	High	High	High	1
FALSE	High	Master Protein	Cre09.g392282.t1.1	0	760.843	50	191	588	184	4165	466.7	5.64	1502.69	191	1	0.977	0.626861	0.680382	101.1	98.9	10.52	7.54	High	High	High	High	High	High	High	High	High	High	High	High	1
FALSE	High	Master Protein	Cre03.g174800.t1.2	0	30.904	14	9	22	9	887	91.7	8.38	61.27	9	0	0.993	0.627718	0.680911	100.3	99.7	17.13	12.41	High	High	High	High	High	High	High	High	High	High	High	High	1
FALSE	High	Master Protein	Cre01.g012800.t2.1	0	99.725	57	20	99	20	447	45.4	7.03	276.62	20	0	1.054	0.628018	0.680911	97.4	102.6	9.98	7.41	High	High	High	High	High	High	High	High	High	High	High	High	1	Phospho [T35; S38; T42]
FALSE	High	Master Protein	Cre12.g497450.t1.2	0	61.01	28	14	37	14	601	62.9	7.71	106.65	14	0	1.017	0.628949	0.681557	99.1	100.9	11.44	9.78	High	High	High	High	High	High	High	High	High	High	High	High	1	Phospho [T232]
FALSE	High	Master Protein	Cre12.g542700.t1.2	0	126.478	30	43	90	43	1736	174.7	6.54	211.18	43	0	1.069	0.631799	0.683917	96.6	103.4	11.6	7.63	High	High	High	High	High	High	High	High	High	High	High	High	1
FALSE	High	Master Protein	Cre16.g689650.t1.2	0.006	3.764	13	2	2	2	134	15.3	7.4	5.64	2	0	1.049	0.636813	0.688978	97.6	102.4	22.08	11.39	Not Found	Not Found	Not Found	High	High	High	Not Found	Not Found	Not Found	High	High	High	1
FALSE	High	Master Protein	Cre03.g211521.t1.1	0	78.198	45	16	50	16	335	36.2	8.79	142.49	16	0	1.084	0.638426	0.690355	96	104	6.21	8.67	High	High	High	High	High	High	High	High	High	High	High	High	1
FALSE	High	Master Protein	Cre04.g220800.t1.1	0	21.098	20	6	10	6	407	40.8	11.06	30.11	6	0	1.083	0.638831	0.690426	96	104	11.01	15.58	High	High	High	High	High	High	High	High	High	High	High	High	1
FALSE	High	Master Protein	Cre06.g291850.t2.1	0	75.671	38	26	44	26	850	90.2	8.79	118.81	26	0	1.068	0.645643	0.696678	96.7	103.3	10.14	6.1	High	High	High	High	High	High	High	High	High	High	High	High	1
FALSE	High	Master Protein	Cre01.g018750.t1.2	0	80.001	20	23	49	23	1841	189.5	9.67	131.47	23	0	0.93	0.650187	0.701209	103.7	96.3	15.01	6.46	High	High	High	High	High	High	High	High	High	High	High	High	1	Phospho [S898; S944]
FALSE	High	Master Protein	Cre08.g358616.t1.1	0	35.263	19	11	23	11	776	78.9	8.73	68.53	11	0	0.987	0.654432	0.705413	100.6	99.4	12.45	5.68	High	High	High	High	High	High	High	High	High	High	High	High	1
FALSE	High	Master Protein	Cre13.g573500.t1.2	0	67.294	77	16	82	16	235	25.5	8.53	234.65	16	0	0.976	0.660765	0.711486	101.2	98.8	10.93	6.31	High	High	High	High	High	High	High	High	High	High	High	High	1	Phospho [S155]
FALSE	High	Master Protein	Cre17.g718468.t1.2	0	15.503	10	5	14	4	636	67.6	6.1	32.65	5	0	0.928	0.660763	0.711486	103.8	96.2	27.66	18.43	High	High	High	High	High	High	High	High	High	High	High	High	1
FALSE	High	Master Protein	Cre02.g142126.t1.1	0	78.722	83	20	130	20	230	26.6	6.18	284.26	20	0	0.986	0.661476	0.711874	100.7	99.3	11.01	8.26	High	High	High	High	High	High	High	High	High	High	High	High	1
FALSE	High	Master Protein	Cre07.g345400.t1.2	0	164.093	43	34	150	34	1074	110.9	5.4	454.42	34	0	0.971	0.662668	0.712779	101.5	98.5	11.4	7.2	High	High	High	High	High	High	High	High	High	High	High	High	1	Phospho [S704]
FALSE	High	Master Protein	Cre12.g505250.t1.2	0	71.34	53	18	43	18	459	48.8	9.52	142.95	18	0	1.025	0.676337	0.727099	98.8	101.2	9.86	8.59	High	High	High	High	High	High	High	High	High	High	High	High	1	Phospho [T83; T231]
FALSE	High	Master Protein	Cre01.g021500.t1.1	0	25.192	11	8	16	8	803	87.4	6.21	40.92	8	0	1.072	0.676873	0.72729	96.5	103.5	9.88	8.34	High	High	High	High	High	High	High	High	High	High	High	High	1
FALSE	Low	Master Protein	Cre06.g257100.t1.1	0.059	1.793	4	1	1	1	615	60.2	6.74	0	1	0	0.968	0.67915	0.729351	101.6	98.4	23.56	6.88	High	High	High	Not Found	Not Found	Not Found	High	High	High	Not Found	Not Found	Not Found	1
FALSE	High	Master Protein	Cre33.g759047.t1.1	0	33.051	70	7	21	7	105	11.9	7.58	58.19	7	0	1.006	0.681474	0.731461	99.7	100.3	10.17	8.16	High	High	High	High	High	High	High	High	High	High	High	High	1
FALSE	High	Master Protein	Cre06.g294400.t1.1	0	19.059	20	7	14	7	661	71.6	5.87	32.82	7	0	0.997	0.692133	0.742509	100.1	99.9	12.13	6.66	High	High	High	High	High	High	High	High	High	High	High	High	1
FALSE	High	Master Protein	Cre08.g375050.t1.2	0	98.555	83	20	117	20	287	30.3	9.83	389.84	20	0	1.053	0.697876	0.748276	97.4	102.6	10.94	8.26	High	High	High	High	High	High	High	High	High	High	High	High	1	Phospho [S68; S69; T211; S280]
FALSE	High	Master Protein	Cre10.g439750.t1.2	0	76.803	20	26	40	26	2118	214.1	9.35	99.46	26	0	1.024	0.700071	0.749851	98.8	101.2	10.81	7.92	High	High	High	High	High	High	High	High	High	High	High	High	1
FALSE	High	Master Protein	Cre02.g105800.t1.1	0	10.962	6	3	4	3	1178	113.8	8.57	14.88	3	0	1.01	0.700082	0.749851	99.5	100.5	32.64	0.31	High	High	High	High	High	High	Not Found	Not Found	High	High	High	High	1
FALSE	High	Master Protein	Cre03.g180450.t1.2	0	159.528	53	33	121	30	634	69.6	5.63	340.07	33	3	0.994	0.70307	0.752655	100.3	99.7	11.48	8.43	High	High	High	High	High	High	High	High	High	High	High	High	1	Phospho [S578]
FALSE	High	Master Protein	Cre11.g480600.t2.1	0	14.695	14	4	9	4	446	43.9	9.88	24.88	4	0	1.15	0.706518	0.755948	93	107	17.92	16.78	Not Found	High	High	High	High	High	High	High	High	High	High	High	1
FALSE	High	Master Protein	Cre17.g723500.t1.1	0	7.238	2	3	9	2	1567	168.5	7.17	14.62	3	0	1.042	0.710867	0.760201	98	102	29.23	4.12	High	High	High	High	High	High	High	High	High	High	High	High	1
FALSE	High	Master Protein	Cre02.g101350.t1.2	0	9.091	15	3	5	3	214	23.9	9.92	15.09	3	0	0.917	0.713994	0.763144	104.3	95.7	10.84	4.97	High	High	High	High	High	High	High	High	High	High	High	High	1
FALSE	High	Master Protein	Cre16.g665450.t1.1	0	514.229	46	128	386	128	3210	356.6	6.01	1062.17	128	0	0.989	0.717024	0.765981	100.6	99.4	11.41	7.92	High	High	High	High	High	High	High	High	High	High	High	High	1
FALSE	High	Master Protein	Cre11.g467950.t1.1	0	86.273	45	22	67	22	737	69.3	6.77	207.73	22	0	0.943	0.720138	0.768903	102.9	97.1	10.71	4.77	High	High	High	High	High	High	High	High	High	High	High	High	1
FALSE	High	Master Protein	Cre03.g167600.t1.2	0	138.118	42	30	112	30	1147	121.3	4.86	304.3	30	0	0.997	0.720926	0.768937	100.2	99.8	9.66	8.07	High	High	High	High	High	High	High	High	High	High	High	High	1
FALSE	High	Master Protein	Cre12.g486208.t1.1	0	23.416	21	5	11	5	373	38.3	5.8	31.01	5	0	1.123	0.720737	0.768937	94.2	105.8	8.79	29.37	High	High	High	High	High	High	High	High	High	High	High	High	1
FALSE	High	Master Protein	Cre10.g420800.t1.1	0	278.371	39	74	198	74	2784	289.1	7.06	553.93	74	0	1.006	0.726843	0.774842	99.7	100.3	10.52	7.59	High	High	High	High	High	High	High	High	High	High	High	High	1
FALSE	High	Master Protein	Cre02.g107800.t1.1	0	23.523	13	8	14	8	870	87.8	9.16	29.35	8	0	1.083	0.731235	0.779116	96	104	9.66	24	High	High	High	High	High	High	High	High	High	High	High	High	1
FALSE	High	Master Protein	Cre09.g399215.t1.1	0	125.031	35	33	67	33	1356	138.4	7.36	208.09	33	0	1.04	0.732275	0.779558	98	102	13.43	8.81	High	High	High	High	High	High	High	High	High	High	High	High	1
FALSE	High	Master Protein	Cre15.g636600.t1.2	0	134.655	31	34	76	34	2652	253.5	5.71	232.45	34	0	0.986	0.732416	0.779558	100.7	99.3	9.81	8.09	High	High	High	High	High	High	High	High	High	High	High	High	1	Phospho [S2366; S2608]
FALSE	High	Master Protein	Cre03.g186300.t1.2	0	30.775	24	8	30	8	380	40.9	5.43	75.76	8	0	1.052	0.733142	0.779922	97.5	102.5	12.82	7.6	High	High	High	High	High	High	High	High	High	High	High	High	1
FALSE	High	Master Protein	Cre12.g531500.t1.2	0	178.001	73	42	121	42	524	60.4	4.84	330.92	42	0	0.991	0.734114	0.780548	100.5	99.5	10.79	7.07	High	High	High	High	High	High	High	High	High	High	High	High	1
FALSE	High	Master Protein	Cre11.g482300.t1.2	0	71.754	49	17	62	17	427	46.9	10.45	184.29	17	0	1.012	0.734651	0.780711	99.4	100.6	10.39	5.62	High	High	High	High	High	High	High	High	High	High	High	High	1
FALSE	High	Master Protein	Cre06.g280350.t1.2	0	21.309	13	8	13	8	886	94	6.07	19.82	8	0	0.994	0.738668	0.784569	100.3	99.7	18.4	10.49	High	High	High	High	High	High	High	High	High	High	High	High	1
FALSE	High	Master Protein	Cre17.g714250.t1.2	0	43.5	82	12	41	12	129	14.2	8.25	92.34	12	0	1.007	0.74001	0.785585	99.7	100.3	12.19	6.96	High	High	High	High	High	High	High	High	High	High	High	High	1
FALSE	High	Master Protein	Cre14.g629200.t1.2	0	122.378	52	28	88	28	522	59	9.67	248.16	28	0	1.038	0.743341	0.78871	98.1	101.9	10.55	7.17	High	High	High	High	High	High	High	High	High	High	High	High	1
FALSE	High	Master Protein	Cre17.g701250.t1.2	0	233.924	52	59	206	59	925	105.3	6.07	543.06	59	0	0.985	0.748112	0.792944	100.7	99.3	10.72	7.55	High	High	High	High	High	High	High	High	High	High	High	High	1
FALSE	High	Master Protein	Cre17.g703850.t1.2	0	173.457	46	36	197	36	749	83.3	5.92	569.79	36	0	0.99	0.749665	0.793763	100.5	99.5	10.96	7.15	High	High	High	High	High	High	High	High	High	High	High	High	1	Phospho [T652]
FALSE	High	Master Protein	Cre02.g141350.t1.2	0	84.812	60	21	75	21	356	40.9	8.13	220.19	21	0	0.993	0.749484	0.793763	100.4	99.6	9.56	7.85	High	High	High	High	High	High	High	High	High	High	High	High	1
FALSE	High	Master Protein	Cre06.g278234.t1.1	0	142.144	37	41	117	40	1079	114.2	5.68	303.05	41	0	0.984	0.753943	0.797878	100.8	99.2	11.39	7.42	High	High	High	High	High	High	High	High	High	High	High	High	1
FALSE	High	Master Protein	Cre06.g261900.t1.2	0	116.502	70	23	132	23	297	31.9	10.04	406.24	23	0	1.02	0.755777	0.799402	99	101	12.44	7.79	High	High	High	High	High	High	High	High	High	High	High	High	1	Phospho [S95]
FALSE	High	Master Protein	Cre12.g545850.t1.2	0	70.679	58	20	73	20	391	43.8	6.48	174.21	20	0	1.013	0.756376	0.79962	99.4	100.6	9.35	8.79	High	High	High	High	High	High	High	High	High	High	High	High	1
FALSE	High	Master Protein	Cre07.g351650.t1.1	0	67.781	68	13	88	13	190	22.2	9.55	258.04	13	0	1.01	0.75677	0.799621	99.5	100.5	11.03	8.68	High	High	High	High	High	High	High	High	High	High	High	High	1
FALSE	High	Master Protein	Cre14.g626466.t1.1	0	49.966	27	15	29	15	889	90.5	5.4	81.95	15	0	1.076	0.758815	0.801365	96.4	103.6	10.56	8.15	High	High	High	High	High	High	High	High	High	High	High	High	1	Phospho [T632]
FALSE	High	Master Protein	Cre10.g458700.t2.1	0	15.837	27	5	8	5	220	23.1	6.54	24.09	5	0	1.048	0.761661	0.803954	97.6	102.4	6.17	8.78	High	High	High	High	High	High	High	High	High	High	High	High	1
FALSE	High	Master Protein	Cre10.g434500.t1.1	0	29.022	10	9	13	9	1334	139.2	6.77	36.39	9	0	0.96	0.762677	0.804608	102	98	10.24	8.01	High	High	High	High	High	High	High	High	High	High	High	High	1
FALSE	High	Master Protein	Cre16.g655750.t1.2	0	134.589	53	34	242	34	482	52.8	8.75	610.79	34	0	0.993	0.764948	0.806586	100.4	99.6	9.77	7.64	High	High	High	High	High	High	High	High	High	High	High	High	1
FALSE	High	Master Protein	Cre01.g030200.t1.2	0	68.37	50	18	61	18	424	45.7	5.39	166.29	18	0	0.958	0.766188	0.807475	102.1	97.9	11.65	6.01	High	High	High	High	High	High	High	High	High	High	High	High	1
FALSE	High	Master Protein	Cre05.g236700.t1.1	0	52.606	12	15	32	14	1644	163.6	9.25	80.98	15	0	0.916	0.767177	0.80768	104.4	95.6	14.09	4.43	High	High	High	High	High	High	High	High	High	High	High	High	1
FALSE	High	Master Protein	Cre04.g211600.t1.1	0	26.865	17	9	13	9	595	64.3	8.35	29.86	9	0	1.031	0.769406	0.809607	98.5	101.5	13.8	7.98	High	High	High	High	High	High	High	High	High	High	High	High	1
FALSE	High	Master Protein	Cre12.g494800.t1.1	0	92.687	85	20	94	20	193	21.7	5.5	236.96	20	0	0.969	0.771238	0.811116	101.6	98.4	11.27	6.83	High	High	High	High	High	High	High	High	High	High	High	High	1
FALSE	High	Master Protein	Cre04.g222000.t1.1	0	83.111	18	26	52	26	2197	216.5	8.24	133.95	26	0	0.97	0.772577	0.812104	101.5	98.5	7.85	8.74	High	High	High	High	High	High	High	High	High	High	High	High	1
FALSE	Medium	Master Protein	Cre08.g384600.t1.2	0.031	2.27	4	1	1	1	347	36.7	7.78	3.16	1	0	0.849	0.77303	0.81216	108.2	91.8	23.07	10	Not Found	Not Found	Not Found	High	High	High	Not Found	Not Found	Not Found	High	High	High	1
FALSE	High	Master Protein	Cre14.g612700.t1.2	0	311.438	52	77	254	77	1598	177.4	5.99	675.19	77	0	1.018	0.776264	0.815137	99.1	100.9	10.84	8.46	High	High	High	High	High	High	High	High	High	High	High	High	1	Phospho [S1039]
FALSE	High	Master Protein	Cre16.g669750.t1.2	0	26.628	12	7	15	7	921	86.5	9.32	40.54	7	0	1.01	0.779162	0.817759	99.5	100.5	10.46	13.64	High	High	High	High	High	High	High	High	High	High	High	High	1
FALSE	High	Master Protein	Cre12.g509200.t1.2	0	54.126	37	15	36	15	534	59.4	7.2	104.41	15	0	1.036	0.782859	0.821215	98.3	101.7	11.54	6.35	High	High	High	High	High	High	High	High	High	High	High	High	1
FALSE	High	Master Protein	Cre10.g429750.t1.1	0	185.142	27	57	131	56	2865	305.5	6.79	327.12	57	0	1.061	0.784556	0.822146	97.1	102.9	11.15	8.6	High	High	High	High	High	High	High	High	High	High	High	High	1
FALSE	High	Master Protein	Cre09.g390763.t1.1	0	53.143	71	13	29	13	213	23.6	7.46	94.35	13	0	0.973	0.784298	0.822146	101.4	98.6	10.91	5.66	High	High	High	High	High	High	High	High	High	High	High	High	1
FALSE	High	Master Protein	Cre07.g322550.t1.2	0	70.805	44	17	47	17	449	48.5	9.28	130.6	17	0	0.997	0.787555	0.824864	100.2	99.8	8.37	9.28	High	High	High	High	High	High	High	High	High	High	High	High	1
FALSE	High	Master Protein	Cre09.g400300.t1.1	0	13.001	12	6	9	6	644	65.6	6.2	19.66	6	0	1.197	0.792098	0.829196	91	109	12.69	19.79	High	High	High	High	High	High	High	High	High	High	High	High	1
FALSE	High	Master Protein	Cre08.g383101.t1.1	0	43.43	67	12	35	12	162	18.8	5.96	87.42	12	0	1.037	0.795664	0.8325	98.2	101.8	9.36	9.25	High	High	High	High	High	High	High	High	High	High	High	High	1
FALSE	High	Master Protein	Cre49.g761347.t1.1	0	89.461	46	23	59	5	749	80.6	9.31	174.96	23	0	0.977	0.797241	0.833721	101.2	98.8	14.05	6.61	High	High	High	High	High	High	High	High	High	High	High	High	1	Phospho [T635; T702; T1317]
FALSE	High	Master Protein	Cre09.g416550.t1.2	0	162.368	49	46	116	46	920	104.1	5.3	332.49	46	0	1.035	0.802015	0.838282	98.3	101.7	11.67	7.79	High	High	High	High	High	High	High	High	High	High	High	High	1
FALSE	High	Master Protein	Cre09.g403800.t1.2	0	1338.82	61	296	1237	293	4568	519.6	5.6	3344.13	296	4	1.012	0.803794	0.839711	99.4	100.6	10.44	7.43	High	High	High	High	High	High	High	High	High	High	High	High	1
FALSE	High	Master Protein	Cre10.g447500.t1.1	0	17.497	13	6	11	6	994	98.8	9.13	25.4	6	0	1	0.804782	0.840311	100	100	10.04	22.43	High	High	High	High	High	High	High	High	High	High	High	High	1
FALSE	High	Master Protein	Cre08.g374700.t1.1	0	216.053	32	59	144	59	2630	266.5	7.81	455.91	59	0	1.045	0.813179	0.848208	97.8	102.2	10.42	7.58	High	High	High	High	High	High	High	High	High	High	High	High	1
FALSE	High	Master Protein	Cre12.g528850.t1.1	0	18.834	54	6	14	6	156	17.4	7.75	39.76	6	0	1.071	0.815845	0.850117	96.6	103.4	16.07	8.14	High	High	High	High	High	High	High	High	High	High	High	High	1
FALSE	High	Master Protein	Cre12.g522150.t1.1	0	111.367	49	24	79	24	571	57.7	8.05	204.71	24	0	1.002	0.815695	0.850117	99.9	100.1	10.21	8.03	High	High	High	High	High	High	High	High	High	High	High	High	1
FALSE	High	Master Protein	Cre04.g228100.t1.1	0	13.48	32	3	9	3	170	17.8	11.21	27.92	3	0	0.882	0.818904	0.852867	106.3	93.7	15.39	24.13	High	High	High	Not Found	High	High	High	High	High	High	High	High	1
FALSE	High	Master Protein	Cre01.g034500.t1.2	0	151.067	15	47	85	47	4587	461.4	8.9	271.45	47	0	1.076	0.822583	0.855522	96.3	103.7	9.49	11.06	High	High	High	High	High	High	High	High	High	High	High	High	1	Phospho [S3502]
FALSE	High	Master Protein	Cre02.g095149.t1.1	0	66.662	66	15	60	15	268	29.2	5.67	145.52	15	0	1.055	0.822475	0.855522	97.3	102.7	10.3	9.12	High	High	High	High	High	High	High	High	High	High	High	High	1
FALSE	High	Master Protein	Cre02.g147050.t1.2	0	12.377	27	4	6	4	162	17.6	8.81	17	4	0	1.009	0.822715	0.855522	99.6	100.4	7.05	15.21	High	High	High	High	High	High	High	High	High	High	High	High	1
FALSE	High	Master Protein	Cre17.g724550.t1.2	0	40.834	64	11	38	11	111	12.7	8.09	99.79	11	0	1.047	0.82877	0.861378	97.7	102.3	5.94	9.49	High	High	High	High	High	High	High	High	High	High	High	High	1
FALSE	High	Master Protein	Cre13.g603700.t1.2	0	135.879	61	18	165	17	377	41.8	5.48	527.13	18	1	1	0.835436	0.867864	100	100	10.69	7.82	High	High	High	High	High	High	High	High	High	High	High	High	1
FALSE	High	Master Protein	Cre03.g145127.t1.1	0	1270.75	61	267	1180	265	4503	504.1	5.54	3326.44	267	1	1.011	0.836426	0.868448	99.4	100.6	10.88	8.01	High	High	High	High	High	High	High	High	High	High	High	High	1	Phospho [S3657; S3670]
FALSE	High	Master Protein	Cre01.g025450.t1.2	0	113.063	57	28	84	28	406	46.4	9.17	228.67	28	0	0.999	0.836993	0.868593	100	100	11.59	7.76	High	High	High	High	High	High	High	High	High	High	High	High	1
FALSE	High	Master Protein	Cre08.g367250.t1.1	0	155.017	32	41	137	41	1631	160.9	7.59	413.63	41	0	1.052	0.840176	0.871452	97.5	102.5	10.24	7.82	High	High	High	High	High	High	High	High	High	High	High	High	1
FALSE	Medium	Master Protein	Cre06.g287100.t1.1	0.011	3.064	7	1	1	1	133	15.1	4.73	2.84	1	0	1.011	0.841469	0.872348	99.5	100.5	29.62	8.07	Not Found	Not Found	Not Found	High	High	High	Not Found	Not Found	Not Found	High	High	High	1
FALSE	High	Master Protein	Cre16.g663200.t1.1	0	203.088	63	51	180	48	707	79.6	8.95	439.4	51	3	1.014	0.841941	0.872393	99.3	100.7	11.09	7.99	High	High	High	High	High	High	High	High	High	High	High	High	1
FALSE	High	Master Protein	Cre12.g498200.t1.2	0	41.595	77	14	48	14	156	17.9	8.59	110.79	14	0	1.005	0.843916	0.873503	99.7	100.3	9.34	8.79	High	High	High	High	High	High	High	High	High	High	High	High	1	Phospho [T48]
FALSE	High	Master Protein	Cre06.g309951.t1.1	0	68.333	4	23	42	23	7988	810.6	4.92	112.26	23	0	0.971	0.8443	0.873503	101.5	98.5	17.33	6.58	High	High	High	High	High	High	High	High	High	High	High	High	1
FALSE	High	Master Protein	Cre14.g613600.t1.2	0	21.567	43	4	36	4	148	15.9	8.06	119.09	4	0	1.011	0.846424	0.875255	99.5	100.5	7.99	7.58	High	High	High	High	High	High	High	High	High	High	High	High	1
FALSE	High	Master Protein	Cre01.g025600.t1.2	0	45.686	31	13	39	13	593	59.2	8.02	112.87	13	0	1.038	0.850019	0.878526	98.1	101.9	10.96	7.01	High	High	High	High	High	High	High	High	High	High	High	High	1
FALSE	High	Master Protein	Cre02.g076900.t1.1	0	189.238	50	52	152	52	1027	114.7	6.8	386.03	52	0	1.049	0.851046	0.878694	97.6	102.4	11.23	9.53	High	High	High	High	High	High	High	High	High	High	High	High	1	Phospho [S71]
FALSE	High	Master Protein	Cre17.g715300.t1.2	0	152.075	26	41	132	41	1644	183.1	5.1	358.59	41	0	1.023	0.850652	0.878694	98.9	101.1	9.68	8.69	High	High	High	High	High	High	High	High	High	High	High	High	1
FALSE	High	Master Protein	Cre03.g200950.t1.2	0	34.492	63	7	26	7	139	15.4	9.33	65.91	7	0	0.993	0.853839	0.88113	100.4	99.6	13.99	5.51	High	High	High	High	High	High	High	High	High	High	High	High	1
FALSE	High	Master Protein	Cre07.g328350.t1.2	0	31.129	44	10	22	10	256	28.4	7.17	53.17	10	0	0.941	0.856405	0.883331	103.1	96.9	10.17	6.3	High	High	High	High	High	High	High	High	High	High	High	High	1
FALSE	High	Master Protein	Cre03.g151150.t1.2	0	43.465	13	14	29	14	1595	155.5	10.61	79	14	0	1.014	0.858925	0.88548	99.3	100.7	13.11	3.11	High	High	High	High	High	High	High	High	High	High	High	High	1
FALSE	High	Master Protein	Cre12.g546950.t1.1	0	17.484	13	6	13	6	754	76	7.97	32.04	6	0	0.924	0.859789	0.885922	104	96	16.92	13.25	High	High	High	High	High	High	High	High	High	High	High	High	1
FALSE	High	Master Protein	Cre14.g627650.t1.1	0	68.405	29	20	52	20	889	91.9	5.34	148.67	20	0	0.966	0.863723	0.889526	101.7	98.3	8.7	9.4	High	High	High	High	High	High	High	High	High	High	High	High	1
FALSE	High	Master Protein	Cre14.g611100.t1.2	0	95.542	49	23	72	23	479	52.1	5.4	190.48	23	0	1.023	0.865721	0.890681	98.9	101.1	11.69	8.42	High	High	High	High	High	High	High	High	High	High	High	High	1
FALSE	High	Master Protein	Cre14.g624400.t1.2	0	111.953	40	33	89	33	795	90.1	9.51	229.07	33	0	0.998	0.866455	0.890986	100.1	99.9	10.7	8.4	High	High	High	High	High	High	High	High	High	High	High	High	1
FALSE	High	Master Protein	Cre03.g185650.t1.2	0	137.582	43	30	130	30	906	97.3	5.41	376.49	30	0	1.01	0.87624	0.899683	99.5	100.5	10.57	7.53	High	High	High	High	High	High	High	High	High	High	High	High	1
FALSE	High	Master Protein	Cre07.g325751.t1.1	0	121.835	57	29	97	29	754	74.4	5.38	288.04	29	0	1.018	0.876123	0.899683	99.1	100.9	10.48	8.43	High	High	High	High	High	High	High	High	High	High	High	High	1
FALSE	High	Master Protein	Cre08.g374650.t1.1	0	73.987	48	16	52	16	423	46.1	5.66	145.61	16	0	0.998	0.877421	0.900441	100.1	99.9	10.88	7.26	High	High	High	High	High	High	High	High	High	High	High	High	1
FALSE	High	Master Protein	Cre19.g750197.t1.1	0	24.812	12	10	17	10	1154	115.6	8.91	41.38	10	0	1.048	0.879398	0.90156	97.6	102.4	3	14.13	High	High	High	High	High	High	High	High	High	High	High	High	1	Phospho [T86; T96; T97]
FALSE	High	Master Protein	Cre14.g612750.t1.1	0	36.918	25	12	42	12	589	61.6	4.84	125.61	12	0	1.001	0.879869	0.901589	100	100	10.71	10.67	High	High	High	High	High	High	High	High	High	High	High	High	1
FALSE	High	Master Protein	Cre02.g092850.t1.2	0	57.613	52	13	48	13	198	22.1	5.74	89.97	13	0	1.026	0.884671	0.905597	98.7	101.3	10.27	8.11	High	High	High	High	High	High	High	High	High	High	High	High	1
FALSE	High	Master Protein	Cre09.g397993.t2.1	0	70.057	51	12	41	5	331	35.3	5.53	139.82	12	7	1.042	0.884333	0.905597	98	102	9.91	8.18	High	High	High	High	High	High	High	High	High	High	High	High	1
FALSE	High	Master Protein	Cre10.g450450.t1.2	0	144.342	50	31	166	31	524	55.5	4.44	381.81	31	0	1.042	0.886114	0.906618	98	102	11.51	6.78	High	High	High	High	High	High	High	High	High	High	High	High	1	Phospho [S218; T219; S220; S231; T232; S233; S244; T245; S246; S257; T258; S259; S270; T271; S272; S316; S329]
FALSE	High	Master Protein	Cre01.g036700.t1.2	0	16.927	9	6	11	6	774	82.3	7.09	28.11	6	0	0.863	0.888914	0.909025	107.3	92.7	5.29	27.3	High	High	High	High	High	High	High	High	High	High	High	High	1
FALSE	High	Master Protein	Cre02.g077600.t1.2	0	250.193	48	79	179	79	1939	207.9	5.92	482.24	79	0	1.007	0.897834	0.917686	99.7	100.3	9.39	7.54	High	High	High	High	High	High	High	High	High	High	High	High	1
FALSE	High	Master Protein	Cre02.g144450.t1.2	0	53.964	79	11	64	11	196	21.7	9.55	189.32	11	0	1.065	0.898506	0.917911	96.9	103.1	8.69	5.81	High	High	High	High	High	High	High	High	High	High	High	High	1
FALSE	High	Master Protein	Cre10.g432850.t1.2	0	87.106	79	22	125	22	246	26.6	9.42	287.91	22	0	1.019	0.906711	0.925829	99.1	100.9	9.17	6.26	High	High	High	High	High	High	High	High	High	High	High	High	1
FALSE	High	Master Protein	Cre02.g073750.t1.2	0	206.925	64	47	191	46	776	82.9	7.02	517.59	47	0	1.013	0.909675	0.928389	99.3	100.7	10.29	7.21	High	High	High	High	High	High	High	High	High	High	High	High	1	Phospho [S493]
FALSE	High	Master Protein	Cre03.g185050.t1.1	0	155.821	60	44	153	44	482	56.5	7.99	386.88	44	0	1.006	0.912829	0.93051	99.7	100.3	10.73	8.06	High	High	High	High	High	High	High	High	High	High	High	High	1
FALSE	High	Master Protein	Cre06.g278194.t1.1	0	121.952	72	31	93	31	457	49.7	9.23	257.18	31	0	1.06	0.913125	0.93051	97.1	102.9	11.32	8.43	High	High	High	High	High	High	High	High	High	High	High	High	1	Phospho [S102; S153]
FALSE	High	Master Protein	Cre16.g658700.t1.1	0	13.739	23	5	9	5	252	26.8	7.28	28.2	5	0	0.994	0.915686	0.932652	100.3	99.7	9.28	9.13	High	High	High	High	High	High	High	High	High	High	High	High	1
FALSE	High	Master Protein	Cre01.g045350.t1.2	0	57.578	53	15	40	15	390	43.5	7.23	116.35	15	0	0.977	0.917742	0.934278	101.2	98.8	11.37	9.31	High	High	High	High	High	High	High	High	High	High	High	High	1
FALSE	High	Master Protein	Cre14.g627576.t1.1	0	742.961	49	181	544	171	4191	468	5.6	1499.87	181	3	1.029	0.920267	0.93638	98.6	101.4	10.03	7.21	High	High	High	High	High	High	High	High	High	High	High	High	1	Phospho [S111]
FALSE	High	Master Protein	Cre06.g278222.t1.1	0	18.268	19	5	10	5	318	35.1	7.66	22.22	5	0	0.958	0.921705	0.937374	102.2	97.8	10.69	3.61	High	High	High	High	High	High	High	High	High	High	High	High	1
FALSE	High	Master Protein	Cre11.g476050.t1.2	0	875.489	62	189	793	187	3000	339.1	6.43	2185.61	189	1	1.017	0.924377	0.939622	99.2	100.8	10.73	8.34	High	High	High	High	High	High	High	High	High	High	High	High	1
FALSE	High	Master Protein	Cre08.g359850.t1.1	0	16.677	22	7	9	7	302	32.9	10.33	22.35	7	0	1.018	0.926578	0.940924	99.1	100.9	12.13	22.73	High	High	High	High	High	High	High	High	High	High	High	High	1
FALSE	High	Master Protein	Cre03.g160050.t1.2	0	91.601	45	24	53	24	490	55	5.07	166.65	24	0	1.056	0.926584	0.940924	97.3	102.7	12.42	8.51	High	High	High	High	High	High	High	High	High	High	High	High	1
FALSE	High	Master Protein	Cre12.g503600.t1.2	0	15.342	24	6	9	6	286	30.4	5.57	21.61	6	0	0.984	0.93244	0.943104	100.8	99.2	21.81	12.13	High	High	High	High	High	High	High	High	High	High	High	High	1
FALSE	High	Master Protein	Cre15.g639504.t1.1	0.01	3.311	1	2	4	2	1299	123	6.84	6.73	2	0	1.282	0.933258	0.943462	87.6	112.4	11.22	38.86	High	High	High	High	High	High	High	High	High	High	High	High	1
FALSE	High	Master Protein	Cre03.g206650.t1.2	0	11.18	8	4	7	4	629	65.4	6.77	16.55	4	0	1.106	0.93488	0.944633	95	105	6.4	20.98	High	High	High	High	High	High	High	High	High	High	High	High	1
FALSE	High	Master Protein	Cre12.g509350.t1.2	0	58.932	42	19	55	18	366	41.8	5.85	131.47	19	1	1.052	0.938816	0.948139	97.5	102.5	9.81	8.47	High	High	High	High	High	High	High	High	High	High	High	High	1
FALSE	High	Master Protein	Cre13.g567363.t1.1	0	80.209	43	19	62	19	490	50.8	4.84	192.92	19	0	1.023	0.940984	0.949857	98.9	101.1	9.45	8.14	High	High	High	High	High	High	High	High	High	High	High	High	1
FALSE	High	Master Protein	Cre04.g217914.t2.1	0	385.011	59	92	273	92	1306	145.1	5.33	746.14	92	0	1.038	0.944203	0.952634	98.1	101.9	11.49	8.38	High	High	High	High	High	High	High	High	High	High	High	High	1
FALSE	High	Master Protein	Cre10.g437000.t1.2	0	12.849	13	4	11	4	380	38.7	7.66	35.22	4	0	1.014	0.950551	0.958562	99.3	100.7	14.23	2.59	High	High	High	High	High	High	High	High	High	High	High	High	1
FALSE	High	Master Protein	Cre14.g612250.t1.2	0	79.747	60	25	59	25	421	46.2	9.72	137.56	25	0	1.028	0.951772	0.959318	98.6	101.4	11.21	5.44	High	High	High	High	High	High	High	High	High	High	High	High	1
FALSE	High	Master Protein	Cre02.g147300.t1.1	0	8.601	15	4	6	4	254	26.5	6.44	6	4	0	1.003	0.958942	0.966067	99.8	100.2	16.13	9.58	High	High	High	High	High	High	High	High	High	High	High	High	1
FALSE	High	Master Protein	Cre03.g144584.t1.1	0	6.788	20	3	6	3	275	26.5	9.69	7.58	3	0	1.078	0.96265	0.968434	96.3	103.7	4.15	20.4	High	High	High	High	High	High	High	High	High	High	High	High	1
FALSE	High	Master Protein	Cre01.g015850.t1.1	0	54.158	66	18	61	18	312	35.5	9.64	146.3	18	0	1.047	0.961959	0.968434	97.7	102.3	11.05	8.43	High	High	High	High	High	High	High	High	High	High	High	High	1
FALSE	High	Master Protein	Cre05.g230900.t1.1	0.001	5.54	10	2	3	2	338	36.9	9.07	6.78	2	0	0.911	0.96272	0.968434	104.6	95.4	25.86	8.82	High	High	High	High	High	High	High	High	High	High	High	High	1
FALSE	High	Master Protein	Cre02.g084150.t1.1	0	70.097	10	22	40	22	3306	330.6	7.97	107.12	22	0	0.962	0.963614	0.968853	101.9	98.1	12.7	8.18	High	High	High	High	High	High	High	High	High	High	High	High	1
FALSE	High	Master Protein	Cre03.g153700.t1.1	0	87.295	47	23	57	23	556	60.5	5.02	160.39	23	0	1.004	0.968029	0.97257	99.8	100.2	10.55	4.51	High	High	High	High	High	High	High	High	High	High	High	High	1
FALSE	High	Master Protein	Cre04.g230340.t1.1	0	108.334	49	30	106	30	691	71.8	6.39	289.52	30	0	1.027	0.968267	0.97257	98.6	101.4	10.93	7.73	High	High	High	High	High	High	High	High	High	High	High	High	1
FALSE	High	Master Protein	Cre09.g392867.t1.1	0	696.918	45	122	1296	122	4389	432.3	5.86	3673.2	122	0	1.042	0.98096	0.984347	98	102	10.79	7.5	High	High	High	High	High	High	High	High	High	High	High	High	1
FALSE	High	Master Protein	Cre03.g166800.t1.1	0	160.851	35	41	82	41	1904	189	6.57	271	41	0	0.995	0.982155	0.985061	100.3	99.7	10.75	7.33	High	High	High	High	High	High	High	High	High	High	High	High	1	Phospho [S1260]
FALSE	High	Master Protein	Cre01.g052150.t1.1	0	56.208	21	19	31	18	1064	113.3	6.2	85.59	19	0	1.01	0.982977	0.985399	99.5	100.5	10.45	8.61	High	High	High	High	High	High	High	High	High	High	High	High	1
FALSE	High	Master Protein	Cre07.g330700.t1.2	0	142.309	39	33	128	33	1298	134.2	4.78	351.41	33	0	1.024	0.984523	0.986463	98.8	101.2	10.68	8.24	High	High	High	High	High	High	High	High	High	High	High	High	1	Phospho [T529]
FALSE	High	Master Protein	Cre01.g009850.t1.2	0	87.571	26	21	65	20	1216	122.2	5.03	193.69	21	1	1.034	0.985915	0.987371	98.3	101.7	7.71	10.73	High	High	High	High	High	High	High	High	High	High	High	High	1
FALSE	High	Master Protein	Cre02.g078600.t1.2	0	98.317	66	22	74	22	378	40.5	6.16	215.59	22	0	1.011	0.98739	0.988361	99.5	100.5	10.4	6.78	High	High	High	High	High	High	High	High	High	High	High	High	1
FALSE	High	Master Protein	Cre09.g407750.t1.2	0	13.832	51	5	8	5	108	12.3	5.12	16.48	5	0	1.072	0.991581	0.992069	96.5	103.5	16.58	8.76	High	High	High	High	High	High	High	High	High	High	High	High	1
FALSE	High	Master Protein	Cre03.g201900.t1.1	0	245.912	64	45	243	45	814	87.7	4.67	721.53	45	0	1.038	0.997576	0.997576	98.1	101.9	11.06	8.18	High	High	High	High	High	High	High	High	High	High	High	High	1
FALSE	Low	Master Protein	Cre02.g098300.t1.2	0.051	1.929	2	1	1	1	614	67.8	8.21	2.12	1	0								Not Found	Not Found	Not Found	High	High	High	Not Found	Not Found	Not Found	High	High	High	1
FALSE	High	Master Protein	Cre02.g112300.t1.1	0.002	4.779	5	2	2	2	449	50.2	7.72	4.43	2	0								High	High	High	Not Found	Not Found	Not Found	High	High	High	Not Found	Not Found	Not Found	1
FALSE	High	Master Protein	Cre12.g520800.t1.2	0.001	4.912	10	2	4	2	213	24	5.78	10.54	2	0								Not Found	Not Found	Not Found	High	Not Found	High	Not Found	High	High	High	High	High	1
FALSE	Low	Master Protein	Cre16.g659950.t1.1	0.111	1.5	1	1	1	1	673	72	4.26	2.11	1	0								Not Found	Not Found	Not Found	High	High	High	Not Found	Not Found	Not Found	High	High	High	1
FALSE	High	Master Protein	Cre03.g160450.t1.2	0	17.856	13	6	9	6	798	83	8.34	22.9	6	0								High	High	High	High	High	High	High	High	High	High	High	High	1
FALSE	High	Master Protein	Cre03.g166600.t1.1	0.001	4.898	1	2	2	2	1821	175.8	8.9	3.16	2	0								Not Found	Not Found	Not Found	High	High	High	Not Found	Not Found	Not Found	High	High	High	1
FALSE	High	Master Protein	Cre09.g411450.t1.2	0.006	3.697	3	1	1	1	675	69.1	5.3	4.25	1	0								Not Found	Not Found	Not Found	Not Found	Not Found	Not Found	Not Found	Not Found	Not Found	Not Found	Not Found	Not Found	1
FALSE	Medium	Master Protein	Cre07.g313302.t1.1	0.016	2.675	2	1	2	1	386	42.2	6.61	4.14	1	0								Not Found	Not Found	Not Found	High	High	High	Not Found	Not Found	Not Found	High	High	High	1
FALSE	Low	Master Protein	Cre03.g206000.t1.2	0.051	1.919	3	1	2	1	317	32.9	5.06	3.82	1	0								Not Found	Not Found	Not Found	Not Found	Not Found	Not Found	Not Found	Not Found	Not Found	Not Found	High	Not Found	1
FALSE	High	Master Protein	Cre17.g714700.t1.1	0.002	4.694	1	2	2	2	1609	160.6	8.82	4.55	2	0								Not Found	Not Found	Not Found	High	High	High	Not Found	Not Found	Not Found	High	High	High	1
FALSE	High	Master Protein	Cre04.g224100.t1.2	0	6.962	11	2	3	2	434	44	5.29	9.21	2	0								Not Found	Not Found	Not Found	Not Found	High	Not Found	High	High	High	High	High	High	1
FALSE	High	Master Protein	Cre01.g006950.t1.1	0.005	3.926	4	1	2	1	391	42	8.54	6.34	1	0								Not Found	Not Found	Not Found	High	High	High	Not Found	Not Found	Not Found	High	High	High	1
FALSE	Medium	Master Protein	Cre01.g043300.t1.2	0.013	2.793	6	1	1	1	322	34.5	6.54	3.21	1	0								Not Found	Not Found	Not Found	Not Found	Not Found	Not Found	Not Found	Not Found	Not Found	Not Found	Not Found	Not Found	1
FALSE	Medium	Master Protein	Cre06.g280300.t1.1	0.042	2.146	1	1	1	1	1380	143.9	7.09	0	1	0								Not Found	High	High	Not Found	Not Found	Not Found	High	High	High	Not Found	Not Found	Not Found	1
FALSE	Low	Master Protein	Cre01.g011500.t1.2	0.055	1.836	4	1	1	1	310	34	6.96	2.98	1	0								Not Found	Not Found	Not Found	Not Found	Not Found	Not Found	Not Found	Not Found	Not Found	Not Found	Not Found	Not Found	1
FALSE	Low	Master Protein	Cre09.g399812.t1.1	0.118	1.451	1	1	1	1	892	93.2	7.33	0	1	0								High	High	High	Not Found	Not Found	Not Found	High	High	High	Not Found	Not Found	Not Found	1
FALSE	High	Master Protein	Cre10.g444100.t1.1	0	6.968	10	3	4	3	513	53.8	8.53	8.57	3	0								Not Found	Not Found	Not Found	High	High	High	Not Found	Not Found	Not Found	High	High	High	1
FALSE	Medium	Master Protein	Cre10.g465550.t1.1	0.028	2.374	1	1	1	1	1033	110.4	8.27	1.96	1	0								Not Found	Not Found	Not Found	Not Found	Not Found	High	Not Found	Not Found	Not Found	High	Not Found	Not Found	1
FALSE	High	Master Protein	Cre14.g623150.t1.1	0	9.391	3	4	4	4	2228	217.7	5.21	9.16	4	0								Not Found	Not Found	Not Found	Not Found	Not Found	High	Not Found	Not Found	Not Found	High	Not Found	Not Found	1
FALSE	High	Master Protein	Cre03.g179860.t1.1	0.001	6.002	4	2	2	2	918	97.2	5.63	5.82	2	0								Not Found	Not Found	Not Found	High	High	High	Not Found	Not Found	Not Found	Not Found	Not Found	Not Found	1
FALSE	Medium	Master Protein	Cre07.g330550.t1.2	0.029	2.366	2	1	1	1	668	64.2	5.08	2.62	1	0								High	High	High	Not Found	Not Found	Not Found	High	High	High	Not Found	Not Found	Not Found	1
FALSE	High	Master Protein	Cre03.g159500.t1.2	0.005	3.792	3	2	3	2	722	78.1	7.8	2.19	2	0								High	High	High	High	High	High	High	High	High	High	High	High	1
FALSE	High	Master Protein	Cre06.g260500.t1.1	0.001	6.275	2	2	2	2	1675	168	9.55	4.42	2	0								Not Found	High	Not Found	Not Found	Not Found	Not Found	Not Found	Not Found	Not Found	Not Found	Not Found	Not Found	1
FALSE	High	Master Protein	Cre10.g443650.t1.1	0	9.238	14	3	8	3	505	48.5	8.38	18.18	3	0								Not Found	Not Found	Not Found	High	Not Found	Not Found	Not Found	High	Not Found	Not Found	High	High	1
FALSE	Medium	Master Protein	Cre01.g030650.t1.2	0.03	2.309	3	1	1	1	760	80	6.8	2.7	1	0								Not Found	Not Found	Not Found	Not Found	Not Found	Not Found	Not Found	Not Found	Not Found	Not Found	Not Found	Not Found	1
FALSE	High	Master Protein	Cre03.g149500.t1.1	0.008	3.526	8	2	2	2	463	50.2	4.69	5.97	2	0								Not Found	Not Found	Not Found	High	High	High	Not Found	Not Found	Not Found	High	High	High	1
FALSE	Medium	Master Protein	Cre13.g570250.t1.1	0.026	2.448	0	1	2	1	2125	204.4	9.85	5.07	1	0								High	High	High	High	High	High	High	High	High	High	High	High	1
FALSE	Medium	Master Protein	Cre05.g241650.t1.1	0.048	1.97	2	1	1	1	907	93.6	7.06	2.51	1	0								Not Found	Not Found	Not Found	Not Found	Not Found	Not Found	Not Found	Not Found	Not Found	Not Found	Not Found	Not Found	1
FALSE	High	Master Protein	Cre06.g258363.t1.2	0.004	4.059	1	2	2	1	2632	261.5	9.16	4.48	2	0								Not Found	Not Found	Not Found	Not Found	Not Found	Not Found	Not Found	Not Found	Not Found	Not Found	Not Found	Not Found	1
FALSE	Low	Master Protein	Cre16.g650900.t1.1	0.112	1.491	0	1	1	1	3625	351.1	7.25	2.49	1	0								Not Found	Not Found	Not Found	High	High	High	Not Found	Not Found	Not Found	High	High	High	1
FALSE	Medium	Master Protein	Cre12.g533500.t1.2	0.011	2.987	1	2	2	2	4049	395.8	9.09	4.81	2	0								High	High	High	High	High	High	High	High	High	Not Found	High	High	1	Phospho [Y1707]
FALSE	High	Master Protein	Cre16.g692100.t1.1	0	9.246	4	3	5	3	871	86.7	8.63	15.25	3	0								High	Not Found	High	High	High	High	High	High	High	High	High	High	1
FALSE	High	Master Protein	Cre14.g609030.t1.1	0.008	3.461	5	1	2	1	330	34.8	6.79	5.57	1	0								Not Found	Not Found	Not Found	Not Found	Not Found	Not Found	Not Found	Not Found	Not Found	Not Found	Not Found	Not Found	1
FALSE	Low	Master Protein	Cre16.g678400.t1.1	0.121	1.429	2	1	1	1	523	50.7	6.54	2.39	1	0								Not Found	Not Found	Not Found	Not Found	Not Found	Not Found	Not Found	Not Found	Not Found	High	High	High	1
FALSE	High	Master Protein	Cre04.g218800.t1.1	0	9.841	20	4	6	4	297	31.1	5.45	16.72	4	0								Not Found	Not Found	High	High	High	High	High	High	Not Found	High	High	High	1
FALSE	Medium	Master Protein	Cre17.g705500.t1.1	0.048	1.991	1	1	3	1	889	95.4	4.81	4.12	1	0								High	High	High	High	High	High	High	High	High	High	High	High	1
FALSE	Low	Master Protein	Cre03.g200250.t1.2	0.116	1.467	3	1	1	1	346	37	8.41	1.71	1	0								High	High	High	Not Found	Not Found	Not Found	High	High	High	Not Found	Not Found	Not Found	1
FALSE	Low	Master Protein	Cre08.g368850.t1.2	0.083	1.7	3	1	1	1	252	27.5	8.41	2.64	1	0								Not Found	Not Found	Not Found	Not Found	High	High	Not Found	Not Found	Not Found	High	High	High	1
FALSE	Medium	Master Protein	Cre13.g572500.t1.2	0.026	2.445	2	1	3	1	441	45.4	4.91	8.88	1	0								Not Found	Not Found	Not Found	High	High	High	High	High	Not Found	High	High	High	1
FALSE	High	Master Protein	Cre01.g047700.t1.2	0	13.718	19	4	13	3	377	40.2	5.36	29.88	4	0								Not Found	Not Found	Not Found	High	High	High	Not Found	High	Not Found	High	High	High	1
FALSE	High	Master Protein	Cre09.g404350.t1.2	0	7.086	3	3	3	3	1427	139.7	6.2	7.63	3	0								Not Found	Not Found	Not Found	Not Found	Not Found	High	Not Found	Not Found	Not Found	High	High	High	1
FALSE	Low	Master Protein	Cre02.g102900.t1.1	0.117	1.465	1	1	1	1	1499	150.7	7.77	1.74	1	0								High	High	High	Not Found	Not Found	Not Found	High	High	High	Not Found	Not Found	Not Found	1
FALSE	Medium	Master Protein	Cre12.g508750.t1.2	0.04	2.177	3	1	1	1	246	26.9	8.65	1.91	1	0								Not Found	Not Found	Not Found	High	High	High	Not Found	Not Found	Not Found	High	High	High	1
FALSE	High	Master Protein	Cre01.g005900.t1.1	0.002	4.771	5	2	2	2	474	52.2	6.8	6.44	2	0								High	High	High	Not Found	High	Not Found	High	High	High	High	Not Found	High	1
FALSE	High	Master Protein	Cre02.g094600.t1.1	0	6.852	1	2	4	2	2627	266.3	5.5	7.16	2	0								Not Found	Not Found	High	High	Not Found	High	High	High	Not Found	High	High	High	1	Phospho [T2391]
FALSE	High	Master Protein	Cre08.g371700.t1.1	0.008	3.446	5	1	2	1	268	28.7	6.89	5.41	1	0								Not Found	Not Found	Not Found	Not Found	Not Found	Not Found	Not Found	Not Found	Not Found	Not Found	Not Found	Not Found	1
FALSE	High	Master Protein	Cre16.g654500.t1.1	0	8.247	12	3	4	3	291	32	5.21	10.79	3	0								Not Found	Not Found	Not Found	High	High	High	Not Found	High	High	High	High	High	1
FALSE	Medium	Master Protein	Cre11.g477625.t1.1	0.046	2.027	0	1	1	1	1823	190.1	5.96	2.35	1	0								Not Found	Not Found	Not Found	High	High	High	Not Found	Not Found	Not Found	High	High	High	1
FALSE	High	Master Protein	Cre12.g527700.t1.1	0.007	3.537	1	2	3	2	3402	336	7.52	3.21	2	0								High	High	High	Not Found	Not Found	Not Found	High	High	High	Not Found	Not Found	Not Found	1	Phospho [Y2711; S2990; S3000]
FALSE	High	Master Protein	Cre15.g635450.t1.2	0.001	4.945	12	2	2	2	291	28.2	6.52	5.47	2	0								Not Found	Not Found	Not Found	High	High	High	Not Found	Not Found	Not Found	High	High	High	1
FALSE	High	Master Protein	Cre12.g484150.t1.1	0	7.57	6	3	5	3	748	78.6	4.53	9.88	3	0								Not Found	Not Found	Not Found	High	Not Found	High	Not Found	Not Found	Not Found	High	High	High	1
FALSE	High	Master Protein	Cre02.g114750.t1.2	0.001	6.049	4	3	3	3	1041	107.2	6.23	7.53	3	0								High	High	High	High	High	High	High	High	Not Found	High	High	High	1
FALSE	Medium	Master Protein	Cre10.g459200.t1.2	0.016	2.646	1	1	2	1	1081	117.2	6.3	4.33	1	0								Not Found	Not Found	Not Found	High	High	High	High	High	Not Found	High	High	High	1
FALSE	Low	Master Protein	Cre16.g655700.t1.1	0.089	1.645	0	1	2	1	1496	150.7	5.81	4.2	1	0								High	High	High	High	High	High	High	High	High	High	High	High	1
FALSE	Low	Master Protein	Cre06.g264600.t1.2	0.073	1.766	12	1	1	1	103	11.5	11.47	0	1	0								Not Found	Not Found	Not Found	High	High	High	Not Found	Not Found	Not Found	High	High	High	1
FALSE	High	Master Protein	Cre13.g582201.t1.1	0.001	5.634	10	2	2	2	297	32.3	5.85	6.25	2	0								Not Found	Not Found	Not Found	High	High	High	Not Found	Not Found	Not Found	High	High	High	1
FALSE	Medium	Master Protein	Cre12.g500400.t1.2	0.042	2.149	2	1	2	1	881	89.3	5.52	5.77	1	0								High	High	High	High	High	High	High	High	High	High	High	High	1	Phospho [S403]
FALSE	High	Master Protein	Cre04.g212550.t1.1	0	42.54	27	14	20	14	783	76.6	9.92	58.74	14	0								High	High	High	High	High	High	High	High	High	High	High	High	1
FALSE	High	Master Protein	Cre12.g531850.t1.2	0.001	5.325	7	2	3	2	356	36.4	9.5	5.88	2	0								Not Found	Not Found	Not Found	Not Found	Not Found	Not Found	Not Found	Not Found	Not Found	Not Found	High	High	1
FALSE	High	Master Protein	Cre04.g230438.t1.1	0	7.416	5	3	6	3	1182	111.9	8.69	20.68	3	0								High	High	Not Found	High	High	High	High	Not Found	Not Found	Not Found	Not Found	Not Found	1
FALSE	High	Master Protein	Cre01.g029150.t1.2	0	7.163	7	2	4	2	432	47	4.74	13.34	2	0								Not Found	High	High	High	High	Not Found	High	High	High	High	High	High	1
FALSE	Medium	Master Protein	Cre04.g217450.t1.1	0.029	2.364	3	1	1	1	334	33.2	5.68	2.32	1	0								Not Found	Not Found	Not Found	Not Found	Not Found	Not Found	Not Found	High	Not Found	Not Found	Not Found	Not Found	1
FALSE	High	Master Protein	Cre03.g145107.t1.1	0	13.612	7	6	9	5	918	100.6	5.76	18.15	6	0								High	High	High	High	Not Found	High	Not Found	Not Found	Not Found	High	High	High	1
FALSE	Low	Master Protein	Cre03.g188550.t1.1	0.119	1.436	2	1	1	1	913	93.6	9.33	2.5	1	0								Not Found	Not Found	Not Found	High	High	High	Not Found	Not Found	Not Found	High	High	High	1
FALSE	Medium	Master Protein	Cre12.g517451.t1.1	0.011	2.952	2	1	1	1	505	52.3	7.61	2.57	1	0								High	High	High	Not Found	Not Found	Not Found	High	High	High	Not Found	Not Found	Not Found	1
FALSE	High	Master Protein	Cre02.g076700.t1.1	0.001	5.993	4	2	2	2	722	70.9	7.31	4.86	2	0								High	High	High	Not Found	Not Found	Not Found	High	High	High	High	High	Not Found	1
FALSE	High	Master Protein	Cre12.g509900.t1.1	0	7.126	6	2	3	2	610	62.4	7.85	10.1	2	0								Not Found	Not Found	Not Found	High	High	High	Not Found	Not Found	Not Found	High	High	High	1
FALSE	Low	Master Protein	Cre10.g440650.t1.1	0.117	1.456	2	1	1	1	271	30.1	5.05	1.72	1	0								High	High	High	Not Found	Not Found	Not Found	High	High	High	Not Found	Not Found	Not Found	1
FALSE	Low	Master Protein	Cre09.g390356.t1.1	0.073	1.768	2	1	1	1	1252	130.2	7.68	2.52	1	0								Not Found	Not Found	Not Found	Not Found	Not Found	Not Found	Not Found	Not Found	Not Found	Not Found	Not Found	Not Found	1
FALSE	Low	Master Protein	Cre16.g682369.t1.1	0.125	1.413	1	1	1	1	1187	121.6	6.27	0	1	0								Not Found	Not Found	Not Found	High	High	High	Not Found	Not Found	Not Found	High	High	High	1	Phospho [Y428]
FALSE	Medium	Master Protein	Cre07.g330950.t1.2	0.01	3.158	10	1	1	1	144	17	5.08	0	1	0								Not Found	Not Found	Not Found	Not Found	Not Found	Not Found	Not Found	Not Found	Not Found	Not Found	Not Found	Not Found	1
FALSE	High	Master Protein	Cre07.g352400.t1.2	0	18.691	12	7	8	7	1053	104.6	6.62	19.4	7	0								High	High	High	High	High	High	High	High	High	High	High	High	1
FALSE	High	Master Protein	Cre02.g117550.t1.2	0.001	5.31	13	2	2	2	232	23.7	5.12	5.17	2	0								Not Found	Not Found	Not Found	Not Found	Not Found	Not Found	Not Found	High	High	Not Found	Not Found	Not Found	1
FALSE	High	Master Protein	Cre14.g631250.t1.1	0.003	4.415	2	2	2	2	1999	195.9	6.4	6.27	2	0								Not Found	Not Found	Not Found	Not Found	Not Found	Not Found	Not Found	High	High	Not Found	Not Found	Not Found	1
FALSE	High	Master Protein	Cre03.g185950.t1.1	0	14.161	11	6	6	6	989	100.2	9.69	14.5	6	0								High	Not Found	High	High	High	High	Not Found	Not Found	Not Found	High	High	High	1
FALSE	High	Master Protein	Cre03.g169450.t1.1	0	7.106	7	4	5	4	558	60	10.83	7.77	4	0								Not Found	Not Found	Not Found	High	High	High	High	Not Found	High	High	High	High	1
FALSE	Medium	Master Protein	Cre03.g194400.t1.2	0.026	2.448	4	1	1	1	324	36.6	6.47	3.02	1	0								Not Found	Not Found	Not Found	Not Found	Not Found	Not Found	Not Found	Not Found	Not Found	High	High	Not Found	1
FALSE	Medium	Master Protein	Cre12.g494252.t1.1	0.011	3.261	4	1	2	1	437	40.7	10.39	3.97	1	0								Not Found	Not Found	Not Found	Not Found	Not Found	Not Found	Not Found	Not Found	Not Found	Not Found	Not Found	Not Found	1
FALSE	Low	Master Protein	Cre02.g088450.t1.1	0.104	1.554	1	1	1	1	2118	206.5	9.35	0	1	0								Not Found	Not Found	Not Found	High	High	High	Not Found	Not Found	Not Found	High	High	High	1
FALSE	High	Master Protein	Cre06.g278259.t1.1	0	10.799	8	4	5	4	970	93.5	5.02	14.04	4	0								Not Found	Not Found	Not Found	High	High	Not Found	Not Found	Not Found	Not Found	High	High	High	1
FALSE	High	Master Protein	Cre10.g446550.t1.2	0	7.259	32	3	4	3	121	13.3	5.94	6.86	3	0								High	High	High	High	Not Found	Not Found	High	High	High	High	High	High	1
FALSE	Medium	Master Protein	Cre07.g325717.t1.1	0.012	2.872	2	1	1	1	914	88.5	11.19	2.42	1	0								Not Found	Not Found	Not Found	Not Found	Not Found	Not Found	Not Found	Not Found	Not Found	Not Found	Not Found	Not Found	1
FALSE	Low	Master Protein	Cre02.g088400.t1.2	0.054	1.838	3	1	1	1	432	44.4	5.33	0	1	0								High	High	High	Not Found	Not Found	Not Found	High	High	High	Not Found	Not Found	Not Found	1	Phospho [T51]
FALSE	Low	Master Protein	Cre11.g467400.t1.2	0.109	1.515	4	1	1	1	602	57	10.05	0	1	0								Not Found	Not Found	Not Found	Not Found	Not Found	Not Found	Not Found	Not Found	Not Found	Not Found	Not Found	Not Found	1	Phospho [T65]
FALSE	High	Master Protein	Cre02.g119150.t1.2	0.006	3.745	4	2	3	2	698	73.6	5.81	2.04	2	0								Not Found	Not Found	Not Found	High	High	High	High	High	Not Found	High	High	High	1
FALSE	High	Master Protein	Cre09.g393350.t1.2	0.001	5.109	16	3	3	3	259	27	8.57	4.76	3	0								High	High	High	Not Found	Not Found	Not Found	High	High	High	Not Found	High	Not Found	1
FALSE	Medium	Master Protein	Cre12.g561400.t1.2	0.044	2.087	5	1	1	1	182	19.4	5.33	0	1	0								Not Found	Not Found	Not Found	Not Found	Not Found	Not Found	High	Not Found	Not Found	Not Found	Not Found	Not Found	1
FALSE	High	Master Protein	Cre17.g720600.t1.1	0	8.182	2	3	6	3	2253	246.5	6.02	15.35	3	0								High	High	High	High	High	High	High	High	High	High	High	High	1
FALSE	High	Master Protein	Cre03.g174200.t1.1	0	7.727	5	3	5	3	801	79.9	5.6	13.59	3	0								High	High	High	High	High	High	High	High	High	High	High	High	1
FALSE	High	Master Protein	Cre17.g741300.t1.1	0.001	6.011	3	2	3	2	1249	124.9	6.7	9.56	2	0								Not Found	Not Found	Not Found	Not Found	High	Not Found	Not Found	Not Found	High	High	Not Found	High	1
FALSE	Medium	Master Protein	Cre40.g760147.t1.1	0.017	2.594	5	1	1	1	354	38.2	5.19	2.78	1	0								Not Found	Not Found	Not Found	Not Found	Not Found	Not Found	Not Found	Not Found	Not Found	Not Found	Not Found	Not Found	1
FALSE	Medium	Master Protein	Cre05.g245900.t1.2	0.023	2.526	3	1	1	1	396	42.5	9.06	3.56	1	0								Not Found	Not Found	Not Found	High	High	High	Not Found	Not Found	Not Found	High	High	High	1
FALSE	Low	Master Protein	Cre14.g620850.t1.2	0.122	1.426	5	1	1	1	535	53.8	9.73	0	1	0								Not Found	Not Found	Not Found	Not Found	Not Found	Not Found	Not Found	Not Found	Not Found	Not Found	Not Found	Not Found	1
FALSE	Medium	Master Protein	Cre14.g631550.t1.1	0.01	3.17	4	1	1	1	491	51.6	8.92	2.56	1	0								Not Found	Not Found	Not Found	Not Found	Not Found	Not Found	Not Found	Not Found	Not Found	Not Found	Not Found	Not Found	1
FALSE	Low	Master Protein	Cre06.g285451.t1.1	0.091	1.633	1	1	1	1	1370	132.2	8.09	1.82	1	0								Not Found	Not Found	Not Found	Not Found	Not Found	Not Found	Not Found	Not Found	Not Found	Not Found	Not Found	Not Found	1
FALSE	Medium	Master Protein	Cre03.g207825.t1.1	0.01	3.197	3	1	2	1	518	52.8	7.28	6.82	1	0								Not Found	Not Found	Not Found	Not Found	High	Not Found	Not Found	High	High	High	High	High	1
FALSE	Low	Master Protein	Cre05.g248200.t1.1	0.093	1.601	1	1	1	1	1350	136.9	6.84	0	1	0								Not Found	Not Found	Not Found	High	High	High	Not Found	Not Found	Not Found	High	High	High	1
FALSE	High	Master Protein	Cre07.g317750.t1.1	0	8.995	4	3	4	3	1229	123.5	8.1	13.1	3	0								High	High	High	High	High	High	High	High	High	High	High	High	1
FALSE	Low	Master Protein	Cre07.g357033.t1.1	0.112	1.485	5	1	1	1	455	46	9.61	0	1	0								Not Found	Not Found	Not Found	Not Found	Not Found	Not Found	Not Found	Not Found	Not Found	Not Found	Not Found	Not Found	1	Phospho [S352]
FALSE	High	Master Protein	Cre06.g291600.t1.1	0.001	5.169	5	2	3	2	449	48	5.21	5.96	2	0								Not Found	Not Found	Not Found	High	High	High	High	High	Not Found	High	High	High	1
FALSE	Low	Master Protein	Cre12.g551900.t1.2	0.111	1.499	6	1	1	1	140	15.8	7.5	2.16	1	0								Not Found	Not Found	Not Found	High	High	High	Not Found	Not Found	Not Found	High	High	High	1
FALSE	Medium	Master Protein	Cre16.g675550.t1.2	0.043	2.128	7	1	1	1	196	20.5	9.8	2.29	1	0								Not Found	Not Found	Not Found	High	High	High	Not Found	Not Found	Not Found	High	High	High	1
FALSE	Low	Master Protein	Cre10.g451600.t1.1	0.113	1.487	0	1	1	1	7652	820.8	5.5	0	1	0								Not Found	Not Found	Not Found	Not Found	Not Found	Not Found	Not Found	Not Found	Not Found	Not Found	Not Found	Not Found	1
FALSE	High	Master Protein	Cre09.g412750.t1.2	0	29.963	11	11	16	10	1389	139.9	8.07	35.61	11	0								High	High	High	High	High	High	High	High	High	High	High	High	1
FALSE	High	Master Protein	Cre16.g687350.t1.2	0.009	3.425	2	1	1	1	632	67.5	8.16	2.44	1	0								Not Found	Not Found	Not Found	High	Not Found	Not Found	Not Found	Not Found	Not Found	High	High	High	1
FALSE	High	Master Protein	Cre12.g545300.t1.2	0	6.826	3	3	7	3	972	95.8	7.59	15.84	3	0								Not Found	High	Not Found	High	High	High	High	High	High	High	High	High	1
FALSE	Medium	Master Protein	Cre02.g076950.t1.1	0.011	2.933	2	1	1	1	1355	135.7	7.24	2.52	1	0								Not Found	Not Found	Not Found	High	Not Found	High	Not Found	Not Found	Not Found	Not Found	Not Found	Not Found	1
FALSE	Low	Master Protein	Cre07.g314700.t1.2	0.072	1.783	1	1	1	1	1710	170.8	6.96	2.79	1	0								High	High	High	Not Found	Not Found	Not Found	High	High	High	Not Found	Not Found	Not Found	1
FALSE	Low	Master Protein	Cre01.g008450.t1.2	0.053	1.885	4	1	1	1	547	58.5	5.48	2.02	1	0								Not Found	Not Found	Not Found	High	High	High	Not Found	Not Found	Not Found	High	High	High	1
FALSE	High	Master Protein	Cre13.g590650.t1.2	0.001	5.209	5	1	2	1	553	56.5	6.24	6.33	1	0								Not Found	Not Found	Not Found	Not Found	Not Found	Not Found	Not Found	Not Found	Not Found	Not Found	Not Found	Not Found	1
FALSE	High	Master Protein	Cre06.g301951.t1.1	0	16.275	7	7	7	7	1634	160.7	5.99	18.73	7	0								High	High	High	High	High	High	High	High	High	High	High	High	1
FALSE	Medium	Master Protein	Cre02.g097900.t1.2	0.039	2.193	5	1	1	1	428	47	8.92	3.12	1	0								High	High	High	Not Found	Not Found	Not Found	High	High	High	Not Found	Not Found	Not Found	1
FALSE	Low	Master Protein	Cre02.g113050.t1.2	0.085	1.688	3	1	1	1	335	34.7	6.52	2.3	1	0								Not Found	Not Found	Not Found	High	High	High	Not Found	Not Found	Not Found	High	High	High	1
FALSE	High	Master Protein	Cre07.g319500.t1.1	0.006	3.651	2	1	1	1	776	78.6	7.09	3.9	1	0								Not Found	Not Found	Not Found	Not Found	Not Found	Not Found	Not Found	Not Found	Not Found	Not Found	Not Found	Not Found	1
FALSE	Medium	Master Protein	Cre09.g404000.t1.1	0.034	2.225	6	1	1	1	215	22.6	8.79	2.53	1	0								Not Found	Not Found	Not Found	Not Found	Not Found	Not Found	Not Found	Not Found	Not Found	Not Found	Not Found	Not Found	1
FALSE	Medium	Master Protein	Cre12.g516450.t1.2	0.047	1.988	3	1	1	1	229	24.3	7.11	2.05	1	0								High	High	High	Not Found	Not Found	Not Found	High	High	High	Not Found	Not Found	Not Found	1
FALSE	High	Master Protein	Cre01.g041900.t1.1	0	7.432	2	1	3	1	885	87.1	6.14	9.45	1	0								High	High	High	High	High	Not Found	High	High	High	Not Found	Not Found	Not Found	1
FALSE	Medium	Master Protein	Cre07.g327750.t1.1	0.011	2.9	1	1	2	1	1381	149.4	5.68	4.33	1	0								High	Not Found	Not Found	High	High	High	High	Not Found	Not Found	High	High	High	1
FALSE	High	Master Protein	Cre07.g334150.t1.1	0	8.758	46	3	7	3	1204	122.6	4.97	26.29	3	0								High	High	High	High	High	High	Not Found	Not Found	High	High	High	High	1
FALSE	Low	Master Protein	Cre02.g118450.t1.1	0.111	1.498	1	1	1	1	979	102.7	8.09	2.04	1	0								Not Found	Not Found	Not Found	High	High	High	Not Found	Not Found	Not Found	High	High	High	1
FALSE	High	Master Protein	Cre04.g213450.t1.2	0.003	4.316	13	1	1	1	209	23.4	5.6	3.58	1	0								Not Found	Not Found	Not Found	High	High	High	Not Found	Not Found	Not Found	High	High	High	1
FALSE	Medium	Master Protein	Cre03.g170400.t1.1	0.013	2.796	3	1	2	1	608	58.3	6.4	3.23	1	0								Not Found	Not Found	Not Found	Not Found	High	Not Found	Not Found	High	Not Found	High	High	High	1
FALSE	High	Master Protein	Cre01.g040200.t1.2	0.002	4.707	4	2	3	2	796	83	5.58	8.5	2	0								High	Not Found	High	High	Not Found	Not Found	High	High	High	High	High	High	1
FALSE	Medium	Master Protein	Cre10.g428650.t1.2	0.011	3.208	2	1	1	1	728	80	7.5	2.3	1	0								Not Found	Not Found	Not Found	High	High	Not Found	Not Found	Not Found	Not Found	High	High	High	1
FALSE	High	Master Protein	Cre03.g179100.t1.2	0.009	3.417	3	1	2	1	481	51	5.15	6.76	1	0								Not Found	High	Not Found	Not Found	Not Found	Not Found	High	High	High	High	High	Not Found	1
FALSE	High	Master Protein	Cre02.g100950.t1.1	0	7.822	1	3	4	3	5750	575.4	8.4	10.27	3	0								High	Not Found	Not Found	Not Found	Not Found	Not Found	High	High	High	High	High	Not Found	1	Phospho [S2002]
FALSE	High	Master Protein	Cre02.g147750.t1.2	0	9.827	4	3	7	3	1130	110.6	9.42	25.41	3	0								High	High	High	High	High	High	High	High	High	High	High	High	1
FALSE	High	Master Protein	Cre09.g388245.t1.1	0	7.592	13	3	4	3	347	35.2	4.46	10.03	3	0								High	High	High	High	Not Found	High	High	High	High	High	High	High	1
FALSE	High	Master Protein	Cre08.g358572.t1.1	0.006	3.73	2	2	2	2	2332	226.7	9.35	2.3	2	0								Not Found	Not Found	Not Found	Not Found	Not Found	Not Found	Not Found	Not Found	Not Found	Not Found	Not Found	High	1
FALSE	Medium	Master Protein	Cre16.g661800.t1.2	0.042	2.151	3	1	2	1	293	30.7	9.04	4.9	1	0								High	High	Not Found	High	High	Not Found	Not Found	High	High	High	High	High	1
FALSE	High	Master Protein	Cre17.g696250.t1.1	0	11.321	3	4	5	4	1774	182.6	7.17	15.46	4	0								High	High	Not Found	Not Found	Not Found	Not Found	High	High	Not Found	High	High	High	1
FALSE	High	Master Protein	Cre12.g517150.t1.1	0.001	5.473	9	2	3	2	413	46.4	8.19	8.65	2	0								Not Found	Not Found	Not Found	High	High	High	Not Found	Not Found	Not Found	High	High	High	1
FALSE	High	Master Protein	Cre14.g630847.t1.1	0.001	5.417	9	2	3	2	399	41.8	8.87	10.19	2	0								High	Not Found	High	Not Found	High	High	High	High	High	High	High	High	1
FALSE	Low	Master Protein	Cre06.g289850.t1.1	0.05	1.942	1	1	1	1	769	86.2	6.3	2.22	1	0								Not Found	Not Found	Not Found	Not Found	Not Found	Not Found	Not Found	Not Found	Not Found	High	High	High	1
FALSE	High	Master Protein	Cre01.g016150.t1.2	0.008	3.518	4	1	2	1	376	40.9	7.65	4.73	1	0								Not Found	Not Found	Not Found	Not Found	Not Found	Not Found	Not Found	Not Found	Not Found	Not Found	Not Found	High	1
FALSE	High	Master Protein	Cre13.g590550.t1.1	0.001	5.139	8	2	4	2	525	51.6	6.58	13.39	2	0								High	High	High	High	High	High	High	High	High	High	High	High	1
FALSE	Medium	Master Protein	Cre06.g302750.t1.2	0.03	2.326	6	1	1	1	307	33.7	6.61	2.05	1	0								Not Found	Not Found	Not Found	Not Found	Not Found	Not Found	Not Found	Not Found	Not Found	Not Found	Not Found	Not Found	1
FALSE	Low	Master Protein	Cre03.g209953.t1.1	0.078	1.739	1	1	1	1	1473	141	7.12	2.76	1	0								Not Found	Not Found	Not Found	High	High	High	Not Found	Not Found	Not Found	High	High	High	1
FALSE	Medium	Master Protein	Cre03.g192350.t1.1	0.017	2.594	4	1	1	1	455	48.8	5.3	2.73	1	0								Not Found	Not Found	Not Found	High	High	High	Not Found	Not Found	Not Found	High	High	High	1
FALSE	Low	Master Protein	Cre08.g375084.t1.1	0.083	1.697	1	1	1	1	761	80.8	5.78	2.29	1	0								Not Found	Not Found	Not Found	High	High	High	Not Found	Not Found	Not Found	High	High	High	1
FALSE	High	Master Protein	Cre08.g369400.t1.2	0	7.295	26	3	4	3	162	18.4	5.35	9.09	3	0								Not Found	Not Found	Not Found	High	High	High	Not Found	High	Not Found	High	High	High	1
FALSE	Medium	Master Protein	Cre03.g186750.t1.2	0.04	2.166	1	1	1	1	2106	200.9	7.25	0	1	0								Not Found	Not Found	Not Found	Not Found	Not Found	Not Found	Not Found	Not Found	Not Found	Not Found	Not Found	Not Found	1
FALSE	High	Master Protein	Cre16.g678850.t1.1	0.009	3.406	4	1	1	1	717	72.8	6.19	3.18	1	0								Not Found	Not Found	Not Found	High	High	High	Not Found	Not Found	Not Found	High	High	High	1
FALSE	Medium	Master Protein	Cre10.g431400.t1.2	0.011	3.03	3	1	4	1	335	36.8	6.58	10.23	1	0								Not Found	High	Not Found	Not Found	High	Not Found	High	High	High	High	High	High	1
FALSE	High	Master Protein	Cre07.g312100.t1.1	0.008	3.444	4	1	1	1	636	65.7	4.59	3.99	1	0								Not Found	Not Found	Not Found	Not Found	Not Found	Not Found	Not Found	Not Found	Not Found	Not Found	Not Found	Not Found	1
FALSE	High	Master Protein	Cre16.g684550.t1.1	0.008	3.478	8	1	2	1	174	18.6	7.06	6.6	1	0								High	Not Found	High	High	High	High	High	High	High	High	High	High	1
FALSE	Low	Master Protein	Cre02.g075100.t1.2	0.056	1.823	5	1	1	1	282	29.3	4.93	2.26	1	0								Not Found	Not Found	Not Found	High	High	High	Not Found	Not Found	Not Found	High	High	High	1
FALSE	High	Master Protein	Cre02.g112750.t1.2	0.001	6.185	2	2	2	2	1896	190.7	6.32	6.52	2	0								Not Found	Not Found	Not Found	Not Found	Not Found	Not Found	Not Found	Not Found	Not Found	High	High	High	1
FALSE	High	Master Protein	Cre17.g717850.t1.1	0.003	4.633	3	2	4	1	603	62.3	4.88	7.84	2	0								High	High	High	High	High	High	Not Found	High	High	High	High	High	1
FALSE	Medium	Master Protein	Cre06.g273150.t1.2	0.024	2.51	5	1	2	1	578	58.1	5.86	6.07	1	0								High	Not Found	Not Found	High	High	Not Found	High	High	High	High	High	High	1
FALSE	High	Master Protein	Cre03.g150700.t1.1	0	7.077	4	3	5	2	622	65.8	8.65	9.81	3	0								High	High	High	High	High	High	High	High	High	High	High	High	1
FALSE	Medium	Master Protein	Cre17.g721850.t1.2	0.045	2.046	2	1	1	1	977	100	5.44	0	1	0								Not Found	Not Found	Not Found	Not Found	Not Found	Not Found	Not Found	Not Found	Not Found	High	High	High	1
FALSE	High	Master Protein	Cre10.g418400.t1.1	0.01	3.313	2	2	3	2	776	77	6.54	6.69	2	0								High	High	High	Not Found	Not Found	Not Found	High	High	High	High	Not Found	Not Found	1
FALSE	Medium	Master Protein	Cre13.g576350.t1.2	0.03	2.323	2	1	1	1	612	60.9	5.87	2.05	1	0								High	High	High	Not Found	Not Found	Not Found	High	High	High	Not Found	Not Found	Not Found	1
FALSE	Low	Master Protein	Cre04.g227650.t1.1	0.105	1.549	1	1	1	1	3475	328.7	9.57	2.93	1	0								High	High	High	Not Found	Not Found	Not Found	High	High	High	Not Found	Not Found	Not Found	1
FALSE	High	Master Protein	Cre03.g158900.t1.2	0.007	3.546	7	2	2	2	494	49.8	9.09	1.69	2	0								Not Found	Not Found	Not Found	High	High	High	Not Found	Not Found	Not Found	High	High	High	1
FALSE	Medium	Master Protein	Cre16.g687854.t1.1	0.049	1.95	2	1	1	1	597	62.3	4.83	2.33	1	0								Not Found	Not Found	Not Found	High	High	High	Not Found	Not Found	Not Found	Not Found	Not Found	Not Found	1
FALSE	High	Master Protein	Cre11.g477850.t1.1	0	9.13	4	4	7	4	1060	111.2	7.96	13.89	4	0								High	High	High	High	High	High	High	High	High	High	High	High	1
FALSE	Low	Master Protein	Cre01.g002100.t1.2	0.104	1.553	1	1	1	1	1200	124	8.06	2.31	1	0								Not Found	Not Found	Not Found	High	High	High	Not Found	Not Found	Not Found	High	High	High	1
FALSE	Low	Master Protein	Cre06.g303600.t1.1	0.054	1.878	4	1	1	1	469	45.6	10.67	2.39	1	0								Not Found	Not Found	Not Found	Not Found	Not Found	Not Found	Not Found	Not Found	Not Found	Not Found	Not Found	Not Found	1
FALSE	High	Master Protein	Cre17.g732802.t1.1	0	8.002	7	2	7	2	472	50.2	5.78	21.02	2	0								Not Found	Not Found	Not Found	Not Found	High	High	Not Found	High	High	High	High	High	1
FALSE	High	Master Protein	Cre16.g683200.t1.2	0.007	3.58	6	1	1	1	218	23.5	7.15	2.15	1	0								Not Found	Not Found	Not Found	High	High	High	Not Found	Not Found	Not Found	High	High	High	1
FALSE	Medium	Master Protein	Cre01.g044800.t1.2	0.011	3.276	1	1	1	1	830	91	7.17	2.9	1	0								High	Not Found	High	Not Found	Not Found	Not Found	High	High	High	Not Found	Not Found	Not Found	1
FALSE	High	Master Protein	Cre08.g364400.t1.1	0	6.538	3	2	5	2	1378	133.7	5.85	14.41	2	0								Not Found	Not Found	Not Found	Not Found	High	Not Found	Not Found	Not Found	Not Found	High	High	High	1
FALSE	Medium	Master Protein	Cre10.g421350.t1.2	0.014	2.768	1	1	2	1	705	75	6.48	2.03	1	0								High	High	High	High	High	High	Not Found	Not Found	Not Found	High	High	High	1
FALSE	Low	Master Protein	Cre09.g398200.t1.2	0.125	1.41	2	1	1	1	598	65.3	6.77	1.64	1	0								Not Found	Not Found	Not Found	Not Found	Not Found	Not Found	Not Found	Not Found	Not Found	Not Found	Not Found	Not Found	1
FALSE	High	Master Protein	Cre13.g606200.t1.1	0.001	4.995	5	2	2	2	885	87.3	6.46	6.26	2	0								Not Found	Not Found	High	Not Found	Not Found	Not Found	High	High	High	Not Found	Not Found	Not Found	1
FALSE	Medium	Master Protein	Cre16.g648850.t1.2	0.011	3.255	4	2	2	2	410	42.2	8.27	4.17	2	0								Not Found	Not Found	Not Found	High	High	High	Not Found	Not Found	Not Found	High	High	High	1
FALSE	High	Master Protein	Cre01.g019500.t1.2	0.008	3.465	4	1	1	1	587	60.4	5.26	4	1	0								Not Found	Not Found	Not Found	High	High	High	Not Found	Not Found	Not Found	High	High	High	1
FALSE	High	Master Protein	Cre13.g567550.t1.1	0	18.547	9	5	8	5	811	82.9	8.87	27.8	5	0								High	High	High	High	High	High	High	High	High	High	High	High	1
FALSE	Medium	Master Protein	Cre03.g184151.t1.1	0.031	2.289	10	1	1	1	116	12.9	5.3	3.09	1	0								Not Found	Not Found	Not Found	High	High	High	Not Found	Not Found	Not Found	High	High	High	1
FALSE	Low	Master Protein	Cre12.g513400.t1.1	0.072	1.781	0	1	1	1	3761	395.2	7.59	0	1	0								Not Found	Not Found	Not Found	High	Not Found	Not Found	Not Found	Not Found	Not Found	High	High	High	1
FALSE	Low	Master Protein	Cre11.g483150.t1.2	0.057	1.813	3	1	1	1	369	38.5	5.8	0	1	0								Not Found	Not Found	Not Found	Not Found	Not Found	Not Found	Not Found	Not Found	Not Found	Not Found	Not Found	Not Found	1
FALSE	Low	Master Protein	Cre02.g103450.t1.1	0.115	1.473	2	1	1	1	763	76.7	9.98	2.67	1	0								Not Found	Not Found	Not Found	Not Found	High	High	Not Found	Not Found	Not Found	High	Not Found	Not Found	1
FALSE	Low	Master Protein	Cre07.g332950.t1.2	0.073	1.767	4	1	1	1	276	31.2	5.34	0	1	0								Not Found	Not Found	Not Found	High	High	High	Not Found	Not Found	Not Found	High	High	High	1
FALSE	High	Master Protein	Cre11.g476250.t1.2	0	22.233	11	7	12	7	1153	119.4	6.99	33.33	7	0								High	High	High	High	High	High	High	High	High	High	High	High	1
FALSE	High	Master Protein	Cre09.g408500.t1.1	0.004	4.178	5	2	2	2	482	51.3	6.65	0	2	0								Not Found	Not Found	Not Found	High	High	High	Not Found	Not Found	Not Found	High	High	High	1
FALSE	High	Master Protein	Cre08.g380350.t1.2	0	15.19	13	4	8	4	526	54.4	9.14	27.82	4	0								High	High	High	High	High	High	High	Not Found	High	High	High	High	1
FALSE	High	Master Protein	Cre12.g558250.t1.1	0.003	4.319	2	2	2	2	1452	149.7	5.54	4.38	2	0								Not Found	Not Found	Not Found	Not Found	Not Found	Not Found	Not Found	Not Found	Not Found	Not Found	Not Found	Not Found	1
FALSE	Low	Master Protein	Cre07.g317500.t1.1	0.091	1.624	0	1	1	1	3916	410.3	5.43	1.79	1	0								Not Found	Not Found	Not Found	High	High	Not Found	Not Found	Not Found	Not Found	High	High	High	1
FALSE	Low	Master Protein	Cre07.g347980.t1.1	0.113	1.478	1	1	1	1	2224	217.8	10.15	2.7	1	0								Not Found	Not Found	Not Found	High	High	High	Not Found	Not Found	Not Found	High	High	High	1
FALSE	Medium	Master Protein	Cre11.g467628.t1.1	0.046	2.033	3	1	1	1	661	69.9	9.6	2.47	1	0								Not Found	Not Found	Not Found	Not Found	Not Found	Not Found	Not Found	Not Found	Not Found	Not Found	Not Found	Not Found	1	Phospho [S323]
FALSE	Medium	Master Protein	Cre03.g167550.t1.1	0.036	2.203	0	1	1	1	2518	279.2	5.53	0	1	0								Not Found	Not Found	Not Found	Not Found	Not Found	Not Found	Not Found	Not Found	Not Found	Not Found	Not Found	Not Found	1	Phospho [Y1111]
FALSE	Medium	Master Protein	Cre06.g304150.t1.1	0.01	3.177	4	2	3	1	960	99.1	5.67	5.99	2	0								Not Found	Not Found	Not Found	Not Found	Not Found	Not Found	Not Found	Not Found	Not Found	Not Found	Not Found	Not Found	1
FALSE	High	Master Protein	Cre10.g461150.t1.2	0	12.505	17	4	4	4	415	45.1	5.62	12.65	4	0								Not Found	Not Found	Not Found	High	High	High	High	Not Found	Not Found	High	High	High	1
FALSE	Low	Master Protein	Cre12.g557600.t1.1	0.05	1.939	3	1	1	1	240	26	8.07	0	1	0								Not Found	Not Found	Not Found	Not Found	Not Found	Not Found	High	Not Found	High	Not Found	Not Found	Not Found	1
FALSE	Low	Master Protein	Cre16.g694403.t1.1	0.098	1.581	6	1	1	1	357	35.6	8.06	2.09	1	0								Not Found	Not Found	Not Found	High	High	High	Not Found	Not Found	Not Found	High	High	High	1	Phospho [S310]
FALSE	High	Master Protein	Cre08.g358800.t1.2	0.01	3.366	4	1	1	1	622	64.1	5.95	3.7	1	0								Not Found	Not Found	Not Found	Not Found	Not Found	Not Found	Not Found	Not Found	Not Found	Not Found	Not Found	Not Found	1
FALSE	Medium	Master Protein	Cre16.g675900.t1.2	0.024	2.499	2	1	2	1	644	65.2	5.83	4.46	1	0								Not Found	Not Found	Not Found	Not Found	Not Found	Not Found	Not Found	Not Found	Not Found	High	High	High	1
FALSE	High	Master Protein	Cre12.g524400.t1.2	0.001	6.086	6	3	3	3	391	38.7	4.87	7.24	3	0								Not Found	Not Found	Not Found	Not Found	High	High	Not Found	Not Found	Not Found	High	High	High	1
FALSE	Low	Master Protein	Cre03.g175650.t1.1	0.093	1.601	0	1	1	1	3214	328.4	7.15	1.8	1	0								High	High	High	Not Found	Not Found	Not Found	High	High	High	Not Found	Not Found	Not Found	1
FALSE	High	Master Protein	Cre07.g331000.t1.1	0	6.83	8	2	4	2	377	38.2	5.26	12.98	2	0								High	High	High	High	High	High	High	High	High	High	High	High	1
FALSE	High	Master Protein	Cre14.g613350.t1.1	0.003	4.477	8	2	2	2	359	37	7.81	4.9	2	0								Not Found	Not Found	Not Found	Not Found	Not Found	Not Found	High	High	High	Not Found	Not Found	Not Found	1
FALSE	Medium	Master Protein	Cre02.g143250.t1.2	0.022	2.539	2	1	2	1	341	36.8	7.43	4.51	1	0								Not Found	High	Not Found	Not Found	High	Not Found	High	High	High	High	High	High	1
FALSE	Medium	Master Protein	Cre01.g045825.t1.1	0.042	2.14	4	1	1	1	245	26.1	7.62	2.47	1	0								Not Found	Not Found	Not Found	High	High	High	Not Found	Not Found	Not Found	High	High	High	1
FALSE	High	Master Protein	Cre11.g467546.t1.1	0	31.421	14	10	14	10	1607	150.9	8.9	39.36	10	0								High	High	High	High	High	High	High	High	High	High	High	High	1
FALSE	Medium	Master Protein	Cre12.g543450.t1.2	0.016	2.623	11	1	1	1	130	14.7	5.29	0	1	0								Not Found	Not Found	Not Found	High	High	High	Not Found	Not Found	Not Found	High	High	High	1
FALSE	High	Master Protein	Cre06.g284600.t1.2	0.001	6.272	9	1	5	1	117	12.4	10.1	7.29	1	0								High	High	High	High	High	High	Not Found	Not Found	High	High	High	High	1
FALSE	Low	Master Protein	Cre08.g365750.t1.1	0.118	1.452	6	1	1	1	587	62.3	6.96	0	1	0								Not Found	High	Not Found	Not Found	Not Found	Not Found	High	High	Not Found	Not Found	Not Found	Not Found	1	Phospho [T192; T210; Y224]
FALSE	Medium	Master Protein	Cre03.g201327.t1.1	0.013	2.776	3	1	1	1	302	32.4	8.46	2.43	1	0								Not Found	Not Found	Not Found	Not Found	Not Found	Not Found	Not Found	Not Found	Not Found	Not Found	High	Not Found	1
FALSE	High	Master Protein	Cre07.g317150.t1.2	0	13.801	22	5	8	5	373	38.4	10.26	18.88	5	0								High	High	High	High	High	High	High	High	High	High	High	High	1
FALSE	High	Master Protein	Cre16.g665050.t1.2	0.001	5.057	2	2	2	2	2062	222.8	6.68	4.82	2	0								Not Found	Not Found	Not Found	Not Found	Not Found	Not Found	Not Found	Not Found	Not Found	Not Found	Not Found	Not Found	1
FALSE	High	Master Protein	Cre16.g663000.t1.2	0	10.609	10	4	4	2	432	44.1	5.48	10.56	4	0								Not Found	Not Found	Not Found	High	High	High	Not Found	Not Found	Not Found	High	High	High	1
FALSE	Medium	Master Protein	Cre07.g351500.t1.1	0.027	2.436	1	1	2	1	1374	135.5	5.69	4.16	1	0								Not Found	High	High	High	High	Not Found	Not Found	High	High	Not Found	Not Found	High	1
FALSE	Low	Master Protein	Cre11.g478050.t1.1	0.085	1.688	1	1	1	1	1627	162.5	7.71	2.8	1	0								Not Found	Not Found	Not Found	High	High	High	Not Found	Not Found	Not Found	High	High	High	1
FALSE	Medium	Master Protein	Cre02.g095113.t1.1	0.011	3.001	2	1	1	1	550	56.8	5.55	3.08	1	0								Not Found	Not Found	Not Found	Not Found	Not Found	Not Found	High	High	High	Not Found	Not Found	Not Found	1
FALSE	Low	Master Protein	Cre03.g157900.t1.1	0.091	1.632	1	1	2	1	1265	134.2	5.19	0	1	0								High	High	High	High	High	High	High	High	High	High	High	High	1
FALSE	High	Master Protein	Cre11.g477000.t1.2	0	10.129	5	3	6	1	670	69.6	7.96	17.26	3	0								Not Found	Not Found	Not Found	Not Found	Not Found	Not Found	High	Not Found	Not Found	Not Found	Not Found	Not Found	1
FALSE	Low	Master Protein	Cre07.g349600.t1.2	0.117	1.46	4	1	1	1	188	19.5	5.99	1.95	1	0								Not Found	Not Found	Not Found	High	High	High	Not Found	Not Found	Not Found	High	High	High	1
FALSE	High	Master Protein	Cre12.g504200.t1.2	0.007	3.568	8	1	2	1	142	15.7	10.35	5.9	1	0								High	Not Found	High	High	High	High	Not Found	Not Found	Not Found	High	High	High	1
FALSE	High	Master Protein	Cre16.g671500.t1.2	0.003	4.328	4	2	2	2	425	46.7	6.48	4	2	0								Not Found	Not Found	High	High	High	High	High	High	High	High	High	High	1
FALSE	Low	Master Protein	Cre18.g748097.t1.1	0.104	1.559	10	1	1	1	134	14.2	7.81	0	1	0								Not Found	Not Found	Not Found	Not Found	Not Found	Not Found	Not Found	Not Found	Not Found	Not Found	Not Found	Not Found	1
FALSE	High	Master Protein	Cre12.g514050.t1.2	0	9.55	2	3	4	3	1629	174.9	6.89	11.54	3	0								Not Found	Not Found	Not Found	High	High	High	Not Found	High	Not Found	High	High	High	1
FALSE	High	Master Protein	Cre17.g729550.t1.1	0	12.168	15	5	6	5	515	51.9	9.74	15.14	5	0								Not Found	Not Found	Not Found	Not Found	High	High	Not Found	Not Found	Not Found	Not Found	High	High	1
FALSE	Medium	Master Protein	Cre12.g558650.t1.1	0.028	2.396	2	1	1	1	691	70.1	9.03	2.98	1	0								Not Found	Not Found	High	Not Found	Not Found	Not Found	High	High	Not Found	Not Found	Not Found	Not Found	1
[truncated: 720 more rows]

## Sheet: MS Experiment 9 All Proteins
Checked	Protein FDR Confidence: Combined	Master	Accession	Exp. q-value: Combined	Sum PEP Score	Coverage [%]	# Peptides	# Isoforms	# PSMs	# Unique Peptides	# AAs	MW [kDa]	calc. pI	Score Sequest HT: Sequest HT	# Peptides (by Search Engine): Sequest HT	# Razor Peptides	Abundance Ratio: (lf2/lf5 CDKL5-GFP-TG)	Abundance Ratio: (lf5 CDKL5K33R-GFP-TG/lf5 CDKL5-GFP-TG)	Abundance Ratio: (lf5 CDKL5Y166F-GFP-TG/lf5 CDKL5-GFP-TG)	Abundance Ratio: (lf5/21gr)	Abundance Ratio: (lf2/21gr)	Abundance Ratio: (lf5 CDKL5K33R-GFP-TG /21gr)	Abundance Ratio: (lf5 CDKL5Y166F-GFP-TG/21gr)	Abundance Ratio P-Value: (lf2/lf5 CDKL5-GFP-TG)	Abundance Ratio P-Value: lf5 CDKL5K33R-GFP-TG /lf5 CDKL5-GFP-TG)	Abundance Ratio P-Value: lf5 CDKL5Y166F-GFP-TG/lf5 CDKL5-GFP-TG)	Abundance Ratio P-Value: (lf5/21gr)	Abundance Ratio P-Value: (lf2/21gr)	Abundance Ratio P-Value: (lf5 CDKL5K33R-GFP-TG/21gr)	Abundance Ratio P-Value: (lf5 CDKL5Y166F-GFP-TG/21gr)	Abundance Ratio Adj. P-Value: (lf2/lf5 CDKL5-GFP-TG)	Abundance Ratio Adj. P-Value: (lf5 CDKL5K33R-GFP-TG/lf5 CDKL5-GFP-TG)	Abundance Ratio Adj. P-Value: (lf5 CDKL5Y166F-GFP-TG/lf5 CDKL5-GFP-TG)	Abundance Ratio Adj. P-Value: (lf5/21gr)	Abundance Ratio Adj. P-Value: (lf2/21gr)	Abundance Ratio Adj. P-Value: (lf5 CDKL5K33R-GFP-TG/21gr)	Abundance Ratio Adj. P-Value: (lf5 CDKL5Y166F-GFP-TG/21gr)	Abundances (Grouped): lf5 CDKL5-GFP-TG	Abundances (Grouped): 21gr	Abundances (Grouped): lf5	Abundances (Grouped): lf2	Abundances (Grouped): lf5 CDKL5K33R-GFP-TG	Abundances (Grouped): lf5 CDKL5Y166F-GFP-TG	Abundances (Grouped) CV [%]: lf5 CDKL5-GFP-TG	Abundances (Grouped) CV [%]: 21gr	Abundances (Grouped) CV [%]: lf5	Abundances (Grouped) CV [%]: lf2	Abundances (Grouped) CV [%]: lf5 CDKL5K33R-GFP-TG	Abundances (Grouped) CV [%]: lf5 CDKL5Y166F-GFP-TG
[truncated: 2,523 more rows]
[truncated: 50 more columns]

[truncated: 3 more sheets: All Proteins Identified, Increased, Decreased]
