# Supplementary material for: Activation of the ciliary kinase CDKL5 is mediated by the cyclin-dependent kinase CDK20/LF2 to control flagellar length
Source: PLoS Biol. 2025 Dec 12;23(12):e3003560. doi: 10.1371/journal.pbio.3003560 (PMC12711092; doi:10.1371/journal.pbio.3003560)
Supplement: S6 Data — MS Experiment 8_PhosphoPeptides: a list of all the phosphorylated peptides identified in MS Experiment 8. MS Experiment 9_PhosphoPeptides: a list of all the phosphorylated peptides identified in MS Experiment 9. All Positives: a list of phosphorylation sites that are identified as decreased in both experiments. The cutoff criterium for adjusted abundance ratio of lf5 to −21gr is 1. Among these sites, the sites that have both ratios smaller than 0.549 are colored light blue, between 0.549 and 0.667 are colored orange, between 0.667 and 0.833 are colored gray. See Materials and methods for a detailed explanation. Positives 2 Fold: a list of phosphorylation sites that are identified as decreased in both experiments. The cutoff criterium for adjusted abundance ratio of lf5 to −21gr is 0.549. See Materials and methods for a detailed explanation. Sites with a score above 19 are shown in Fig 11C. Motif Analysis: a list of the sequences surrounding the phosphosites of the proteins included in Positives 2 Fold and the calculation of the motif score. (XLSX) [file pbio.3003560.s013.xlsx]

## Sheet: File Legend
Sheet name	Content
MS Experiment 8_PhosphoPeptides	A list of all the phosphorylated peptides identified in MS Experiment 8.
MS Experiment 9_PhosphoPeptides	A list of all the phosphorylated peptides identified in MS Experiment 9.
All Positives	A list of phosphorylation sites that are identified as decreased in both experiments. The cutoff criterium for adjusted abundance ratio of lf5 to 21gr is 1. Among these sites, the sites that have both ratios smaller than 0.549 are colored light blue, between 0.549 and 0.667 are colored orange, between 0.667 and 0.833 are colored grey . See Materials and Methods for detailed explanation.
Positives 2 Fold	A list of phosphorylation sites that are identified as decreased in both experiments. The cutoff criterium for adjusted abundance ratio of lf5 to 21gr is 0.549. See Materials and Methods for detailed explanation. Sites with a score above 19 are shown in Figure 11C.
Motif Analysis	A list of the sequences surrounding the phosphosites of the proteins included in Positives 2 Fold and the calculation of the motif score.

## Sheet: MS Experiment 8_PhosphoPeptides
Number	Annotated Sequence	Modifications	Modification Pattern	# Isoforms	# Protein Groups	# Proteins	# PSMs	Master Protein Accessions	Positions in Master Proteins	Phosphorylations in Master Proteins	# Missed Cleavages	Theo. MH+ [Da]	Abundance Ratio: (lf5/21gr)	Abundance Ratio P-Value: (lf5/21gr)	Abundance Ratio Adj. P-Value: (lf5/21gr)	Abundances (Grouped): 21gr	Abundances (Grouped): lf5	Abundances (Grouped) CV [%]: 21gr	Abundances (Grouped) CV [%]: lf5	Abundances (by Bio. Rep.): 21gr-1	Abundances (by Bio. Rep.): 21gr-2	Abundances (by Bio. Rep.): 21gr-3	Abundances (by Bio. Rep.): lf5-1	Abundances (by Bio. Rep.): lf5-2	Abundances (by Bio. Rep.): lf5-3	Quan Info	Confidence (by Search Engine): Sequest HT	Percolator q-Value (by Search Engine): Sequest HT	Percolator PEP (by Search Engine): Sequest HT	XCorr (by Search Engine): Sequest HT
1	[R].IPRPDPPASGGGSAAGGDDPNSPGGGAGGAR.[S]	1xTMT6plex [N-Term];1xPhospho [S22(98.7)]	*--------------------*---------	3	1	1	13	Cre15.g639100.t1.2	Cre15.g639100.t1.2 [295-325]	Cre15.g639100.t1.2 1xPhospho [S316(100)]	0	2981.37	5.332	1.80561e-06	0.00609724	31.6	168.4	3.72	4.67	31.3	32.9	30.6	166.9	176.9	161.4		High	8.17e-05	8.889e-08	4.5
2	[R].QRPESPDRRK.[S]	1xTMT6plex [K10];1xTMT6plex [N-Term];1xPhospho [S5(100)]	*---*----*	1	1	1	9	Cre08.g358561.t1.1	Cre08.g358561.t1.1 [141-150]	Cre08.g358561.t1.1 1xPhospho [S145(100)]	2	1806.97	16.64	2.45304e-06	0.00609724	11.3	188.7	8.75	7.95	10.8	11.8	12.8	196.3	197.3	170.9		High	8.17e-05	0.0004003	3.31
3	[K].AHFMSAPK.[S]	1xTMT6plex [K8];1xTMT6plex [N-Term];1xPhospho [S5(100)]	*---*--*	1	1	1	3	Cre06.g292700.t1.2	Cre06.g292700.t1.2 [163-170]	Cre06.g292700.t1.2 1xPhospho [S167(100)]	0	1426.73	2.536	4.91587e-06	0.00609724	56.6	143.4	3.47	3.26	56.4	59.4	55.7	147.3	143.1	138		High	0.0002985	0.0006468	2.84
4	[R].SGAASDASDGEASGGGGGGGGGR.[A]	1xTMT6plex [N-Term];1xPhospho [S13(100)]	*-----------*----------	1	1	1	4	Cre09.g397142.t1.1	Cre09.g397142.t1.1 [1438-1460]	Cre09.g397142.t1.1 1xPhospho [S1450(100)]	0	2102.86	0.121	5.43779e-06	0.00609724	178.4	21.6	8.43	6.99	169.6	171.5	196.6	19.4	20.7	22.3		High	8.17e-05	1.743e-07	4.22
5	[R].VSASGGGPAGK.[A]	1xTMT6plex [K11];1xTMT6plex [N-Term];1xPhospho [S2(100)]	**--------*	1	1	1	10	Cre03.g202001.t1.1	Cre03.g202001.t1.1 [843-853]	Cre03.g202001.t1.1 1xPhospho [S844(100)]	0	1425.75	5.638	5.55165e-06	0.00609724	30.1	169.9	6.29	4.93	31.3	30.6	27.8	176.9	172.7	160.7		High	8.17e-05	5.584e-05	3.26
6	[R].DAEPPKKPVSVAGSAAR.[G]	2xTMT6plex [K6; K7];1xTMT6plex [N-Term];1xPhospho [S14(100)]	*----**------*---	2	1	1	6	Cre11.g468850.t1.2	Cre11.g468850.t1.2 [73-89]	Cre11.g468850.t1.2 1xPhospho [S86(100)]	1	2447.36	6.493	5.80413e-06	0.00609724	26.7	173.3	6.27	7.28	27.5	27.2	24.5	176.4	184.6	159.8		High	8.17e-05	0.0002127	3.79
7	[R].GGAASQPSSR.[Q]	1xTMT6plex [N-Term];1xPhospho [S8(100)]	*------*--	3	1	1	2	Cre15.g640000.t1.1	Cre15.g640000.t1.1 [680-689]	Cre15.g640000.t1.1 1xPhospho [S687(100)]	0	1226.57	4.947	1.21264e-05	0.00690301	33.6	166.4	6.68	4.82	34.5	34.2	30.5	169.3	173.5	157.9		High	0.001456	0.009405	1.76
8	[R].LDSAGSR.[V]	1xTMT6plex [N-Term];1xPhospho [S3(100)]	*-*----	1	1	1	4	Cre12.g538300.t1.1	Cre12.g538300.t1.1 [434-440]	Cre12.g538300.t1.1 1xPhospho [S436(100)]	0	1014.48	0.101	1.22678e-05	0.00690301	181.7	18.3	7.54	9.93	185.1	194.3	167.3	18.9	18.7	15.8		High	0.002311	0.0202	1.86
9	[R].VHLRPSSAQSAAVR.[M]	1xTMT6plex [N-Term];1xPhospho [S7(99.3)]	*-----*-------	2	1	1	3	Cre09.g387912.t1.1	Cre09.g387912.t1.1 [803-816]	Cre09.g387912.t1.1 1xPhospho [S809(99.5)]	0	1787.95	0.28	1.51646e-05	0.00690301	156.2	43.8	6.15	5.32	157.5	163.7	144.9	47.2	42.6	44.1		High	8.17e-05	4.702e-05	3.97
10	[R].SSGGGDGGGAVGR.[G]	1xTMT6plex [N-Term];1xPhospho [S2(100)]	**-----------	1	1	11	4	Cre01.g017750.t1.1	Cre01.g017750.t1.1 [615-627]	Cre01.g017750.t1.1 1xPhospho [S616(100)]	0	1342.59	4.845	1.73088e-05	0.00690301	34.2	165.8	7.89	6.47	35.2	36.5	31.3	173.3	170.4	153.4		High	8.17e-05	1.136e-05	3.96
11	[R].GSSIELAR.[E]	1xTMT6plex [N-Term];1xPhospho [S3(100)]	*-*-----	2	1	1	6	Cre13.g571700.t1.1	Cre13.g571700.t1.1 [472-479]	Cre13.g571700.t1.1 1xPhospho [S474(100)]	0	1141.58	0.171	1.77063e-05	0.00690301	170.8	29.2	9.29	8.57	171.3	187.3	155.5	30.7	29.3	25.9		High	0.000779	0.002545	2.24
12	[R].GASATAGR.[G]	1xTMT6plex [N-Term];1xPhospho [S3(100)]	*-*-----	2	1	1	3	Cre08.g358572.t1.1	Cre08.g358572.t1.1 [2111-2118]	Cre08.g358572.t1.1 1xPhospho [S2113(100)]	0	999.482	4.484	1.93982e-05	0.00690301	36.5	163.5	7.27	5.22	36.6	41.6	37	167	165.9	151.9		High	0.002246	0.01893	2.1
13	[R].TSNPNLSGINR.[A]	1xTMT6plex [N-Term];1xPhospho [S2(100)]	**---------	2	1	1	5	Cre17.g702250.t1.1	Cre17.g702250.t1.1 [813-823]	Cre17.g702250.t1.1 1xPhospho [S814(100)]	0	1481.73	2.65	1.9524e-05	0.00690301	54.8	145.2	5.29	4.47	51.7	57.3	53.6	153.3	142	142.1		High	8.17e-05	0.0001453	2.84
14	[R].ATSPPAAGRPASPSR.[I]	1xTMT6plex [N-Term];1xPhospho [T/S]	positions not distinguishable	2	1	1	2	Cre03.g204241.t1.1	Cre03.g204241.t1.1 [608-622]		0	1731.87	0.322	2.04304e-05	0.00690301	151.3	48.7	5.43	6.21	148.3	160.7	145.2	46.1	47.8	51.9		High	0.001136	0.006157	2.46
15	[R].AASSSAAPADSGVR.[Q]	1xTMT6plex [N-Term];1xPhospho [S3(99.7)]	*-*-----------	1	1	1	5	Cre12.g538300.t1.1	Cre12.g538300.t1.1 [325-338]	Cre12.g538300.t1.1 1xPhospho [S327(99.7)]	0	1555.73	0.091	2.06907e-05	0.00690301	183.3	16.7	10.97	7.52	188.2	200.6	161.3	17.1	17.6	15.2		High	8.17e-05	1.584e-05	3.85
16	[R].GDPAAATLDR.[S]	1xTMT6plex [N-Term];1xPhospho [T7(100)]	*-----*---	1	1	1	2	Cre16.g650450.t1.2	Cre16.g650450.t1.2 [76-85]	Cre16.g650450.t1.2 1xPhospho [T82(100)]	0	1295.62	2.675	2.29991e-05	0.00690301	54.4	145.6	5.38	4.79	55.5	57.6	51.8	148.5	149.5	137		High	0.003063	0.03161	1.5
17	[R].SNRSSLEK.[I]	1xTMT6plex [K8];1xTMT6plex [N-Term];1xPhospho [S5(99.3)]	*---*--*	3	1	1	8	Cre12.g485050.t1.2	Cre12.g485050.t1.2 [41-48]	Cre12.g485050.t1.2 1xPhospho [S45(100)]	1	1458.77	0.231	2.43535e-05	0.00697729	162.5	37.5	8.18	8.34	162.7	178.2	151.5	37.6	37.6	32.4		High	0.001	0.004402	2.7
18	[R].TLGASVSPSR.[G]	1xTMT6plex [N-Term];1xPhospho [S5(100)]	*---*-----	2	1	1	4	Cre03.g183200.t1.2	Cre03.g183200.t1.2 [120-129]	Cre03.g183200.t1.2 1xPhospho [S124(100)]	0	1283.66	3.438	2.70966e-05	0.00718313	45.1	154.9	6.83	5.19	45	48.9	42.8	162.2	154.9	146.2		High	0.0001541	0.0005787	2.7
19	[R].NLSASGERNDGNAMMSDEIR.[S]	2xOxidation [M14; M15];1xTMT6plex [N-Term];1xPhospho [S3(98.9)]	*-*----------**-----	1	1	1	8	Cre06.g250500.t1.2	Cre06.g250500.t1.2 [21-40]	Cre06.g250500.t1.2 1xPhospho [S23(100)]	1	2508.07	3.018	2.73513e-05	0.00718313	49.8	150.2	6.14	4.82	50.6	53.7	47.5	154.4	152.7	141.2		High	0.0006702	0.001926	2.57
20	[R].EQAVSGSASGAR.[Q]	1xTMT6plex [N-Term];1xPhospho [S7(100)]	*-----*-----	2	1	1	3	Cre10.g440550.t1.1	Cre10.g440550.t1.1 [2207-2218]	Cre10.g440550.t1.1 1xPhospho [S2213(100)]	0	1428.67	0.208	3.13394e-05	0.00723461	165.5	34.5	9.6	9.23	160.6	183.8	153.3	37.5	31.3	33.5		High	8.17e-05	9.574e-05	2.97
21	[R].APSRGDPWQQSGGGQQGR.[G]	1xTMT6plex [N-Term];1xPhospho [S3(100)]	*-*---------------	1	1	1	6	Cre12.g538300.t1.1	Cre12.g538300.t1.1 [555-572]	Cre12.g538300.t1.1 1xPhospho [S557(100)]	1	2178	0.117	3.19351e-05	0.00723461	179.1	20.9	10.61	12.97	177.5	198.3	160.4	20.7	24.3	18.9		High	8.17e-05	4.375e-05	4.21
22	[K].AANSPAGAALR.[D]	1xTMT6plex [N-Term];1xPhospho [S4(100)]	*--*-------	1	1	1	1	Cre14.g608990.t1.1	Cre14.g608990.t1.1 [242-252]	Cre14.g608990.t1.1 1xPhospho [S245(100)]	0	1307.67	2.419	3.21385e-05	0.00723461	58.5	141.5	3.3	4.56	59.3	62.4	58.7	143.6	143.4	132.5		High	0.0004367	0.001039	2.66
23	[R].SSRPGSALPR.[G]	1xTMT6plex [N-Term];1xPhospho [S6(100)]	*----*----	3	1	1	2	Cre01.g040600.t1.1	Cre01.g040600.t1.1 [1120-1129]	Cre01.g040600.t1.1 1xPhospho [S1125(100)]	0	1336.69	0.437	3.42765e-05	0.00731131	139.2	60.8	3.45	1.83	138.5	145.6	136.3	60.5	58.6	60.5		High	0.0007926	0.003445	2.13
24	[K].GPGGGSGK.[G]	1xTMT6plex [K8];1xTMT6plex [N-Term];1xPhospho [S6(100)]	*----*-*	1	1	1	1	Cre17.g698903.t1.2	Cre17.g698903.t1.2 [3475-3482]	Cre17.g698903.t1.2 1xPhospho [S3480(100)]	0	1154.6	21.558	3.70117e-05	0.00752531	8.9	191.1	12.72	7.13	9.2	9.3	7.4	199.1	199.4	175.6		High	0.003028	0.03109	1.79
25	[K].REESADR.[V]	1xTMT6plex [N-Term];1xPhospho [S4(100)]	*--*---	1	1	1	3	Cre12.g536600.t1.1	Cre12.g536600.t1.1 [919-925]	Cre12.g536600.t1.1 1xPhospho [S922(100)]	1	1171.53	0.435	3.97263e-05	0.0075747	139.4	60.6	4.61	5.16	139.6	142.9	130.6	60.2	66	60.7		High	0.001303	0.008108	2.66
26	[K].GAASAGAR.[R]	1xTMT6plex [N-Term];1xPhospho [S4(100)]	*--*----	1	1	1	10	Cre17.g703850.t1.2	Cre17.g703850.t1.2 [483-490]	Cre17.g703850.t1.2 1xPhospho [S486(100)]	0	969.472	0.204	4.078e-05	0.0075747	166.2	33.8	9.01	6.2	165.1	181.4	151.5	36.2	33.6	32.1		High	0.001303	0.00816	2.39
27	[R].SSSPDVSLGK.[D]	1xTMT6plex [K10];1xTMT6plex [N-Term];1xPhospho [S3(100)]	*-*------*	2	2	2	5	Cre01.g050850.t2.1; Cre01.g050850.t1.2	Cre01.g050850.t2.1 [440-449]; Cre01.g050850.t1.2 [440-449]	Cre01.g050850.t2.1 1xPhospho [S442(100)]; Cre01.g050850.t1.2 1xPhospho [S442(100)]	0	1514.79	2.541	4.22654e-05	0.0075747	56.5	143.5	5.92	5.78	56.4	60.5	53.8	143.3	151.2	134.7	Shared	High	0.0002985	0.0006599	2.04
28	[R].TASLQNMAK.[R]	1xOxidation [M7];1xTMT6plex [K9];1xTMT6plex [N-Term];1xPhospho [S3(100)]	*-*---*-*	1	1	2	3	Cre03.g175100.t1.1	Cre03.g175100.t1.1 [556-564]	Cre03.g175100.t1.1 1xPhospho [S558(100)]	0	1517.78	0.194	4.436e-05	0.0075747	167.5	32.5	9.48	10.78	166.4	182	150.5	37.8	31	32.3		High	0.001774	0.01268	1.72
29	[K].SNQVDEASMTDLSR.[L]	1xOxidation [M9];1xTMT6plex [N-Term];1xPhospho [S8(100)]	*------**-----	2	1	1	12	Cre05.g232750.t1.2	Cre05.g232750.t1.2 [482-495]	Cre05.g232750.t1.2 1xPhospho [S489(100)]	0	1877.81	3.112	4.44651e-05	0.0075747	48.6	151.4	6.43	7.37	49.9	50.8	45	155.3	160.1	138.8		High	8.17e-05	3.039e-05	3.45
30	[R].RNSLDR.[S]	1xTMT6plex [N-Term];1xPhospho [S3(100)]	*-*---	1	1	1	4	Cre05.g246950.t1.1	Cre05.g246950.t1.1 [154-159]	Cre05.g246950.t1.1 1xPhospho [S156(100)]	1	1069.54	2.753	4.83421e-05	0.00777935	53.3	146.7	5.03	6.61	52.8	55.9	50.6	145.3	157.3	138.1		High	0.002047	0.015	2.55
31	[R].RSSAPLAR.[T]	1xTMT6plex [N-Term];1xPhospho [S3(99.7)]	*-*-----	2	1	1	7	Cre04.g228550.t1.1	Cre04.g228550.t1.1 [3637-3644]	Cre04.g228550.t1.1 1xPhospho [S3639(100)]	1	1166.62	0.266	4.87588e-05	0.00777935	158	42	8.67	8.07	162.9	168.1	142.2	45	38.4	43.3		High	0.000779	0.002301	2.72
32	[R].VGTPTLMGAR.[V]	1xOxidation [M7];1xTMT6plex [N-Term];1xPhospho [T3(100)]	*-*---*---	1	1	1	5	Cre13.g574900.t1.2	Cre13.g574900.t1.2 [1366-1375]	Cre13.g574900.t1.2 1xPhospho [T1368(99.5)]	0	1327.66	0.26	5.0046e-05	0.00777935	158.7	41.3	9.02	7.97	159.5	172.1	143.6	45	41.5	38.4		High	0.0007926	0.002985	1.93
33	[K].TKTGGFEER.[K]	1xTMT6plex [K2];1xTMT6plex [N-Term];1xPhospho [T3(100)]	***------	1	1	1	6	Cre02.g113400.t1.2	Cre02.g113400.t1.2 [92-100]	Cre02.g113400.t1.2 1xPhospho [T94(100)]	1	1562.8	2.746	5.1158e-05	0.00777935	53.4	146.6	6.88	6.2	53.9	56.4	49.2	155.3	147.9	137.2		High	0.002047	0.01459	1.8
34	[R].AASATASR.[Q]	1xTMT6plex [N-Term];1xPhospho [S3(100)]	*-*-----	1	1	1	1	Cre05.g241640.t1.1	Cre05.g241640.t1.1 [1009-1016]	Cre05.g241640.t1.1 1xPhospho [S1011(100)]	0	1043.51	2.402	5.18377e-05	0.00777935	58.8	141.2	3.17	4.87	60.1	60.9	57.3	144.6	144.5	132.7		High	0.001044	0.004622	2.49
35	[K].RAASTASSR.[K]	1xTMT6plex [N-Term];1xPhospho [S4(100)]	*--*-----	1	1	1	4	Cre01.g004550.t1.2	Cre01.g004550.t1.2 [173-181]	Cre01.g004550.t1.2 1xPhospho [S176(100)]	1	1215.6	1.517	5.92211e-05	0.00820006	79.5	120.5	2.64	1.8	79.7	76.9	80.9	122.9	121	118.6		High	0.0004367	0.001265	3.13
36	[R].SASPAEAQR.[Q]	1xTMT6plex [N-Term];1xPhospho [S3(100)]	*-*------	1	1	1	4	Cre06.g278254.t1.1	Cre06.g278254.t1.1 [599-607]	Cre06.g278254.t1.1 1xPhospho [S601(100)]	0	1225.58	3.463	5.9845e-05	0.00820006	44.8	155.2	6.98	4.28	42.3	48.6	45.7	158.2	158.3	146.8		High	0.0005823	0.00169	2.46
37	[K].TTTGTSAGGSLAASRPNSALSR.[K]	1xTMT6plex [N-Term];1xPhospho [T/S]	positions not distinguishable	3	1	1	6	Cre02.g091900.t1.1	Cre02.g091900.t1.1 [1065-1086]		0	2372.18	0.446	6.30581e-05	0.00828301	138.4	61.6	6	4.73	138.4	148.7	132.1	61.6	62.2	57		High	8.17e-05	1.323e-07	5.34
38	[R].QQLASSTR.[V]	1xTMT6plex [N-Term];1xPhospho [S/T]	positions not distinguishable	1	1	1	4	Cre10.g420500.t1.1	Cre10.g420500.t1.1 [876-883]		0	1199.6	2.651	6.30786e-05	0.00828301	54.8	145.2	6.61	6.77	59.5	54.8	52.3	145.4	153.8	134.3		High	0.002311	0.01995	1.39
39	[K].AAAASKPEASGGSLTAK.[A]	2xTMT6plex [K6; K17];1xTMT6plex [N-Term];1xPhospho [S/T]	positions not distinguishable	3	1	1	5	Cre09.g395250.t1.1	Cre09.g395250.t1.1 [115-131]		0	2284.25	2.582	6.59181e-05	0.00835434	55.8	144.2	6.67	5.3	56.6	60.8	53.2	146	148.8	134.5		High	8.17e-05	3.23e-06	4.38
40	[K].QEAVQPTSPSKSQSQSLAFDDR.[S]	1xTMT6plex [K11];1xTMT6plex [N-Term];1xPhospho [S8(99.7)]	*------*--*-----------	3	1	1	11	Cre05.g234700.t1.1	Cre05.g234700.t1.1 [57-78]	Cre05.g234700.t1.1 1xPhospho [S64(99.5)]	1	2944.45	0.318	6.97637e-05	0.00835434	151.7	48.3	8.86	7.53	151	167.8	140.9	48.1	49.5	42.8		High	8.17e-05	1.561e-07	4.47
41	[R].QLSIDQLDNEGRR.[V]	1xTMT6plex [N-Term];1xPhospho [S3(100)]	*-*----------	1	2	2	4	Cre01.g050850.t2.1; Cre01.g050850.t1.2	Cre01.g050850.t2.1 [483-495]; Cre01.g050850.t1.2 [483-495]	Cre01.g050850.t2.1 1xPhospho [S485(100)]; Cre01.g050850.t1.2 1xPhospho [S485(100)]	1	1852.91	2.165	7.01121e-05	0.00835434	63.2	136.8	5.68	4.95	65.1	64.9	58.8	140.6	141.3	129.2	Shared	High	8.17e-05	1.931e-05	3.63
42	[K].QLGALTPSKK.[V]	2xTMT6plex [K9; K10];1xTMT6plex [N-Term];1xPhospho [S8(100)]	*------***	1	1	1	1	Cre12.g540050.t1.2	Cre12.g540050.t1.2 [217-226]	Cre12.g540050.t1.2 1xPhospho [S224(100)]	1	1810.08	0.182	7.01427e-05	0.00835434	169.2	30.8	11.66	8.76	166.3	188.6	149.5	30.2	35.1	30.3		High	0.000779	0.00277	2.11
43	[R].AGSSTAAR.[Q]	1xTMT6plex [N-Term];1xPhospho [S3(100)]	*-*-----	1	1	1	6	Cre03.g175050.t1.1	Cre03.g175050.t1.1 [1228-1235]	Cre03.g175050.t1.1 1xPhospho [S1230(100)]	0	1029.49	0.282	7.3984e-05	0.00835434	156	44	8.24	9.17	161.1	162.9	140	49.5	45.4	41.1		High	0.001235	0.006706	2.62
44	[R].LERPGGAGGGGGGGSPSTTGR.[L]	1xTMT6plex [N-Term];1xPhospho [S17(100)]	*---------------*----	2	1	1	4	Cre11.g482300.t1.2	Cre11.g482300.t1.2 [242-262]	Cre11.g482300.t1.2 1xPhospho [S258(100)]	0	2093.99	2.461	7.49069e-05	0.00835434	57.8	142.2	4.04	5.86	60.4	59.2	55.8	145.6	147	132		High	8.17e-05	8.071e-07	5.02
45	[R].AASATGEDAADGAAADQR.[Q]	1xTMT6plex [N-Term];1xPhospho [S3(100)]	*-*---------------	2	1	1	12	Cre01.g054800.t1.2	Cre01.g054800.t1.2 [708-725]	Cre01.g054800.t1.2 1xPhospho [S710(100)]	0	1956.85	3.166	7.66644e-05	0.00835434	48	152	7.43	4.77	48.3	53	45.9	152.9	156.9	142.9		High	8.17e-05	2.683e-07	5.09
46	[R].STGGGGADSAAAVSSPK.[A]	1xTMT6plex [K17];1xTMT6plex [N-Term];1xPhospho [T2(99.5)]	**--------------*	4	1	1	1	Cre03.g176600.t1.2	Cre03.g176600.t1.2 [160-176]	Cre03.g176600.t1.2 1xPhospho [T161(99.5)]	0	1957.96	1.556	7.73117e-05	0.00835434	78.3	121.7	3.36	3.59	78.1	78.5	73.8	119.9	121.4	128.2		High	8.17e-05	3.149e-07	4.87
47	[R].QQAGGSGGSGKLRQPAEVDS.[-]	1xTMT6plex [K11];1xTMT6plex [N-Term];1xPhospho [S]	positions not distinguishable	1	1	1	1	Cre08.g358850.t1.2	Cre08.g358850.t1.2 [325-344]		2	2467.23	5.952	7.95475e-05	0.00835434	28.8	171.2	10.97	13.49	27.9	33	27	195.8	165.9	150.5		High	0.001173	0.006406	1.99
48	[R].TGSGAGGGSR.[L]	1xTMT6plex [N-Term];1xPhospho [S3(100)]	*-*-------	1	1	1	2	Cre03.g169450.t1.1	Cre03.g169450.t1.1 [500-509]	Cre03.g169450.t1.1 1xPhospho [S502(100)]	0	1115.5	2.626	8.0605e-05	0.00835434	55.2	144.8	7.49	6.31	59.3	54.4	51.1	155.1	142.8	137.2		High	0.000423	0.0006991	2.96
49	[R].TTGRGPSADGGGDPGQQR.[G]	1xTMT6plex [N-Term];1xPhospho [S7(100)]	*-----*-----------	1	1	1	12	Cre11.g467531.t1.1	Cre11.g467531.t1.1 [13-30]	Cre11.g467531.t1.1 1xPhospho [S19(100)]	1	2022.92	2.992	8.181e-05	0.00835434	50.1	149.9	7.71	5.45	50.7	53.6	46	157.1	151.6	141		High	8.17e-05	3.347e-05	4.4
50	[R].LGNSTGVVGATSGK.[V]	1xTMT6plex [K14];1xTMT6plex [N-Term];1xPhospho [S12(99.4)]	*----------*-*	2	2	3	2	Cre08.g362050.t1.2; Cre08.g362000.t1.2	Cre08.g362050.t1.2 [1213-1226]; Cre08.g362000.t1.2 [726-739]	Cre08.g362050.t1.2 1xPhospho [S1224(99.7)]; Cre08.g362000.t1.2 1xPhospho [S737(99.7)]	0	1785.95	0.359	8.39153e-05	0.00835434	147.1	52.9	7.93	7.71	149.2	159.5	136.1	53.6	54.4	47.1	Shared	High	8.17e-05	2.399e-05	2.97
51	[R].SCSASPPAAAAAPAER.[Q]	1xCarbamidomethyl [C2];1xTMT6plex [N-Term];1xPhospho [S1(100)]	**--------------	4	1	2	5	Cre13.g589450.t1.2	Cre13.g589450.t1.2 [905-920]	Cre13.g589450.t1.2 1xPhospho [S905(100)]	0	1822.84	2.376	8.55238e-05	0.00835434	59.2	140.8	5.06	2.9	59.5	64.3	58.5	141.8	141.4	134.6		High	8.17e-05	4.215e-06	3.89
52	[R].SRSCSASPPAAAAAPAER.[Q]	1xCarbamidomethyl [C4];1xTMT6plex [N-Term];1xPhospho [S3(98.9)]	*-**--------------	2	1	2	6	Cre13.g589450.t1.2	Cre13.g589450.t1.2 [903-920]	Cre13.g589450.t1.2 1xPhospho [S905(99.7)]	1	2065.97	2.745	8.65099e-05	0.00835434	53.4	146.6	4.06	6.65	51.7	55.2	51.3	141.2	158.6	142.1		High	8.17e-05	1.771e-08	6.12
53	[R].RTQSPQFR.[Q]	1xTMT6plex [N-Term];1xPhospho [S4(100)]	*--*----	1	1	1	6	Cre16.g681850.t1.2	Cre16.g681850.t1.2 [24-31]	Cre16.g681850.t1.2 1xPhospho [S27(100)]	1	1328.67	2.328	8.65684e-05	0.00835434	60.1	139.9	5.85	6.14	60.4	66.2	59.6	140.6	144.7	128.4		High	0.0004367	0.0008567	2.85
54	[K].AGGPKTPSAAAGK.[G]	2xTMT6plex [K5; K13];1xTMT6plex [N-Term];1xPhospho [T6(99.6)]	*---**------*	1	1	1	4	Cre14.g612700.t1.2	Cre14.g612700.t1.2 [1054-1066]	Cre14.g612700.t1.2 1xPhospho [T1059(100)]	1	1880.06	4.624	8.7781e-05	0.00835434	35.6	164.4	9.25	5.29	36	41	34.4	166.3	169.2	153.1		High	0.0005432	0.001461	2.11
55	[R].AGGSSGGGGDDQSGLGR.[Q]	1xTMT6plex [N-Term];1xPhospho [S4(100)]	*--*-------------	2	1	1	2	Cre12.g500550.t1.2	Cre12.g500550.t1.2 [183-199]	Cre12.g500550.t1.2 1xPhospho [S186(100)]	0	1743.75	2.001	9.00909e-05	0.00835434	66.7	133.3	5.74	5.74	66	66.5	59.9	144.8	132.1	130.7		High	8.17e-05	5.226e-05	3.26
56	[K].LSDGSSPR.[G]	1xTMT6plex [N-Term];1xPhospho [S6(100)]	*----*--	2	1	1	4	Cre03.g198200.t1.1	Cre03.g198200.t1.1 [231-238]	Cre03.g198200.t1.1 1xPhospho [S236(100)]	0	1127.53	0.279	9.19546e-05	0.00835434	156.4	43.6	9.12	6.88	158.3	167.2	139.5	48.4	44.2	42.4		High	0.001057	0.0052	2.15
57	[R].GEGTGDGSGQGEKSTPR.[K]	1xTMT6plex [K13];1xTMT6plex [N-Term];1xPhospho [S/T]	positions not distinguishable	2	1	1	6	Cre01.g049300.t1.1	Cre01.g049300.t1.1 [797-813]		1	2158.02	2.322	9.4346e-05	0.00835434	60.2	139.8	6.43	5.87	61.3	66.1	58.2	143.2	142.4	128.8		High	8.17e-05	7.725e-06	3.52
58	[K].RGETSGR.[S]	1xTMT6plex [N-Term];1xPhospho [T4(100)]	*--*---	1	1	1	2	Cre01.g029750.t1.1	Cre01.g029750.t1.1 [183-189]; [402-408]; [622-628]; [841-847]; [1061-1067]; [1266-1272]; [1476-1482]; [1681-1687]	Cre01.g029750.t1.1 1xPhospho [T186(100)]; 1xPhospho [T405(100)]; 1xPhospho [T625(100)]; 1xPhospho [T844(100)]; 1xPhospho [T1064(100)]; 1xPhospho [T1269(100)]; 1xPhospho [T1479(100)]; 1xPhospho [T1684(100)]	1	1071.51	2.352	9.50917e-05	0.00835434	59.7	140.3	6.71	6.02	63.5	61	55.6	146.1	130.3	143.5		High	0.002246	0.01876	2
59	[K].GGSGGGGGLAAAAARSPASR.[G]	1xTMT6plex [N-Term];1xPhospho [S16(98.8)]	*--------------*----	1	1	2	8	Cre17.g740261.t1.1	Cre17.g740261.t1.1 [687-706]	Cre17.g740261.t1.1 1xPhospho [S702(100)]	1	1936.96	2.519	9.60386e-05	0.00835434	56.8	143.2	6.76	4.69	57	59.3	51.9	143.5	150.9	137.4		High	8.17e-05	1.129e-08	4.76
60	[R].AVSHSQPR.[A]	1xTMT6plex [N-Term];1xPhospho [S3(100)]	*-*-----	1	1	1	3	Cre10.g419950.t1.1	Cre10.g419950.t1.1 [149-156]	Cre10.g419950.t1.1 1xPhospho [S151(100)]	0	1190.59	3.707	9.77569e-05	0.00835434	42.5	157.5	3.71	7.04	43.8	43.6	41	161.7	165.3	144.6		High	0.0005432	0.001387	2.56
61	[R].LAAAGGSAGGSR.[R]	1xTMT6plex [N-Term];1xPhospho [S11(100)]	*---------*-	2	1	1	1	Cre17.g700700.t1.1	Cre17.g700700.t1.1 [2302-2313]	Cre17.g700700.t1.1 1xPhospho [S2312(100)]	0	1283.63	0.562	9.83914e-05	0.00835434	128.1	71.9	4.5	4.9	126	136.3	126.4	73.5	71	66.7		High	0.0007926	0.003126	1.98
62	[R].SLTEPSPSSVTPSR.[G]	1xTMT6plex [N-Term];1xPhospho [T3(100)]	*-*-----------	1	1	1	11	Cre03.g205950.t1.1	Cre03.g205950.t1.1 [25-38]	Cre03.g205950.t1.1 1xPhospho [T27(100)]	0	1753.86	2.569	9.84721e-05	0.00835434	56	144	6.93	4.93	57.4	59.7	52.1	147.9	147.5	135.4		High	8.17e-05	4.068e-05	3.24
63	[R].GGSAGGGAAR.[T]	1xTMT6plex [N-Term];1xPhospho [S3(100)]	*-*-------	1	1	1	6	Cre06.g297800.t1.2	Cre06.g297800.t1.2 [596-605]	Cre06.g297800.t1.2 1xPhospho [S598(100)]	0	1069.5	0.266	0.000100608	0.00835434	158	42	9.72	6.24	158	175.6	144.7	42	42.1	37.7		High	0.0005823	0.001557	2.81
64	[K].QPYTEYISTR.[W]	1xTMT6plex [N-Term];1xPhospho [T4(99.2)]	*--*------	3	1	1	4	AY231294.1	AY231294.1 [156-165]	AY231294.1 1xPhospho [T159(99.2)]	0	1566.74	0.263	0.000100735	0.00835434	158.4	41.6	9.85	6.52	159.9	174.9	143.6	42.1	42	37.5		High	8.17e-05	3.274e-05	2.8
65	[R].AGSREADWGR.[R]	1xTMT6plex [N-Term];1xPhospho [S3(100)]	*-*-------	1	1	2	6	Cre17.g696250.t1.1	Cre17.g696250.t1.1 [990-999]	Cre17.g696250.t1.1 1xPhospho [S992(100)]	1	1413.65	2.835	0.00010537	0.00851586	52.1	147.9	8.55	7.33	53.3	54.2	46.2	151.2	158.2	136.9		High	0.0001541	0.0005498	3.46
66	[R].ASSLSGVSTGVDSK.[A]	1xTMT6plex [K14];1xTMT6plex [N-Term];1xPhospho [S3(99.3)]	*-*----------*	1	1	1	5	Cre01.g046324.t1.1	Cre01.g046324.t1.1 [850-863]	Cre01.g046324.t1.1 1xPhospho [S852(99.6)]	0	1832.94	0.441	0.000105384	0.00851586	138.8	61.2	6.19	6.44	140.9	144.7	128.3	62.1	66	58		High	8.17e-05	8.901e-05	3.64
67	[R].NLSASGER.[N]	1xTMT6plex [N-Term];1xPhospho [S3(100)]	*-*-----	1	1	1	2	Cre06.g250500.t1.2	Cre06.g250500.t1.2 [21-28]	Cre06.g250500.t1.2 1xPhospho [S23(100)]	0	1142.54	4.669	0.00011055	0.00870621	35.3	164.7	9.37	5.27	36.1	37.2	31.1	168.8	171.5	155.2		High	0.001057	0.005051	2.63
68	[R].AGSPATR.[F]	1xTMT6plex [N-Term];1xPhospho [S3(100)]	*-*----	1	1	1	8	Cre12.g538050.t1.2	Cre12.g538050.t1.2 [467-473]	Cre12.g538050.t1.2 1xPhospho [S469(100)]	0	968.476	0.273	0.000110963	0.00870621	157.2	42.8	9.18	5.77	158.8	171.5	142.6	44.3	43.3	39.6		High	0.001696	0.01143	2.54
69	[R].GSSIELAR.[E]	1xTMT6plex [N-Term];1xPhospho [S]	positions not distinguishable	2	1	1	1	Cre13.g571700.t1.1	Cre13.g571700.t1.1 [472-479]		0	1141.58	0.315	0.000116245	0.00890363	152.1	47.9	7.13	3.95	154.3	161.9	140.5	48.6	49	45.6		High	0.002398	0.02164	2.17
70	[R].VAASGASATGR.[T]	1xTMT6plex [N-Term];1xPhospho [S7(100)]	*-----*----	3	1	1	3	Cre08.g371000.t1.1	Cre08.g371000.t1.1 [413-423]	Cre08.g371000.t1.1 1xPhospho [S419(100)]	0	1256.62	4.555	0.000117663	0.00890363	36	164	11.16	7.29	35.9	40	31.9	163.5	176.3	152.4		High	8.17e-05	0.0003322	2.69
71	[R].SNSYPEMNDPR.[G]	1xOxidation [M7];1xTMT6plex [N-Term];1xPhospho [S3(100)]	*-*---*----	1	1	1	6	Cre10.g427600.t1.2	Cre10.g427600.t1.2 [88-98]	Cre10.g427600.t1.2 1xPhospho [S90(100)]	0	1634.67	2.06	0.000118867	0.00890363	65.4	134.6	5.65	5.54	66.5	71.2	63.7	124.4	137.3	137		High	0.002047	0.01572	1.32
72	[R].AASPTSPSPR.[G]	1xTMT6plex [N-Term];1xPhospho [S8(100)]	*------*--	3	1	1	13	Cre01.g029800.t1.2	Cre01.g029800.t1.2 [542-551]	Cre01.g029800.t1.2 1xPhospho [S549(100)]	0	1279.62	2.726	0.000120071	0.00890363	53.7	146.3	8	6.02	55	59.3	50.5	150.2	150	135		High	0.0006702	0.001953	2.71
73	[R].SSGASASSR.[R]	1xTMT6plex [N-Term];1xPhospho [S5(100)]	*---*----	1	1	1	1	Cre10.g430700.t1.1	Cre10.g430700.t1.1 [1511-1519]	Cre10.g430700.t1.1 1xPhospho [S1515(100)]	0	1118.5	1.637	0.0001254	0.00901011	75.8	124.2	4.25	4.31	78.4	74.7	72	131.1	122.3	121.4		High	0.002693	0.02688	1.57
74	[K].NQSFSAR.[L]	1xTMT6plex [N-Term];1xPhospho [S3(100)]	*-*----	1	1	1	3	Cre10.g449700.t1.1	Cre10.g449700.t1.1 [37-43]	Cre10.g449700.t1.1 1xPhospho [S39(100)]	0	1118.52	0.286	0.000126304	0.00901011	155.6	44.4	10.73	10.43	156.4	173.5	139.9	44.7	47.2	38.4		High	0.001774	0.01272	1.82
75	[R].ATTPGGPR.[M]	1xTMT6plex [N-Term];1xPhospho [T3(99.6)]	*-*-----	1	1	2	4	Cre01.g004124.t1.1	Cre01.g004124.t1.1 [1110-1117]	Cre01.g004124.t1.1 1xPhospho [T1112(100)]	0	1065.53	0.349	0.000129374	0.00901011	148.3	51.7	8.59	8.33	153.5	155.8	132.8	56.5	53.5	47.8		High	0.0007926	0.00341	2.67
76	[R].VGAGGSRTGR.[S]	1xTMT6plex [N-Term];1xPhospho [S/T]	positions not distinguishable	1	1	1	3	Cre03.g206700.t1.1	Cre03.g206700.t1.1 [1060-1069]		1	1226.62	0.405	0.00013062	0.00901011	142.4	57.6	7.6	7.16	149.3	147.6	129.8	59.8	60.5	53		High	0.002047	0.01548	1.71
77	[R].RSSAGDAPDGEGSGDKAETR.[R]	1xTMT6plex [K16];1xTMT6plex [N-Term];1xPhospho [S/T]	positions not distinguishable	2	1	1	2	Cre13.g574900.t1.2	Cre13.g574900.t1.2 [1249-1268]		2	2501.17	1.936	0.000130717	0.00901011	68.1	131.9	3.68	5.25	65.2	69.3	69.7	134.2	137.4	124.1		High	8.17e-05	8.839e-06	4.1
78	[R].IGSAGRPASPR.[L]	1xTMT6plex [N-Term];1xPhospho [S3(100)]	*-*--------	3	1	1	9	Cre02.g145100.t1.1	Cre02.g145100.t1.1 [1141-1151]	Cre02.g145100.t1.1 1xPhospho [S1143(100)]	0	1377.72	3.305	0.000131514	0.00901011	46.5	153.5	8.52	5.29	47.7	49.6	42	158.7	157.8	144.2		High	0.0005432	0.001409	3.06
79	[R].GTRSEQSSPMR.[Q]	1xOxidation [M10];1xTMT6plex [N-Term];1xPhospho [S4(98.9)]	*--*-----*-	1	1	1	2	Cre04.g228550.t1.1	Cre04.g228550.t1.1 [2840-2850]	Cre04.g228550.t1.1 1xPhospho [S2843(99.1)]	1	1560.7	0.376	0.000133461	0.00904523	145.3	54.7	8.35	6.63	142.2	157.8	134	59.5	53.5	52.9		High	0.001235	0.006985	1.98
80	[R].SRPPYTDYVSTR.[W]	1xTMT6plex [N-Term];1xPhospho [T6(100)]	*----*------	4	1	1	5	Cre16.g661100.t1.2	Cre16.g661100.t1.2 [151-162]	Cre16.g661100.t1.2 1xPhospho [T156(100)]	0	1750.84	0.321	0.000135606	0.00909283	151.4	48.6	10.64	8.64	148.5	171.6	140.1	50	47.7	42.2		High	8.17e-05	2.519e-07	4.72
81	[R].HSPVTSSAPGPLR.[S]	1xTMT6plex [N-Term];1xPhospho [S7(100)]	*-----*------	1	1	1	3	Cre12.g484900.t1.2	Cre12.g484900.t1.2 [235-247]	Cre12.g484900.t1.2 1xPhospho [S241(100)]	0	1614.82	2.243	0.000137783	0.00914156	61.7	138.3	6.55	4.49	60.4	66.7	59.1	144.9	133.3	135.5		High	8.17e-05	9.892e-06	3.87
82	[R].SEPNSEGRSDGGSAR.[G]	1xTMT6plex [N-Term];1xPhospho [S]	positions not distinguishable	4	1	1	2	Cre07.g330700.t1.2	Cre07.g330700.t1.2 [920-934]		1	1814.79	1.577	0.000141592	0.00920475	77.6	122.4	3.45	2.22	75.4	80.7	78.1	123.8	123.2	118.8		High	8.17e-05	1.674e-05	3.74
83	[R].SSAGARPPRPGSSPVAFGR.[N]	1xTMT6plex [N-Term];1xPhospho [S]	positions not distinguishable	1	1	1	3	Cre02.g091900.t1.1	Cre02.g091900.t1.1 [592-610]		0	2163.1	0.434	0.000144273	0.00920475	139.5	60.5	5.29	6.97	139.3	143	129	60.2	67.9	60.5		High	0.001997	0.01416	1.44
84	[R].SGGVPAKDEDGSCEESSPER.[S]	1xCarbamidomethyl [C13];1xTMT6plex [K7];1xTMT6plex [N-Term];1xPhospho [S12(100)]	*-----*----**-------	1	1	1	2	Cre12.g540050.t1.2	Cre12.g540050.t1.2 [14-33]	Cre12.g540050.t1.2 1xPhospho [S25(100)]	1	2631.16	0.094	0.000144576	0.00920475	182.8	17.2	7.91	14.89	181.9	197.9	169	17.1	19.6	14.5		High	8.17e-05	1.786e-05	3.52
85	[R].ATTPPSQK.[A]	1xTMT6plex [K8];1xTMT6plex [N-Term];1xPhospho [T/S]	positions not distinguishable	2	1	1	4	Cre17.g735250.t1.2	Cre17.g735250.t1.2 [64-71]		0	1367.73	0.424	0.000146488	0.00920475	140.4	59.6	7.7	7.4	141.4	152.2	130.4	60	62.2	53.8		High	0.000779	0.002766	2.11
86	[R].NASSATAAGK.[S]	1xTMT6plex [K10];1xTMT6plex [N-Term];1xPhospho [S4(100)]	*--*-----*	2	1	1	2	Cre07.g354650.t1.2	Cre07.g354650.t1.2 [3458-3467]	Cre07.g354650.t1.2 1xPhospho [S3461(100)]	0	1415.73	0.41	0.000147498	0.00920475	141.8	58.2	6.99	7.85	130.5	149.6	144.2	59.2	53.7	62.8		High	0.0001541	0.0005403	2.05
87	[R].SNRSSLEK.[I]	1xTMT6plex [K8];1xTMT6plex [N-Term];1xPhospho [S]	positions not distinguishable	3	1	1	3	Cre12.g485050.t1.2	Cre12.g485050.t1.2 [41-48]		1	1458.77	0.235	0.000152382	0.00923522	161.9	38.1	10.29	12.74	161.3	174.3	141.8	46.8	37.7	38		High	0.006308	0.0655	1.24
88	[R].LALAPASPSEAR.[G]	1xTMT6plex [N-Term];1xPhospho [S]	positions not distinguishable	2	1	8	11	Cre01.g017750.t1.1	Cre01.g017750.t1.1 [695-706]		0	1491.78	3.133	0.000154856	0.00926427	48.4	151.6	8.85	5.64	49.4	54.2	45.5	155.5	154.9	140.5		High	8.17e-05	0.0004347	2.55
89	[K].SYPESRPTTAPPDSPSKLQTSPAIYMGALSPER.[K]	1xOxidation [M26];1xTMT6plex [K17];1xTMT6plex [N-Term];1xPhospho [S14(95.9)]	*------------*--*--------*-------	1	1	1	1	Cre12.g511300.t1.1	Cre12.g511300.t1.1 [67-99]	Cre12.g511300.t1.1 1xPhospho [S80(95.5)]	1	4086.03	2.012	0.00015842	0.00926427	66.4	133.6	6.57	5.63	67.5	67.2	60	142.6	135.2	127.4		High	8.17e-05	0.000359	3.53
90	[R].TYTFCGTPGYVAPENVMGR.[G]	1xCarbamidomethyl [C5];1xOxidation [M17];1xTMT6plex [N-Term];1xPhospho [T3(100)]	*-*-*-----------*--	1	1	1	5	Cre12.g493250.t1.2	Cre12.g493250.t1.2 [553-571]	Cre12.g493250.t1.2 1xPhospho [T555(100)]	0	2445.08	2.675	0.000158476	0.00926427	54.4	145.6	8.51	6.74	55	62.8	53.9	147.3	149.3	131.7		High	8.17e-05	1.026e-06	4.47
91	[R].AGSGSAAGSR.[G]	1xTMT6plex [N-Term];1xPhospho [S5(99.6)]	*---*-----	3	1	1	3	Cre02.g105400.t1.1	Cre02.g105400.t1.1 [419-428]	Cre02.g105400.t1.1 1xPhospho [S423(100)]	0	1129.52	0.218	0.00016021	0.00926427	164.3	35.7	6.32	2.26	165	173.2	152.7	35.9	37.3	35.9		High	8.17e-05	0.000382	2.96
92	[R].QRPASAPR.[I]	1xTMT6plex [N-Term];1xPhospho [S5(100)]	*---*---	1	1	1	4	Cre06.g303400.t1.1	Cre06.g303400.t1.1 [87-94]	Cre06.g303400.t1.1 1xPhospho [S91(100)]	0	1191.62	0.37	0.000164705	0.00935413	146	54	9.12	7.24	147.4	159.3	132.6	56.8	54.5	49.3		High	0.001235	0.007443	2.38
93	[R].SRPPYTDYVSTR.[W]	1xTMT6plex [N-Term];1xPhospho [Y8(99.6)]	*------*----	4	1	1	10	Cre16.g661100.t1.2	Cre16.g661100.t1.2 [151-162]	Cre16.g661100.t1.2 1xPhospho [Y158(100)]	0	1750.84	0.45	0.000164796	0.00935413	137.9	62.1	7.49	5.57	137.9	150.4	129.6	62.1	63.2	56.8		High	8.17e-05	4.349e-07	4.42
94	[R].VHMRPDSAQPSESVK.[V]	1xTMT6plex [K15];1xTMT6plex [N-Term];1xPhospho [S7(100)]	*-----*-------*	1	1	1	10	Cre09.g387912.t1.1	Cre09.g387912.t1.1 [1403-1417]	Cre09.g387912.t1.1 1xPhospho [S1409(100)]	0	2206.11	0.471	0.00016709	0.00935413	136	64	7.44	5.87	135.6	149.2	129.1	64.4	63.8	57.8		High	8.17e-05	6.992e-05	3.11
95	[R].AAAGESVDGATPTGASDGGASSQTPR.[A]	1xTMT6plex [N-Term];1xPhospho [S/T]	positions not distinguishable	6	1	1	3	Cre01.g034500.t1.2	Cre01.g034500.t1.2 [852-877]		0	2627.18	0.429	0.000170498	0.00942672	140	60	7.66	8.07	141.1	153	131.4	61.2	60.5	52.8		High	8.17e-05	7.525e-08	5.18
96	[KR].AAATAK.[EL]	1xTMT6plex [K6];1xTMT6plex [N-Term];1xPhospho [T4(100)]	*--*-*	1	1	2	1	Cre03.g183200.t1.2	Cre03.g183200.t1.2 [316-321]	Cre03.g183200.t1.2 1xPhospho [T319(100)]	0	1070.6	1.866	0.000174213	0.00946896	69.8	130.2	5.56	5.34	75.4	69.4	68	129.5	135.7	121.9		High	0.002311	0.02018	2.12
97	[K].ALEASQGQVTLSER.[E]	1xTMT6plex [N-Term];1xPhospho [S5(100)]	*---*---------	1	1	1	2	Cre10.g449250.t1.2	Cre10.g449250.t1.2 [325-338]	Cre10.g449250.t1.2 1xPhospho [S329(100)]	0	1797.89	1.967	0.000177696	0.00946896	67.4	132.6	6.29	5.53	69.6	69.9	62.4	137	136.9	124.2		High	8.17e-05	0.0001197	2.45
98	[R].DGSGSPSGGMSSPR.[A]	1xTMT6plex [N-Term];1xPhospho [S12(100)]	*----------*--	4	2	3	1	Cre08.g362050.t1.2; Cre08.g362000.t1.2	Cre08.g362050.t1.2 [1379-1392]; Cre08.g362000.t1.2 [892-905]	Cre08.g362050.t1.2 1xPhospho [S1390(100)]; Cre08.g362000.t1.2 1xPhospho [S903(100)]	0	1587.67	0.403	0.000178656	0.00946896	142.6	57.4	7.64	8.23	143.1	150.6	129.4	57.7	64.4	55	Shared	High	0.0004367	0.0009969	2.64
99	[K].TTTGTSAGGSLAASRPNSALSR.[K]	1xTMT6plex [N-Term];1xPhospho [S18(99.5)]	*----------------*----	3	1	1	1	Cre02.g091900.t1.1	Cre02.g091900.t1.1 [1065-1086]	Cre02.g091900.t1.1 1xPhospho [S1082(99.5)]	0	2372.18	0.34	0.000178664	0.00946896	149.2	50.8	10.08	7.66	149.5	165.3	135	50.9	53.5	45.9		High	8.17e-05	1.111e-07	5.18
100	[K].RAQSGPAR.[I]	1xTMT6plex [N-Term];1xPhospho [S4(100)]	*--*----	1	1	1	2	Cre06.g309750.t1.2	Cre06.g309750.t1.2 [596-603]	Cre06.g309750.t1.2 1xPhospho [S599(100)]	1	1151.59	0.325	0.000178773	0.00946896	150.9	49.1	5.67	9.01	149.6	162.5	146.1	50.7	42.5	48.7		High	0.0004367	0.0009259	3.08
101	[R].AAPHSPMR.[A]	1xOxidation [M7];1xTMT6plex [N-Term];1xPhospho [S5(100)]	*---*-*-	1	1	1	10	Cre08.g371000.t1.1	Cre08.g371000.t1.1 [336-343]	Cre08.g371000.t1.1 1xPhospho [S340(100)]	0	1191.55	3.217	0.000180489	0.0094802	47.4	152.6	10.4	7.83	45.7	55.8	48.7	156.6	156.9	136.4		High	0.001378	0.009017	2.3
102	[R].LGSSLRVR.[V]	1xTMT6plex [N-Term];1xPhospho [S]	positions not distinguishable	2	1	1	1	Cre06.g309951.t1.1	Cre06.g309951.t1.1 [7087-7094]		1	1196.67	0.437	0.000182957	0.00953038	139.2	60.8	7.38	5.48	146.4	143.5	127.4	62.9	62.7	57		High	0.001057	0.004666	2.52
103	[K].ILGRSNAVR.[D]	1xTMT6plex [N-Term];1xPhospho [S5(100)]	*---*----	1	3	6	16	Cre08.g362050.t1.2; Cre08.g362100.t1.1; Cre08.g362000.t1.2	Cre08.g362050.t1.2 [2398-2406]; Cre08.g362100.t1.1 [2391-2399]; Cre08.g362000.t1.2 [1942-1950]	Cre08.g362050.t1.2 1xPhospho [S2402(100)]; Cre08.g362100.t1.1 1xPhospho [S2395(100)]; Cre08.g362000.t1.2 1xPhospho [S1946(100)]	1	1294.72	0.45	0.000185158	0.00956601	138	62	6.03	7.37	141.5	142.8	127.8	66.6	63.6	57.6	Shared	High	0.000779	0.002181	2.44
104	[R].GDGYGGSQGDGEGQGGKPR.[G]	1xTMT6plex [K17];1xTMT6plex [N-Term];1xPhospho [S7(100)]	*-----*---------*--	1	1	1	1	Cre04.g231124.t1.1	Cre04.g231124.t1.1 [10-28]	Cre04.g231124.t1.1 1xPhospho [S16(100)]	0	2317.06	3.287	0.000191101	0.00979277	46.6	153.4	7.12	9.85	53	46.9	46.9	164.1	154.3	134.8		High	8.17e-05	0.0002424	2.02
105	[K].SAFDSQPK.[S]	1xTMT6plex [K8];1xTMT6plex [N-Term];1xPhospho [S5(100)]	*---*--*	1	1	1	9	Cre10.g466350.t1.1	Cre10.g466350.t1.1 [149-156]	Cre10.g466350.t1.1 1xPhospho [S153(100)]	0	1417.71	2.608	0.000200214	0.010177	55.4	144.6	5.02	7.48	56.4	61.5	56.4	148.9	147.1	129.7		High	0.0005432	0.001414	2.62
106	[R].VGLPSGPDRPLAPAAPGSSFLAR.[L]	1xTMT6plex [N-Term];1xPhospho [S19(99.5)]	*-----------------*----	2	1	1	1	Cre14.g624450.t1.1	Cre14.g624450.t1.1 [991-1013]	Cre14.g624450.t1.1 1xPhospho [S1009(99.5)]	0	2542.34	0.443	0.000210342	0.0106063	138.6	61.4	8.38	6.57	136.4	153.1	130.5	60.4	63.8	55.9		High	8.17e-05	5.03e-07	4.93
107	[R].RPVSASGQR.[R]	1xTMT6plex [N-Term];1xPhospho [S4(100)]	*--*-----	1	1	1	14	Cre12.g522550.t1.2	Cre12.g522550.t1.2 [660-668]	Cre12.g522550.t1.2 1xPhospho [S663(100)]	0	1266.65	2.047	0.000218952	0.0109528	65.6	134.4	6.7	4.7	65.8	69	60.4	141.4	134.7	128.7		High	0.0008721	0.003734	2.62
108	[R].VDSGLQGGGSQGGTRR.[Y]	1xTMT6plex [N-Term];1xPhospho [S10(99.2)]	*--------*------	1	1	2	1	Cre04.g225350.t1.1	Cre04.g225350.t1.1 [278-293]	Cre04.g225350.t1.1 1xPhospho [S287(99.2)]	1	1840.89	2.834	0.000223579	0.011008	52.2	147.8	7.58	9.75	55.7	48.2	54.4	154.3	156.6	130.7		High	0.0007926	0.003616	2.58
109	[R].AASPAQPSR.[G]	1xTMT6plex [N-Term];1xPhospho [S3(100)]	*-*------	1	1	1	10	Cre07.g314800.t1.2	Cre07.g314800.t1.2 [2123-2131]	Cre07.g314800.t1.2 1xPhospho [S2125(100)]	0	1193.59	0.46	0.000224197	0.011008	137	63	7.29	7.39	138.2	145.4	125.7	68.3	63.5	58.9		High	0.001057	0.004777	2.32
110	[R].SGANTETATTLMR.[R]	1xOxidation [M12];1xTMT6plex [N-Term];1xPhospho [S1(100)]	*----------*-	5	1	1	10	Cre11.g468850.t1.2	Cre11.g468850.t1.2 [102-114]	Cre11.g468850.t1.2 1xPhospho [S102(100)]	0	1677.77	2.384	0.000229896	0.011008	59.1	140.9	8.43	7.5	60.3	65.4	55.3	143.7	147.5	127.8		High	8.17e-05	0.0003218	3.46
111	[R].VHLRPSSAQSAAVR.[M]	1xTMT6plex [N-Term];1xPhospho [S]	positions not distinguishable	2	1	1	6	Cre09.g387912.t1.1	Cre09.g387912.t1.1 [803-816]		0	1787.95	0.191	0.000231093	0.011008	167.9	32.1	5.38	1.03	168.3	176.4	158.4	32	32.2	32.7		High	8.17e-05	8.298e-05	3.78
112	[R].TQSPQFR.[Q]	1xTMT6plex [N-Term];1xPhospho [S3(100)]	*-*----	1	1	1	7	Cre16.g681850.t1.2	Cre16.g681850.t1.2 [25-31]	Cre16.g681850.t1.2 1xPhospho [S27(100)]	0	1172.57	2.699	0.000231861	0.011008	54.1	145.9	8.51	5.32	55	58.3	49.2	151.9	148.5	137.1		High	0.001811	0.01296	2.41
113	[K].GPGGGSGKGAWV.[-]	1xTMT6plex [K8];1xTMT6plex [N-Term];1xPhospho [S6(100)]	*----*-*----	1	1	1	2	Cre17.g698903.t1.2	Cre17.g698903.t1.2 [3475-3486]	Cre17.g698903.t1.2 1xPhospho [S3480(100)]	1	1567.8	2.803	0.000232414	0.011008	52.6	147.4	5.01	8.08	52	54	57.4	151.4	153.1	132		High	0.001057	0.004763	1.66
114	[R].SPTLEHGGGGGGGGGEPGSPAPR.[L]	1xTMT6plex [N-Term];1xPhospho [S19(100)]	*-----------------*----	2	1	1	4	Cre16.g674550.t1.1	Cre16.g674550.t1.1 [18-40]	Cre16.g674550.t1.1 1xPhospho [S36(100)]	0	2297.05	1.948	0.000232704	0.011008	67.8	132.2	3.12	5.65	64.1	68.2	66.5	129.5	142.4	129.2		High	8.17e-05	2.127e-07	4.92
115	[R].TYYTPKAVGPPER.[F]	1xTMT6plex [K6];1xTMT6plex [N-Term];1xPhospho [T4(100)]	*--*-*-------	1	1	1	2	Cre06.g278194.t1.1	Cre06.g278194.t1.1 [214-226]	Cre06.g278194.t1.1 1xPhospho [T217(100)]	1	2017.06	0.46	0.000234027	0.011008	137	63	7.04	4.41	135.2	148.3	129.4	65.2	59.7	62.2		High	0.0004367	0.0008403	2.31
116	[R].STSTPPRR.[A]	1xTMT6plex [N-Term];1xPhospho [T2(98.8)]	**------	4	1	1	1	Cre03.g176600.t1.2	Cre03.g176600.t1.2 [273-280]	Cre03.g176600.t1.2 1xPhospho [T274(98.8)]	1	1210.61	0.523	0.00023847	0.0111339	131.3	68.7	4.88	6.34	132.6	136	123.7	64.8	73.6	69.4		High	0.007632	0.07956	1.96
117	[R].GNSSQSVR.[G]	1xTMT6plex [N-Term];1xPhospho [S3(100)]	*-*-----	1	1	1	2	Cre10.g444400.t1.1	Cre10.g444400.t1.1 [574-581]	Cre10.g444400.t1.1 1xPhospho [S576(100)]	0	1143.54	0.36	0.000241551	0.0111948	147	53	9.64	9.25	149.3	156.6	129.5	53.8	60.4	50.4		High	0.0008721	0.00401	2.37
118	[R].TRSGDLVR.[L]	1xTMT6plex [N-Term];1xPhospho [S3(100)]	*-*-----	1	1	1	5	Cre03.g143887.t1.1	Cre03.g143887.t1.1 [398-405]	Cre03.g143887.t1.1 1xPhospho [S400(100)]	1	1212.63	1.715	0.000251353	0.0114051	73.7	126.3	5.43	5.85	72.3	76.5	68.7	124	136.1	122.5		High	0.001095	0.005792	2.14
119	[R].NEDLVKTTSSLTNIYK.[S]	2xTMT6plex [K6; K16];1xTMT6plex [N-Term];1xPhospho [T7(100)]	*----**--------*	1	1	1	2	Cre10.g466650.t1.2	Cre10.g466650.t1.2 [136-151]	Cre10.g466650.t1.2 1xPhospho [T142(100)]	1	2593.41	3.628	0.000252178	0.0114051	43.2	156.8	10.7	6.11	43.7	50.3	41	158.4	162.3	144.3		High	8.17e-05	8.015e-06	3.5
120	[R].RPSDGHYGR.[E]	1xTMT6plex [N-Term];1xPhospho [S3(100)]	*-*------	1	1	1	5	Cre01.g009850.t1.2	Cre01.g009850.t1.2 [304-312]	Cre01.g009850.t1.2 1xPhospho [S306(100)]	0	1353.63	2.864	0.000255128	0.0114051	51.8	148.2	9.27	5.75	52.6	57.7	47.9	150.6	153.6	137.7		High	8.17e-05	0.0001178	3.59
121	[R].ASSAGPPSGSATSR.[S]	1xTMT6plex [N-Term];1xPhospho [S3(100)]	*-*-----------	2	1	1	9	Cre06.g308000.t1.2	Cre06.g308000.t1.2 [1874-1887]	Cre06.g308000.t1.2 1xPhospho [S1876(99.6)]	0	1541.72	0.378	0.000256109	0.0114051	145.1	54.9	7.69	9.87	148.2	156.2	134	57.7	56.1	47.8		High	8.17e-05	7.245e-05	3.56
122	[K].TSGDQNPSVSSR.[V]	1xTMT6plex [N-Term];1xPhospho [S8(100)]	*------*----	3	1	1	1	Cre07.g330400.t1.1	Cre07.g330400.t1.1 [613-624]	Cre07.g330400.t1.1 1xPhospho [S620(100)]	0	1543.7	0.344	0.000256945	0.0114051	148.8	51.2	4.14	8	154.4	142.2	149.8	55.2	51.5	47		High	0.0005823	0.00168	2.38
123	[R].LPSRLGDPSR.[Q]	1xTMT6plex [N-Term];1xPhospho [S3(100)]	*-*-------	1	1	1	5	Cre06.g308000.t1.2	Cre06.g308000.t1.2 [1589-1598]	Cre06.g308000.t1.2 1xPhospho [S1591(100)]	1	1406.74	0.42	0.00026158	0.0114892	140.8	59.2	8.96	7.48	142.7	152.6	127.6	62.9	60	54.2		High	0.002486	0.02483	1.62
124	[R].ERSAEPRPHSAPNKNNSNDAVPATAAGGR.[D]	1xTMT6plex [K14];1xTMT6plex [N-Term];2xPhospho [S3(100); S/T]	positions not distinguishable	2	1	1	1	Cre16.g654150.t1.1	Cre16.g654150.t1.1 [133-161]	Cre16.g654150.t1.1 2xPhospho [S135(100); S/T]	2	3589.71	2.064	0.000262485	0.0114892	65.3	134.7	5.68	6.85	64.9	71.9	65.8	139.3	135.9	122.2		High	0.0009627	0.004175	3.49
125	[R].SQAGASGSGR.[G]	1xTMT6plex [N-Term];1xPhospho [S8(99.4)]	*------*--	3	1	1	6	Cre16.g652400.t1.2	Cre16.g652400.t1.2 [476-485]	Cre16.g652400.t1.2 1xPhospho [S483(100)]	0	1186.54	0.519	0.000264805	0.0115108	131.6	68.4	6.95	4.89	129.6	143.6	126.1	69.9	63.4	67.3		High	0.0004367	0.0009359	2.61
126	[R].GDNLSPSR.[S]	1xTMT6plex [N-Term];1xPhospho [S5(100)]	*---*---	1	1	1	3	Cre02.g093850.t1.1	Cre02.g093850.t1.1 [1483-1490]	Cre02.g093850.t1.1 1xPhospho [S1487(100)]	0	1154.54	2.305	0.000273603	0.0117167	60.5	139.5	8.04	5.46	60.7	67.1	57.4	144.9	139.8	130.1		High	0.001696	0.01205	1.82
127	[K].AHAAPPEPSTPAR.[G]	1xTMT6plex [N-Term];1xPhospho [T10(99.6)]	*--------*---	2	1	1	10	Cre09.g387912.t1.1	Cre09.g387912.t1.1 [585-597]	Cre09.g387912.t1.1 1xPhospho [T594(99.7)]	0	1610.79	0.411	0.000278802	0.0117167	141.7	58.3	9.12	7.75	142.6	153	127.4	63.7	58.6	54.6		High	8.17e-05	1.418e-06	4.59
128	[R].DLHSNQHSLLGSR.[L]	1xTMT6plex [N-Term];1xPhospho [S8(100)]	*------*-----	2	1	1	2	Cre02.g143400.t1.1	Cre02.g143400.t1.1 [336-348]	Cre02.g143400.t1.1 1xPhospho [S343(100)]	0	1772.86	0.725	0.000279887	0.0117167	115.9	84.1	1.84	2.93	114.1	118	114.5	83.1	87.3	83.1		High	8.17e-05	5.787e-06	4.35
129	[R].SSAAASVASIR.[G]	1xTMT6plex [N-Term];1xPhospho [S1(100)]	*----------	1	1	1	3	Cre16.g683100.t1.2	Cre16.g683100.t1.2 [878-888]	Cre16.g683100.t1.2 1xPhospho [S878(100)]	0	1328.68	0.525	0.000284459	0.0117167	131.1	68.9	5.72	3.42	131.8	138.3	123.3	69.2	71	66.4		High	0.0004367	0.0009445	2.65
130	[R].GSSAGPGSR.[A]	1xTMT6plex [N-Term];1xPhospho [S3(100)]	*-*------	1	1	1	2	Cre06.g265950.t1.1	Cre06.g265950.t1.1 [5280-5288]	Cre06.g265950.t1.1 1xPhospho [S5282(100)]	0	1084.5	0.458	0.000286005	0.0117167	137.2	62.8	6.56	8.49	136.5	150.1	132.6	63.9	62.5	54.4		High	0.0009197	0.004138	2.4
131	[R].AAGGGSGGR.[F]	1xTMT6plex [N-Term];1xPhospho [S6(100)]	*----*---	1	1	9	4	Cre01.g017750.t1.1	Cre01.g017750.t1.1 [880-888]	Cre01.g017750.t1.1 1xPhospho [S885(100)]	0	998.462	4.407	0.000286737	0.0117167	37	163	8.11	2.88	37.1	42.1	36.4	163.4	164.8	156.1		High	0.001568	0.01013	2.05
132	[R].VYTRQDVEK.[L]	1xTMT6plex [K9];1xTMT6plex [N-Term];1xPhospho [T3(100)]	*-*-----*	1	1	1	1	Cre06.g282800.t1.2	Cre06.g282800.t1.2 [17-25]	Cre06.g282800.t1.2 1xPhospho [T19(100)]	1	1675.88	6.017	0.000288614	0.0117167	28.5	171.5	15.13	8.24	26.5	35.5	29.1	175	180.2	153.8		High	0.001057	0.005149	2.05
133	[R].AHSVVDR.[I]	1xTMT6plex [N-Term];1xPhospho [S3(100)]	*-*----	1	1	1	6	Cre03.g156700.t1.1	Cre03.g156700.t1.1 [1309-1315]	Cre03.g156700.t1.1 1xPhospho [S1311(100)]	0	1092.54	0.391	0.000290144	0.0117167	143.8	56.2	8.63	6.66	146.7	148.1	126.5	64.2	57.3	57.3		High	0.0007926	0.002973	2.43
134	[R].HSSVGGAK.[A]	1xTMT6plex [K8];1xTMT6plex [N-Term];1xPhospho [S2(99.6)]	**-----*	3	1	1	3	Cre02.g107350.t1.1	Cre02.g107350.t1.1 [4395-4402]	Cre02.g107350.t1.1 1xPhospho [S4396(100)]	0	1280.68	2.485	0.000290234	0.0117167	57.4	142.6	3.49	7.09	55.5	59.1	55.7	138.4	154.9	136.4		High	0.0005823	0.001695	2.15
135	[R].VAASGASATGR.[T]	1xTMT6plex [N-Term];1xPhospho [S/T]	positions not distinguishable	3	1	1	1	Cre08.g371000.t1.1	Cre08.g371000.t1.1 [413-423]		0	1256.62	2.805	0.000291434	0.0117167	52.6	147.4	10.85	8.69	52.5	60.2	48.7	147.3	158.3	133		High	0.0006248	0.001794	2.07
136	[K].RPSVNGR.[G]	1xTMT6plex [N-Term];1xPhospho [S3(100)]	*-*----	1	1	1	6	Cre14.g614850.t1.1	Cre14.g614850.t1.1 [789-795]	Cre14.g614850.t1.1 1xPhospho [S791(100)]	0	1094.57	0.333	0.00029284	0.0117167	150.1	49.9	10.31	7.18	152.1	162	131.9	55.3	50.6	48		High	0.000779	0.002583	2.61
137	[R].LLGSGGGAGGEAAAAQGGR.[R]	1xTMT6plex [N-Term];1xPhospho [S4(100)]	*--*---------------	1	1	1	14	Cre06.g254850.t1.1	Cre06.g254850.t1.1 [575-593]	Cre06.g254850.t1.1 1xPhospho [S578(100)]	0	1865.91	0.443	0.000297426	0.0117167	138.6	61.4	8.81	7.2	140.5	150.7	126.3	62.3	64.3	55.9		High	8.17e-05	2.509e-08	6.26
138	[R].QRPESPDRR.[K]	1xTMT6plex [N-Term];1xPhospho [S5(100)]	*---*----	1	1	1	22	Cre08.g358561.t1.1	Cre08.g358561.t1.1 [141-149]	Cre08.g358561.t1.1 1xPhospho [S145(100)]	1	1449.72	0.443	0.000299557	0.0117274	138.6	61.4	8.05	5.3	139.6	150	127.6	63.6	61.8	57.4		High	0.0004367	0.0008881	2.5
139	[R].AAGGGGPITMPSGGGSPTQK.[I]	1xTMT6plex [K20];1xTMT6plex [N-Term];1xPhospho [S16(99.5)]	*--------------*---*	1	1	1	3	Cre17.g730950.t1.2	Cre17.g730950.t1.2 [386-405]	Cre17.g730950.t1.2 1xPhospho [S401(99.5)]	0	2266.13	1.74	0.000301829	0.0117434	73	127	1.99	3.98	73.9	75.5	72.6	129.2	128.6	120.2		High	8.17e-05	8.918e-07	4.36
140	[R].AASATGEDAADGAAADQR.[Q]	1xTMT6plex [N-Term];1xPhospho [S/T]	positions not distinguishable	2	1	1	1	Cre01.g054800.t1.2	Cre01.g054800.t1.2 [708-725]		0	1956.85	5.459	0.00030467	0.0117707	31	169	8.82	2.86	34.6	30.5	29.3	164.8	173.9	166.8		High	8.17e-05	6.67e-05	3.46
141	[R].QQPAAAPAAGGSRPASGAK.[A]	1xTMT6plex [K19];1xTMT6plex [N-Term];1xPhospho [S16(100)]	*--------------*--*	1	1	1	2	Cre01.g001800.t1.1	Cre01.g001800.t1.1 [686-704]	Cre01.g001800.t1.1 1xPhospho [S701(100)]	0	2231.17	0.437	0.000306267	0.0117707	139.2	60.8	8.62	7.12	139.2	149.5	125.8	66.7	58	60.8		High	0.0004367	0.00104	2.8
142	[R].LQGGSGGGSR.[G]	1xTMT6plex [N-Term];1xPhospho [S5(100)]	*---*-----	1	1	1	2	Cre01.g053360.t1.2	Cre01.g053360.t1.2 [717-726]	Cre01.g053360.t1.2 1xPhospho [S721(100)]	0	1184.56	3.376	0.000309584	0.0118261	45.7	154.3	8.27	3.69	46.9	45.9	40.1	154.9	161.8	150.4		High	0.0005432	0.00149	2.54
143	[R].VHMRPDSAQPSESVK.[V]	1xOxidation [M3];1xTMT6plex [K15];1xTMT6plex [N-Term];1xPhospho [S7(100)]	*-*---*-------*	1	1	1	11	Cre09.g387912.t1.1	Cre09.g387912.t1.1 [1403-1417]	Cre09.g387912.t1.1 1xPhospho [S1409(100)]	0	2222.1	0.242	0.000315617	0.0119839	161.1	38.9	9.23	3.77	160.7	176.9	147.1	39.7	38.8	36.9		High	8.17e-05	4.188e-05	4.04
144	[K].WASERVER.[V]	1xTMT6plex [N-Term];1xPhospho [S3(100)]	*-*-----	1	1	1	2	Cre02.g103800.t1.1	Cre02.g103800.t1.1 [1638-1645]	Cre02.g103800.t1.1 1xPhospho [S1640(100)]	1	1341.65	0.483	0.000319134	0.0120299	134.9	65.1	8.28	7.25	134.7	147.8	125.3	65.1	59	68.1		High	0.002829	0.02881	1.56
145	[R].VQAEPMREDSITDMSR.[K]	2xOxidation [M6; M14];1xTMT6plex [N-Term];1xPhospho [S10(99)]	*----*---*---*--	2	1	1	9	Cre19.g750597.t1.1	Cre19.g750597.t1.1 [497-512]	Cre19.g750597.t1.1 1xPhospho [S506(99.1)]	1	2205.97	0.38	0.000320645	0.0120299	145	55	9.7	10.45	149.6	157.4	130	56.8	58.4	47.9		High	0.000423	0.000804	2.42
146	[R].SSSFSSVGSGANSVASDAR.[S]	1xTMT6plex [N-Term];1xPhospho [S3(96.1)]	*-*----------------	1	1	1	8	Cre17.g708000.t1.1	Cre17.g708000.t1.1 [8-26]	Cre17.g708000.t1.1 1xPhospho [S10(100)]	0	2081.93	0.648	0.000327835	0.0122269	121.3	78.7	5.04	5.1	121.3	130.5	118.6	79	78.6	72.1		High	8.17e-05	4.927e-07	3.89
147	[R].SSSAGASR.[S]	1xTMT6plex [N-Term];1xPhospho [S2(100)]	**------	1	1	1	2	Cre08.g371000.t1.1	Cre08.g371000.t1.1 [973-980]	Cre08.g371000.t1.1 1xPhospho [S974(100)]	0	1031.47	4.165	0.000330214	0.0122432	38.7	161.3	7.3	12.54	38.7	42.4	36.7	180.6	161.3	140.3		High	0.001417	0.009183	2.07
148	[R].GQSPAAAQAR.[R]	1xTMT6plex [N-Term];1xPhospho [S3(100)]	*-*-------	1	1	1	4	Cre16.g696050.t1.1	Cre16.g696050.t1.1 [95-104]	Cre16.g696050.t1.1 1xPhospho [S97(100)]	0	1265.62	0.486	0.000343536	0.0126626	134.6	65.4	8.22	6.43	135.2	146.7	124.5	65.7	68	59.9		High	0.0006702	0.001956	2.15
149	[K].QPYTEYISTR.[W]	1xTMT6plex [N-Term];1xPhospho [Y/S/T]	positions not distinguishable	3	1	1	17	AY231294.1	AY231294.1 [156-165]		0	1566.74	0.328	0.000346372	0.0126929	150.6	49.4	9.46	4.9	152.1	165.3	136.7	49.9	50.1	45.9		High	8.17e-05	1.924e-05	2.83
150	[R].AVTSALSPR.[G]	1xTMT6plex [N-Term];1xPhospho [S4(99.5)]	*--*-----	3	1	1	2	Cre05.g244500.t1.2	Cre05.g244500.t1.2 [123-131]	Cre05.g244500.t1.2 1xPhospho [S126(100)]	0	1210.64	0.418	0.00036012	0.0127952	141.1	58.9	7.78	10.13	136.8	157.1	138.7	60.1	57.9	49.4		High	0.000779	0.002276	2.57
151	[R].QQAGGSGGSGK.[L]	1xTMT6plex [K11];1xTMT6plex [N-Term];1xPhospho [S9(100)]	*-------*-*	1	1	1	7	Cre08.g358850.t1.2	Cre08.g358850.t1.2 [325-335]	Cre08.g358850.t1.2 1xPhospho [S333(100)]	0	1471.73	6.315	0.000362607	0.0127952	27.3	172.7	13.37	6.13	27.9	30.1	23	181.6	176.2	161.1		High	8.17e-05	2.255e-05	4.35
152	[R].VGTPTLMGAR.[V]	1xTMT6plex [N-Term];1xPhospho [T3(100)]	*-*-------	1	1	1	3	Cre13.g574900.t1.2	Cre13.g574900.t1.2 [1366-1375]	Cre13.g574900.t1.2 1xPhospho [T1368(99.6)]	0	1311.67	0.482	0.000364635	0.0127952	135	65	8.49	6.3	135.6	148.3	125.2	65.3	66.5	59.1		High	0.0006702	0.001958	2.27
153	[R].GGAGGGSSDVRSQDGSSAGGGGAGGAGGLSR.[R]	1xTMT6plex [N-Term];1xPhospho [S12(100)]	*----------*-------------------	2	1	1	2	Cre17.g731001.t1.1	Cre17.g731001.t1.1 [289-319]	Cre17.g731001.t1.1 1xPhospho [S300(100)]	1	2815.26	1.387	0.000367079	0.0127952	83.8	116.2	3.72	3.08	86.1	84.7	80.2	119.2	112.3	117.5		High	8.17e-05	1.177e-08	5.01
154	[K].TSGTSTSATGSR.[V]	1xTMT6plex [N-Term];1xPhospho [S11(99.5)]	*---------*-	6	1	1	4	Cre04.g230340.t1.1	Cre04.g230340.t1.1 [391-402]	Cre04.g230340.t1.1 1xPhospho [S401(100)]	0	1421.65	0.3	0.000369294	0.0127952	153.9	46.1	9.84	13.11	157.4	164.3	135.5	54	47.2	41.6		High	8.17e-05	0.0003828	3.13
155	[R].LASPSAEK.[L]	1xTMT6plex [K8];1xTMT6plex [N-Term];1xPhospho [S]	positions not distinguishable	2	1	1	1	Cre15.g636600.t1.2	Cre15.g636600.t1.2 [460-467]		0	1340.72	0.557	0.000370364	0.0127952	128.4	71.6	4.44	6.36	128	135	123.6	71.3	75.6	66.5		High	0.000779	0.002471	2.11
156	[R].DGSGSPSGGMSSPR.[A]	1xOxidation [M10];1xTMT6plex [N-Term];1xPhospho [S12(99.3)]	*--------*-*--	4	2	3	9	Cre08.g362050.t1.2; Cre08.g362000.t1.2	Cre08.g362050.t1.2 [1379-1392]; Cre08.g362000.t1.2 [892-905]	Cre08.g362050.t1.2 1xPhospho [S1390(99.5)]; Cre08.g362000.t1.2 1xPhospho [S903(99.5)]	0	1603.66	0.426	0.000373679	0.0127952	140.2	59.8	9.47	7.2	144.2	151.8	125.9	61.5	62.2	54.4	Shared	High	8.17e-05	7.644e-05	3.68
157	[R].GDGLEYIPRPSSVR.[T]	1xTMT6plex [N-Term];1xPhospho [S/Y]	positions not distinguishable	2	1	1	16	Cre06.g278219.t1.1	Cre06.g278219.t1.1 [564-577]		0	1854.93	0.371	0.000374346	0.0127952	145.9	54.1	11.04	8.99	145.2	161.2	129.2	60.1	53.9	50.4		High	8.17e-05	0.0003964	2.76
158	[R].GGSGGGAGSSPPTPK.[G]	1xTMT6plex [K15];1xTMT6plex [N-Term];1xPhospho [S3(100)]	*-*-----------*	3	1	2	8	Cre17.g740261.t1.1	Cre17.g740261.t1.1 [672-686]	Cre17.g740261.t1.1 1xPhospho [S674(100)]	0	1751.87	2.049	0.000375089	0.0127952	65.6	134.4	8.27	6.96	67.4	67.9	58.4	143.1	138.2	124.9		High	8.17e-05	6.683e-07	4.87
159	[R].SSRPGSALPR.[G]	1xTMT6plex [N-Term];1xPhospho [S2(98.3)]	**--------	3	1	1	1	Cre01.g040600.t1.1	Cre01.g040600.t1.1 [1120-1129]	Cre01.g040600.t1.1 1xPhospho [S1121(98.3)]	0	1336.69	0.409	0.000379898	0.0127952	142	58	10.05	9.68	155.8	144.3	127.4	62.1	59	51.3		High	0.0006702	0.001926	2.58
160	[R].EGLRSPPR.[Q]	1xTMT6plex [N-Term];1xPhospho [S5(100)]	*---*---	1	1	1	8	Cre07.g343400.t1.1	Cre07.g343400.t1.1 [340-347]	Cre07.g343400.t1.1 1xPhospho [S344(100)]	1	1220.63	1.931	0.000380527	0.0127952	68.2	131.8	7.9	7.75	68.1	69.4	59.8	145.7	131.5	125.5		High	0.0007926	0.003437	2.18
161	[R].TPGAPPRSPAGTAAAGAPASSPEPSMRPGTGR.[R]	1xOxidation [M26];1xTMT6plex [N-Term];1xPhospho [S8(99.8)]	*------*-----------------*------	1	1	1	2	Cre03.g197500.t2.1	Cre03.g197500.t2.1 [410-441]	Cre03.g197500.t2.1 1xPhospho [S417(100)]	1	3282.59	2.452	0.000381297	0.0127952	57.9	142.1	7.99	10.14	57.3	63.2	54.1	156.7	140.6	128		High	8.17e-05	0.0001162	4.33
162	[K].ADLEDSWGR.[G]	1xTMT6plex [N-Term];1xPhospho [S6(100)]	*----*---	1	1	1	5	Cre16.g688050.t1.1	Cre16.g688050.t1.1 [244-252]	Cre16.g688050.t1.1 1xPhospho [S249(100)]	0	1357.6	2.558	0.00038132	0.0127952	56.2	143.8	9.48	5.86	57.1	56.2	47.9	155.9	143.7	139.3		High	0.0004367	0.0009294	2.46
163	[R].RYFDSADYNLQK.[E]	1xTMT6plex [K12];1xTMT6plex [N-Term];1xPhospho [S5(100)]	*---*------*	1	1	2	1	Cre10.g435350.t2.1	Cre10.g435350.t2.1 [53-64]	Cre10.g435350.t2.1 1xPhospho [S57(100)]	1	2058.01	2.184	0.000382533	0.0127952	62.8	137.2	8.76	6.68	56.5	63.8	67.1	127.5	139.4	145.6		High	0.000779	0.002791	2.36
164	[K].RTPSSAAYGTTR.[G]	1xTMT6plex [N-Term];1xPhospho [T2(99.5)]	**----------	3	1	1	2	Cre13.g564500.t1.1	Cre13.g564500.t1.1 [754-765]	Cre13.g564500.t1.1 1xPhospho [T755(99.6)]	1	1576.77	0.57	0.000383919	0.0127952	127.4	72.6	4.8	2.22	125.7	136.3	125.5	71.7	69	71.8		High	0.001057	0.005267	1.91
165	[R].SKEDTAAAGSGSGSGMGR.[T]	1xOxidation [M16];1xTMT6plex [K2];1xTMT6plex [N-Term];1xPhospho [S/T]	positions not distinguishable	1	1	1	8	Cre15.g640750.t1.1	Cre15.g640750.t1.1 [857-874]		1	2180.01	0.322	0.000384148	0.0127952	151.3	48.7	6.62	11.05	151	165.4	145.7	49.3	48.6	40.1		High	8.17e-05	0.0001267	2.11
166	[R].SASPGGEDPLNKSGSAAPK.[F]	2xTMT6plex [K12; K19];1xTMT6plex [N-Term];1xPhospho [S]	positions not distinguishable	2	1	1	8	Cre11.g467739.t1.1	Cre11.g467739.t1.1 [241-259]		1	2537.32	1.865	0.000385986	0.0127952	69.8	130.2	7.05	6.46	72.6	72.3	63.9	135.6	134.9	120.7		High	8.17e-05	6.136e-05	3.77
167	[K].GGLSGDGGSLTNR.[T]	1xTMT6plex [N-Term];1xPhospho [S9(98.9)]	*-------*----	2	1	1	11	Cre12.g511300.t1.1	Cre12.g511300.t1.1 [446-458]	Cre12.g511300.t1.1 1xPhospho [S454(100)]	0	1499.71	0.511	0.000390348	0.0127952	132.4	67.6	8.03	6.26	133.3	144.5	123.1	69.4	68	61.6		High	8.17e-05	8.9e-06	4
168	[R].GSGSYSVPR.[M]	1xTMT6plex [N-Term];1xPhospho [S4(100)]	*--*-----	1	1	1	2	Cre03.g199871.t1.1	Cre03.g199871.t1.1 [953-961]	Cre03.g199871.t1.1 1xPhospho [S956(100)]	0	1218.57	0.249	0.000392246	0.0127952	160.2	39.8	14.69	9.13	151.8	187.2	142.5	43.6	37.1	37.8		High	0.0007926	0.003446	2.08
169	[K].REESADRVR.[R]	1xTMT6plex [N-Term];1xPhospho [S4(100)]	*--*-----	1	1	1	7	Cre12.g536600.t1.1	Cre12.g536600.t1.1 [919-927]	Cre12.g536600.t1.1 1xPhospho [S922(100)]	2	1426.7	0.449	0.000393824	0.0127952	138	62	7.57	4.85	138.8	144.8	124.7	67.5	62.3	61.9		High	8.17e-05	0.0002206	3.67
170	[R].GSNSSQGVR.[A]	1xTMT6plex [N-Term];1xPhospho [S4(100)]	*--*-----	1	1	1	4	Cre10.g444400.t1.1	Cre10.g444400.t1.1 [582-590]	Cre10.g444400.t1.1 1xPhospho [S585(100)]	0	1200.56	0.406	0.000397655	0.0128534	142.3	57.7	9.4	10.77	144.2	158.1	131	59.5	58.5	48.7		High	0.0004367	0.001327	2.7
171	[R].NIRRSLEDSAK.[Q]	1xTMT6plex [K11];1xTMT6plex [N-Term];1xPhospho [S5(100)]	*---*-----*	1	1	1	1	Cre01.g002550.t1.1	Cre01.g002550.t1.1 [33-43]	Cre01.g002550.t1.1 1xPhospho [S37(100)]	2	1826.99	0.443	0.000407832	0.0128724	138.6	61.4	8.99	6.71	149.5	139.9	124.8	62	66.1	57.8		High	0.0007926	0.003497	2.35
172	[K].YPAGRPNPTGFLK.[K]	1xTMT6plex [K13];1xTMT6plex [N-Term];1xPhospho [T9(100)]	*-------*---*	1	1	1	10	Cre02.g113400.t1.2	Cre02.g113400.t1.2 [71-83]	Cre02.g113400.t1.2 1xPhospho [T79(100)]	0	1956.05	2.263	0.000410414	0.0128724	61.3	138.7	9.29	7.28	61.8	68.3	56.7	139.9	146.5	126.8		High	8.17e-05	8.541e-05	2.9
173	[R].TSEAGGPGK.[A]	1xTMT6plex [K9];1xTMT6plex [N-Term];1xPhospho [S2(100)]	**------*	1	1	1	10	Cre04.g228550.t1.1	Cre04.g228550.t1.1 [3645-3653]	Cre04.g228550.t1.1 1xPhospho [S3646(99.8)]	0	1341.68	0.348	0.000412571	0.0128724	148.4	51.6	10.09	5.7	149.3	163.4	133.4	53.9	52	48.1		High	8.17e-05	6.458e-05	3.59
174	[R].AASQQRSDAGAAAGPASR.[S]	1xTMT6plex [N-Term];1xPhospho [S7(100)]	*-----*-----------	1	1	1	6	Cre01.g019900.t1.2	Cre01.g019900.t1.2 [329-346]	Cre01.g019900.t1.2 1xPhospho [S335(100)]	1	1980.94	1.218	0.000412937	0.0128724	90.2	109.8	2.42	2.47	90.6	90.4	86.7	110.1	113.8	108.4		High	8.17e-05	3.173e-07	5.08
175	[R].RASTTMGAGATGAGALSR.[A]	1xOxidation [M6];1xTMT6plex [N-Term];1xPhospho [S3(99.1)]	*-*--*------------	1	1	1	2	Cre08.g362050.t1.2	Cre08.g362050.t1.2 [1190-1207]	Cre08.g362050.t1.2 1xPhospho [S1192(99.3)]	1	1960.95	0.261	0.000414697	0.0128724	158.6	41.4	11.95	6.5	159.4	176.3	138.6	41.6	39.4	44.8		High	8.17e-05	7.535e-06	4.65
176	[R].QLSTVLSTR.[S]	1xTMT6plex [N-Term];1xPhospho [S7(100)]	*-----*--	2	1	1	7	Cre01.g019900.t1.2	Cre01.g019900.t1.2 [499-507]	Cre01.g019900.t1.2 1xPhospho [S505(100)]	0	1313.7	0.459	0.00041738	0.0128724	137	63	8.63	7.5	142.8	142.6	122.4	65.5	68	58.7		High	0.0006248	0.001754	2.49
177	[R].STTLTDR.[M]	1xTMT6plex [N-Term];1xPhospho [T3(100)]	*-*----	1	1	1	2	Cre01.g021950.t1.1	Cre01.g021950.t1.1 [4460-4466]	Cre01.g021950.t1.1 1xPhospho [T4462(100)]	0	1102.53	0.407	0.000424608	0.0128724	142.1	57.9	11.13	8.97	142.5	160.4	128.5	60	58.1	50.5		High	0.002518	0.02554	1.95
178	[R].SESPAPQPSR.[Q]	1xTMT6plex [N-Term];1xPhospho [S3(100)]	*-*-------	1	1	1	2	Cre06.g297800.t1.2	Cre06.g297800.t1.2 [1721-1730]	Cre06.g297800.t1.2 1xPhospho [S1723(100)]	0	1364.64	0.456	0.000426186	0.0128724	137.4	62.6	7.84	9.28	140.8	147.3	126.2	64.2	66.2	55.4		High	0.0004367	0.001064	2.92
179	[R].ASTTGGGGR.[H]	1xTMT6plex [N-Term];1xPhospho [S2(100)]	**-------	1	1	1	2	Cre02.g107350.t1.1	Cre02.g107350.t1.1 [4386-4394]	Cre02.g107350.t1.1 1xPhospho [S4387(100)]	0	1072.5	2.019	0.000426404	0.0128724	66.2	133.8	6.62	7.94	67.8	71	62.2	141.1	136.9	121		High	0.000779	0.002334	2.59
180	[R].VSAPGSPPLGAGLAR.[R]	1xTMT6plex [N-Term];1xPhospho [S6(100)]	*----*---------	2	1	1	17	Cre02.g112600.t1.2	Cre02.g112600.t1.2 [327-341]	Cre02.g112600.t1.2 1xPhospho [S332(100)]	0	1658.88	2.191	0.000427735	0.0128724	62.7	137.3	8.79	6.49	64.4	68	57.1	141.1	142.8	126.6		High	8.17e-05	6.292e-05	2.71
181	[R].SEAATSVR.[G]	1xTMT6plex [N-Term];1xPhospho [T/S]	positions not distinguishable	2	1	1	2	Cre17.g740261.t1.1	Cre17.g740261.t1.1 [91-98]		0	1129.55	0.348	0.000428785	0.0128724	148.3	51.7	9.51	4.8	147.9	163.9	135.6	52.9	51.5	48.2		High	0.003357	0.0352	2.14
182	[K].AAGTGGSGRR.[A]	1xTMT6plex [N-Term];1xPhospho [T/S]	positions not distinguishable	2	1	1	1	Cre03.g190000.t1.2	Cre03.g190000.t1.2 [361-370]		1	1198.59	2.573	0.000429629	0.0128724	56	144	10.82	10.38	59.3	58.4	48.5	156.1	150.2	127.6		High	0.0008721	0.003687	2.89
183	[R].AATSPPAGAAR.[R]	1xTMT6plex [N-Term];1xPhospho [S4(100)]	*--*-------	2	1	8	14	Cre01.g017750.t1.1	Cre01.g017750.t1.1 [659-669]	Cre01.g017750.t1.1 1xPhospho [S662(99.5)]	0	1278.64	3.329	0.000431708	0.0128724	46.2	153.8	10.54	5.39	46.8	51.1	41.4	155.8	160.5	144.4		High	0.0005432	0.001446	2.62
184	[R].TAAPKPASPAK.[G]	2xTMT6plex [K5; K11];1xPhospho [S8(100)]	----*--*--*	1	1	1	2	Cre12.g518550.t1.1	Cre12.g518550.t1.1 [2323-2333]	Cre12.g518550.t1.1 1xPhospho [S2330(100)]	0	1576.89	0.605	0.000431895	0.0128724	124.6	75.4	5.71	4.51	123	131.1	117	80.3	74.2	74.4		High	0.0006248	0.001882	2.62
185	[K].YIGGDKTYTICGTPDYQAPEVIMR.[R]	1xCarbamidomethyl [C11];1xTMT6plex [K6];1xTMT6plex [N-Term];1xPhospho [T9(100)]	*----*--*-*-------------	1	1	1	1	Cre02.g076900.t1.1	Cre02.g076900.t1.1 [851-874]	Cre02.g076900.t1.1 1xPhospho [T859(100)]	1	3286.59	3.407	0.000436756	0.0128724	45.4	154.6	10.34	5.1	46.9	46.2	38.7	157.3	163.3	147.6		High	8.17e-05	1.521e-09	5.92
186	[R].ATGDGTSPVGTGDGAGAAKPRPR.[V]	1xTMT6plex [K19];1xTMT6plex [N-Term];1xPhospho [S7(99.3)]	*-----*-----------*----	2	1	1	1	Cre04.g228550.t1.1	Cre04.g228550.t1.1 [1445-1467]	Cre04.g228550.t1.1 1xPhospho [S1451(99.3)]	0	2634.34	0.554	0.000437045	0.0128724	128.7	71.3	6.54	4.9	132.8	132.8	118.3	74.6	73.6	68		High	8.17e-05	3.359e-05	3.06
187	[R].RATSAETIQR.[K]	1xTMT6plex [N-Term];1xPhospho [S4(99.6)]	*--*------	2	1	1	4	Cre14.g624400.t1.2	Cre14.g624400.t1.2 [602-611]	Cre14.g624400.t1.2 1xPhospho [S605(99.6)]	1	1441.74	0.67	0.000442501	0.0128811	119.8	80.2	4.84	3.44	115.1	126.8	120.3	81.1	80.6	76.1		High	0.0004367	0.0009945	3.36
188	[R].GAGLSPVGSIGSPGGLK.[Q]	1xTMT6plex [K17];1xTMT6plex [N-Term];1xPhospho [S12(100)]	*----------*----*	1	1	1	2	Cre12.g561500.t1.2	Cre12.g561500.t1.2 [42-58]	Cre12.g561500.t1.2 1xPhospho [S53(100)]	0	1992.09	2.531	0.000443472	0.0128811	56.6	143.4	10.64	8.52	58	64.5	52.1	150.5	146.9	128		High	8.17e-05	2.04e-07	5.5
189	[R].GGSGSPSGGMSSPR.[A]	1xOxidation [M10];1xTMT6plex [N-Term];1xPhospho [S12(99.5)]	*--------*-*--	4	2	5	6	Cre08.g361950.t1.1; Cre08.g362100.t1.1	Cre08.g361950.t1.1 [1388-1401]; Cre08.g362100.t1.1 [1370-1383]	Cre08.g361950.t1.1 1xPhospho [S1399(99.6)]; Cre08.g362100.t1.1 1xPhospho [S1381(99.6)]	0	1545.66	0.482	0.00044882	0.0129767	135	65	9.55	8.67	134.5	152.4	126.7	65.6	64.8	55.9	Shared	High	8.17e-05	0.0001498	3.8
190	[R].SSSPDVSLGKDHIPGTTPYTPDVK.[L]	2xTMT6plex [K10; K24];1xTMT6plex [N-Term];1xPhospho [S3(98.5)]	*-*------*-------------*	2	2	2	3	Cre01.g050850.t2.1; Cre01.g050850.t1.2	Cre01.g050850.t2.1 [440-463]; Cre01.g050850.t1.2 [440-463]	Cre01.g050850.t2.1 1xPhospho [S442(99.4)]; Cre01.g050850.t1.2 1xPhospho [S442(99.4)]	1	3265.7	2.345	0.00045153	0.0129954	59.8	140.2	8.18	4.46	61.7	59.4	52.6	139.4	149.3	137.6	Shared	High	8.17e-05	1.147e-06	5.12
191	[R].AAGSLSR.[A]	1xTMT6plex [N-Term];1xPhospho [S4(100)]	*--*---	1	1	1	2	Cre03.g164250.t1.1	Cre03.g164250.t1.1 [1909-1915]	Cre03.g164250.t1.1 1xPhospho [S1912(100)]	0	970.492	0.504	0.000455087	0.0130382	133	67	7.64	6.1	135.2	139.3	120.2	72.7	68.2	64.4		High	0.002996	0.03008	1.62
192	[K].SVVGGSASVANSR.[V]	1xTMT6plex [N-Term];1xPhospho [S8(100)]	*------*-----	2	1	2	2	Cre12.g546100.t1.1	Cre12.g546100.t1.1 [564-576]	Cre12.g546100.t1.1 1xPhospho [S571(100)]	0	1499.74	2.78	0.000458356	0.0130725	52.9	147.1	6.79	10.22	58.8	55	51.3	152.8	154.2	127.9		High	8.17e-05	0.0001595	2.16
193	[R].HSSVGGAK.[A]	1xTMT6plex [K8];1xTMT6plex [N-Term];1xPhospho [S3(100)]	*-*----*	3	1	1	2	Cre02.g107350.t1.1	Cre02.g107350.t1.1 [4395-4402]	Cre02.g107350.t1.1 1xPhospho [S4397(100)]	0	1280.68	3.032	0.000460741	0.0130813	49.6	150.4	11.55	6.79	48.1	56.4	45.3	145.9	161.7	142.7		High	0.000779	0.002475	2.09
194	[K].DANMAASLQR.[Q]	1xOxidation [M4];1xTMT6plex [N-Term];1xPhospho [S7(100)]	*--*--*---	1	1	1	5	Cre03.g171900.t1.1	Cre03.g171900.t1.1 [487-496]	Cre03.g171900.t1.1 1xPhospho [S493(100)]	0	1401.64	1.325	0.000465254	0.0131254	86	114	2.61	3.58	82.8	87.3	85.1	112.4	119.7	112.7		High	0.001774	0.01284	1.36
195	[R].LGGGGGGDGGLTPR.[G]	1xTMT6plex [N-Term];1xPhospho [T12(100)]	*----------*--	1	1	1	9	Cre04.g222550.t1.1	Cre04.g222550.t1.1 [1134-1147]	Cre04.g222550.t1.1 1xPhospho [T1145(100)]	0	1479.72	0.322	0.000474531	0.0131254	151.2	48.8	10.02	5.05	154.7	164.8	134.9	50	49.9	45.7		High	8.17e-05	1.504e-06	4.33
196	[R].GTGGANVPAPR.[R]	1xTMT6plex [N-Term];1xPhospho [T2(100)]	**---------	1	1	1	4	Cre16.g654150.t1.1	Cre16.g654150.t1.1 [472-482]	Cre16.g654150.t1.1 1xPhospho [T473(100)]	0	1305.65	2.542	0.000475977	0.0131254	56.5	143.5	11.01	8.02	56.9	60.3	48.5	156.5	144.6	133.3		High	0.0007926	0.003522	2
197	[R].LANFNKPPAATPGAATPVVR.[L]	1xTMT6plex [K6];1xTMT6plex [N-Term];1xPhospho [T16(100)]	*----*---------*----	1	1	1	5	Cre02.g143400.t1.1	Cre02.g143400.t1.1 [1063-1082]	Cre02.g143400.t1.1 1xPhospho [T1078(100)]	0	2530.39	0.397	0.000478306	0.0131254	143.1	56.9	10.91	10.32	144.8	157.6	126.6	62.6	57.5	50.8		High	8.17e-05	7.819e-06	5.27
198	[R].LASPSAEKLR.[A]	1xTMT6plex [K8];1xTMT6plex [N-Term];1xPhospho [S3(100)]	*-*----*--	3	1	1	4	Cre15.g636600.t1.2	Cre15.g636600.t1.2 [460-469]	Cre15.g636600.t1.2 1xPhospho [S462(100)]	1	1609.91	0.351	0.00048407	0.0131254	148	52	10.96	6.52	151.1	163.6	131.3	53.5	53	47.5		High	8.17e-05	6.544e-05	3.69
199	[R].SLGGGGGGGGGGSR.[S]	1xTMT6plex [N-Term];1xPhospho [S13(100)]	*-----------*-	2	1	1	17	Cre15.g640000.t1.1	Cre15.g640000.t1.1 [703-716]	Cre15.g640000.t1.1 1xPhospho [S715(100)]	0	1341.61	1.886	0.000484215	0.0131254	69.3	130.7	7.57	6.28	71.6	73.4	63.5	135.5	135	121.1		High	8.17e-05	7.982e-08	5.76
200	[R].ASPSPQTVAVAGR.[H]	1xTMT6plex [N-Term];1xPhospho [T7(99.6)]	*-----*------	3	1	2	1	Cre11.g479550.t1.1	Cre11.g479550.t1.1 [637-649]	Cre11.g479550.t1.1 1xPhospho [T643(99.6)]	0	1549.79	0.545	0.00048496	0.0131254	129.5	70.5	5.46	2.75	128.8	136.5	122.4	72.9	70.2	69.2		High	8.17e-05	0.0001603	2.96
201	[R].EKSFAPQGMR.[I]	1xOxidation [M9];1xTMT6plex [K2];1xTMT6plex [N-Term];1xPhospho [S3(100)]	***-----*-	1	1	1	3	Cre07.g313250.t1.2	Cre07.g313250.t1.2 [25-34]	Cre07.g313250.t1.2 1xPhospho [S27(100)]	1	1704.85	2.615	0.000486325	0.0131254	55.3	144.7	11.64	10	58.5	57.7	47.2	156.7	150.9	129.1		High	0.002452	0.02464	2.52
202	[K].IGSINQR.[G]	1xTMT6plex [N-Term];1xPhospho [S3(100)]	*-*----	1	1	1	4	Cre16.g661100.t1.2	Cre16.g661100.t1.2 [521-527]	Cre16.g661100.t1.2 1xPhospho [S523(100)]	0	1096.57	0.397	0.000489195	0.0131254	143.2	56.8	9.95	6.22	144.6	156.7	128.3	60	57.4	53		High	0.001057	0.005404	2.37
203	[R].SFVDSGILSGRYDR.[I]	1xTMT6plex [N-Term];1xPhospho [S9(100)]	*-------*-----	1	1	1	2	Cre03.g180750.t1.2	Cre03.g180750.t1.2 [729-742]	Cre03.g180750.t1.2 1xPhospho [S737(100)]	1	1880.91	1.734	0.000489813	0.0131254	73.2	126.8	5.66	6.87	72.9	76.8	68.6	136.3	126.5	118.9		High	8.17e-05	1.499e-05	4.05
204	[R].GLQGGAAEGGGSSTPR.[R]	1xTMT6plex [N-Term];1xPhospho [T14(99.6)]	*------------*--	2	1	1	3	Cre02.g147350.t1.2	Cre02.g147350.t1.2 [224-239]	Cre02.g147350.t1.2 1xPhospho [T237(99.5)]	0	1710.8	0.23	0.000496638	0.0131254	162.6	37.4	9.65	15.71	166.3	174	144	44.8	38.3	32.7		High	8.17e-05	4.245e-05	3.3
205	[R].RSSAGDAPDGEGSGDKAETR.[R]	1xTMT6plex [K16];1xTMT6plex [N-Term];1xPhospho [S3(99.5)]	*-*------------*----	2	1	1	5	Cre13.g574900.t1.2	Cre13.g574900.t1.2 [1249-1268]	Cre13.g574900.t1.2 1xPhospho [S1251(99.5)]	2	2501.17	1.958	0.000498725	0.0131254	67.6	132.4	6.98	7.77	68.7	73.9	64.3	134.6	139	119.6		High	8.17e-05	1.598e-05	3.15
206	[R].SMSVTGVHK.[R]	1xTMT6plex [K9];1xTMT6plex [N-Term];1xPhospho [S3(100)]	*-*-----*	1	1	1	2	Cre01.g050850.t2.1	Cre01.g050850.t2.1 [518-526]	Cre01.g050850.t2.1 1xPhospho [S520(100)]	0	1483.77	2.198	0.000499299	0.0131254	62.5	137.5	9.2	7.47	62.9	71.8	60.4	142.9	138.3	123.6		High	0.000779	0.002197	2.16
207	[R].TYTGSFSSGGR.[S]	1xTMT6plex [N-Term];1xPhospho [T/S/Y]	positions not distinguishable	1	1	2	3	Cre01.g003950.t1.1	Cre01.g003950.t1.1 [2081-2091]		0	1428.64	0.375	0.000502437	0.0131254	145.5	54.5	8.4	11.71	146.9	160	135.3	55.1	57.1	45.6		High	0.0005823	0.001618	2.37
208	[R].TASSGSRTVSGGAR.[T]	1xTMT6plex [N-Term];2xPhospho [S6(98.4); S10(99.2)]	*----*---*----	7	1	1	1	Cre12.g505350.t1.2	Cre12.g505350.t1.2 [1089-1102]	Cre12.g505350.t1.2 2xPhospho [S1094(98.4); S1098(99.2)]	1	1682.75	1.789	0.000503549	0.0131254	71.7	128.3	5.03	2.34	73.5	72.3	66.8	126.1	132.1	129.3		High	0.0007227	0.002079	3.19
209	[R].GGVLQPSASAR.[L]	1xTMT6plex [N-Term];1xPhospho [S9(100)]	*-------*--	1	1	1	2	Cre06.g260500.t1.1	Cre06.g260500.t1.1 [1500-1510]	Cre06.g260500.t1.1 1xPhospho [S1508(100)]	0	1351.69	0.482	0.000504875	0.0131254	134.9	65.1	8.09	5.23	135.7	145.2	123.5	68.5	65.4	61.7		High	0.000779	0.002549	2.09
210	[R].TPSHGNR.[L]	1xTMT6plex [N-Term];1xPhospho [S3(100)]	*-*----	1	1	1	2	Cre03.g158750.t1.1	Cre03.g158750.t1.1 [37-43]	Cre03.g158750.t1.1 1xPhospho [S39(100)]	0	1077.5	2.535	0.000507948	0.0131254	56.6	143.4	2.5	6.37	56.6	57.7	59.5	148.1	146.4	131.7		High	0.001173	0.006442	2.47
211	[R].GGQGGPLGGSSPR.[W]	1xTMT6plex [N-Term];1xPhospho [S11(99.5)]	*---------*--	1	1	1	4	Cre13.g591400.t1.1	Cre13.g591400.t1.1 [1060-1072]	Cre13.g591400.t1.1 1xPhospho [S1070(99.6)]	0	1435.69	3.325	0.000508108	0.0131254	46.2	153.8	10.79	5.25	46.7	53.8	43.7	157.6	155.4	142.8		High	0.0004367	0.0009874	1.64
212	[R].GPSADGGGDPGQQR.[G]	1xTMT6plex [N-Term];1xPhospho [S3(100)]	*-*-----------	1	1	1	15	Cre11.g467531.t1.1	Cre11.g467531.t1.1 [17-30]	Cre11.g467531.t1.1 1xPhospho [S19(100)]	0	1607.7	2.715	0.000511474	0.0131288	53.8	146.2	9.93	5.54	54.9	58.4	47.9	149	152.7	137.2		High	8.17e-05	0.0001777	3.44
213	[K].ATATDYLGRPR.[Q]	1xTMT6plex [N-Term];1xPhospho [T4(99.6)]	*--*-------	1	1	1	12	Cre18.g749947.t1.1	Cre18.g749947.t1.1 [236-246]	Cre18.g749947.t1.1 1xPhospho [T239(100)]	0	1529.77	2.216	0.0005139	0.0131288	62.2	137.8	9.18	6.18	62.2	68.8	57.4	137.8	145.4	128.4		High	8.17e-05	7.464e-05	3.65
214	[K].GTLGAGDTLGHK.[S]	1xTMT6plex [K12];1xTMT6plex [N-Term];1xPhospho [T8(100)]	*------*---*	2	1	1	5	Cre16.g666150.t1.2	Cre16.g666150.t1.2 [19-30]	Cre16.g666150.t1.2 1xPhospho [T26(100)]	0	1664.88	1.924	0.000514487	0.0131288	68.4	131.6	7.66	6.34	68.8	76.7	66.4	132.4	135.6	120.1		High	8.17e-05	7.558e-06	3.82
215	[R].NTSTSGTGGK.[S]	1xTMT6plex [K10];1xTMT6plex [N-Term];1xPhospho [S3(100)]	*-*------*	3	1	1	5	Cre07.g338200.t1.2	Cre07.g338200.t1.2 [430-439]	Cre07.g338200.t1.2 1xPhospho [S432(100)]	0	1447.72	0.491	0.000525808	0.0132895	134.2	65.8	8.05	5.55	136.3	142.5	121.6	70	66.9	62.6		High	8.17e-05	0.0004734	2.64
216	[R].SADGASPAAAAAIGSQQQLAGKDTAPVR.[A]	1xTMT6plex [K22];1xTMT6plex [N-Term];1xPhospho [S15(100)]	*-------------*------*------	1	1	1	3	Cre03.g175050.t1.1	Cre03.g175050.t1.1 [286-313]	Cre03.g175050.t1.1 1xPhospho [S300(100)]	1	3147.62	0.264	0.000527294	0.0132895	158.3	41.7	14.06	15.08	166.5	168	129.6	52.7	39.3	43.9		High	8.17e-05	3.203e-09	4.83
217	[R].TPSHGNRLDSYDR.[R]	1xTMT6plex [N-Term];1xPhospho [S3(100)]	*-*----------	1	1	1	5	Cre03.g158750.t1.1	Cre03.g158750.t1.1 [37-49]	Cre03.g158750.t1.1 1xPhospho [S39(100)]	1	1826.84	2.092	0.000529221	0.0132895	64.7	135.3	7.26	3.85	65.2	66.9	58.2	136.4	141.9	131.4		High	0.0006248	0.001868	2.77
218	[R].SGEAASPAGGR.[G]	1xTMT6plex [N-Term];1xPhospho [S6(100)]	*----*-----	1	1	1	2	Cre05.g239151.t1.1	Cre05.g239151.t1.1 [217-227]	Cre05.g239151.t1.1 1xPhospho [S222(100)]	0	1268.58	2.084	0.000535622	0.0133969	64.9	135.1	8.35	7.53	65.4	64.4	74.7	136.2	138.8	120.4		High	0.001303	0.008225	1.45
219	[R].DGGGGGEGGSGR.[A]	1xTMT6plex [N-Term];1xPhospho [S10(100)]	*--------*--	1	1	3	3	Cre05.g234640.t1.1	Cre05.g234640.t1.1 [2231-2242]	Cre05.g234640.t1.1 1xPhospho [S2240(100)]	0	1271.52	2.277	0.000538115	0.0134061	61	139	10.58	8.57	64.1	61.2	52.1	153.6	129.6	139.3		High	0.0001541	0.000508	2.14
220	[R].GGGSAAAGAGAGPASFR.[A]	1xTMT6plex [N-Term];1xPhospho [S15(100)]	*-------------*--	2	1	1	8	Cre01.g029800.t1.2	Cre01.g029800.t1.2 [244-260]	Cre01.g029800.t1.2 1xPhospho [S258(100)]	0	1670.78	1.959	0.000545795	0.0135439	67.6	132.4	7.91	6.69	66.5	76.7	67.7	136.6	132.6	120		High	8.17e-05	2.603e-07	5.44
221	[K].MLIYGGDERPDTPQHIGKK.[S]	2xTMT6plex [K18; K19];1xTMT6plex [N-Term];1xPhospho [T12(100)]	*----------*-----**	1	1	1	2	Cre08.g367550.t1.2	Cre08.g367550.t1.2 [27-45]	Cre08.g367550.t1.2 1xPhospho [T38(100)]	1	2922.55	0.354	0.000553427	0.0136794	147.7	52.3	15.3	13.05	142.7	179.7	136.3	50.5	50.8	40		High	8.17e-05	0.0001279	3.82
222	[R].TSTEGSRPPR.[S]	1xTMT6plex [N-Term];1xPhospho [T/S]	positions not distinguishable	1	1	1	2	Cre16.g665550.t1.2	Cre16.g665550.t1.2 [196-205]		0	1396.68	1.954	0.000568693	0.0139518	67.7	132.3	7.96	5.33	60.8	70.1	69.9	136.6	137.6	124.9		High	0.001378	0.008986	1.98
223	[K].TTTGTSAGGSLAASRPNSALSR.[K]	1xTMT6plex [N-Term];2xPhospho [S10(100); S14(99.2)]	*--------*---*--------	2	1	1	1	Cre02.g091900.t1.1	Cre02.g091900.t1.1 [1065-1086]	Cre02.g091900.t1.1 2xPhospho [S1074(100); S1078(99.2)]	0	2452.14	0.503	0.000570347	0.0139518	133.1	66.9	8.61	8.04	137.8	142.3	120.5	69.7	60.3	69.3		High	8.17e-05	0.000363	3.28
224	[R].VGLPSGPDRPLAPAAPGSSFLAR.[L]	1xTMT6plex [N-Term];1xPhospho [S]	positions not distinguishable	2	1	1	1	Cre14.g624450.t1.1	Cre14.g624450.t1.1 [991-1013]		0	2542.34	0.47	0.000571087	0.0139518	136.1	63.9	9.42	9	137.8	148.3	122.8	64.8	68.8	57.5		High	8.17e-05	6.1e-06	4.51
225	[R].ELLAHSPSLVR.[R]	1xTMT6plex [N-Term];1xPhospho [S8(100)]	*------*---	1	1	1	5	Cre09.g405400.t1.2	Cre09.g405400.t1.2 [114-124]	Cre09.g405400.t1.2 1xPhospho [S121(100)]	0	1530.82	1.804	0.000578458	0.0140076	71.3	128.7	6.57	3.76	71.9	71.9	64	129.7	136.1	126.5		High	8.17e-05	0.0002467	3.12
226	[R].VSTASSGPENEPEHK.[G]	1xTMT6plex [K15];1xTMT6plex [N-Term];1xPhospho [S6(99.5)]	*----*--------*	3	1	1	1	Cre17.g739250.t1.1	Cre17.g739250.t1.1 [58-72]	Cre17.g739250.t1.1 1xPhospho [S63(99.5)]	0	2107.01	1.77	0.000585423	0.0140076	72.2	127.8	6.17	3.68	71.1	79	71.2	121.7	126	130.9		High	8.17e-05	0.0001976	2.25
227	[R].FQLDHEAGESRQGSR.[L]	1xTMT6plex [N-Term];1xPhospho [S10(99.3)]	*--------*-----	2	1	1	8	Cre12.g517050.t1.2	Cre12.g517050.t1.2 [82-96]	Cre12.g517050.t1.2 1xPhospho [S91(100)]	1	2025.93	0.543	0.000585814	0.0140076	129.6	70.4	8.34	7.13	130.9	142.5	120.6	71.1	71.9	63		High	8.17e-05	3.859e-06	3.77
228	[K].GNQVSPMPSPR.[K]	1xTMT6plex [N-Term];1xPhospho [S5(100)]	*---*------	1	1	1	1	Cre17.g698903.t1.2	Cre17.g698903.t1.2 [3463-3473]	Cre17.g698903.t1.2 1xPhospho [S3467(100)]	0	1478.7	0.442	0.000585928	0.0140076	138.7	61.3	10.32	8.9	144.2	150.1	122.8	54.7	63.7	64.5		High	0.0007926	0.003006	1.8
229	[R].AVGSPGSGSDR.[Q]	1xTMT6plex [N-Term];1xPhospho [S4(100)]	*--*-------	2	1	1	3	Cre02.g117850.t1.2	Cre02.g117850.t1.2 [1254-1264]	Cre02.g117850.t1.2 1xPhospho [S1257(100)]	0	1298.59	3.021	0.00058679	0.0140076	49.7	150.3	7.72	2.67	44.4	51.5	50.1	147.3	155.4	151.3		High	0.001136	0.006168	1.86
230	[R].ASDRYPSPPR.[Q]	1xTMT6plex [N-Term];1xPhospho [S7(98.6)]	*-----*---	1	1	1	29	Cre09.g386700.t1.2	Cre09.g386700.t1.2 [516-525]	Cre09.g386700.t1.2 1xPhospho [S522(100)]	1	1454.7	2.557	0.000588929	0.0140076	56.2	143.8	10.05	5.78	57	63.6	52.1	145.8	148.4	133		High	0.000423	0.0007315	3.35
231	[K].TYTICGTPDYQAPEVIMR.[R]	1xCarbamidomethyl [C5];1xOxidation [M17];1xTMT6plex [N-Term];1xPhospho [T3(100)]	*-*-*-----------*-	1	1	1	2	Cre02.g076900.t1.1	Cre02.g076900.t1.1 [857-874]	Cre02.g076900.t1.1 1xPhospho [T859(100)]	0	2440.11	1.787	0.000593282	0.0140581	71.8	128.2	5.86	3.27	71.8	79	71.3	128.5	128.3	121.2		High	8.17e-05	7.38e-06	4.18
232	[R].NSLDRSDSIR.[A]	1xTMT6plex [N-Term];1xPhospho [S2(99.1)]	**--------	1	1	1	1	Cre05.g246950.t1.1	Cre05.g246950.t1.1 [155-164]	Cre05.g246950.t1.1 1xPhospho [S156(100)]	1	1471.71	1.598	0.000607143	0.0142353	77	123	4.23	5.82	75	81.1	76.1	121.6	130.2	116		High	8.17e-05	0.0004491	2.76
233	[K].AHFMSAPK.[S]	1xOxidation [M4];1xTMT6plex [K8];1xTMT6plex [N-Term];1xPhospho [S5(100)]	*--**--*	1	1	1	6	Cre06.g292700.t1.2	Cre06.g292700.t1.2 [163-170]	Cre06.g292700.t1.2 1xPhospho [S167(100)]	0	1442.73	2.775	0.00060846	0.0142353	53	147	9.97	5.09	54	58.7	48.1	151.5	149.8	137.9		High	0.0001541	0.0005695	3.07
234	[K].GFNSYAQRSE.[-]	1xTMT6plex [N-Term];1xPhospho [S9(100)]	*-------*-	1	1	1	4	Cre15.g643550.t1.2	Cre15.g643550.t1.2 [287-296]	Cre15.g643550.t1.2 1xPhospho [S295(100)]	1	1467.65	1.894	0.000609795	0.0142353	69.1	130.9	7.56	7.83	73.4	71.6	63.5	135.6	137.3	118.8		High	0.001095	0.00593	1.56
235	[R].QAEDRGEEAGDMPGPVRSESPAPQPSR.[Q]	1xOxidation [M12];1xTMT6plex [N-Term];1xPhospho [S20(98.8)]	*----------*-------*-------	2	1	1	1	Cre06.g297800.t1.2	Cre06.g297800.t1.2 [1704-1730]	Cre06.g297800.t1.2 1xPhospho [S1723(98.8)]	2	3175.43	0.367	0.000618079	0.0143339	146.3	53.7	12.77	9.85	163	151.3	126.3	47.1	56.7	55.6		High	0.0004367	0.001016	3.35
236	[R].ASISGGPR.[G]	1xTMT6plex [N-Term];1xPhospho [S4(99.7)]	*--*----	2	1	1	4	Cre12.g520950.t1.1	Cre12.g520950.t1.1 [48-55]	Cre12.g520950.t1.1 1xPhospho [S51(100)]	0	1053.53	0.478	0.000620659	0.0143339	135.3	64.7	9.48	8.11	140.7	145.1	121	67.6	67.2	58.4		High	0.001811	0.01307	2.08
237	[K].QPYTEYISTR.[W]	1xTMT6plex [N-Term];1xPhospho [Y6(99.4)]	*----*----	3	1	1	28	AY231294.1	AY231294.1 [156-165]	AY231294.1 1xPhospho [Y161(99.7)]	0	1566.74	0.509	0.000638487	0.0145521	132.5	67.5	8.93	8.35	135.2	144.6	120.9	70.4	68.8	60.1		High	8.17e-05	2.226e-05	2.45
238	[R].QRPASAAPR.[D]	1xTMT6plex [N-Term];1xPhospho [S5(100)]	*---*----	1	1	1	9	Cre01.g004550.t1.2	Cre01.g004550.t1.2 [617-625]	Cre01.g004550.t1.2 1xPhospho [S621(100)]	0	1262.66	0.485	0.000638649	0.0145521	134.7	65.3	7.83	4.98	138.1	139.7	120.9	70.5	67	63.8		High	0.0006248	0.001813	3.46
239	[R].ATVDGRPPSR.[V]	1xTMT6plex [N-Term];1xPhospho [S9(100)]	*-------*-	1	1	1	2	Cre16.g680500.t1.1	Cre16.g680500.t1.1 [1701-1710]	Cre16.g680500.t1.1 1xPhospho [S1709(100)]	0	1364.69	0.459	0.000639527	0.0145521	137.1	62.9	9.98	7.31	136.4	151.1	123.7	67.7	62.6	58.5		High	0.001417	0.009203	2.08
240	[R].ASTSDRLR.[L]	1xTMT6plex [N-Term];1xPhospho [S4(99.7)]	*--*----	4	1	1	1	Cre06.g256600.t1.2	Cre06.g256600.t1.2 [1735-1742]	Cre06.g256600.t1.2 1xPhospho [S1738(99.7)]	1	1214.61	0.365	0.000643357	0.0145866	146.6	53.4	14.02	12.1	140.4	170.9	131.5	51.2	59.2	46.7		High	0.002047	0.01529	1.96
241	[R].ASPSKPAVAR.[A]	1xTMT6plex [K5];1xTMT6plex [N-Term];1xPhospho [S2(100)]	**--*-----	1	1	1	6	Cre03.g188001.t1.1	Cre03.g188001.t1.1 [432-441]	Cre03.g188001.t1.1 1xPhospho [S433(100)]	0	1521.86	2.091	0.000647865	0.0146362	64.7	135.3	8.97	6.33	66	72.8	60.9	138.7	138	123.7		High	0.0005432	0.001522	2.23
242	[R].GSSREVSEAETGVSTPADGSSPNKPPAAPAGGR.[R]	1xTMT6plex [K24];1xTMT6plex [N-Term];1xPhospho [S/T]	positions not distinguishable	1	1	1	5	Cre06.g268150.t1.1	Cre06.g268150.t1.1 [331-363]		1	3661.79	2.162	0.000656665	0.0147553	63.3	136.7	7.76	10.2	60.5	69.2	60.9	152.2	131.7	125.6		High	8.17e-05	3.482e-08	5.55
243	[R].SATSLGSPK.[G]	1xTMT6plex [K9];1xTMT6plex [N-Term];1xPhospho [S7(100)]	*-----*-*	3	1	1	10	Cre08.g369250.t1.2	Cre08.g369250.t1.2 [641-649]	Cre08.g369250.t1.2 1xPhospho [S647(100)]	0	1385.74	1.911	0.000660865	0.0147553	68.7	131.3	7.88	5.2	69.7	74	63.2	136.5	133.2	123.4		High	8.17e-05	0.0004545	3.44
244	[R].LTDTRADEQER.[G]	1xTMT6plex [N-Term];1xPhospho [T4(100)]	*--*-------	2	1	1	7	Cre12.g516200.t1.2	Cre12.g516200.t1.2 [56-66]	Cre12.g516200.t1.2 1xPhospho [T59(100)]	1	1642.76	1.728	0.000661615	0.0147553	73.3	126.7	7.54	6.53	72.7	77.5	66.6	125.6	136.9	120.6		High	8.17e-05	0.0002493	3.67
245	[R].VVEHEAAQSLIVPTGPVTEPGAAGAEEAQSPEAK.[A]	1xTMT6plex [K34];1xTMT6plex [N-Term];1xPhospho [S30(100)]	*----------------------------*---*	1	1	1	3	Cre16.g668150.t1.2	Cre16.g668150.t1.2 [372-405]	Cre16.g668150.t1.2 1xPhospho [S401(100)]	0	3907.97	1.88	0.000662503	0.0147553	69.4	130.6	8.01	5.77	70.4	74.9	63.8	132.4	136.6	122		High	8.17e-05	2.612e-11	8.66
246	[R].SADGASPAAAAAIGSQQQLAGK.[D]	1xTMT6plex [K22];1xTMT6plex [N-Term];1xPhospho [S15(100)]	*-------------*------*	1	1	1	6	Cre03.g175050.t1.1	Cre03.g175050.t1.1 [286-307]	Cre03.g175050.t1.1 1xPhospho [S300(100)]	0	2508.29	0.416	0.000666369	0.0147892	141.2	58.8	7.31	3.1	141.7	150	129.6	61.6	58.1	59		High	8.17e-05	1.964e-10	6.46
247	[R].GEGTGDGSGQGEK.[S]	1xTMT6plex [K13];1xTMT6plex [N-Term];1xPhospho [T4(100)]	*--*--------*	2	1	1	4	Cre01.g049300.t1.1	Cre01.g049300.t1.1 [797-809]	Cre01.g049300.t1.1 1xPhospho [T800(100)]	0	1716.78	2.071	0.000673418	0.0148932	65.1	134.9	6.76	3.1	65.5	70.7	61.8	137.2	135.6	129.3		High	8.17e-05	2.738e-05	2.71
248	[R].DQAEVESPKGGAAAAGAAADTGR.[G]	1xTMT6plex [K9];1xTMT6plex [N-Term];1xPhospho [S7(100)]	*-----*-*--------------	1	1	1	8	Cre07.g330900.t1.2	Cre07.g330900.t1.2 [714-736]	Cre07.g330900.t1.2 1xPhospho [S720(100)]	1	2638.29	1.868	0.000680282	0.0149011	69.7	130.3	7.9	5.95	69.6	78	67.2	135.1	130	120.1		High	8.17e-05	2.789e-08	5.35
249	[R].LTLPADGGSAAALR.[A]	1xTMT6plex [N-Term];1xPhospho [S9(100)]	*-------*-----	1	1	1	3	Cre06.g256600.t1.2	Cre06.g256600.t1.2 [1743-1756]	Cre06.g256600.t1.2 1xPhospho [S1751(100)]	0	1621.85	0.43	0.000683582	0.0149011	139.8	60.2	8.49	11.08	143.6	150.7	127.4	61.8	64.5	52		High	8.17e-05	2.451e-05	3.66
250	[K].AASPAAAAAASTSAPVAADGAAAAPTEAGPPPEK.[L]	1xTMT6plex [K34];1xTMT6plex [N-Term];1xPhospho [S3(100)]	*-*------------------------------*	2	1	1	10	Cre16.g668150.t1.2	Cre16.g668150.t1.2 [406-439]	Cre16.g668150.t1.2 1xPhospho [S408(100)]	0	3453.73	2.023	0.000687705	0.0149011	66.2	133.8	9.14	7.65	65.3	75.1	63.6	132	142.1	121.9		High	8.17e-05	1.924e-09	6.83
251	[R].SEPNSEGRSDGGSAR.[G]	1xTMT6plex [N-Term];1xPhospho [S9(99.4)]	*-------*------	4	1	1	2	Cre07.g330700.t1.2	Cre07.g330700.t1.2 [920-934]	Cre07.g330700.t1.2 1xPhospho [S928(99.4)]	1	1814.79	1.702	0.000688067	0.0149011	74	126	7.15	5.24	79.7	72.1	69.5	122.8	133.8	122		High	8.17e-05	0.0001039	3.19
252	[R].SAGSGALDGEAGGEAGGGGGK.[A]	1xTMT6plex [K21];1xTMT6plex [N-Term];1xPhospho [S4(99.4)]	*--*----------------*	3	1	2	6	Cre14.g630200.t1.2	Cre14.g630200.t1.2 [156-176]	Cre14.g630200.t1.2 1xPhospho [S159(100)]	0	2200.03	0.439	0.000695082	0.0149011	139	61	9.86	6.66	143.3	148.5	122.8	65.2	63	57.2		High	8.17e-05	3.337e-07	5.28
253	[R].SGSSPGNR.[T]	1xTMT6plex [N-Term];1xPhospho [S3(99.7)]	*-*-----	1	1	1	1	Cre06.g302250.t1.1	Cre06.g302250.t1.1 [79-86]	Cre06.g302250.t1.1 1xPhospho [S81(100)]	0	1070.48	0.583	0.000696262	0.0149011	126.4	73.6	6.44	4.07	126.5	133.9	117.7	77.1	73.7	71.1		High	0.001774	0.01283	2.1
254	[K].GAGSLQASR.[E]	1xTMT6plex [N-Term];1xPhospho [S4(100)]	*--*-----	1	1	1	4	Cre10.g444850.t1.1	Cre10.g444850.t1.1 [971-979]	Cre10.g444850.t1.1 1xPhospho [S974(100)]	0	1155.57	0.492	0.000703712	0.0149011	134	66	8.93	5.52	135.4	147.3	123.1	66.6	67	60.6		High	0.001696	0.01253	1.73
255	[R].GSGAGAVGGTSSR.[L]	1xTMT6plex [N-Term];1xPhospho [S2(100)]	**-----------	3	1	1	6	Cre08.g362100.t1.1	Cre08.g362100.t1.1 [1702-1714]	Cre08.g362100.t1.1 1xPhospho [S1703(100)]	0	1372.64	0.522	0.000708821	0.0149011	131.4	68.6	8.29	7.12	135.3	137.8	118	70.7	74	64.2		High	8.17e-05	9.768e-07	4.15
256	[R].GGSGSNSASATPR.[D]	1xTMT6plex [N-Term];1xPhospho [S3(98.9)]	*-*----------	2	1	1	2	Cre03.g159000.t1.1	Cre03.g159000.t1.1 [191-203]	Cre03.g159000.t1.1 1xPhospho [S193(100)]	0	1457.66	1.952	0.000709826	0.0149011	67.7	132.3	8.66	5.93	67	74.1	62.4	130.7	140.6	125.2		High	8.17e-05	7.504e-05	3.67
257	[K].AAAASPQGSR.[H]	1xTMT6plex [N-Term];1xPhospho [S5(100)]	*---*-----	1	1	1	3	Cre03.g166600.t1.1	Cre03.g166600.t1.1 [1217-1226]	Cre03.g166600.t1.1 1xPhospho [S1221(100)]	0	1224.59	3.95	0.000713026	0.0149011	40.4	159.6	15.62	8.78	40.4	48.2	35.4	159.6	172.1	144.2		High	0.0005823	0.00162	2.22
258	[K].LAEAHASPR.[K]	1xTMT6plex [N-Term];1xPhospho [S7(100)]	*-----*--	1	1	1	6	Cre12.g542700.t1.2	Cre12.g542700.t1.2 [722-730]	Cre12.g542700.t1.2 1xPhospho [S728(100)]	0	1260.63	0.348	0.000713258	0.0149011	148.3	51.7	9.15	3.71	149.8	161.9	134.7	52.2	49	52.3		High	0.0004367	0.001315	2.65
259	[R].SGAVSAGPR.[S]	1xTMT6plex [N-Term];1xPhospho [S]	positions not distinguishable	3	1	1	1	Cre04.g227900.t1.2	Cre04.g227900.t1.2 [280-288]		0	1110.55	0.683	0.00071739	0.0149011	118.8	81.2	5.5	3.74	117	128.2	116.4	79.9	82.1	76.3		High	0.004143	0.04653	2.03
260	[R].GGAASQPSSR.[Q]	1xTMT6plex [N-Term];1xPhospho [S5(100)]	*---*-----	3	1	1	2	Cre15.g640000.t1.1	Cre15.g640000.t1.1 [680-689]	Cre15.g640000.t1.1 1xPhospho [S684(100)]	0	1226.57	2.421	0.000718068	0.0149011	58.5	141.5	11.24	9.6	60.3	68.1	54.5	147.5	146	123.6		High	0.001173	0.006244	1.97
261	[K].SNQVDEASMTDLSR.[L]	1xTMT6plex [N-Term];1xPhospho [S8(99.7)]	*------*------	2	1	1	5	Cre05.g232750.t1.2	Cre05.g232750.t1.2 [482-495]	Cre05.g232750.t1.2 1xPhospho [S489(100)]	0	1861.82	1.511	0.000719081	0.0149011	79.6	120.4	4.23	5.57	80.9	81.7	75.5	122.2	126.5	113.3		High	8.17e-05	4.492e-05	2.82
262	[R].AANPGPRPASSGGAAEPATEGAATAGADEADDEGPAGGEPEAK.[L]	1xTMT6plex [K43];1xTMT6plex [N-Term];1xPhospho [S10(99.7)]	*--------*--------------------------------*	1	1	1	3	Cre03.g185500.t1.1	Cre03.g185500.t1.1 [847-889]	Cre03.g185500.t1.1 1xPhospho [S856(99.7)]	0	4413.02	2.709	0.000719271	0.0149011	53.9	146.1	4.91	10.16	53.8	56	50.7	161.8	145.7	132.1		High	8.17e-05	6.232e-08	4.12
263	[R].LSSSGNR.[G]	1xTMT6plex [N-Term];1xPhospho [S3(100)]	*-*----	2	1	1	4	Cre01.g009850.t1.2	Cre01.g009850.t1.2 [133-139]	Cre01.g009850.t1.2 1xPhospho [S135(100)]	0	1029.49	0.516	0.000719738	0.0149011	131.9	68.1	9.48	7.29	132.2	146.8	121.6	70.1	68.3	61		High	0.002903	0.02888	2.18
264	[K].EKEHFTQYLR.[M]	1xTMT6plex [K2];1xTMT6plex [N-Term];1xPhospho [T6(100)]	**---*----	1	1	1	5	Cre09.g393954.t1.1	Cre09.g393954.t1.1 [150-159]	Cre09.g393954.t1.1 1xPhospho [T155(100)]	1	1888.97	1.652	0.000721296	0.0149011	75.4	124.6	3.03	5.41	73.7	78.3	76.4	129.1	126.2	116.3		High	0.0005823	0.001647	2.16
265	[R].SQAGASGSGR.[G]	1xTMT6plex [N-Term];1xPhospho [S]	positions not distinguishable	3	1	1	2	Cre16.g652400.t1.2	Cre16.g652400.t1.2 [476-485]		0	1186.54	0.581	0.000721816	0.0149011	126.5	73.5	7.17	6.63	124.6	135.4	117.5	79.7	72.4	70.4		High	0.001057	0.005202	1.5
266	[R].GAPEGLSESERTLVK.[G]	1xTMT6plex [K15];1xTMT6plex [N-Term];1xPhospho [S7(100)]	*-----*-------*	2	1	1	2	Cre17.g703850.t1.2	Cre17.g703850.t1.2 [632-646]	Cre17.g703850.t1.2 1xPhospho [S638(100)]	1	2111.11	0.501	0.000721911	0.0149011	133.2	66.8	6.86	3.59	133.4	139.9	122	66.8	71.1	66.8		High	8.17e-05	0.0004863	2.08
267	[R].TASSGSRTVSGGAR.[T]	1xTMT6plex [N-Term];1xPhospho [S10(97)]	*--------*----	2	1	1	1	Cre12.g505350.t1.2	Cre12.g505350.t1.2 [1089-1102]	Cre12.g505350.t1.2 1xPhospho [S1098(97)]	1	1602.78	1.346	0.000724161	0.0149011	85.2	114.8	4.09	3.92	84.3	88.6	81.7	120.3	111.7	113.5		High	0.000779	0.002553	2.72
268	[K].LMDGSGGGGGGGGGGTGR.[M]	1xOxidation [M2];1xTMT6plex [N-Term];1xPhospho [T16(100)]	**-------------*--	1	1	1	14	Cre03.g161550.t1.2	Cre03.g161550.t1.2 [927-944]	Cre03.g161550.t1.2 1xPhospho [T942(100)]	0	1731.73	0.568	0.000728645	0.0149011	127.6	72.4	7.52	4.72	127.4	139.5	120.3	73.4	72.3	67.1		High	8.17e-05	3.69e-10	7.4
269	[K].AAGTGGSGRR.[A]	1xTMT6plex [N-Term];1xPhospho [S7(100)]	*-----*---	2	1	1	3	Cre03.g190000.t1.2	Cre03.g190000.t1.2 [361-370]	Cre03.g190000.t1.2 1xPhospho [S367(100)]	1	1198.59	2.507	0.000732474	0.0149011	57	143	2.04	6.34	56.7	58.3	59.1	148.1	146.1	131.6		High	0.0007926	0.003004	2.65
270	[R].TGSPLRR.[L]	1xTMT6plex [N-Term];1xPhospho [S3(100)]	*-*----	1	1	1	2	Cre10.g440550.t1.1	Cre10.g440550.t1.1 [1263-1269]	Cre10.g440550.t1.1 1xPhospho [S1265(100)]	1	1095.59	0.467	0.000732882	0.0149011	136.3	63.7	7.85	10.52	137	150.3	128.8	66	64	53.9		High	0.001696	0.01167	2.28
271	[K].MLIYGGDERPDTPQHIGK.[K]	1xTMT6plex [K18];1xTMT6plex [N-Term];1xPhospho [T12(100)]	*----------*-----*	2	1	1	4	Cre08.g367550.t1.2	Cre08.g367550.t1.2 [27-44]	Cre08.g367550.t1.2 1xPhospho [T38(100)]	0	2565.29	0.375	0.000750767	0.0151421	145.5	54.5	9.38	12.66	149.5	152.2	127.7	50.1	56.1	64.4		High	8.17e-05	0.000124	3.07
272	[K].AGGGGGGPGTPER.[H]	1xTMT6plex [N-Term];1xPhospho [T10(100)]	*--------*---	1	1	2	14	Cre14.g630200.t1.2	Cre14.g630200.t1.2 [177-189]	Cre14.g630200.t1.2 1xPhospho [T186(100)]	0	1378.63	0.431	0.000750828	0.0151421	139.7	60.3	10.3	5.98	140.6	155.5	126.5	61.7	60.6	55.1		High	8.17e-05	7.233e-06	4.41
273	[K].EGPPGGPGLGIAELRASKEER.[L]	1xTMT6plex [K18];1xTMT6plex [N-Term];1xPhospho [S17(100)]	*---------------**---	1	1	1	2	Cre07.g325751.t1.1	Cre07.g325751.t1.1 [656-676]	Cre07.g325751.t1.1 1xPhospho [S672(100)]	2	2658.4	2.031	0.000752622	0.0151421	66	134	8.58	7.99	66	76.5	66.4	134.8	137.8	118.5		High	8.17e-05	1.19e-07	6.45
274	[R].TSQSGGF.[-]	1xTMT6plex [N-Term];1xPhospho [S2(99.7)]	**-----	1	1	1	3	Cre10.g466800.t1.1	Cre10.g466800.t1.1 [387-393]	Cre10.g466800.t1.1 1xPhospho [S388(99.8)]	0	992.429	2.501	0.000758322	0.0151421	57.1	142.9	10.93	11.59	60	63.9	51.4	151.8	150.2	122.6		High	0.002379	0.02059	2.29
275	[R].QALASTLYEK.[A]	1xTMT6plex [K10];1xTMT6plex [N-Term];1xPhospho [S/T/Y]	positions not distinguishable	1	1	1	3	Cre03.g185050.t1.1	Cre03.g185050.t1.1 [121-130]		0	1661.89	2	0.000766351	0.0151421	66.7	133.3	6.52	8.55	67.5	73.8	65.1	140	135	118.6		High	8.17e-05	0.0001976	2.94
276	[R].ENQSFFDKSR.[S]	1xTMT6plex [K8];1xTMT6plex [N-Term];1xPhospho [S4(100)]	*--*---*--	1	1	2	1	Cre01.g003524.t1.1	Cre01.g003524.t1.1 [58-67]	Cre01.g003524.t1.1 1xPhospho [S61(100)]	1	1795.88	0.404	0.000767196	0.0151421	142.4	57.6	9.95	5.19	139.4	157.6	129.8	61.2	55.7	56.4		High	0.0004367	0.0009383	2.68
277	[R].APSPGLPSGGPMR.[A]	1xOxidation [M12];1xTMT6plex [N-Term];1xPhospho [S3(100)]	*-*--------*-	1	1	1	5	Cre01.g040200.t1.2	Cre01.g040200.t1.2 [374-386]	Cre01.g040200.t1.2 1xPhospho [S376(100)]	0	1548.74	1.899	0.000767936	0.0151421	69	131	6.33	8.02	71.1	75.2	66.3	135.1	135.1	117.2		High	0.001173	0.006553	1.93
278	[R].NPNSIDAIAAAEAAAAAAK.[L]	1xTMT6plex [K19];1xTMT6plex [N-Term];1xPhospho [S4(100)]	*--*--------------*	1	1	1	2	Cre17.g721450.t1.1	Cre17.g721450.t1.1 [543-561]	Cre17.g721450.t1.1 1xPhospho [S546(100)]	0	2278.18	1.931	0.000767953	0.0151421	68.2	131.8	7.99	8.13	68.3	76.9	66.3	138.7	131.8	118		High	8.17e-05	6.655e-07	4.19
279	[K].RPSGSGSTPPPPQSQSSVGK.[L]	1xTMT6plex [K20];1xTMT6plex [N-Term];2xPhospho [S3(100); S17(98.7)]	*-*-------------*--*	1	1	1	4	Cre02.g094350.t1.1	Cre02.g094350.t1.1 [134-153]	Cre02.g094350.t1.1 2xPhospho [S136(100); S150(98.5)]	0	2556.23	1.702	0.000771818	0.0151421	74	126	6.89	4.83	80.4	74.4	70.1	126.6	130.2	118.4		High	8.17e-05	0.0002267	3.33
280	[R].SPSRPTSAPR.[R]	1xTMT6plex [N-Term];1xPhospho [T/S]	positions not distinguishable	2	1	1	2	Cre01.g046052.t1.1	Cre01.g046052.t1.1 [1807-1816]		0	1364.69	0.447	0.000772667	0.0151421	138.2	61.8	8.37	10.95	136.9	148.9	125.9	70.3	61.2	56.8		High	0.001997	0.01413	2.44
281	[R].AGGGAGAGAAKSSDGAAAGAGGK.[G]	2xTMT6plex [K11; K23];1xPhospho [S]	positions not distinguishable	1	1	1	2	Cre16.g674515.t1.1	Cre16.g674515.t1.1 [563-585]		1	2255.12	1.551	0.000779477	0.0151421	78.4	121.6	3.69	5.8	81.3	76.5	76.1	118.6	117.3	130.2		High	0.0005823	0.001682	1.94
282	[R].TGSPGAGFTLPK.[T]	1xTMT6plex [K12];1xTMT6plex [N-Term];1xPhospho [S3(100)]	*-*--------*	1	1	1	3	Cre16.g685450.t1.1	Cre16.g685450.t1.1 [33-44]	Cre16.g685450.t1.1 1xPhospho [S35(100)]	0	1670.89	0.369	0.000782494	0.0151421	146	54	10.1	4.94	148.3	159.2	130	56.4	54.8	51.2		High	8.17e-05	2.356e-05	4.15
283	[R].GSGAGAVGGTSSR.[L]	1xTMT6plex [N-Term];1xPhospho [T/S]	positions not distinguishable	3	1	1	2	Cre08.g362100.t1.1	Cre08.g362100.t1.1 [1702-1714]		0	1372.64	0.306	0.000784364	0.0151421	153.1	46.9	8.46	2.39	151.7	167.9	142.1	47	46.4	44.9		High	0.0001541	0.0005928	2.66
284	[R].LRPRTGQLPVR.[T]	1xTMT6plex [N-Term];1xPhospho [T5(100)]	*---*------	1	1	1	7	Cre05.g244250.t1.2	Cre05.g244250.t1.2 [201-211]	Cre05.g244250.t1.2 1xPhospho [T205(100)]	1	1601.92	0.413	0.000784834	0.0151421	141.5	58.5	9.56	4.66	142.1	156.4	129.1	59.3	58.7	54.4		High	8.17e-05	0.0001156	3.63
285	[K].TNTTLNPK.[F]	1xTMT6plex [K8];1xTMT6plex [N-Term];1xPhospho [T4(100)]	*--*---*	2	1	1	2	Cre02.g091700.t1.2	Cre02.g091700.t1.2 [334-341]	Cre02.g091700.t1.2 1xPhospho [T337(100)]	0	1426.77	2.315	0.000787598	0.0151421	60.3	139.7	9.82	5.54	60.2	67.6	55.7	146.3	139.3	130.9		High	0.001095	0.006019	2.29
286	[R].AGSASAAGTQ.[-]	1xTMT6plex [N-Term];1xPhospho [T9(100)]	*-------*-	1	1	1	5	Cre02.g107850.t1.2	Cre02.g107850.t1.2 [215-224]	Cre02.g107850.t1.2 1xPhospho [T223(100)]	0	1129.51	2.019	0.00078819	0.0151421	66.3	133.7	7.37	8.84	68.1	73.7	63.7	137.4	139	118.1		High	8.17e-05	0.0002137	3.53
287	[R].NGAELLSPSR.[A]	1xTMT6plex [N-Term];1xPhospho [S7(100)]	*-----*---	1	1	1	14	Cre02.g112200.t1.2	Cre02.g112200.t1.2 [1434-1443]	Cre02.g112200.t1.2 1xPhospho [S1440(100)]	0	1352.68	0.563	0.000788276	0.0151421	128	72	8.1	6.7	131.5	137.5	117.2	74	74	65.8		High	0.0001541	0.0005222	2.95
288	[R].VLGSPLAAK.[-]	1xTMT6plex [K9];1xTMT6plex [N-Term];1xPhospho [S4(100)]	*--*----*	1	1	1	13	Cre10.g457850.t1.2	Cre10.g457850.t1.2 [194-202]	Cre10.g457850.t1.2 1xPhospho [S197(100)]	0	1393.82	2.331	0.00079077	0.0151421	60.1	139.9	10.37	6.43	62	64.7	52.9	146.2	144.5	129.8		High	0.000423	0.0007427	2.88
289	[R].SRPPYTDYVSTR.[W]	1xTMT6plex [N-Term];1xPhospho [T/Y/S]	positions not distinguishable	4	1	1	8	Cre16.g661100.t1.2	Cre16.g661100.t1.2 [151-162]		0	1750.84	0.389	0.000792781	0.0151421	144	56	12.39	7.4	143.1	165	129.2	55.7	57.3	49.7		High	8.17e-05	1.656e-07	4.96
290	[K].ASSSLSGSGSR.[H]	1xTMT6plex [N-Term];1xPhospho [S]	positions not distinguishable	2	1	1	4	Cre02.g142166.t2.1	Cre02.g142166.t2.1 [1483-1493]		0	1304.6	0.507	0.000808241	0.0152325	132.7	67.3	8.66	6.67	138.1	137.3	118	73.1	69.6	64		High	0.002047	0.01611	1.5
291	[R].SGLPSPGPGGSR.[Q]	1xTMT6plex [N-Term];1xPhospho [S5(100)]	*---*-------	1	1	1	5	Cre17.g706900.t1.2	Cre17.g706900.t1.2 [591-602]	Cre17.g706900.t1.2 1xPhospho [S595(100)]	0	1377.67	2.354	0.000810612	0.0152325	59.6	140.4	11.84	9.66	62.1	63.7	50.9	146.3	151.3	125.6		High	0.0005823	0.001543	2.55
292	[R].SSARPGAGPDPLSPQSSTQK.[L]	1xTMT6plex [K20];1xTMT6plex [N-Term];1xPhospho [S2(99.3)]	**-----------------*	5	1	1	4	Cre03.g161550.t1.2	Cre03.g161550.t1.2 [1006-1025]	Cre03.g161550.t1.2 1xPhospho [S1007(99.1)]	0	2506.27	0.535	0.000813605	0.0152325	130.3	69.7	8.2	5.38	129.5	141.4	120.1	73.6	69.3	66.2		High	8.17e-05	1.828e-06	4.2
293	[R].SGGGDGSSSPDAK.[R]	1xTMT6plex [K13];1xTMT6plex [N-Term];1xPhospho [S]	positions not distinguishable	1	1	1	3	Cre07.g352800.t1.2	Cre07.g352800.t1.2 [794-806]		0	1659.76	5.401	0.000826436	0.0152325	31.2	168.8	0.7	8.3	31.9	32.3	32.3	177.1	174.5	151.8		High	0.000779	0.002223	1.71
294	[K].AAEGEPAAAVNGPTSPR.[L]	1xTMT6plex [N-Term];1xPhospho [S15(99.4)]	*-------------*--	2	1	1	5	Cre06.g297800.t1.2	Cre06.g297800.t1.2 [253-269]	Cre06.g297800.t1.2 1xPhospho [S267(99.4)]	0	1903.91	1.777	0.000826715	0.0152325	72	128	7.45	4.78	74.7	74.2	65.3	131.8	132.6	121.5		High	8.17e-05	1.08e-06	4.94
295	[R].TRSTGASGEVR.[A]	1xTMT6plex [N-Term];1xPhospho [S3(99.6)]	*-*--------	1	1	1	7	Cre03.g143827.t1.1	Cre03.g143827.t1.1 [1638-1648]	Cre03.g143827.t1.1 1xPhospho [S1640(99.5)]	1	1429.7	1.793	0.000828586	0.0152325	71.6	128.4	7.81	6.64	72.5	79.2	67.8	133.2	130	117.3		High	8.17e-05	8.832e-05	4.72
296	[R].QAAPPPPPGSPRPMR.[A]	1xOxidation [M14];1xTMT6plex [N-Term];1xPhospho [S10(100)]	*--------*---*-	1	1	1	4	Cre03.g168000.t1.2	Cre03.g168000.t1.2 [378-392]	Cre03.g168000.t1.2 1xPhospho [S387(100)]	0	1880.94	1.935	0.000829148	0.0152325	68.1	131.9	7.68	4.2	69.4	71.4	61.6	137.1	134.2	126.4		High	8.17e-05	0.0001576	3.25
297	[R].GGSGSPSGGMSSPR.[A]	1xTMT6plex [N-Term];1xPhospho [S12(100)]	*----------*--	3	2	5	3	Cre08.g361950.t1.1; Cre08.g362100.t1.1	Cre08.g361950.t1.1 [1388-1401]; Cre08.g362100.t1.1 [1370-1383]	Cre08.g361950.t1.1 1xPhospho [S1399(100)]; Cre08.g362100.t1.1 1xPhospho [S1381(100)]	0	1529.66	0.5	0.000830549	0.0152325	133.3	66.7	7.33	10.03	132.6	147.4	128.3	68.7	66.3	56.6	Shared	High	8.17e-05	7.296e-05	3.2
298	[R].ASGGGGGGTHK.[R]	1xTMT6plex [K11];1xTMT6plex [N-Term];1xPhospho [S2(100)]	**--------*	1	1	1	2	Cre13.g573800.t1.2	Cre13.g573800.t1.2 [3-13]	Cre13.g573800.t1.2 1xPhospho [S4(100)]	0	1423.71	1.67	0.000839851	0.0152325	74.9	125.1	7.76	6.96	75.8	76	66.2	126.6	136.5	118.8		High	8.17e-05	5.863e-05	3.75
299	[R].AVSAQTAVR.[H]	1xTMT6plex [N-Term];1xPhospho [S3(98.8)]	*-*------	1	1	1	4	Cre06.g309750.t1.2	Cre06.g309750.t1.2 [526-534]	Cre06.g309750.t1.2 1xPhospho [S528(100)]	0	1211.63	0.545	0.000843582	0.0152325	129.5	70.5	8.1	5.87	128.5	139.2	118.3	76	70	67.9		High	0.0004367	0.0009931	2.65
300	[R].AGSKLSPR.[V]	1xTMT6plex [K4];1xTMT6plex [N-Term];1xPhospho [S]	positions not distinguishable	3	1	1	1	Cre12.g505350.t1.2	Cre12.g505350.t1.2 [1112-1119]		1	1353.77	1.703	0.000843925	0.0152325	74	126	7.28	5.24	74.4	79.5	68.7	126.6	131.9	118.8		High	0.004798	0.05368	1.58
301	[R].GGSALSTTR.[R]	1xTMT6plex [N-Term];1xPhospho [S3(100)]	*-*------	1	1	1	4	Cre02.g112200.t1.2	Cre02.g112200.t1.2 [2817-2825]	Cre02.g112200.t1.2 1xPhospho [S2819(100)]	0	1158.57	0.431	0.000846815	0.0152325	139.8	60.2	8.99	4.04	138.5	154.9	130	60.7	59.7	56.2		High	0.0004367	0.001255	2.94
302	[R].SRPPYTDYVSTR.[W]	1xTMT6plex [N-Term];1xPhospho [S10(99.5)]	*--------*--	4	1	1	3	Cre16.g661100.t1.2	Cre16.g661100.t1.2 [151-162]	Cre16.g661100.t1.2 1xPhospho [S160(99.2)]	0	1750.84	0.445	0.00084699	0.0152325	138.4	61.6	11.59	8.49	134.4	156.6	125.4	66.9	59.8	56.8		High	8.17e-05	1.026e-06	4.72
303	[R].VSFSVANILGK.[G]	1xTMT6plex [K11];1xTMT6plex [N-Term];1xPhospho [S2(100)]	**--------*	1	1	1	1	Cre07.g328900.t1.2	Cre07.g328900.t1.2 [6-16]	Cre07.g328900.t1.2 1xPhospho [S7(100)]	0	1672.94	1.347	0.000848576	0.0152325	85.2	114.8	3.98	3.69	88.8	86.5	82.1	109.3	116.7	116.5		High	0.0007926	0.003467	2.54
304	[R].IMTPGSNSK.[S]	1xOxidation [M2];1xTMT6plex [K9];1xTMT6plex [N-Term];1xPhospho [T3(100)]	***-----*	1	1	1	7	Cre12.g540050.t1.2	Cre12.g540050.t1.2 [1259-1267]	Cre12.g540050.t1.2 1xPhospho [T1261(100)]	0	1488.75	0.516	0.000848593	0.0152325	131.9	68.1	8.88	6.18	135	142	119.1	71	69.7	63.1		High	0.0004367	0.001342	2.83
305	[R].TSYSGSPGAGGGVSPYHQKPLR.[N]	1xTMT6plex [K19];1xTMT6plex [N-Term];1xPhospho [T/S/Y]	positions not distinguishable	2	1	1	3	Cre07.g350350.t1.2	Cre07.g350350.t1.2 [297-318]		0	2741.38	0.666	0.00084912	0.0152325	120.1	79.9	3.9	1.78	120.7	123	114.1	79.5	80.4	82.3		High	8.17e-05	1.069e-09	6.2
306	[R].GHSPAAK.[R]	1xTMT6plex [K7];1xTMT6plex [N-Term];1xPhospho [S3(100)]	*-*---*	1	1	1	2	Cre01.g039900.t1.2	Cre01.g039900.t1.2 [213-219]	Cre01.g039900.t1.2 1xPhospho [S215(100)]	0	1205.64	2.41	0.000850429	0.0152325	58.6	141.4	10.86	6.64	59.7	67.7	54.6	128.7	145.3	144		High	0.0007926	0.003516	2.21
307	[K].GGADGTGGGGGGSASGEAK.[A]	1xTMT6plex [K19];1xTMT6plex [N-Term];1xPhospho [S13(100)]	*-----------*-----*	1	1	1	7	Cre06.g265950.t1.1	Cre06.g265950.t1.1 [5510-5528]	Cre06.g265950.t1.1 1xPhospho [S5522(100)]	0	1987.91	0.579	0.000854929	0.0152325	126.6	73.4	7.32	7.19	130.1	133.3	115.9	75.4	77.7	67.6		High	8.17e-05	2.2e-07	4.45
308	[R].EGTPNTGADGAAAGGGALAR.[M]	1xTMT6plex [N-Term];1xPhospho [T3(100)]	*-*-----------------	1	1	1	34	Cre03.g161550.t1.2	Cre03.g161550.t1.2 [762-781]	Cre03.g161550.t1.2 1xPhospho [T764(100)]	0	2022.94	0.538	0.00086394	0.0152325	130.1	69.9	8.25	5.33	131.6	140.6	119.2	72.5	70.8	65.4		High	8.17e-05	1.746e-07	4.55
309	[R].GSGSGLK.[Y]	1xTMT6plex [K7];1xTMT6plex [N-Term];1xPhospho [S2(100)]	**----*	1	1	1	7	Cre01.g049300.t1.1	Cre01.g049300.t1.1 [224-230]	Cre01.g049300.t1.1 1xPhospho [S225(100)]	0	1143.62	2.398	0.000863953	0.0152325	58.9	141.1	10.26	5.77	60.2	66	53.7	144.4	144.9	130.7		High	0.001842	0.01342	2.46
310	[R].QAASPAGR.[G]	1xTMT6plex [N-Term];1xPhospho [S4(100)]	*--*----	1	1	1	6	Cre01.g018750.t1.2	Cre01.g018750.t1.2 [760-767]	Cre01.g018750.t1.2 1xPhospho [S763(100)]	0	1066.52	0.486	0.000866114	0.0152325	134.6	65.4	7.95	4.15	137.4	143.1	122.4	66.7	67.8	62.6		High	0.001303	0.008378	1.99
311	[K].SRAEASPAR.[K]	1xTMT6plex [N-Term];1xPhospho [S6(100)]	*----*---	1	1	1	5	Cre11.g467739.t1.1	Cre11.g467739.t1.1 [165-173]	Cre11.g467739.t1.1 1xPhospho [S170(100)]	1	1253.62	2.156	0.000868177	0.0152325	63.4	136.6	9.76	5.87	62.7	70.5	58.2	128.8	144.7	135.1		High	0.000423	0.0007583	2.72
312	[R].TSTSGAVR.[Q]	1xTMT6plex [N-Term];1xPhospho [S2(99.3)]	**------	2	1	1	3	Cre04.g215250.t1.1	Cre04.g215250.t1.1 [551-558]	Cre04.g215250.t1.1 1xPhospho [S552(99.6)]	0	1087.53	0.504	0.000873207	0.0152325	133	67	10.39	8.66	134.9	148.9	120.9	68	68.7	58.6		High	0.000779	0.00224	2.55
313	[K].GGGSFANSK.[R]	1xTMT6plex [K9];1xTMT6plex [N-Term];1xPhospho [S4(100)]	*--*----*	1	3	5	8	Cre08.g361950.t1.1; Cre08.g362100.t1.1; Cre08.g362000.t1.2	Cre08.g361950.t1.1 [2874-2882]; Cre08.g362100.t1.1 [2838-2846]; Cre08.g362000.t1.2 [2378-2386]	Cre08.g361950.t1.1 1xPhospho [S2877(100)]; Cre08.g362100.t1.1 1xPhospho [S2841(100)]; Cre08.g362000.t1.2 1xPhospho [S2381(100)]	0	1362.68	0.427	0.000874414	0.0152325	140.1	59.9	9.79	5.17	142.8	153.1	125.9	61.3	61.1	55.8	Shared	High	0.000423	0.000742	2.87
314	[R].RAAAAEASGSGK.[-]	1xTMT6plex [K12];1xTMT6plex [N-Term];1xPhospho [S8(100)]	*------*---*	1	1	1	3	Cre02.g143400.t1.1	Cre02.g143400.t1.1 [1212-1223]	Cre02.g143400.t1.1 1xPhospho [S1219(100)]	1	1613.84	0.56	0.000874714	0.0152325	128.2	71.8	5.49	8.1	126.9	137.4	123.8	71.1	76.1	64.7		High	8.17e-05	2.268e-05	3.33
315	[R].QSSSLGFR.[G]	1xTMT6plex [N-Term];1xPhospho [S3(99.6)]	*-*-----	3	1	1	5	Cre17.g704300.t1.1	Cre17.g704300.t1.1 [1053-1060]	Cre17.g704300.t1.1 1xPhospho [S1055(100)]	0	1190.58	0.513	0.000874849	0.0152325	132.2	67.8	9.94	8.43	134	146.6	120.1	70.6	68.7	60.1		High	0.0007926	0.003532	2.69
316	[R].DGSQRDAAPSGGGGAEHSDAAGLLPGAAPGPR.[I]	1xTMT6plex [N-Term];1xPhospho [S3(100)]	*-*-----------------------------	1	1	1	2	Cre13.g603050.t1.2	Cre13.g603050.t1.2 [113-144]	Cre13.g603050.t1.2 1xPhospho [S115(100)]	1	3208.5	0.568	0.000894119	0.0154564	127.6	72.4	7.83	8.2	131.1	137.7	117.9	74.4	74.5	64.4		High	8.17e-05	6.27e-07	6.46
317	[K].MQLENTQTTQER.[L]	1xTMT6plex [N-Term];1xPhospho [T6(100)]	*----*------	1	1	1	12	Cre01.g027950.t1.2	Cre01.g027950.t1.2 [476-487]	Cre01.g027950.t1.2 1xPhospho [T481(100)]	0	1787.82	1.921	0.000895062	0.0154564	68.5	131.5	9.38	7.82	69.7	73.5	61	133.8	141.2	120.8		High	8.17e-05	5.01e-05	3.64
318	[K].ADLEDSWGRGR.[E]	1xTMT6plex [N-Term];1xPhospho [S6(100)]	*----*-----	1	1	1	19	Cre16.g688050.t1.1	Cre16.g688050.t1.1 [244-254]	Cre16.g688050.t1.1 1xPhospho [S249(100)]	1	1570.72	2.578	0.000900238	0.0155033	55.9	144.1	12.24	7.79	57.5	62	48.6	152.3	148.3	131.2		High	8.17e-05	0.00026	3.27
319	[R].QASGGRPDAGGSR.[S]	1xTMT6plex [N-Term];1xPhospho [S3(100)]	*-*----------	2	1	1	6	Cre15.g640000.t1.1	Cre15.g640000.t1.1 [690-702]	Cre15.g640000.t1.1 1xPhospho [S692(100)]	0	1524.71	1.964	0.000920449	0.0156904	67.5	132.5	9.09	7.48	68.7	77.1	64.6	136.2	134.9	118.7		High	0.0004367	0.000942	3.21
320	[K].TSMTAYVDEGK.[S]	1xOxidation [M3];1xTMT6plex [K11];1xTMT6plex [N-Term];1xPhospho [S2(99.6)]	***-------*	1	1	1	1	Cre12.g541600.t1.2	Cre12.g541600.t1.2 [145-155]	Cre12.g541600.t1.2 1xPhospho [S146(99.6)]	0	1755.83	2.296	0.000920569	0.0156904	60.7	139.3	7.87	10.56	61.4	69	59.6	140.9	148.5	120.6		High	0.0004367	0.001343	1.91
321	[K].DTYQDRPQSPER.[L]	1xTMT6plex [N-Term];1xPhospho [S9(100)]	*-------*---	1	1	1	7	Cre08.g375900.t1.1	Cre08.g375900.t1.1 [418-429]	Cre08.g375900.t1.1 1xPhospho [S426(100)]	0	1800.81	3.1	0.000920744	0.0156904	48.8	151.2	11.63	5.34	49.8	53.3	42.3	154.5	157.7	142.4		High	8.17e-05	6.104e-05	3.8
322	[R].SAGGAGPGSTTGGGTGLLGR.[A]	1xTMT6plex [N-Term];1xPhospho [S9(99.3)]	*-------*-----------	1	1	1	7	Cre14.g623350.t1.2	Cre14.g623350.t1.2 [427-446]	Cre14.g623350.t1.2 1xPhospho [S435(100)]	0	1939.94	2.055	0.000923889	0.0156904	65.5	134.5	9.78	6.23	67.5	67	56.5	144.1	137.7	127.2		High	8.17e-05	1.316e-07	5.45
323	[R].GNISNSGGAAGGSGLASR.[S]	1xTMT6plex [N-Term];1xPhospho [S]	positions not distinguishable	3	1	1	1	Cre10.g444850.t1.1	Cre10.g444850.t1.1 [3808-3825]		0	1841.87	0.453	0.00092465	0.0156904	137.7	62.3	7.41	11.32	153.9	136.1	135.3	61.6	50.6	62.4		High	0.003489	0.03761	1.1
324	[R].SNPNSPR.[G]	1xTMT6plex [N-Term];1xPhospho [S5(100)]	*---*--	1	1	1	2	Cre12.g483800.t1.1	Cre12.g483800.t1.1 [1533-1539]	Cre12.g483800.t1.1 1xPhospho [S1537(100)]	0	1080.5	0.527	0.000929517	0.0156904	131	69	9.26	8.69	142.4	134.8	118.5	72	61.3	71		High	0.001648	0.01044	1.76
325	[R].AAAAEASGSGK.[-]	1xTMT6plex [K11];1xTMT6plex [N-Term];1xPhospho [S7(100)]	*-----*---*	3	1	1	8	Cre02.g143400.t1.1	Cre02.g143400.t1.1 [1213-1223]	Cre02.g143400.t1.1 1xPhospho [S1219(100)]	0	1457.74	0.442	0.000939724	0.0157949	138.7	61.3	9.99	6.09	140.7	149.5	122.5	66.3	62.2	58.7		High	8.17e-05	0.000106	3.12
326	[R].QLSIDQLDNEGR.[R]	1xTMT6plex [N-Term];1xPhospho [S3(100)]	*-*---------	1	2	2	14	Cre01.g050850.t2.1; Cre01.g050850.t1.2	Cre01.g050850.t2.1 [483-494]; Cre01.g050850.t1.2 [483-494]	Cre01.g050850.t2.1 1xPhospho [S485(100)]; Cre01.g050850.t1.2 1xPhospho [S485(100)]	0	1696.81	1.662	0.00094836	0.0158427	75.1	124.9	7.41	6.17	78.8	77.1	68.5	128.2	131	116.4	Shared	High	8.17e-05	5.347e-05	3.4
327	[R].SSSPDVSLGK.[D]	1xTMT6plex [K10];1xTMT6plex [N-Term];1xPhospho [S]	positions not distinguishable	2	2	2	4	Cre01.g050850.t2.1; Cre01.g050850.t1.2	Cre01.g050850.t2.1 [440-449]; Cre01.g050850.t1.2 [440-449]		0	1514.79	1.736	0.000948623	0.0158427	73.1	126.9	7.93	7.44	72.3	79.6	68	117.9	136.6	125.5	Shared	High	0.0008721	0.003995	1.8
328	[R].TASVGDGSTSPR.[A]	1xTMT6plex [N-Term];1xPhospho [T/S]	positions not distinguishable	1	1	1	1	Cre01.g003751.t1.1	Cre01.g003751.t1.1 [2494-2505]		0	1443.67	0.449	0.000950108	0.0158427	138	62	8.4	11.4	136.9	148.5	125.5	56.7	70.8	61.5		High	0.0009197	0.004145	2.21
329	[K].TSGTSTSATGSR.[V]	1xTMT6plex [N-Term];1xPhospho [S/T]	positions not distinguishable	6	1	1	7	Cre04.g230340.t1.1	Cre04.g230340.t1.1 [391-402]		0	1421.65	0.556	0.000954239	0.0158696	128.5	71.5	8.84	8.01	131.4	140.5	117.7	73.6	73.1	63.6		High	0.0002985	0.0006604	3.53
330	[R].TAATGAGGSGDGAADSAAAAAEAR.[A]	1xTMT6plex [N-Term];1xPhospho [S9(100)]	*-------*---------------	1	1	1	4	Cre06.g297850.t1.1	Cre06.g297850.t1.1 [750-773]	Cre06.g297850.t1.1 1xPhospho [S758(100)]	0	2286.02	1.898	0.000970264	0.0160936	69	131	8.52	5.12	69.7	72	61.1	132.3	139.2	125.7		High	8.17e-05	2.423e-07	5.95
331	[R].SSSPDVSLGKDHIPGTTPYTPDVK.[L]	2xTMT6plex [K10; K24];1xTMT6plex [N-Term];1xPhospho [S/T/Y]	positions not distinguishable	2	2	2	2	Cre01.g050850.t2.1; Cre01.g050850.t1.2	Cre01.g050850.t2.1 [440-463]; Cre01.g050850.t1.2 [440-463]		1	3265.7	1.875	0.000988611	0.0163371	69.6	130.4	9.22	6.49	63.4	76	68	127.6	140.5	124.5	Shared	High	8.17e-05	7.611e-05	3.66
332	[R].QDSFRAGGGGGLGATLK.[A]	1xTMT6plex [K17];1xTMT6plex [N-Term];1xPhospho [S3(100)]	*-*-------------*	1	1	1	11	Cre14.g612700.t1.2	Cre14.g612700.t1.2 [1037-1053]	Cre14.g612700.t1.2 1xPhospho [S1039(100)]	1	2130.11	0.554	0.000990204	0.0163371	128.7	71.3	8.3	7.75	129.1	137.8	116.7	78	71.5	66.9		High	8.17e-05	0.0003282	3.1
333	[R].NASGSSIR.[A]	1xTMT6plex [N-Term];1xPhospho [S3(99.6)]	*-*-----	2	1	1	1	Cre06.g291450.t1.2	Cre06.g291450.t1.2 [235-242]	Cre06.g291450.t1.2 1xPhospho [S237(99.6)]	0	1100.53	0.387	0.000992721	0.0163371	144.2	55.8	4.91	10.39	147.3	145.4	134.3	64.3	56.2	52.5		High	0.002452	0.02438	1.69
334	[K].VAVKTNTTLNPK.[F]	2xTMT6plex [K4; K12];1xTMT6plex [N-Term];1xPhospho [T5(100)]	*--**------*	2	1	1	9	Cre02.g091700.t1.2	Cre02.g091700.t1.2 [330-341]	Cre02.g091700.t1.2 1xPhospho [T334(100)]	1	2053.2	2.546	0.000997359	0.0163707	56.4	143.6	10.43	5.07	57.2	63.4	51.4	148	145.6	134.5		High	8.17e-05	0.0002178	3.43
335	[R].IQSARPAPASPAVGGGVPALVER.[S]	1xTMT6plex [N-Term];1xPhospho [S3(100)]	*-*--------------------	2	1	1	7	Cre02.g091900.t1.1	Cre02.g091900.t1.1 [569-591]	Cre02.g091900.t1.1 1xPhospho [S571(100)]	0	2509.35	0.524	0.00100243	0.0163821	131.2	68.8	10.27	8.88	131.7	147.7	120.4	71.3	69	60		High	8.17e-05	3.562e-08	6.16
336	[K].GPSPASTK.[K]	1xTMT6plex [K8];1xTMT6plex [N-Term];1xPhospho [S6(99.1)]	*----*-*	3	1	1	4	Cre06.g291700.t1.2	Cre06.g291700.t1.2 [69-76]	Cre06.g291700.t1.2 1xPhospho [S74(99.8)]	0	1282.68	2.028	0.00100325	0.0163821	66	134	7.61	3.46	69	66.9	59.6	139.1	135.6	129.9		High	0.001696	0.01199	2.26
337	[R].GDGGGGGDTSSRLPPAAAGSAQDR.[F]	1xTMT6plex [N-Term];1xPhospho [T/S]	positions not distinguishable	1	1	1	8	Cre09.g397142.t1.1	Cre09.g397142.t1.1 [1661-1684]		1	2466.12	0.454	0.00101406	0.0164394	137.5	62.5	6.01	10.42	138.7	149.3	132.7	63.7	63	52.6		High	0.0004975	0.001354	2.64
338	[R].GMAGSLSLGPGAGSGAAGGAAGGK.[Q]	1xOxidation [M2];1xTMT6plex [K24];1xTMT6plex [N-Term];1xPhospho [S5(100)]	**--*------------------*	2	1	1	5	Cre09.g397142.t1.1	Cre09.g397142.t1.1 [684-707]	Cre09.g397142.t1.1 1xPhospho [S688(100)]	0	2413.19	0.509	0.00101792	0.0164394	132.5	67.5	5.58	8.87	135.6	133.5	122.1	76.4	68	64.4		High	8.17e-05	2.878e-06	4.68
339	[R].DNRPMSAAPSEGGR.[S]	1xOxidation [M5];1xTMT6plex [N-Term];1xPhospho [S6(100)]	*---**--------	2	1	1	11	Cre12.g520950.t1.1	Cre12.g520950.t1.1 [484-497]	Cre12.g520950.t1.1 1xPhospho [S489(100)]	0	1769.78	0.491	0.00101987	0.0164394	134.1	65.9	9.84	5.64	133.3	150	123.7	67.3	65.4	60.3		High	8.17e-05	0.0001252	3.96
340	[K].AAGTGGSGR.[R]	1xTMT6plex [N-Term];1xPhospho [S7(99.5)]	*-----*--	1	1	1	1	Cre03.g190000.t1.2	Cre03.g190000.t1.2 [361-369]	Cre03.g190000.t1.2 1xPhospho [S367(99.5)]	0	1042.49	2.288	0.00102047	0.0164394	60.8	139.2	12.18	10.37	63.1	51.9	65.7	144.4	151.4	123.5		High	0.001774	0.01279	1.54
341	[R].SSRPTSGPSVK.[A]	1xTMT6plex [K11];1xTMT6plex [N-Term];1xPhospho [T/S]	positions not distinguishable	2	1	1	2	Cre01.g020650.t1.1	Cre01.g020650.t1.1 [1173-1183]		0	1640.88	0.35	0.00102124	0.0164394	148.1	51.9	11.47	5.33	150.5	164.5	130.6	52.7	53.5	48.4		High	0.0008721	0.003799	1.72
342	[R].APEHDAAGAKSPDGR.[G]	1xTMT6plex [K10];1xTMT6plex [N-Term];1xPhospho [S11(100)]	*--------**----	1	1	1	4	Cre11.g477000.t1.2	Cre11.g477000.t1.2 [532-546]	Cre11.g477000.t1.2 1xPhospho [S542(100)]	1	2016.99	2.197	0.00102241	0.0164394	62.6	137.4	11.51	9.53	55.4	69.8	63.7	148.5	139.9	122.8		High	8.17e-05	0.0002954	2.86
343	[R].SNISPAR.[S]	1xTMT6plex [N-Term];1xPhospho [S4(100)]	*--*---	1	1	1	2	Cre07.g344300.t1.2	Cre07.g344300.t1.2 [399-405]	Cre07.g344300.t1.2 1xPhospho [S402(100)]	0	1053.53	2.012	0.0010251	0.0164407	66.4	133.6	6.71	8.99	66.7	74.8	66.7	140	134.3	117.4		High	0.002969	0.02975	1.94
344	[R].THRPFSAGPSGPGAGAGGAGGTR.[S]	1xTMT6plex [N-Term];1xPhospho [S6(100)]	*----*-----------------	1	1	1	2	Cre01.g009850.t1.2	Cre01.g009850.t1.2 [1014-1036]	Cre01.g009850.t1.2 1xPhospho [S1019(100)]	0	2332.11	0.389	0.00103125	0.0164733	144	56	8.82	3.42	146.4	155	130	57.6	57	54		High	8.17e-05	6.174e-07	4.82
345	[R].GQSGAGSSAGPARPGAVAGAVGGR.[A]	1xTMT6plex [N-Term];1xPhospho [S3(100)]	*-*---------------------	1	1	1	2	Cre16.g669750.t1.2	Cre16.g669750.t1.2 [465-488]	Cre16.g669750.t1.2 1xPhospho [S467(100)]	0	2304.14	1.863	0.00103236	0.0164733	69.8	130.2	9.16	7.21	63.1	75.8	71	132.2	138.2	119.8		High	0.000779	0.002585	2.17
346	[K].SSDVEAGAAAAAAR.[R]	1xTMT6plex [N-Term];1xPhospho [S2(99.8)]	**------------	3	1	1	1	Cre10.g434500.t1.1	Cre10.g434500.t1.1 [1296-1309]	Cre10.g434500.t1.1 1xPhospho [S1297(99.8)]	0	1555.73	1.415	0.00104023	0.0165348	82.8	117.2	4.6	4.2	81.9	89.2	83.1	109.7	118.5	117.6		High	8.17e-05	5.183e-06	3.91
347	[R].APSLGGSVGEGGEIR.[N]	1xTMT6plex [N-Term];1xPhospho [S3(100)]	*-*------------	1	1	1	11	Cre17.g702250.t1.1	Cre17.g702250.t1.1 [824-838]	Cre17.g702250.t1.1 1xPhospho [S826(100)]	0	1694.83	2.63	0.00104146	0.0165348	55.1	144.9	9.78	4.09	56.2	57.5	47.8	151.2	147.8	139.5		High	8.17e-05	2.172e-05	3.96
348	[R].GGGGGGAGDMDERGSTR.[S]	1xOxidation [M10];1xTMT6plex [N-Term];1xPhospho [S15(99.4)]	*--------*----*--	1	1	1	6	Cre01.g032150.t1.1	Cre01.g032150.t1.1 [848-864]	Cre01.g032150.t1.1 1xPhospho [S862(99.4)]	1	1861.77	0.548	0.00104534	0.0165547	129.2	70.8	8.27	8.68	131.1	138.6	117.5	71.8	76.6	64.4		High	8.17e-05	0.000183	2.83
349	[K].SSFAFAFYMDR.[A]	1xOxidation [M9];1xTMT6plex [N-Term];1xPhospho [S2(100)]	**------*--	1	1	2	4	Cre12.g498600.t1.2	Cre12.g498600.t1.2 [91-101]	Cre12.g498600.t1.2 1xPhospho [S92(99.6)]	0	1666.72	1.731	0.00105492	0.0165814	73.2	126.8	5.82	8.45	73.7	74.6	67	127.6	139.4	117.7		High	0.0002985	0.0006392	2.46
350	[R].NFYSMPRPSSATPEEK.[K]	1xOxidation [M5];1xTMT6plex [K16];1xTMT6plex [N-Term];1xPhospho [Y/S/T]	positions not distinguishable	1	1	1	3	Cre02.g077401.t1.1	Cre02.g077401.t1.1 [424-439]		0	2395.14	0.475	0.00105965	0.0166143	135.6	64.4	12.26	11.36	135.1	157.9	124.5	65.5	64.2	52.9		High	0.0001541	0.0005641	2.39
351	[R].SVQSNRSAPDTPQK.[K]	1xTMT6plex [K14];1xTMT6plex [N-Term];1xPhospho [S7(100)]	*-----*------*	2	1	1	7	Cre09.g389150.t1.2	Cre09.g389150.t1.2 [651-664]	Cre09.g389150.t1.2 1xPhospho [S657(99.7)]	1	2053.05	2.818	0.00106271	0.0166209	52.4	147.6	13.24	7.69	53.1	64.8	50.9	149.6	150.6	131		High	8.17e-05	3.14e-05	2.79
352	[K].GGVPTEPNSPMPGR.[K]	1xOxidation [M11];1xTMT6plex [N-Term];1xPhospho [S9(100)]	*-------*-*---	1	1	1	6	Cre02.g077600.t1.2	Cre02.g077600.t1.2 [1895-1908]	Cre02.g077600.t1.2 1xPhospho [S1903(100)]	0	1720.79	0.377	0.00106595	0.0166304	145.3	54.7	13.47	13.96	152.4	161.2	123.7	57.4	59.7	45.6		High	0.000423	0.000781	2.55
353	[R].QILSTPLSSAPSK.[L]	1xTMT6plex [K13];1xTMT6plex [N-Term];1xPhospho [S4(99.4)]	*--*--------*	1	1	1	1	Cre01.g021950.t1.1	Cre01.g021950.t1.1 [27-39]	Cre01.g021950.t1.1 1xPhospho [S30(99.4)]	0	1867.03	0.67	0.00107612	0.0167476	119.8	80.2	5.07	6.44	116.2	128.1	119.6	82.9	73.1	80.1		High	8.17e-05	0.0002512	2.77
354	[R].SASAAAAYEPPAEEEEEQEQQQQQQLEQDPEPEPVAAK.[A]	1xTMT6plex [K38];1xTMT6plex [N-Term];1xPhospho [S1(99.2)]	*------------------------------------*	2	1	1	2	Cre15.g639100.t1.2	Cre15.g639100.t1.2 [722-759]	Cre15.g639100.t1.2 1xPhospho [S722(99.2)]	0	4718.17	3.171	0.00108039	0.0167726	48	152	13.62	6.95	48.8	51.3	39.3	163.4	154.9	142.2		High	8.17e-05	2.346e-06	5.21
355	[K].SVVGGSASVANSR.[V]	1xTMT6plex [N-Term];1xPhospho [S6(100)]	*----*-------	2	1	2	7	Cre12.g546100.t1.1	Cre12.g546100.t1.1 [564-576]	Cre12.g546100.t1.1 1xPhospho [S569(100)]	0	1499.74	0.604	0.00108852	0.0168156	124.7	75.3	8.28	6.67	124.7	137.6	116.9	75.4	77.3	68		High	8.17e-05	0.0001252	2.64
356	[R].LISARPSNR.[R]	1xTMT6plex [N-Term];1xPhospho [S3(100)]	*-*------	1	1	1	5	Cre03.g144607.t1.1	Cre03.g144607.t1.1 [473-481]	Cre03.g144607.t1.1 1xPhospho [S475(100)]	0	1322.71	0.524	0.0010944	0.0168156	131.2	68.8	6.22	2.32	131.3	139.7	123.3	70	68.8	66.9		High	0.000779	0.002306	2.3
357	[K].ASSSLSGSGSR.[H]	1xTMT6plex [N-Term];1xPhospho [S4(99.5)]	*--*-------	2	1	1	1	Cre02.g142166.t2.1	Cre02.g142166.t2.1 [1483-1493]	Cre02.g142166.t2.1 1xPhospho [S1486(99.5)]	0	1304.6	0.414	0.00109549	0.0168156	141.5	58.5	12.43	11.59	121.6	140.2	156.2	58	68.6	55.3		High	0.002047	0.01594	1.62
358	[R].SRDFPRSPAK.[S]	1xTMT6plex [K10];1xTMT6plex [N-Term];1xPhospho [S7(100)]	*-----*--*	1	1	1	1	Cre09.g406050.t1.2	Cre09.g406050.t1.2 [563-572]	Cre09.g406050.t1.2 1xPhospho [S569(100)]	2	1698.91	2.447	0.00110344	0.0168156	58	142	11.08	5.92	68.3	55.9	57.8	141.4	130.2	146.4		High	0.0007926	0.003182	2.26
359	[R].SASAAAAYEPPAEEEEEQEQQQQQQLEQDPEPEPVAAK.[A]	1xTMT6plex [K38];1xTMT6plex [N-Term];1xPhospho [S/Y]	positions not distinguishable	2	1	1	2	Cre15.g639100.t1.2	Cre15.g639100.t1.2 [722-759]		0	4718.17	4.496	0.00110492	0.0168156	36.4	163.6	14.84	5.89	36.3	41	30.4	163.4	174.1	154.8		High	8.17e-05	2.622e-06	5.36
360	[R].AGGRPGGGSAR.[A]	1xTMT6plex [N-Term];1xPhospho [S9(100)]	*-------*--	1	1	1	2	Cre08.g371000.t1.1	Cre08.g371000.t1.1 [439-449]	Cre08.g371000.t1.1 1xPhospho [S447(100)]	0	1251.62	3.707	0.00110835	0.0168156	42.5	157.5	8.45	1.31	42.9	43.9	37.4	160.4	156.3	159		High	0.000779	0.002274	2.31
361	[K].APTGGAVQQPDRPMTGQR.[G]	1xOxidation [M14];1xTMT6plex [N-Term];1xPhospho [T15(100)]	*------------**---	1	1	1	5	Cre01.g027950.t1.2	Cre01.g027950.t1.2 [20-37]	Cre01.g027950.t1.2 1xPhospho [T34(100)]	0	2192.05	0.331	0.00110903	0.0168156	150.3	49.7	7.85	14.21	151	158.7	135.8	59.4	50	45		High	8.17e-05	9.754e-05	2.84
362	[R].TAFGTSGAVDSSAR.[I]	1xTMT6plex [N-Term];1xPhospho [T/S]	positions not distinguishable	1	1	1	4	Cre01.g004550.t1.2	Cre01.g004550.t1.2 [843-856]		0	1635.76	0.642	0.00111122	0.0168156	121.8	78.2	6.78	4.8	131.1	121.3	114.6	73.9	77.8	81.3		High	8.17e-05	0.0004815	2.24
363	[R].TTARSEVEAK.[L]	1xTMT6plex [K10];1xTMT6plex [N-Term];1xPhospho [S5(99.1)]	*---*----*	1	1	1	5	Cre01.g051050.t1.2	Cre01.g051050.t1.2 [681-690]	Cre01.g051050.t1.2 1xPhospho [S685(100)]	1	1629.86	2.307	0.00111432	0.0168156	60.5	139.5	10.51	5.77	61.5	68.5	55.5	142	143.5	129		High	0.0004367	0.001023	2.89
364	[R].AGLGDTDVYPPPTRGSGSYSVPR.[M]	1xTMT6plex [N-Term];1xPhospho [T/S/Y]	positions not distinguishable	1	1	1	1	Cre03.g199871.t1.1	Cre03.g199871.t1.1 [939-961]		1	2658.28	0.671	0.00111654	0.0168156	119.7	80.3	5.62	4.56	119.5	124.4	111.2	80.2	78.8	85.9		High	8.17e-05	0.0001693	3.37
365	[R].GVDSYTASPR.[S]	1xTMT6plex [N-Term];1xPhospho [S8(100)]	*------*--	3	1	1	3	Cre06.g309951.t1.1	Cre06.g309951.t1.1 [7130-7139]	Cre06.g309951.t1.1 1xPhospho [S7137(100)]	0	1361.63	0.527	0.00111894	0.0168156	131	69	9.02	9.94	134	143.4	119.7	72.3	70.6	59.9		High	0.0004367	0.0009806	2.76
366	[R].GSRPQSPDEGR.[G]	1xTMT6plex [N-Term];1xPhospho [S6(100)]	*----*-----	1	1	2	6	Cre13.g567550.t1.1	Cre13.g567550.t1.1 [527-537]	Cre13.g567550.t1.1 1xPhospho [S532(100)]	0	1494.69	1.609	0.00112051	0.0168156	76.7	123.3	5.02	2.11	77.4	79.5	72.1	120.7	124.6	125.7		High	8.17e-05	0.0001395	3.37
367	[R].LGSSLRVR.[V]	1xTMT6plex [N-Term];1xPhospho [S3(99.5)]	*-*-----	2	1	1	5	Cre06.g309951.t1.1	Cre06.g309951.t1.1 [7087-7094]	Cre06.g309951.t1.1 1xPhospho [S7089(99.6)]	1	1196.67	0.448	0.00113523	0.0169962	138.2	61.8	8.89	11.91	147	144.1	124.4	66.9	53.2	64.5		High	0.001842	0.01323	2.07
368	[R].ADSPAGGGGGGGGGGGSGGGR.[G]	1xTMT6plex [N-Term];1xPhospho [S3(100)]	*-*------------------	1	1	1	6	Cre19.g750197.t1.1	Cre19.g750197.t1.1 [791-811]	Cre19.g750197.t1.1 1xPhospho [S793(100)]	0	1810.77	0.512	0.00115192	0.0171644	132.2	67.8	9.37	8.98	138.5	137.5	116.8	62.3	74.5	70.4		High	8.17e-05	7.243e-10	6.7
369	[R].SLEDSAKQR.[A]	1xTMT6plex [K7];1xTMT6plex [N-Term];1xPhospho [S5(100)]	*---*-*--	1	1	1	7	Cre01.g002550.t1.1	Cre01.g002550.t1.1 [37-45]	Cre01.g002550.t1.1 1xPhospho [S41(100)]	1	1571.82	2.179	0.00116057	0.0172211	62.9	137.1	10.37	6.1	64.6	69.1	56.2	142.4	140.7	127.1		High	0.0007749	0.002136	2.75
370	[K].GNQVSPMPSPR.[K]	1xOxidation [M7];1xTMT6plex [N-Term];1xPhospho [S5(100)]	*---*-*----	2	1	1	6	Cre17.g698903.t1.2	Cre17.g698903.t1.2 [3463-3473]	Cre17.g698903.t1.2 1xPhospho [S3467(100)]	0	1494.7	0.272	0.00116119	0.0172211	157.3	42.7	10.71	17.65	164.5	163.5	135.4	54.1	38.1	44.4		High	0.0006702	0.002024	2.1
371	[R].SASPGGEDPLNKSGSAAPK.[F]	2xTMT6plex [K12; K19];1xTMT6plex [N-Term];1xPhospho [S13(99.6)]	*----------**-----*	2	1	1	4	Cre11.g467739.t1.1	Cre11.g467739.t1.1 [241-259]	Cre11.g467739.t1.1 1xPhospho [S253(99.6)]	1	2537.32	3.08	0.00117344	0.017362	49	151	10.01	3.26	49	57.2	47.7	150.8	152.2	143.2		High	8.17e-05	2.027e-06	4.39
372	[R].SGSRGDGR.[G]	1xTMT6plex [N-Term];1xPhospho [S3(99.6)]	*-*-----	1	1	1	3	Cre04.g222550.t1.1	Cre04.g222550.t1.1 [2026-2033]	Cre04.g222550.t1.1 1xPhospho [S2028(100)]	1	1100.5	0.599	0.00118455	0.0174558	125	75	9.25	6.7	122.6	142.2	120.8	73.5	74.9	66		High	0.002624	0.02628	1.94
373	[R].TSTSGAVR.[Q]	1xTMT6plex [N-Term];1xPhospho [T/S]	positions not distinguishable	2	1	1	2	Cre04.g215250.t1.1	Cre04.g215250.t1.1 [551-558]		0	1087.53	0.64	0.00118889	0.0174558	122	78	7	6.77	122.9	131.5	114.3	81.3	78.6	71.3		High	0.005356	0.05852	2.08
374	[R].AMSEERQRSEEAAAQLK.[A]	1xOxidation [M2];1xTMT6plex [K17];1xTMT6plex [N-Term];1xPhospho [S3(100)]	***-------------*	2	1	1	4	Cre06.g278234.t1.1	Cre06.g278234.t1.1 [614-630]	Cre06.g278234.t1.1 1xPhospho [S616(100)]	2	2488.23	0.538	0.00119047	0.0174558	130	70	9.18	10.25	130.6	145.7	121.6	70.3	72.3	59.5		High	0.0001541	0.0005126	2.45
375	[K].QEAVQPTSPSK.[S]	1xTMT6plex [K11];1xTMT6plex [N-Term];1xPhospho [S8(100)]	*------*--*	1	1	1	15	Cre05.g234700.t1.1	Cre05.g234700.t1.1 [57-67]	Cre05.g234700.t1.1 1xPhospho [S64(100)]	0	1709.89	0.415	0.00119086	0.0174558	141.3	58.7	10.66	5.03	141.8	157.6	127.3	59.9	58.9	54.4		High	8.17e-05	2.727e-05	3.53
376	[K].ATVSGSGVSAR.[AL]	1xTMT6plex [N-Term];1xPhospho [S4(100)]	*--*-------	2	1	2	13	Cre05.g245701.t1.1	Cre05.g245701.t1.1 [896-906]	Cre05.g245701.t1.1 1xPhospho [S899(100)]	0	1300.65	1.845	0.00120266	0.0174895	70.3	129.7	8.56	5.44	71.4	77.5	65.3	133.4	131.8	120.6		High	8.17e-05	0.0003294	3.28
377	[R].ASAAGSGSGALR.[G]	1xTMT6plex [N-Term];1xPhospho [S8(100)]	*------*----	2	1	1	2	Cre13.g603050.t1.2	Cre13.g603050.t1.2 [864-875]	Cre13.g603050.t1.2 1xPhospho [S871(100)]	0	1313.64	0.608	0.00120312	0.0174895	124.4	75.6	8.5	5.94	123.8	138.8	117.9	76.1	75.2	68.2		High	8.17e-05	0.0002055	3.69
378	[R].TIQFVDWCPTGFK.[C]	1xCarbamidomethyl [C8];1xTMT6plex [K13];1xTMT6plex [N-Term];1xPhospho [T10(100)]	*------*-*--*	1	1	1	3	Cre03.g190950.t1.2	Cre03.g190950.t1.2 [340-352]	Cre03.g190950.t1.2 1xPhospho [T349(100)]	0	2137.06	4.063	0.00120426	0.0174895	39.5	160.5	16.73	7.88	39.5	50.8	37.6	167.9	160.5	143.7		High	8.17e-05	7.178e-07	4.34
379	[R].TGGGGGGGGGGGGGSKPATPQQQQR.[Q]	1xTMT6plex [K16];1xTMT6plex [N-Term];1xPhospho [T19(99)]	*--------------*--*------	2	1	1	5	Cre15.g639100.t1.2	Cre15.g639100.t1.2 [166-190]	Cre15.g639100.t1.2 1xPhospho [T184(100)]	0	2649.29	41.934	0.00120735	0.017494	4.7	195.3	25.04	4.25	3.4	5.8	4.6	204.3	187.9	194		High	8.17e-05	2.552e-08	5.71
380	[R].QSASADGGRLEER.[L]	1xTMT6plex [N-Term];1xPhospho [S4(100)]	*--*---------	1	1	1	7	Cre18.g749797.t1.1	Cre18.g749797.t1.1 [158-170]	Cre18.g749797.t1.1 1xPhospho [S161(100)]	1	1684.79	0.564	0.00121426	0.0175267	127.9	72.1	8.46	6.75	129.6	136.1	115.1	73.1	78	68.1		High	0.0002985	0.0006584	3.09
381	[R].ASSAGAGGPGGSGGGGVK.[V]	1xTMT6plex [K18];1xTMT6plex [N-Term];1xPhospho [S3(99.4)]	*-*--------------*	1	1	1	8	Cre01.g069837.t1.1	Cre01.g069837.t1.1 [1104-1121]	Cre01.g069837.t1.1 1xPhospho [S1106(99.6)]	0	1868.93	0.323	0.00121689	0.0175267	151.2	48.8	14.59	8.82	151.8	169.9	126.5	55.6	49	47.1		High	8.17e-05	2.168e-06	5.18
382	[K].LLAGSPSSSSVAGR.[T]	1xTMT6plex [N-Term];1xPhospho [S7(99.4)]	*-----*-------	5	1	1	3	Cre16.g691440.t1.1	Cre16.g691440.t1.1 [1936-1949]	Cre16.g691440.t1.1 1xPhospho [S1942(99.5)]	0	1597.81	1.526	0.00122197	0.0175267	79.2	120.8	6.08	6.04	80.9	84	74.5	125.4	123.4	111.9		High	8.17e-05	0.0001354	3.2
383	[K].AGPPGAGSRGAR.[G]	1xTMT6plex [N-Term];1xPhospho [S8(100)]	*------*----	1	1	1	6	Cre06.g278234.t1.1	Cre06.g278234.t1.1 [423-434]	Cre06.g278234.t1.1 1xPhospho [S430(100)]	1	1362.68	0.584	0.00122252	0.0175267	126.2	73.8	6.37	2.91	125.4	135.2	119.2	73.3	75.6	71.3		High	0.0006702	0.001928	2.55
384	[R].ELEASLTSAR.[R]	1xTMT6plex [N-Term];1xPhospho [S5(100)]	*---*-----	3	1	1	7	Cre16.g655750.t1.2	Cre16.g655750.t1.2 [450-459]	Cre16.g655750.t1.2 1xPhospho [S454(100)]	0	1385.69	1.648	0.00122351	0.0175267	75.5	124.5	7.04	7.64	77.8	78.9	69.2	128.3	131.9	113.9		High	8.17e-05	0.0003726	2.58
385	[K].SRPASPTGGGGGGGGVDAK.[S]	1xTMT6plex [K19];1xTMT6plex [N-Term];1xPhospho [S5(100)]	*---*-------------*	1	1	1	3	Cre51.g761597.t1.1	Cre51.g761597.t1.1 [1368-1386]	Cre51.g761597.t1.1 1xPhospho [S1372(100)]	0	2123.06	2.25	0.00122943	0.0175496	61.5	138.5	9.79	4.77	62.1	67.8	55.7	139.7	143.8	130.9		High	8.17e-05	9.239e-08	5.7
386	[K].ARKFTVHLSLQAASK.[R]	1xTMT6plex [K15];1xTMT6plex [N-Term];1xPhospho [T5(99.2)]	*---*---------*	1	1	1	3	Cre10.g446200.t1.2	Cre10.g446200.t1.2 [86-100]	Cre10.g446200.t1.2 1xPhospho [T90(99.2)]	2	2195.25	2.368	0.00123139	0.0175496	59.4	140.6	11.52	6.59	60.8	66.1	52.4	143.9	147	129.7		High	0.002157	0.01678	2.01
387	[R].SSARPGAGPDPLSPQSSTQKLQYNTDPNVR.[G]	1xTMT6plex [K20];1xTMT6plex [N-Term];1xPhospho [S13(98.1)]	*-----------*------*----------	2	1	1	2	Cre03.g161550.t1.2	Cre03.g161550.t1.2 [1006-1035]	Cre03.g161550.t1.2 1xPhospho [S1018(98.1)]	1	3706.86	0.426	0.001238	0.0175496	140.3	59.7	10.16	12.01	119.8	143.8	143.6	73.1	61.2	58.6		High	8.17e-05	6.543e-05	3.9
388	[R].SRPSATR.[V]	1xTMT6plex [N-Term];1xPhospho [S4(99.5)]	*--*---	2	1	1	1	Cre12.g540050.t1.2	Cre12.g540050.t1.2 [34-40]	Cre12.g540050.t1.2 1xPhospho [S37(99.5)]	0	1083.55	0.611	0.00123983	0.0175496	124.1	75.9	6.92	4.54	127.9	128.9	113.6	78.2	78.8	72.5		High	0.004042	0.04568	1.73
389	[R].TSNPNLSGINR.[A]	1xTMT6plex [N-Term];1xPhospho [S7(100)]	*-----*----	2	1	1	2	Cre17.g702250.t1.1	Cre17.g702250.t1.1 [813-823]	Cre17.g702250.t1.1 1xPhospho [S819(100)]	0	1481.73	1.592	0.00124438	0.0175496	77.2	122.8	5	7.55	76.3	79.2	71.7	134.7	116.6	121.5		High	0.002246	0.01906	1.48
390	[K].QEAVQPTSPSKSQSQSLAFDDR.[S]	1xTMT6plex [K11];1xTMT6plex [N-Term];1xPhospho [S/T]	positions not distinguishable	3	1	1	7	Cre05.g234700.t1.1	Cre05.g234700.t1.1 [57-78]		1	2944.45	0.471	0.00124459	0.0175496	136	64	11.65	6.79	131.6	156.6	126.5	65.9	61.9	57.5		High	8.17e-05	3.004e-06	3.97
391	[R].RPASGLR.[G]	1xTMT6plex [N-Term];1xPhospho [S4(100)]	*--*---	1	1	1	2	Cre05.g244500.t1.2	Cre05.g244500.t1.2 [349-355]	Cre05.g244500.t1.2 1xPhospho [S352(100)]	0	1065.58	0.319	0.0012522	0.0176175	151.6	48.4	17.15	12.03	155.6	176.3	124.5	52.6	49.6	41.5		High	0.002191	0.01721	2.46
392	[K].SGPMLGAGSGRLERPGGAGGGGGGGSPSTTGR.[L]	1xOxidation [M4];1xTMT6plex [N-Term];1xPhospho [S9(100)]	*--*----*-----------------------	1	1	1	4	Cre11.g482300.t1.2	Cre11.g482300.t1.2 [231-262]	Cre11.g482300.t1.2 1xPhospho [S239(100)]	1	3080.45	1.874	0.00127574	0.0178365	69.6	130.4	9.52	7.68	71.6	76.7	63.4	136.2	134.2	118		High	8.17e-05	5.936e-06	4.41
393	[R].AQSAPVTAR.[T]	1xTMT6plex [N-Term];1xPhospho [S3(100)]	*-*------	1	1	1	3	Cre03.g169750.t1.2	Cre03.g169750.t1.2 [545-553]	Cre03.g169750.t1.2 1xPhospho [S547(100)]	0	1209.62	0.567	0.00127698	0.0178365	127.6	72.4	8.36	5.29	129.2	138	116.7	75	73.3	67.7		High	0.0005823	0.001726	2.59
394	[R].GSSVTLSIIDQHVAR.[L]	1xTMT6plex [N-Term];1xPhospho [S3(99.7)]	*-*------------	1	1	1	2	Cre11.g467531.t1.1	Cre11.g467531.t1.1 [31-45]	Cre11.g467531.t1.1 1xPhospho [S33(99.7)]	0	1891.98	1.774	0.00127974	0.0178365	72.1	127.9	9.02	6.14	74.9	72.9	63.1	129.2	137.9	122		High	8.17e-05	2.127e-08	5.77
395	[R].SSPAGTTGR.[G]	1xTMT6plex [N-Term];1xPhospho [T6(99.7)]	*----*---	1	1	2	2	Cre06.g268650.t1.1	Cre06.g268650.t1.1 [280-288]	Cre06.g268650.t1.1 1xPhospho [T285(99.7)]	0	1142.54	3.366	0.00128169	0.0178365	45.8	154.2	10.17	2.81	47.6	46.8	39.4	158.5	150.4	157.4		High	0.0006702	0.002022	2.41
396	[R].ANAAAAGGTSAR.[G]	1xTMT6plex [N-Term];1xPhospho [S10(100)]	*--------*--	1	1	1	7	Cre11.g475600.t1.2	Cre11.g475600.t1.2 [2811-2822]	Cre11.g475600.t1.2 1xPhospho [S2820(100)]	0	1326.64	1.923	0.0012823	0.0178365	68.4	131.6	9.22	9.19	69.8	77	64	134.1	138.9	116.3		High	8.17e-05	0.0004018	2.48
397	[R].GLQGGAAEGGGSSTPR.[R]	1xTMT6plex [N-Term];1xPhospho [S/T]	positions not distinguishable	2	1	1	1	Cre02.g147350.t1.2	Cre02.g147350.t1.2 [224-239]		0	1710.8	0.666	0.00128475	0.0178365	120	80	5.49	6.53	117.5	127.4	115	75.9	78.3	85.9		High	8.17e-05	6.93e-05	3.8
398	[R].DAEPPKKPVSVAGSAAR.[G]	2xTMT6plex [K6; K7];1xTMT6plex [N-Term];1xPhospho [S]	positions not distinguishable	2	1	1	2	Cre11.g468850.t1.2	Cre11.g468850.t1.2 [73-89]		1	2447.36	3.354	0.00128764	0.0178372	45.9	154.1	11.99	4.36	47.1	46.3	37.6	163.7	155.2	150.2		High	0.002047	0.01625	1.7
399	[K].GGAAPAAAGDASGSTPATPAATEPLDPEK.[A]	1xTMT6plex [K29];1xTMT6plex [N-Term];1xPhospho [S12(100)]	*----------*----------------*	3	1	1	1	Cre12.g537100.t1.2	Cre12.g537100.t1.2 [215-243]	Cre12.g537100.t1.2 1xPhospho [S226(100)]	0	3116.52	2.206	0.00129929	0.0178473	62.4	137.6	10.87	6.09	53.2	65	64.1	141.5	146.3	129.8		High	8.17e-05	0.0001008	3.49
400	[R].NSTLTLYYSQR.[A]	1xTMT6plex [N-Term];1xPhospho [S9(100)]	*-------*--	1	1	1	2	Cre08.g375050.t1.2	Cre08.g375050.t1.2 [9-19]	Cre08.g375050.t1.2 1xPhospho [S17(100)]	0	1654.8	1.796	0.00130078	0.0178473	71.5	128.5	8.34	7.42	71.6	81.7	70.4	128.6	132.7	114.9		High	8.17e-05	6.638e-05	3.55
401	[R].GRSSGSGGVGGGEGAGTR.[A]	1xTMT6plex [N-Term];1xPhospho [S4(99.4)]	*--*--------------	2	1	1	2	Cre05.g234657.t1.1	Cre05.g234657.t1.1 [484-501]	Cre05.g234657.t1.1 1xPhospho [S487(99.4)]	1	1814.83	1.906	0.00130152	0.0178473	68.8	131.2	9.64	8.33	70.6	77.2	63.6	134.6	136.8	117.2		High	8.17e-05	9.608e-06	4.87
402	[R].AGSTPDGRATYR.[F]	1xTMT6plex [N-Term];1xPhospho [T10(100)]	*--------*--	1	1	1	3	Cre11.g467582.t1.1	Cre11.g467582.t1.1 [90-101]	Cre11.g467582.t1.1 1xPhospho [T99(100)]	1	1560.74	1.706	0.00130252	0.0178473	73.9	126.1	7.81	6.87	73.4	83.1	72.3	131.4	125.2	114.6		High	0.001303	0.007909	2.28
403	[K].FEWDRPNYSR.[S]	1xTMT6plex [N-Term];1xPhospho [S9(100)]	*-------*-	1	1	2	3	Cre06.g278185.t1.1	Cre06.g278185.t1.1 [382-391]	Cre06.g278185.t1.1 1xPhospho [S390(100)]	0	1678.76	1.805	0.0013057	0.0178522	71.3	128.7	7.63	9.25	74.6	73.9	64.9	137.9	133.3	115.4		High	0.001235	0.007591	1.94
404	[R].TSGGGGGGGGGGGGDRPVSGHR.[S]	1xTMT6plex [N-Term];1xPhospho [S19(100)]	*-----------------*---	1	1	3	1	Cre05.g243801.t1.1	Cre05.g243801.t1.1 [1124-1145]	Cre05.g243801.t1.1 1xPhospho [S1142(100)]	0	2104.95	0.109	0.00130889	0.0178569	180.3	19.7	15.3	1.53	181.1	217.9	161.6	20	19.5	0		High	0.0008721	0.003832	2.38
405	[R].AVGLCEGGSGPIPVVAE.[-]	1xCarbamidomethyl [C5];1xTMT6plex [N-Term];1xPhospho [S9(100)]	*---*---*--------	1	1	1	2	Cre03.g181400.t1.1	Cre03.g181400.t1.1 [981-997]	Cre03.g181400.t1.1 1xPhospho [S989(100)]	0	1920.93	1.356	0.00131914	0.017958	84.9	115.1	4.32	4.89	80.4	86.4	87	117.1	120	109.1		High	8.17e-05	7.217e-05	3.1
406	[R].GGGGAAAAADGGGPGRTSNTGSR.[T]	1xTMT6plex [N-Term];1xPhospho [T/S]	positions not distinguishable	2	1	1	5	Cre07.g337582.t1.1	Cre07.g337582.t1.1 [1776-1798]		1	2211.01	0.169	0.00132842	0.0180453	171.1	28.9	13.07	23.02	184	186.6	146.4	31.1	31.6	20.3		High	8.17e-05	2.129e-05	3.26
407	[R].RHSSTSR.[D]	1xTMT6plex [N-Term];1xPhospho [S3(100)]	*-*----	1	1	1	2	Cre13.g564500.t1.1	Cre13.g564500.t1.1 [637-643]	Cre13.g564500.t1.1 1xPhospho [S639(100)]	1	1139.55	0.589	0.00135494	0.0183207	125.8	74.2	9.04	7.52	124.5	139.6	117.1	78.2	73.4	67.3		High	0.001057	0.005181	2.06
408	[R].LALAPASPSEAR.[G]	1xTMT6plex [N-Term];1xPhospho [S7(99.6)]	*-----*-----	2	1	8	26	Cre01.g017750.t1.1	Cre01.g017750.t1.1 [695-706]	Cre01.g017750.t1.1 1xPhospho [S701(100)]	0	1491.78	2.124	0.00136933	0.0183207	64	136	10.1	5.5	65.4	70.3	57.4	140.9	138.9	127.1		High	8.17e-05	0.0001411	3.16
409	[K].EPAATVATNSPR.[G]	1xTMT6plex [N-Term];1xPhospho [S10(99.6)]	*--------*--	2	1	2	2	Cre01.g004124.t1.1	Cre01.g004124.t1.1 [1341-1352]	Cre01.g004124.t1.1 1xPhospho [S1350(100)]	0	1522.75	0.468	0.00137978	0.0183207	136.3	63.7	7.26	11.18	141.8	141	124.3	65.9	70.5	56.4		High	8.17e-05	3.044e-05	3.34
410	[K].TNTTLNPK.[F]	1xTMT6plex [K8];1xTMT6plex [N-Term];1xPhospho [T3(99.6)]	*-*----*	2	1	1	15	Cre02.g091700.t1.2	Cre02.g091700.t1.2 [334-341]	Cre02.g091700.t1.2 1xPhospho [T336(100)]	0	1426.77	2.023	0.00138074	0.0183207	66.1	133.9	10.05	6.18	68	73.4	60	137.6	137.7	123.4		High	0.000779	0.002424	2.39
411	[R].SGAVSAGPR.[S]	1xTMT6plex [N-Term];1xPhospho [S1(100)]	*--------	3	1	1	4	Cre04.g227900.t1.2	Cre04.g227900.t1.2 [280-288]	Cre04.g227900.t1.2 1xPhospho [S280(100)]	0	1110.55	1.5	0.00138371	0.0183207	80	120	5.65	3.06	80.5	83.2	74.4	124.3	120.7	116.9		High	0.001568	0.01008	1.76
412	[R].TLSGKPGDR.[T]	1xTMT6plex [K5];1xTMT6plex [N-Term];1xPhospho [S3(100)]	*-*-*----	1	1	1	19	Cre12.g505350.t1.2	Cre12.g505350.t1.2 [1080-1088]	Cre12.g505350.t1.2 1xPhospho [S1082(100)]	0	1468.79	1.815	0.00138395	0.0183207	71	129	9.19	7.3	72.5	78.9	65.6	134.4	131.6	117		High	0.0004975	0.001357	2.44
413	[R].RASEPEVSRPGR.[V]	1xTMT6plex [N-Term];1xPhospho [S3(100)]	*-*---------	1	1	1	5	Cre01.g004200.t1.2	Cre01.g004200.t1.2 [3-14]	Cre01.g004200.t1.2 1xPhospho [S5(100)]	1	1649.83	1.912	0.00138521	0.0183207	68.7	131.3	10.22	8.31	69.4	76.7	62.5	140	132.7	118.7		High	8.17e-05	0.0001526	3.75
414	[K].AASSTVGK.[G]	1xTMT6plex [K8];1xTMT6plex [N-Term];1xPhospho [S4(100)]	*--*---*	1	4	10	2	Cre08.g362050.t1.2; Cre08.g361950.t1.1; Cre08.g362100.t1.1; Cre08.g362000.t1.2	Cre08.g362050.t1.2 [486-493]; Cre08.g361950.t1.1 [488-495]; Cre08.g362100.t1.1 [469-476]; Cre08.g362000.t1.2 [17-24]	Cre08.g362050.t1.2 1xPhospho [S489(100)]; Cre08.g361950.t1.1 1xPhospho [S491(100)]; Cre08.g362100.t1.1 1xPhospho [S472(100)]; Cre08.g362000.t1.2 1xPhospho [S20(100)]	0	1258.68	1.844	0.0013872	0.0183207	70.3	129.7	8.54	8.62	68.2	80	70.6	136.2	130.2	114.9	Shared	High	0.0006248	0.001898	2.27
415	[R].ASISGGPRGSFR.[Q]	1xTMT6plex [N-Term];1xPhospho [S]	positions not distinguishable	2	1	1	1	Cre12.g520950.t1.1	Cre12.g520950.t1.1 [48-59]		1	1500.75	0.458	0.00138743	0.0183207	137.2	62.8	7.52	11.65	142.2	145	125.9	65.2	67.7	54		High	0.0001541	0.0005609	2.73
416	[K].LDGSAHGGGK.[A]	1xTMT6plex [K10];1xTMT6plex [N-Term];1xPhospho [S4(100)]	*--*-----*	1	1	1	4	Cre16.g670050.t1.2	Cre16.g670050.t1.2 [452-461]	Cre16.g670050.t1.2 1xPhospho [S455(100)]	0	1436.73	1.886	0.00138939	0.0183207	69.3	130.7	9.26	8.88	71.1	77.8	64.6	136.8	134	115.7		High	0.0004367	0.001077	2.65
417	[R].SGGGHLGMTAEEAAAAAAVQR.[T]	1xOxidation [M8];1xTMT6plex [N-Term];1xPhospho [S1(100)]	*------*-------------	1	1	1	9	Cre03.g168000.t1.2	Cre03.g168000.t1.2 [853-873]	Cre03.g168000.t1.2 1xPhospho [S853(100)]	0	2280.06	1.505	0.00139442	0.0183243	79.8	120.2	6.26	5.98	85.1	80.8	75.1	125.6	121.6	111.7		High	8.17e-05	3.076e-06	3.02
418	[R].GSGPGVSTSTSTSPR.[T]	1xTMT6plex [N-Term];1xPhospho [T/S]	positions not distinguishable	2	1	1	5	Cre09.g392250.t1.1	Cre09.g392250.t1.1 [473-487]		0	1686.79	2.892	0.00139547	0.0183243	51.4	148.6	16.39	13.94	57.1	55.4	41.7	160.8	160.3	124.7		High	8.17e-05	0.0001013	2.73
419	[R].IILASGSPR.[R]	1xTMT6plex [N-Term];1xPhospho [S7(99.7)]	*-----*--	2	1	1	5	Cre05.g243451.t1.1	Cre05.g243451.t1.1 [14-22]	Cre05.g243451.t1.1 1xPhospho [S20(100)]	0	1222.68	1.428	0.00141428	0.0185327	82.4	117.6	5.75	5.21	81.3	87.8	78.5	116.2	124.1	112.1		High	0.001	0.004464	1.91
420	[R].TASSGSRTVSGGAR.[T]	1xTMT6plex [N-Term];1xPhospho [S6(95.6)]	*----*--------	2	1	1	9	Cre12.g505350.t1.2	Cre12.g505350.t1.2 [1089-1102]	Cre12.g505350.t1.2 1xPhospho [S1094(98.7)]	1	1602.78	1.5	0.00142122	0.018585	80	120	5.83	6.04	81.7	85.2	75.9	123.9	122.5	110.8		High	0.0001541	0.0005448	3.41
421	[R].LRSSFK.[H]	1xTMT6plex [K6];1xTMT6plex [N-Term];1xPhospho [S4(99.7)]	*--*-*	1	1	1	5	Cre12.g511350.t1.1	Cre12.g511350.t1.1 [27-32]	Cre12.g511350.t1.1 1xPhospho [S30(100)]	1	1275.72	1.542	0.00142926	0.0186514	78.7	121.3	6.83	4.83	79.7	83.5	72.9	126.2	122.9	114.8		High	0.002379	0.02029	2.3
422	[R].GAASASSGSR.[M]	1xTMT6plex [N-Term];1xPhospho [S4(100)]	*--*------	1	1	1	1	Cre12.g545300.t1.2	Cre12.g545300.t1.2 [170-179]	Cre12.g545300.t1.2 1xPhospho [S173(100)]	0	1159.53	1.753	0.0014381	0.0187279	72.6	127.4	2.79	6.38	73	75.5	71.5	128	134	118		High	0.0008721	0.004031	2.32
423	[R].ALTAYEAAQGADSR.[E]	1xTMT6plex [N-Term];1xPhospho [T3(100)]	*-*-----------	1	1	1	2	Cre12.g495250.t1.1	Cre12.g495250.t1.1 [490-503]	Cre12.g495250.t1.1 1xPhospho [T492(100)]	0	1732.81	1.658	0.00145509	0.0189102	75.2	124.8	8.33	7.29	77.4	78.9	67.5	132.8	128.3	115.2		High	8.17e-05	0.0001969	3.25
424	[R].ATSPPAAGRPASPSR.[I]	1xTMT6plex [N-Term];1xPhospho [S12(100)]	*----------*---	2	1	1	4	Cre03.g204241.t1.1	Cre03.g204241.t1.1 [608-622]	Cre03.g204241.t1.1 1xPhospho [S619(99.5)]	0	1731.87	0.406	0.00146877	0.0190487	142.2	57.8	9.26	3.1	142.2	156.7	130.2	58.2	57.8	54.9		High	8.17e-05	5.545e-05	3.85
425	[R].TVPESLSGTAR.[S]	1xTMT6plex [N-Term];1xPhospho [S7(100)]	*-----*----	2	1	1	20	Cre02.g112200.t1.2	Cre02.g112200.t1.2 [2915-2925]	Cre02.g112200.t1.2 1xPhospho [S2921(100)]	0	1426.71	0.548	0.001483	0.0191937	129.2	70.8	8.33	4.49	130.4	139.4	118	73.5	71.5	67.2		High	0.000423	0.0007201	2.76
426	[R].QAVQNVDGRPSPTQPEAPR.[S]	1xTMT6plex [N-Term];1xPhospho [S11(100)]	*---------*--------	1	1	1	4	Cre03.g198200.t1.1	Cre03.g198200.t1.1 [14-32]	Cre03.g198200.t1.1 1xPhospho [S24(100)]	0	2356.16	0.492	0.00149052	0.0192121	134.1	65.9	10.55	6.38	136	147.4	119.3	69.3	66.9	61.1		High	8.17e-05	6.832e-07	4.34
427	[R].ATTPSSTGPGGK.[M]	1xTMT6plex [K12];1xTMT6plex [N-Term];1xPhospho [T3(100)]	*-*--------*	1	1	1	4	Cre16.g683100.t1.2	Cre16.g683100.t1.2 [972-983]	Cre16.g683100.t1.2 1xPhospho [T974(100)]	0	1598.82	0.33	0.00151814	0.0195283	150.3	49.7	12.97	6.29	154.6	163.9	126.9	55	48.6	51.1		High	8.17e-05	0.0004075	1.88
428	[R].GGSFGRDR.[E]	1xTMT6plex [N-Term];1xPhospho [S3(100)]	*-*-----	1	1	1	5	Cre06.g278219.t1.1	Cre06.g278219.t1.1 [1539-1546]	Cre06.g278219.t1.1 1xPhospho [S1541(100)]	1	1160.54	0.578	0.00152224	0.0195412	126.8	73.2	8.58	8.24	134	131.6	114.1	77.8	76	66.5		High	0.002221	0.0175	1.76
429	[R].AGSSPPAR.[G]	1xTMT6plex [N-Term];1xPhospho [S3(100)]	*-*-----	2	1	1	4	Cre09.g413950.t1.1	Cre09.g413950.t1.1 [1544-1551]	Cre09.g413950.t1.1 1xPhospho [S1546(100)]	0	1051.51	0.447	0.00152688	0.0195509	138.2	61.8	10.55	5.33	136.8	152.5	123.5	66.2	59.9	61.2		High	0.001057	0.005042	2.19
430	[K].LVDLPKSTATSGVATPAPEAASA.[-]	1xTMT6plex [K6];1xTMT6plex [N-Term];1xPhospho [S7(100)]	*----**----------------	1	1	1	4	Cre03.g189400.t1.2	Cre03.g189400.t1.2 [450-472]	Cre03.g189400.t1.2 1xPhospho [S456(99.4)]	1	2692.42	2.109	0.00153282	0.0195509	64.3	135.7	12.42	9.24	64.1	71.4	55.6	135.2	149.4	124.3		High	8.17e-05	0.0003945	4.04
431	[K].EGQAKEDDSL.[-]	1xTMT6plex [K5];1xTMT6plex [N-Term];1xPhospho [S9(100)]	*---*---*-	1	1	1	4	Cre01.g016556.t1.1	Cre01.g016556.t1.1 [275-284]	Cre01.g016556.t1.1 1xPhospho [S283(100)]	1	1629.78	2.139	0.00154433	0.0195796	63.7	136.3	11.32	6.97	65.6	70.5	56.2	142.2	140.4	125		High	0.0007926	0.002994	1.78
432	[R].GSGAGAVGGTSSRLAAR.[S]	1xTMT6plex [N-Term];1xPhospho [T/S]	positions not distinguishable	1	1	1	6	Cre08.g362100.t1.1	Cre08.g362100.t1.1 [1702-1718]		1	1783.9	0.511	0.0015469	0.0195796	132.4	67.6	8.69	4.85	139	134.6	117.6	73.3	68.7	66.7		High	0.0006248	0.001916	2.08
433	[R].SSSVSPDSR.[S]	1xTMT6plex [N-Term];1xPhospho [S5(100)]	*---*----	1	1	1	2	Cre01.g034500.t1.2	Cre01.g034500.t1.2 [2389-2397]	Cre01.g034500.t1.2 1xPhospho [S2393(100)]	0	1230.56	0.624	0.00154699	0.0195796	123.1	76.9	6.1	3.13	124.3	128.6	114.1	80.1	77.6	75.2		High	0.0007926	0.003346	2
434	[R].ASNVGDETPRR.[V]	1xTMT6plex [N-Term];1xPhospho [T8(100)]	*------*---	1	1	1	5	Cre06.g285900.t1.1	Cre06.g285900.t1.1 [1829-1839]	Cre06.g285900.t1.1 1xPhospho [T1836(100)]	1	1510.72	0.662	0.00155164	0.0195992	120.3	79.7	6.47	7.15	129	122.5	113.3	82.1	81.1	71.9		High	8.17e-05	0.0001933	3.81
435	[R].ASGPAGAISPSGGSR.[S]	1xTMT6plex [N-Term];1xPhospho [S9(100)]	*-------*------	1	1	1	4	Cre07.g325717.t1.1	Cre07.g325717.t1.1 [141-155]	Cre07.g325717.t1.1 1xPhospho [S149(100)]	0	1580.76	0.627	0.00156236	0.0196951	122.9	77.1	7.12	5.54	126.8	126.2	111.5	79.2	82.5	73.9		High	8.17e-05	8.453e-05	2.96
436	[R].LATPAAGASRGNAEEVGALR.[S]	1xTMT6plex [N-Term];1xPhospho [S9(100)]	*-------*-----------	1	1	1	4	Cre16.g678350.t1.2	Cre16.g678350.t1.2 [50-69]	Cre16.g678350.t1.2 1xPhospho [S58(100)]	1	2220.13	0.766	0.00156711	0.0197155	113.3	86.7	4.42	4.1	113.7	118.2	108.2	82.9	90	87		High	8.17e-05	1.673e-05	3.28
437	[R].SPNRNEDLVKTTSSLTNIYK.[S]	2xTMT6plex [K10; K20];1xTMT6plex [N-Term];1xPhospho [T11(93)]	*--------**--------*	2	1	1	1	Cre10.g466650.t1.2	Cre10.g466650.t1.2 [132-151]	Cre10.g466650.t1.2 1xPhospho [T142(98)]	2	3047.64	2.679	0.00157041	0.0197177	54.4	145.6	17.27	13.29	50.4	64.6	47	135	168.4	134.6		High	8.17e-05	0.000346	2.73
438	[R].ARSTGVTTR.[S]	1xTMT6plex [N-Term];1xPhospho [S3(99.5)]	*-*------	1	1	10	5	Cre01.g017750.t1.1	Cre01.g017750.t1.1 [489-497]	Cre01.g017750.t1.1 1xPhospho [S491(100)]	1	1257.65	2.702	0.00159768	0.0199952	54	146	11.62	4.74	56	55.7	45.3	152.7	150.6	139.7		High	0.0002985	0.0006718	3.54
439	[R].ISPVKPPSR.[G]	1xTMT6plex [K5];1xTMT6plex [N-Term];1xPhospho [S8(100)]	*---*--*-	1	1	1	6	Cre07.g350350.t1.2	Cre07.g350350.t1.2 [780-788]	Cre07.g350350.t1.2 1xPhospho [S787(100)]	0	1518.88	0.667	0.0016055	0.0200385	120	80	7.13	6.75	122	130	112.6	81.7	81.4	72.4		High	0.001303	0.008257	2.31
440	[R].SGANTETATTLMR.[R]	1xTMT6plex [N-Term];1xPhospho [S1(100)]	*------------	2	1	1	7	Cre11.g468850.t1.2	Cre11.g468850.t1.2 [102-114]	Cre11.g468850.t1.2 1xPhospho [S102(100)]	0	1661.78	1.651	0.00160971	0.0200514	75.4	124.6	7.56	6.96	74.3	84.7	74.8	123.4	129.8	113		High	8.17e-05	0.0004124	2.35
441	[K].QASTNFK.[S]	1xTMT6plex [K7];1xTMT6plex [N-Term];1xPhospho [S3(100)]	*-*---*	1	1	2	4	Cre01.g003950.t1.1	Cre01.g003950.t1.1 [2496-2502]	Cre01.g003950.t1.1 1xPhospho [S2498(100)]	0	1333.69	1.615	0.00162127	0.0201556	76.5	123.5	7.6	4.77	76.1	82.3	70.7	122.9	129.9	118.2		High	0.0007926	0.003237	2.18
442	[R].VEPGSAVSSPAR.[K]	1xTMT6plex [N-Term];1xPhospho [S5(100)]	*---*-------	3	1	1	1	Cre01.g021950.t1.1	Cre01.g021950.t1.1 [2675-2686]	Cre01.g021950.t1.1 1xPhospho [S2679(100)]	0	1465.72	0.668	0.0016305	0.0202304	119.9	80.1	5.03	2.46	122.2	111.9	122.4	79	82.9	81.6		High	0.0004367	0.001021	2.81
443	[R].IGSAGRPASPR.[L]	1xTMT6plex [N-Term];2xPhospho [S3(100); S9(100)]	*-*-----*--	1	1	1	53	Cre02.g145100.t1.1	Cre02.g145100.t1.1 [1141-1151]	Cre02.g145100.t1.1 2xPhospho [S1143(100); S1149(100)]	0	1457.69	1.813	0.0016376	0.0202785	71.1	128.9	8.53	4.75	72.2	77.9	65.6	130.9	132.3	121.1		High	0.000423	0.0007413	3.34
444	[R].AASRPNTAPGGGR.[T]	1xTMT6plex [N-Term];1xPhospho [S3(100)]	*-*----------	2	1	1	5	Cre01.g003524.t1.1	Cre01.g003524.t1.1 [651-663]	Cre01.g003524.t1.1 1xPhospho [S653(100)]	0	1520.75	0.611	0.00164141	0.0202859	124.1	75.9	7.71	4.53	123.9	134.6	115.4	75.7	78.6	71.8		High	8.17e-05	0.0003926	3.35
445	[R].ARSPDLPARR.[G]	1xTMT6plex [N-Term];1xPhospho [S3(100)]	*-*-------	1	1	1	4	Cre10.g424600.t1.1	Cre10.g424600.t1.1 [911-920]	Cre10.g424600.t1.1 1xPhospho [S913(100)]	2	1447.77	0.595	0.00165067	0.020321	125.4	74.6	5.09	1.65	126.6	129.8	117.5	76.6	74.1	75.4		High	0.0005432	0.001402	2.94
446	[R].RGGPAGSGR.[S]	1xTMT6plex [N-Term];1xPhospho [S7(100)]	*-----*--	1	1	1	3	Cre01.g021950.t1.1	Cre01.g021950.t1.1 [4221-4229]	Cre01.g021950.t1.1 1xPhospho [S4227(100)]	1	1123.56	0.647	0.0016507	0.020321	121.4	78.6	7.09	5.37	120	129.6	112.5	84.2	77.7	76.1		High	0.0006702	0.001957	2.73
447	[R].NAELVATQR.[M]	1xTMT6plex [N-Term];1xPhospho [T7(100)]	*-----*--	1	1	1	3	Cre06.g291700.t1.2	Cre06.g291700.t1.2 [198-206]	Cre06.g291700.t1.2 1xPhospho [T204(100)]	0	1310.67	1.851	0.00166194	0.0203632	70.2	129.8	9.34	8.36	71.5	80.7	67.3	133.6	132.3	114.6		High	0.001057	0.004792	2.38
448	[R].AISGRAPGGGSSPPR.[R]	1xTMT6plex [N-Term];1xPhospho [S3(100)]	*-*------------	1	1	1	6	Cre15.g639100.t1.2	Cre15.g639100.t1.2 [520-534]	Cre15.g639100.t1.2 1xPhospho [S522(100)]	1	1675.85	0.56	0.00166694	0.0203632	128.2	71.8	10.25	7.3	128.7	143.4	116.8	72.1	74.4	64.6		High	8.17e-05	0.0002356	3.09
449	[R].FRPTPVNGNIASVAPEAQDADLRQSLPR.[H]	1xTMT6plex [N-Term];1xPhospho [S25(100)]	*-----------------------*---	1	1	1	1	Cre03.g169750.t1.2	Cre03.g169750.t1.2 [38-65]	Cre03.g169750.t1.2 1xPhospho [S62(100)]	1	3328.7	1.677	0.00166705	0.0203632	74.7	125.3	8.23	6.97	72.2	83.9	74.1	124.2	131.3	114.2		High	0.001919	0.01378	4.4
450	[R].APSGSTAPAAR.[T]	1xTMT6plex [N-Term];1xPhospho [S/T]	positions not distinguishable	1	1	1	2	Cre02.g107800.t1.1	Cre02.g107800.t1.1 [853-863]		0	1294.64	0.696	0.00167386	0.0204068	117.9	82.1	5.94	6.09	124.5	120.3	110.8	84.8	83.8	75.8		High	0.0006248	0.001832	2.56
451	[R].AGSGSAAGSR.[G]	1xTMT6plex [N-Term];1xPhospho [S]	positions not distinguishable	3	1	1	1	Cre02.g105400.t1.1	Cre02.g105400.t1.1 [419-428]		0	1129.52	0.239	0.00168496	0.0204611	161.4	38.6	4.05	13.8	155.8	168.5	165.3	30.9	39.5	40		High	0.001303	0.008474	1.97
452	[R].LLPAVSIPRSTGGGGADSAAAVSSPK.[A]	1xTMT6plex [K26];1xTMT6plex [N-Term];2xPhospho [S6(100); S/T]	positions not distinguishable	1	1	1	1	Cre03.g176600.t1.2	Cre03.g176600.t1.2 [151-176]	Cre03.g176600.t1.2 2xPhospho [S156(100); S/T]	1	2984.53	1.806	0.00168805	0.0204611	71.3	128.7	8.67	4.88	64.7	76.9	72.8	132.6	131.6	121.3		High	8.17e-05	5.601e-06	6.29
453	[R].RPESALVR.[R]	1xTMT6plex [N-Term];1xPhospho [S4(100)]	*--*----	1	1	1	11	Cre03.g144607.t1.1	Cre03.g144607.t1.1 [1789-1796]	Cre03.g144607.t1.1 1xPhospho [S1792(100)]	0	1236.67	0.622	0.00169518	0.020508	123.3	76.7	8.1	6.41	126.4	132	112.5	79.8	78.6	70.8		High	0.0004367	0.001255	3.22
454	[K].TWAETAPPLR.[Q]	1xTMT6plex [N-Term];1xPhospho [T5(100)]	*---*-----	1	1	1	14	Cre16.g661100.t1.2	Cre16.g661100.t1.2 [329-338]	Cre16.g661100.t1.2 1xPhospho [T333(100)]	0	1450.73	1.897	0.00169885	0.0205131	69	131	11.15	9.59	71.5	72.3	58.9	143.2	135.6	118.4		High	8.17e-05	0.0001843	3.29
455	[K].RVSDGDGTTGGRPSAAGGR.[V]	1xTMT6plex [N-Term];1xPhospho [S3(100)]	*-*----------------	1	1	1	9	Cre12.g529550.t1.2	Cre12.g529550.t1.2 [405-423]	Cre12.g529550.t1.2 1xPhospho [S407(100)]	1	2082.99	3.081	0.00170341	0.0205289	49	151	12.74	4.8	49.3	53.8	41.6	152	158.9	144.3		High	8.17e-05	2.78e-06	5.14
456	[R].QMTPPGRR.[G]	1xOxidation [M2];1xTMT6plex [N-Term];1xPhospho [T3(100)]	***-----	1	1	1	8	Cre02.g084150.t1.1	Cre02.g084150.t1.1 [2052-2059]	Cre02.g084150.t1.1 1xPhospho [T2054(100)]	1	1267.62	0.512	0.0017085	0.0205509	132.3	67.7	7.98	10.11	132.9	134.5	116.1	80.6	67.9	68		High	0.000779	0.002855	2.25
457	[R].LPSGGSNPPSLGGSRPGSAR.[S]	1xTMT6plex [N-Term];1xPhospho [S6(96.8)]	*----*--------------	3	1	1	1	Cre17.g701250.t1.2	Cre17.g701250.t1.2 [871-890]	Cre17.g701250.t1.2 1xPhospho [S876(96.8)]	0	2160.08	0.508	0.00171358	0.0205727	132.6	67.4	10.52	8.16	115.7	142.8	132.9	65.2	67.5	76		High	0.002191	0.01706	1.92
458	[R].RAPSPTAEDGRR.[V]	1xTMT6plex [N-Term];1xPhospho [S/T]	positions not distinguishable	3	1	1	1	Cre07.g312900.t1.1	Cre07.g312900.t1.1 [703-714]		2	1621.8	2.348	0.00171778	0.0205758	59.7	140.3	13.69	10.98	62.2	70.3	53.4	147.5	146.1	120.6		High	0.0002282	0.000628	3.08
459	[R].QQGAAAGTPR.[A]	1xTMT6plex [N-Term];1xPhospho [T8(100)]	*------*--	1	1	1	2	Cre01.g021950.t1.1	Cre01.g021950.t1.1 [6395-6404]	Cre01.g021950.t1.1 1xPhospho [T6402(100)]	0	1265.62	0.342	0.00172116	0.0205758	149	51	9.79	16.27	153.6	157.6	130.9	61.2	52.6	44.1		High	0.0004367	0.0008554	2.34
460	[R].AVTPPQGGR.[T]	1xTMT6plex [N-Term];1xPhospho [T3(100)]	*-*------	1	1	1	38	Cre12.g519950.t1.1	Cre12.g519950.t1.1 [1862-1870]	Cre12.g519950.t1.1 1xPhospho [T1864(100)]	0	1191.61	0.528	0.00172362	0.0205758	130.9	69.1	9.62	5.4	133.8	142.7	117.8	70.8	70.6	64.3		High	0.0005432	0.001473	2.04
461	[R].LLVGTAGTAPR.[T]	1xTMT6plex [N-Term];1xPhospho [T8(99.6)]	*------*---	3	1	1	7	Cre06.g249900.t1.2	Cre06.g249900.t1.2 [405-415]	Cre06.g249900.t1.2 1xPhospho [T412(100)]	0	1364.75	0.644	0.00172981	0.0206106	121.6	78.4	7.69	6.2	123.7	130.8	112.1	81.4	79.7	72.3		High	0.0002282	0.0006252	2.46
462	[R].GSGTTSPAPAAGTGRPDLADTYVGR.[A]	1xTMT6plex [N-Term];1xPhospho [S6(99)]	*----*-------------------	2	1	1	2	Cre04.g216000.t1.2	Cre04.g216000.t1.2 [228-252]	Cre04.g216000.t1.2 1xPhospho [S233(99)]	0	2684.29	0.455	0.00175643	0.0208122	137.5	62.5	11.01	4.84	133.8	156.4	127.2	63.9	60.8	58		High	8.17e-05	1.005e-06	4.82
463	[R].SGGSMTGNSGALK.[G]	1xOxidation [M5];1xTMT6plex [K13];1xTMT6plex [N-Term];1xPhospho [S4(99.5)]	*--**-------*	1	1	3	6	Cre06.g291850.t1.2	Cre06.g291850.t1.2 [174-186]	Cre06.g291850.t1.2 1xPhospho [S177(100)]	0	1720.83	0.52	0.00176026	0.0208122	131.6	68.4	10.31	6.56	134.3	143.3	116.7	69.8	72.3	63.6		High	8.17e-05	0.0003953	2.22
464	[R].SPAASTSGALVALPASAAER.[R]	1xTMT6plex [N-Term];1xPhospho [S1(100)]	*-------------------	1	1	1	2	Cre06.g296850.t1.2	Cre06.g296850.t1.2 [1009-1028]	Cre06.g296850.t1.2 1xPhospho [S1009(100)]	0	2136.09	1.42	0.00176158	0.0208122	82.6	117.4	5.4	3.43	88.5	83.2	79.5	111.7	119.1	118.1		High	8.17e-05	5.859e-07	4.41
465	[R].SSGDGAGTASR.[Q]	1xTMT6plex [N-Term];1xPhospho [S2(96.9)]	**---------	1	1	1	2	Cre17.g728700.t1.1	Cre17.g728700.t1.1 [1054-1064]	Cre17.g728700.t1.1 1xPhospho [S1055(100)]	0	1274.56	2.3	0.0017619	0.0208122	60.6	139.4	14.09	10.33	63.7	64.6	49.7	124.1	151.2	146.6		High	0.000779	0.002504	2.39
466	[R].RRSSGTNASVR.[S]	1xTMT6plex [N-Term];2xPhospho [S3(100); S4(99.2)]	*-**-------	2	1	1	40	Cre10.g450450.t1.2	Cre10.g450450.t1.2 [334-344]	Cre10.g450450.t1.2 2xPhospho [S336(100); S337(99.3)]	2	1579.73	1.643	0.00176324	0.0208122	75.7	124.3	7.66	4.83	77	82.7	71	126.6	126.5	116.2		High	8.17e-05	0.000377	4.03
467	[K].LAASGEKPEPVR.[T]	1xTMT6plex [K7];1xTMT6plex [N-Term];1xPhospho [S4(100)]	*--*--*-----	1	1	1	7	Cre08.g360900.t1.2	Cre08.g360900.t1.2 [66-77]	Cre08.g360900.t1.2 1xPhospho [S69(100)]	0	1791.98	0.444	0.00177582	0.0209097	138.5	61.5	11.22	5.12	139.4	155.7	124.4	62	61.9	56.6		High	0.000423	0.0008349	2.68
468	[R].ADSYGTVYGGPGK.[G]	1xTMT6plex [K13];1xTMT6plex [N-Term];1xPhospho [S3(100)]	*-*---------*	1	1	1	9	Cre12.g555550.t1.2	Cre12.g555550.t1.2 [366-378]	Cre12.g555550.t1.2 1xPhospho [S368(100)]	0	1809.88	1.743	0.00177814	0.0209097	72.9	127.1	8.82	5.82	73.8	81	67.9	131.1	128.7	117.4		High	8.17e-05	0.0002101	3.02
469	[R].SSPSAASMQR.[G]	1xTMT6plex [N-Term];1xPhospho [S7(100)]	*-----*---	2	1	1	2	Cre09.g387689.t1.1	Cre09.g387689.t1.1 [1063-1072]	Cre09.g387689.t1.1 1xPhospho [S1069(100)]	0	1330.6	0.641	0.00178816	0.0209494	121.9	78.1	6.74	7.07	123	127.4	111.6	74	78.9	85.1		High	0.0007926	0.003599	2.09
470	[R].VFSEGKESMDGGAAGGSGAGSR.[M]	1xOxidation [M9];1xTMT6plex [K6];1xTMT6plex [N-Term];1xPhospho [S17(99.4)]	*----*--*-------*-----	3	1	1	2	Cre13.g574900.t1.2	Cre13.g574900.t1.2 [1546-1567]	Cre13.g574900.t1.2 1xPhospho [S1562(100)]	1	2568.18	0.629	0.00179309	0.0209522	122.8	77.2	7.47	6.28	126.2	127.5	111.2	82.7	79.4	73		High	0.001696	0.01187	1.35
471	[R].GGSRPSSSGVNAAGGGGR.[A]	1xTMT6plex [N-Term];1xPhospho [S3(100)]	*-*---------------	3	1	1	2	Cre15.g636600.t1.2	Cre15.g636600.t1.2 [349-366]	Cre15.g636600.t1.2 1xPhospho [S351(100)]	0	1839.87	0.653	0.00179585	0.0209522	121	79	4.34	6.68	124.3	120.1	114	86.7	78.4	76.5		High	8.17e-05	0.0004366	2.69
472	[R].GGVGGGGGGGLGGSRPPSALPLPGSQR.[G]	1xTMT6plex [N-Term];1xPhospho [S14(100)]	*------------*-------------	3	1	1	3	Cre08.g374700.t1.1	Cre08.g374700.t1.1 [2500-2526]	Cre08.g374700.t1.1 1xPhospho [S2513(100)]	0	2611.33	0.633	0.00180842	0.0209917	122.5	77.5	7.43	6.89	129.3	123.7	111.7	78.3	83.9	73.1		High	8.17e-05	6.541e-06	4.42
473	[K].LGADSGALEFVPK.[T]	1xTMT6plex [K13];1xTMT6plex [N-Term];1xPhospho [S5(100)]	*---*-------*	1	1	1	2	Cre03.g182551.t1.2	Cre03.g182551.t1.2 [53-65]	Cre03.g182551.t1.2 1xPhospho [S57(100)]	0	1841.98	1.474	0.00181569	0.0210224	80.8	119.2	2.28	5.52	79.8	79.9	76.7	117.1	128.9	117.6		High	8.17e-05	5.513e-05	4.17
474	[R].DGAGGAGSASGR.[F]	1xTMT6plex [N-Term];1xPhospho [S10(100)]	*--------*--	2	1	1	4	Cre02.g107800.t1.1	Cre02.g107800.t1.1 [454-465]	Cre02.g107800.t1.1 1xPhospho [S463(99.6)]	0	1271.56	0.609	0.00181774	0.0210224	124.3	75.7	8.97	8.53	123.8	137.9	115.6	79.8	75.4	67.4		High	0.0007926	0.002934	2.27
475	[R].VGSPARGPR.[G]	1xTMT6plex [N-Term];1xPhospho [S3(100)]	*-*------	1	1	1	1	Cre10.g444400.t1.1	Cre10.g444400.t1.1 [535-543]	Cre10.g444400.t1.1 1xPhospho [S537(100)]	1	1205.64	0.576	0.00182449	0.0210618	126.9	73.1	6.08	9.65	124.1	138.9	126.8	74.8	62.3	73.1		High	0.001378	0.009045	1.9
476	[R].GGAPAPGAAAKPPSRGGPAGGSILDR.[I]	1xTMT6plex [K11];1xTMT6plex [N-Term];1xPhospho [S14(99.4)]	*---------*--*------------	2	1	1	6	Cre07.g350350.t1.2	Cre07.g350350.t1.2 [754-779]	Cre07.g350350.t1.2 1xPhospho [S767(99.4)]	1	2823.5	0.561	0.00182918	0.0210735	128.1	71.9	10.97	8.83	128.9	145.3	116.8	74.1	72.3	62.7		High	8.17e-05	5.032e-06	5.22
477	[R].RPASASR.[S]	1xTMT6plex [N-Term];1xPhospho [S4(100)]	*--*---	3	1	1	2	Cre01.g004550.t1.2	Cre01.g004550.t1.2 [764-770]	Cre01.g004550.t1.2 1xPhospho [S767(100)]	0	1053.54	0.399	0.00183219	0.0210735	142.9	57.1	14.16	15.07	153.4	156.2	119.8	61.3	62.3	47		High	0.002452	0.02441	2.22
478	[R].GPPLPTATPPVPR.[R]	1xTMT6plex [N-Term];1xPhospho [T8(100)]	*------*-----	1	1	1	14	Cre05.g244250.t1.2	Cre05.g244250.t1.2 [121-133]	Cre05.g244250.t1.2 1xPhospho [T128(100)]	0	1608.87	0.64	0.00184445	0.0210947	122	78	7.55	7.78	125.1	131	112.8	80	80.9	70.1		High	8.17e-05	2.8e-05	3.69
479	[R].SEAATSVRGGR.[G]	1xTMT6plex [N-Term];1xPhospho [S6(99.5)]	*----*-----	3	1	1	2	Cre17.g740261.t1.1	Cre17.g740261.t1.1 [91-101]	Cre17.g740261.t1.1 1xPhospho [S96(99.5)]	1	1399.69	0.258	0.00184745	0.0210947	159	41	10.08	19.38	160.6	175.2	143.1	41.4	32.1	47.7		High	0.0007926	0.003257	1.99
480	[R].RPTSDFAK.[L]	1xTMT6plex [K8];1xTMT6plex [N-Term];1xPhospho [S4(99.5)]	*--*---*	3	1	1	1	Cre12.g522550.t1.2	Cre12.g522550.t1.2 [669-676]	Cre12.g522550.t1.2 1xPhospho [S672(99.6)]	0	1459.77	0.658	0.00184849	0.0210947	120.6	79.4	7.73	5.98	117.9	132	114.2	74.5	77.6	83.7		High	0.001696	0.01085	1.84
481	[R].TASSGSRTVSGGAR.[T]	1xTMT6plex [N-Term];2xPhospho [S3(99); S4(99)]	*-**----------	7	1	1	1	Cre12.g505350.t1.2	Cre12.g505350.t1.2 [1089-1102]	Cre12.g505350.t1.2 2xPhospho [S1091(99); S1092(99)]	1	1682.75	2.401	0.00185431	0.0210947	58.8	141.2	14.1	10.36	59.2	73.2	56.8	147.9	142.1	120.9		High	0.002423	0.02326	2.2
482	[R].GPAGSPSNSR.[S]	1xTMT6plex [N-Term];1xPhospho [S5(100)]	*---*-----	3	1	1	3	Cre08.g367250.t1.1	Cre08.g367250.t1.1 [660-669]	Cre08.g367250.t1.1 1xPhospho [S664(100)]	0	1238.57	3.326	0.00185802	0.0210947	46.2	153.8	12.77	4.11	47	48.6	38.1	161.3	156.3	148.7		High	0.0004367	0.001115	2.61
483	[K].APALMLEGRTPR.[S]	1xOxidation [M5];1xTMT6plex [N-Term];1xPhospho [T10(100)]	*---*----*--	1	1	12	5	Cre01.g017750.t1.1	Cre01.g017750.t1.1 [388-399]	Cre01.g017750.t1.1 1xPhospho [T397(100)]	1	1636.84	1.783	0.00186314	0.0210947	71.9	128.1	9.88	7.22	73.9	77.4	63.8	131.8	135.4	117.8		High	0.0004367	0.001194	2.94
484	[K].AAAASKPEASGGSLTAK.[A]	2xTMT6plex [K6; K17];1xTMT6plex [N-Term];1xPhospho [S13(100)]	*----*------*---*	3	1	1	14	Cre09.g395250.t1.1	Cre09.g395250.t1.1 [115-131]	Cre09.g395250.t1.1 1xPhospho [S127(100)]	0	2284.25	2.511	0.00187236	0.0210947	57	143	11.73	5.08	58	65.4	51.8	145.6	145.9	133.3		High	8.17e-05	2.361e-07	4.94
485	[R].LRESSPAAR.[E]	1xTMT6plex [N-Term];1xPhospho [S]	positions not distinguishable	2	1	1	1	Cre09.g412050.t1.1	Cre09.g412050.t1.1 [685-693]		1	1295.67	1.914	0.00187807	0.0210947	68.6	131.4	7.66	2.98	76.6	66.3	68.6	131.3	132.1	125.1		High	0.0005823	0.001529	2.76
486	[K].VAPVGQDTFSEERQR.[L]	1xTMT6plex [N-Term];1xPhospho [T8(100)]	*------*-------	2	1	1	17	Cre02.g078550.t1.2	Cre02.g078550.t1.2 [19-33]	Cre02.g078550.t1.2 1xPhospho [T26(100)]	1	2027.97	0.626	0.00188176	0.0210947	123	77	7.63	5.21	124.3	130.6	112.2	81.6	77.8	73.5		High	8.17e-05	4.556e-08	5.85
487	[R].TVTPVLR.[I]	1xTMT6plex [N-Term];1xPhospho [T3(100)]	*-*----	1	1	1	12	Cre12.g522200.t1.2	Cre12.g522200.t1.2 [971-977]	Cre12.g522200.t1.2 1xPhospho [T973(100)]	0	1094.62	0.621	0.00188241	0.0210947	123.4	76.6	8.12	5.22	124.8	133.7	113.6	78.9	77.5	71.5		High	0.001235	0.006803	2.34
488	[K].TVGSDMEAR.[S]	1xOxidation [M6];1xTMT6plex [N-Term];1xPhospho [S4(100)]	*--*-*---	1	1	1	5	Cre02.g147300.t1.1	Cre02.g147300.t1.1 [156-164]	Cre02.g147300.t1.1 1xPhospho [S159(100)]	0	1290.56	1.436	0.00188344	0.0210947	82.1	117.9	6.69	5.25	83	85	74.8	119.1	125.3	112.8		High	0.001686	0.01076	1.52
489	[K].ADSRAER.[E]	1xTMT6plex [N-Term];1xPhospho [S3(100)]	*-*----	1	1	1	1	Cre05.g235800.t1.2	Cre05.g235800.t1.2 [287-293]	Cre05.g235800.t1.2 1xPhospho [S289(100)]	1	1113.53	2.317	0.00188424	0.0210947	60.3	139.7	5.31	10.94	57.7	63.7	62.9	148.9	145.7	121.2		High	0.002379	0.02034	1.9
490	[R].ASATPTPSGAAAAK.[T]	1xTMT6plex [K14];1xTMT6plex [N-Term];1xPhospho [T4(99.5)]	*--*---------*	2	1	1	2	Cre03.g144607.t1.1	Cre03.g144607.t1.1 [1067-1080]	Cre03.g144607.t1.1 1xPhospho [T1070(100)]	0	1738.91	0.608	0.00189257	0.0211293	124.4	75.6	7.62	4.85	131.7	124.2	113.1	75.5	81.2	74.2		High	8.17e-05	0.0002343	3.08
491	[R].ATTPPSQK.[A]	1xTMT6plex [K8];1xTMT6plex [N-Term];1xPhospho [T3(100)]	*-*----*	2	1	1	8	Cre17.g735250.t1.2	Cre17.g735250.t1.2 [64-71]	Cre17.g735250.t1.2 1xPhospho [T66(100)]	0	1367.73	0.407	0.00189403	0.0211293	142.2	57.8	10.9	4.35	143.4	156.8	125.9	60.3	58.3	55.3		High	0.001173	0.006351	1.49
492	[R].SGSASGQK.[S]	1xTMT6plex [K8];1xTMT6plex [N-Term];1xPhospho [S3(100)]	*-*----*	1	1	1	11	Cre17.g718900.t1.2	Cre17.g718900.t1.2 [388-395]	Cre17.g718900.t1.2 1xPhospho [S390(100)]	0	1259.64	1.579	0.00190259	0.0211684	77.5	122.5	7.67	5.84	78.9	84.3	72.3	126.5	124.6	113.4		High	0.000779	0.002205	2.33
493	[R].IMTPGSNSK.[S]	1xTMT6plex [K9];1xTMT6plex [N-Term];1xPhospho [T3(100)]	*-*-----*	1	1	1	1	Cre12.g540050.t1.2	Cre12.g540050.t1.2 [1259-1267]	Cre12.g540050.t1.2 1xPhospho [T1261(100)]	0	1472.76	0.514	0.00190425	0.0211684	132.1	67.9	7.72	11.36	128.1	142.4	122.9	77.7	65.9	62.9		High	0.001303	0.008299	1.64
494	[K].ERGEVVTDSEEEC.[-]	1xCarbamidomethyl [C13];1xTMT6plex [N-Term];1xPhospho [T7(100)]	*-----*-----*	1	1	1	3	Cre04.g222700.t1.2	Cre04.g222700.t1.2 [1041-1053]	Cre04.g222700.t1.2 1xPhospho [T1047(100)]	1	1847.76	3.189	0.00192783	0.0212807	47.7	152.3	8.06	14.71	49.3	49.6	56.7	158	163.2	123.2		High	0.001303	0.007771	1.85
495	[R].LGNSTGVVGATSAK.[A]	1xTMT6plex [K14];1xTMT6plex [N-Term];1xPhospho [S12(99.2)]	*----------*-*	3	2	5	13	Cre08.g361950.t1.1; Cre08.g362100.t1.1	Cre08.g361950.t1.1 [1222-1235]; Cre08.g362100.t1.1 [1204-1217]	Cre08.g361950.t1.1 1xPhospho [S1233(100)]; Cre08.g362100.t1.1 1xPhospho [S1215(100)]	0	1799.97	0.332	0.00192786	0.0212807	150.1	49.9	9.44	1.75	151	163.2	135.1	51.2	49.4	50.2	Shared	High	8.17e-05	5.215e-06	3.71
496	[R].GAGSGSGR.[QA]	1xTMT6plex [N-Term];1xPhospho [S6(100)]	*----*--	2	1	2	2	Cre13.g563006.t1.2	Cre13.g563006.t1.2 [680-687]	Cre13.g563006.t1.2 1xPhospho [S685(100)]	0	957.435	0.47	0.00193241	0.0212937	136.1	63.9	9.87	4.96	137.5	145.2	119.4	64.6	69.7	63.6		High	0.002452	0.02429	1.95
497	[R].QTSRPEAGSGSAPQSKGDT.[-]	1xTMT6plex [K16];1xTMT6plex [N-Term];1xPhospho [S9(100)]	*-------*------*---	3	1	1	2	Cre02.g092800.t1.2	Cre02.g092800.t1.2 [167-185]	Cre02.g092800.t1.2 1xPhospho [S175(100)]	1	2399.16	0.53	0.00194787	0.021343	130.7	69.3	12.73	9.63	127.9	152.8	120.3	71.9	59.4	67.8		High	8.17e-05	7.847e-07	4.6
498	[R].NTTDASEATIK.[S]	1xTMT6plex [K11];1xTMT6plex [N-Term];1xPhospho [T9(100)]	*-------*-*	1	1	3	2	Cre10.g455000.t1.2	Cre10.g455000.t1.2 [207-217]	Cre10.g455000.t1.2 1xPhospho [T215(100)]	0	1688.85	1.715	0.00195631	0.021343	73.7	126.3	7.55	9.28	80.2	73.8	69	136.9	126.6	113.6		High	0.0004367	0.001054	2.83
499	[R].LTSPLAGASR.[G]	1xTMT6plex [N-Term];1xPhospho [S3(99.5)]	*-*-------	4	1	1	9	Cre10.g434400.t1.2	Cre10.g434400.t1.2 [2244-2253]	Cre10.g434400.t1.2 1xPhospho [S2246(99.5)]	0	1281.68	0.479	0.00195644	0.021343	135.3	64.7	9.85	4.37	136.9	148	121.5	65.5	66.8	61.4		High	0.0002985	0.0006385	2.75
500	[R].GESITAAAMR.[L]	1xOxidation [M9];1xTMT6plex [N-Term];1xPhospho [S3(100)]	*-*-----*-	1	1	1	4	Cre14.g624450.t1.1	Cre14.g624450.t1.1 [1467-1476]	Cre14.g624450.t1.1 1xPhospho [S1469(100)]	0	1331.62	0.528	0.00195805	0.021343	130.9	69.1	12.16	12.07	130.2	152.7	120.9	71.1	68.7	56.4		High	0.001	0.004539	1.97
501	[R].TASSGSRTVSGGAR.[T]	1xTMT6plex [N-Term];2xPhospho [T1(95.4); S3(95.4)]	*-*-----------	7	1	1	3	Cre12.g505350.t1.2	Cre12.g505350.t1.2 [1089-1102]	Cre12.g505350.t1.2 2xPhospho [T1089(100); S1091(98.1)]	1	1682.75	1.697	0.0019616	0.021343	74.2	125.8	9.39	7.17	73.5	81.8	67.9	124.7	135	117.1		High	0.001696	0.01198	1.69
502	[R].VSGTSGDGGGGGGK.[G]	1xTMT6plex [K14];1xTMT6plex [N-Term];1xPhospho [T4(99.1)]	*--*---------*	3	1	1	3	Cre07.g350900.t1.1	Cre07.g350900.t1.1 [573-586]	Cre07.g350900.t1.1 1xPhospho [T576(99.5)]	0	1630.78	1.388	0.00196245	0.021343	83.7	116.3	5.82	5.17	85.9	86.6	77.8	120.7	119.3	109.6		High	8.17e-05	0.0001418	3.16
503	[R].RGGAGGADAGGGALGATGK.[S]	1xTMT6plex [K19];1xTMT6plex [N-Term];1xPhospho [T17(100)]	*---------------*-*	1	1	1	2	Cre12.g522150.t1.1	Cre12.g522150.t1.1 [373-391]	Cre12.g522150.t1.1 1xPhospho [T389(100)]	1	2039.04	3.267	0.00196397	0.021343	46.9	153.1	10.48	1.93	44.1	53.7	46.2	155.3	149.8	150.8		High	8.17e-05	2.253e-05	3.86
504	[R].VHSANAR.[S]	1xTMT6plex [N-Term];1xPhospho [S3(100)]	*-*----	1	1	1	13	Cre01.g049300.t1.1	Cre01.g049300.t1.1 [54-60]	Cre01.g049300.t1.1 1xPhospho [S56(100)]	0	1063.52	1.566	0.00197353	0.0214006	78	122	7.91	6.49	79.1	83.5	71.4	128.8	123.9	113.3		High	0.001044	0.004621	2.86
505	[R].GQSSANLDELVK.[K]	1xTMT6plex [K12];1xTMT6plex [N-Term];1xPhospho [S]	positions not distinguishable	2	1	1	1	Cre12.g528250.t1.1	Cre12.g528250.t1.1 [48-59]		0	1798.94	1.665	0.00197607	0.0214006	75	125	8.43	5.72	73.5	84.2	72.6	130.7	122.3	116.6		High	0.0002985	0.0006409	2.61
506	[K].DGASTNQSTTSTLNPLAR.[V]	1xTMT6plex [N-Term];1xPhospho [S11(98.3)]	*---------*-------	4	1	1	1	Cre09.g390578.t1.1	Cre09.g390578.t1.1 [1100-1117]	Cre09.g390578.t1.1 1xPhospho [S1110(98.3)]	0	2143.02	0.62	0.00198017	0.0214083	123.4	76.6	8.7	9.28	118.9	138.5	120.2	80.8	74.6	67		High	0.0004367	0.001044	2.54
507	[R].ANQMDKLGSAR.[S]	1xOxidation [M4];1xTMT6plex [K6];1xTMT6plex [N-Term];1xPhospho [S9(100)]	*--*-*--*--	1	1	1	1	Cre03.g183200.t1.2	Cre03.g183200.t1.2 [206-216]	Cre03.g183200.t1.2 1xPhospho [S214(100)]	1	1744.88	0.477	0.00198841	0.0214324	135.4	64.6	10.26	5.56	137.8	144.5	118.2	70.5	65.8	63.2		High	0.002047	0.01557	1.88
508	[R].SGMSATGER.[L]	1xOxidation [M3];1xTMT6plex [N-Term];1xPhospho [S4(97.9)]	*-**-----	1	1	1	2	Cre06.g309951.t1.1	Cre06.g309951.t1.1 [7781-7789]	Cre06.g309951.t1.1 1xPhospho [S7784(100)]	0	1220.52	0.314	0.00200401	0.0214924	152.2	47.8	11.75	3.45	154	168.1	132.7	50.1	48.3	46.8		High	0.001057	0.005126	2.02
509	[K].VSTAAFTR.[Y]	1xTMT6plex [N-Term];1xPhospho [T3(100)]	*-*-----	1	1	1	2	Cre11.g482300.t1.2	Cre11.g482300.t1.2 [403-410]	Cre11.g482300.t1.2 1xPhospho [T405(100)]	0	1161.59	1.789	0.002005	0.0214924	71.7	128.3	9.77	6.03	71.2	78.6	64.7	136.7	127.4	121.3		High	0.001686	0.01057	1.7
510	[R].TSDSPSTNR.[S]	1xTMT6plex [N-Term];1xPhospho [S4(100)]	*--*-----	1	2	2	4	Cre01.g050850.t2.1; Cre01.g050850.t1.2	Cre01.g050850.t2.1 [431-439]; Cre01.g050850.t1.2 [431-439]	Cre01.g050850.t2.1 1xPhospho [S434(100)]; Cre01.g050850.t1.2 1xPhospho [S434(100)]	0	1273.56	2.358	0.00201906	0.0215112	59.6	140.4	13.27	7.43	61.8	64.8	50	148.5	145.8	129.1	Shared	High	0.0005432	0.001385	2.92
511	[K].SSSRTKEEPPAK.[A]	2xTMT6plex [K6; K12];1xTMT6plex [N-Term];1xPhospho [S/T]	positions not distinguishable	1	1	1	3	Cre11.g467739.t1.1	Cre11.g467739.t1.1 [189-200]		2	2084.14	1.685	0.00202509	0.0215112	74.5	125.5	9.18	6.79	77.2	79	66.4	131.3	130.1	115.9		High	0.0007926	0.003171	2.24
512	[R].GASPSGR.[A]	1xTMT6plex [N-Term];1xPhospho [S3(100)]	*-*----	2	1	1	3	Cre06.g279900.t1.1	Cre06.g279900.t1.1 [472-478]	Cre06.g279900.t1.1 1xPhospho [S474(100)]	0	940.445	1.765	0.00202689	0.0215112	72.3	127.7	10.33	7.83	72	79.1	64.3	138.7	127.1	118.7		High	0.001696	0.0122	2.29
513	[K].VLGGSAGGGGGGR.[A]	1xTMT6plex [N-Term];1xPhospho [S5(100)]	*---*--------	1	1	2	16	Cre11.g476376.t1.1	Cre11.g476376.t1.1 [481-493]	Cre11.g476376.t1.1 1xPhospho [S485(100)]	0	1310.64	2.021	0.00203003	0.0215112	66.2	133.8	10.05	4.96	67.2	74.3	60.8	135.7	137	125		High	8.17e-05	0.0001427	3.31
514	[R].TVSYAGIK.[V]	1xTMT6plex [K8];1xTMT6plex [N-Term];1xPhospho [S3(100)]	*-*----*	1	1	1	14	Cre01.g019900.t1.2	Cre01.g019900.t1.2 [463-470]	Cre01.g019900.t1.2 1xPhospho [S465(100)]	0	1376.76	0.507	0.0020309	0.0215112	132.7	67.3	11	5.46	130.9	151.1	122.2	66.4	68.1	61.3		High	0.0004367	0.0008819	2.57
515	[R].TTASPGSAR.[Q]	1xTMT6plex [N-Term];1xPhospho [S4(100)]	*--*-----	2	1	1	5	Cre12.g511300.t1.1	Cre12.g511300.t1.1 [469-477]	Cre12.g511300.t1.1 1xPhospho [S472(100)]	0	1156.56	0.491	0.00203215	0.0215112	134.2	65.8	7.86	2.71	137	141.6	121.6	67.3	67.9	64.5		High	0.0006248	0.001788	2.37
516	[R].NQAPSVLR.[G]	1xTMT6plex [N-Term];1xPhospho [S5(100)]	*---*---	1	1	2	2	Cre05.g245701.t1.1	Cre05.g245701.t1.1 [421-428]	Cre05.g245701.t1.1 1xPhospho [S425(100)]	0	1193.62	1.429	0.00203401	0.0215112	82.3	117.7	6.51	4.54	82.6	86.1	75.7	118	124.2	113.5		High	0.001496	0.009533	2.12
517	[R].LATPAAGASR.[G]	1xTMT6plex [N-Term];1xPhospho [T3(100)]	*-*-------	1	1	1	6	Cre16.g678350.t1.2	Cre16.g678350.t1.2 [50-59]	Cre16.g678350.t1.2 1xPhospho [T52(100)]	0	1223.63	0.639	0.00203747	0.0215112	122	78	8.18	5.77	123.2	132.7	112.6	78.8	80.5	72.1		High	0.0004367	0.001212	2.6
518	[R].SGVSGGSGSGASGGMLAAAR.[L]	1xOxidation [M15];1xTMT6plex [N-Term];1xPhospho [S]	positions not distinguishable	3	1	1	12	Cre02.g112200.t1.2	Cre02.g112200.t1.2 [2926-2945]		0	1961.89	0.48	0.00205292	0.0216087	135.1	64.9	8.65	12.85	136.8	147.9	124.3	65.7	70.6	54.6		High	8.17e-05	5.831e-06	3.7
519	[R].VQGSGNSR.[G]	1xTMT6plex [N-Term];1xPhospho [S4(100)]	*--*----	2	1	1	2	Cre06.g302250.t1.1	Cre06.g302250.t1.1 [300-307]	Cre06.g302250.t1.1 1xPhospho [S303(100)]	0	1113.53	0.332	0.00205357	0.0216087	150.2	49.8	16.39	10.56	155.7	166.5	120.3	58.4	47.4	51.7		High	0.0007926	0.003307	2.08
520	[R].AGSREVGLGR.[T]	1xTMT6plex [N-Term];1xPhospho [S3(100)]	*-*-------	1	1	1	4	Cre03.g144847.t1.1	Cre03.g144847.t1.1 [2496-2505]	Cre03.g144847.t1.1 1xPhospho [S2498(100)]	1	1310.68	1.99	0.00206536	0.0216837	66.9	133.1	11.88	8.61	69.5	73.6	58.2	140.6	138.4	119.7		High	0.000779	0.002299	2.6
521	[R].GASPAVGGHNVGGLDIPSLDETK.[T]	1xTMT6plex [K23];1xTMT6plex [N-Term];1xPhospho [S3(100)]	*-*-------------------*	1	1	1	4	Cre10.g434400.t1.2	Cre10.g434400.t1.2 [2254-2276]	Cre10.g434400.t1.2 1xPhospho [S2256(100)]	0	2729.39	0.649	0.00206937	0.0216837	121.3	78.7	8.15	8.21	122.5	134.1	114.1	80.6	79.5	69.2		High	8.17e-05	8.022e-10	6.73
522	[R].SGTAGSAR.[G]	1xTMT6plex [N-Term];1xPhospho [S6(100)]	*----*--	1	1	1	2	Cre03.g151150.t1.2	Cre03.g151150.t1.2 [131-138]	Cre03.g151150.t1.2 1xPhospho [S136(100)]	0	1015.48	0.545	0.00207529	0.0216837	129.4	70.6	7.36	10.93	124.6	140.6	123.6	67.9	79	64.2		High	0.002452	0.02456	1.8
523	[R].ASSALRPSSAAR.[R]	1xTMT6plex [N-Term];1xPhospho [S]	positions not distinguishable	1	1	1	1	Cre12.g496250.t1.1	Cre12.g496250.t1.1 [352-363]		0	1482.76	0.573	0.00208039	0.0216837	127.2	72.8	8.8	5.39	129.1	135.7	114.1	69.6	77.5	73.9		High	0.002047	0.01461	1.78
524	[R].IVPKAPTPAEPAK.[S]	2xTMT6plex [K4; K13];1xTMT6plex [N-Term];1xPhospho [T7(100)]	*--*--*-----*	1	1	1	15	Cre12.g498200.t1.2	Cre12.g498200.t1.2 [42-54]	Cre12.g498200.t1.2 1xPhospho [T48(100)]	1	2086.23	0.6	0.00208104	0.0216837	125	75	9.61	6.77	126.2	138.7	114.4	75.7	77.2	67.9		High	8.17e-05	4.731e-05	3.76
525	[R].INLESGGAPR.[G]	1xTMT6plex [N-Term];1xPhospho [S5(100)]	*---*-----	1	1	1	10	Cre10.g429750.t1.1	Cre10.g429750.t1.1 [2494-2503]	Cre10.g429750.t1.1 1xPhospho [S2498(100)]	0	1322.67	1.56	0.00208417	0.0216837	78.1	121.9	6.54	6.85	78.7	86.6	76.7	122.7	125.3	110		High	0.0002282	0.0006256	2.67
526	[R].VGSPVYLSPR.[G]	1xTMT6plex [N-Term];1xPhospho [S8(100)]	*------*--	2	1	1	14	Cre07.g325751.t1.1	Cre07.g325751.t1.1 [285-294]	Cre07.g325751.t1.1 1xPhospho [S292(100)]	0	1383.72	0.594	0.00208503	0.0216837	125.5	74.5	8.8	4.81	126.3	138.4	116.1	75	75.1	69		High	8.17e-05	0.000461	2.6
527	[R].RGVAAAQGGGGSTAR.[A]	1xTMT6plex [N-Term];1xPhospho [S12(99.5)]	*----------*---	3	1	1	1	Cre04.g216000.t1.2	Cre04.g216000.t1.2 [333-347]	Cre04.g216000.t1.2 1xPhospho [S344(99.5)]	1	1624.81	0.462	0.00208885	0.0216837	136.8	63.2	11.08	13.19	139.6	146.8	118.1	74.1	64.5	56.9		High	8.17e-05	3.478e-06	4.72
528	[R].RAPSPTAEDGRR.[V]	1xTMT6plex [N-Term];1xPhospho [S4(99.1)]	*--*--------	3	1	1	2	Cre07.g312900.t1.1	Cre07.g312900.t1.1 [703-714]	Cre07.g312900.t1.1 1xPhospho [S706(99.2)]	2	1621.8	1.548	0.00209166	0.0216837	78.5	121.5	5.97	2.39	79.9	71.4	78.6	126.8	121.7	121.7		High	0.0001541	0.0005366	3.02
529	[R].SGGSGSGSGGGSGAELR.[A]	1xTMT6plex [N-Term];1xPhospho [S4(100)]	*--*-------------	1	1	3	2	Cre01.g033091.t1.1	Cre01.g033091.t1.1 [725-741]	Cre01.g033091.t1.1 1xPhospho [S728(100)]	0	1688.74	5.01	0.00209721	0.0217022	33.3	166.7	19.69	7.75	38.1	34.2	25.5	177.9	171.3	152.9		High	8.17e-05	0.0002182	2.81
530	[K].GGGSFASLK.[R]	1xTMT6plex [K9];1xTMT6plex [N-Term];1xPhospho [S4(100)]	*--*----*	1	1	1	11	Cre08.g362050.t1.2	Cre08.g362050.t1.2 [2844-2852]	Cre08.g362050.t1.2 1xPhospho [S2847(100)]	0	1361.72	0.52	0.00210032	0.0217022	131.6	68.4	10.44	5.32	132.6	147.1	119.3	69.1	69	62.9		High	0.0004367	0.001316	2.62
531	[K].LPGYTVCLPQSLSDK.[G]	1xCarbamidomethyl [C7];1xTMT6plex [K15];1xTMT6plex [N-Term];1xPhospho [T5(100)]	*---*-*-------*	2	1	1	2	Cre02.g091700.t1.2	Cre02.g091700.t1.2 [11-25]	Cre02.g091700.t1.2 1xPhospho [T15(100)]	0	2216.14	2.228	0.00212176	0.0218801	62	138	2.83	8.43	65.8	63.8	62.2	142.1	143.3	122.9		High	8.17e-05	0.0002909	3.08
532	[R].SSSGQLLSPR.[G]	1xTMT6plex [N-Term];1xPhospho [S8(100)]	*------*--	3	1	1	6	Cre17.g698903.t1.2	Cre17.g698903.t1.2 [1832-1841]	Cre17.g698903.t1.2 1xPhospho [S1839(100)]	0	1340.68	0.629	0.00212654	0.0218801	122.8	77.2	8.79	5.78	123.5	135.9	114	77.7	78.4	70.5		High	0.000423	0.000731	2.83
533	[R].GGGGRPDSR.[G]	1xTMT6plex [N-Term];1xPhospho [S8(100)]	*------*-	1	1	1	2	Cre16.g683550.t1.2	Cre16.g683550.t1.2 [1206-1214]	Cre16.g683550.t1.2 1xPhospho [S1213(100)]	0	1167.55	0.406	0.00212795	0.0218801	142.3	57.7	13.49	9.35	144.4	153.1	117.3	68.4	58.6	58.2		High	0.002423	0.0229	2.03
534	[R].SGAVSAGPR.[S]	1xTMT6plex [N-Term];1xPhospho [S5(100)]	*---*----	3	1	1	3	Cre04.g227900.t1.2	Cre04.g227900.t1.2 [280-288]	Cre04.g227900.t1.2 1xPhospho [S284(100)]	0	1110.55	0.615	0.00213872	0.0219229	123.9	76.1	9	8.68	127.1	135.7	113.3	78.6	78.1	67.1		High	0.004042	0.04544	1.85
535	[R].EIMGAVNPNSTVERK.[A]	1xOxidation [M3];1xTMT6plex [K15];1xTMT6plex [N-Term];1xPhospho [T11(99)]	*-*-------*---*	2	1	1	5	Cre12.g522200.t1.2	Cre12.g522200.t1.2 [12-26]	Cre12.g522200.t1.2 1xPhospho [T22(100)]	1	2199.12	0.474	0.00214498	0.0219229	135.7	64.3	5.93	11.33	138.1	140.9	125.8	72.3	65.4	57.6		High	0.000779	0.002658	2.29
536	[R].SQVVQNQPHDEEVNLSESESFAGADEPPAAPR.[D]	1xTMT6plex [N-Term];1xPhospho [S]	positions not distinguishable	2	1	1	6	Cre05.g241637.t1.1	Cre05.g241637.t1.1 [24-55]		0	3743.7	1.505	0.00214583	0.0219229	79.8	120.2	5.32	6.31	87.7	80	80.2	108.9	122.6	120.6		High	8.17e-05	5.492e-10	7.13
537	[R].ASTSDRLR.[L]	1xTMT6plex [N-Term];1xPhospho [T/S]	positions not distinguishable	4	1	1	2	Cre06.g256600.t1.2	Cre06.g256600.t1.2 [1735-1742]		1	1214.61	0.545	0.00214866	0.0219229	129.5	70.5	6.85	10.76	132.3	139.8	121.9	73.7	72.1	60.2		High	0.001378	0.008773	2.21
538	[R].ERGSQPGWESK.[K]	1xTMT6plex [K11];1xTMT6plex [N-Term];1xPhospho [S4(100)]	*--*------*	1	1	1	5	Cre12.g492950.t1.2	Cre12.g492950.t1.2 [460-470]	Cre12.g492950.t1.2 1xPhospho [S463(100)]	1	1798.89	2.689	0.00214951	0.0219229	54.2	145.8	14.81	7.65	54.4	67.7	51.7	146.4	150.1	129.7		High	8.17e-05	0.0003527	2.98
539	[K].TLTSSAK.[L]	1xTMT6plex [K7];1xTMT6plex [N-Term];1xPhospho [S5(99.7)]	*---*-*	1	1	1	5	Cre10.g466800.t1.1	Cre10.g466800.t1.1 [239-245]	Cre10.g466800.t1.1 1xPhospho [S243(99.7)]	0	1245.69	2.216	0.00217726	0.0220808	62.2	137.8	9.5	3.29	62.8	67.3	55.7	139.2	142	133.1		High	0.0009627	0.004191	2.36
540	[R].SMSVTGVHKR.[V]	1xOxidation [M2];1xTMT6plex [K9];1xTMT6plex [N-Term];1xPhospho [S3(100)]	***-----*-	2	1	1	4	Cre01.g050850.t2.1	Cre01.g050850.t2.1 [518-527]	Cre01.g050850.t2.1 1xPhospho [S520(99.2)]	1	1655.87	2.601	0.00218188	0.0220808	55.5	144.5	13.81	6.48	55.7	64.7	49.2	144.8	152	133.5		High	0.001774	0.01284	1.43
541	[K].GSRPPSAAEEK.[A]	1xTMT6plex [K11];1xTMT6plex [N-Term];1xPhospho [S6(100)]	*----*----*	1	1	1	15	Cre03.g161550.t1.2	Cre03.g161550.t1.2 [493-503]	Cre03.g161550.t1.2 1xPhospho [S498(100)]	0	1666.86	0.527	0.00218228	0.0220808	131	69	9.18	4.42	133.4	141.2	117.6	71.6	70.4	65.8		High	8.17e-05	6.923e-05	3.56
542	[R].GRAPQAREDSPGSTTR.[R]	1xTMT6plex [N-Term];1xPhospho [S10(98.3)]	*--------*------	1	1	1	17	Cre02.g091700.t1.2	Cre02.g091700.t1.2 [222-237]	Cre02.g091700.t1.2 1xPhospho [S231(100)]	2	1994.96	0.765	0.00218251	0.0220808	113.3	86.7	5.04	3.57	113.4	119.8	108.3	86.7	88.9	82.8		High	8.17e-05	5.522e-06	4.84
543	[R].AIESPAMGK.[S]	1xOxidation [M7];1xTMT6plex [K9];1xTMT6plex [N-Term];1xPhospho [S4(100)]	*--*--*-*	1	1	2	4	Cre13.g586700.t2.1	Cre13.g586700.t2.1 [1371-1379]	Cre13.g586700.t2.1 1xPhospho [S1374(100)]	0	1457.75	0.538	0.00218609	0.0220816	130	70	10.23	7.66	132.8	138.4	113.4	66.4	77.4	71.5		High	0.001095	0.006008	2.14
544	[R].TAGGTALSSTGR.[Q]	1xTMT6plex [N-Term];1xPhospho [S8(99)]	*------*----	1	1	1	4	Cre14.g623350.t1.2	Cre14.g623350.t1.2 [18-29]	Cre14.g623350.t1.2 1xPhospho [S25(100)]	0	1387.68	1.911	0.00219908	0.0221773	68.7	131.3	6.95	10.48	71.3	74.2	64.7	139.3	136.2	114.3		High	8.17e-05	0.000176	2.62
545	[R].SAATPPTKK.[E]	2xTMT6plex [K8; K9];1xTMT6plex [N-Term];1xPhospho [T4(100)]	*--*---**	2	1	1	12	Cre10.g450450.t1.2	Cre10.g450450.t1.2 [345-353]	Cre10.g450450.t1.2 1xPhospho [T348(100)]	1	1667.97	0.494	0.0022031	0.0221823	133.9	66.1	10.69	5.07	134.8	149.3	120.5	67.5	66.6	61.4		High	8.17e-05	0.0004197	2.56
546	[R].GGGGAAVLAASPR.[L]	1xTMT6plex [N-Term];1xPhospho [S11(100)]	*---------*--	1	1	2	19	Cre05.g245701.t1.1	Cre05.g245701.t1.1 [511-523]	Cre05.g245701.t1.1 1xPhospho [S521(100)]	0	1392.72	1.859	0.00222439	0.0223277	70	130	9.96	5.57	70.5	77.6	63.6	135.7	131	121.6		High	8.17e-05	7.111e-05	3.12
547	[R].AAAAAEGEGEGSQTDGTAAREEDAGGYDLLDEGEVPK.[L]	1xTMT6plex [K37];1xTMT6plex [N-Term];1xPhospho [S12(100)]	*----------*------------------------*	2	1	2	2	Cre10.g418950.t1.1	Cre10.g418950.t1.1 [726-762]	Cre10.g418950.t1.1 1xPhospho [S737(100)]	1	4174.9	2.041	0.00223002	0.0223277	65.8	134.2	11.78	6.93	68	71.2	56.6	138.8	141.3	124.1		High	8.17e-05	6.129e-09	6.63
548	[R].RAPSPTAEDGRR.[V]	1xTMT6plex [N-Term];1xPhospho [T6(99.5)]	*----*------	3	1	1	1	Cre07.g312900.t1.1	Cre07.g312900.t1.1 [703-714]	Cre07.g312900.t1.1 1xPhospho [T708(99.5)]	2	1621.8	2.171	0.00223212	0.0223277	63.1	136.9	12.65	7.12	64.2	68.6	53.3	146.9	127.5	139.4		High	8.17e-05	0.0003832	3.41
549	[R].SAGGNVASAVPER.[V]	1xTMT6plex [N-Term];1xPhospho [S1(100)]	*------------	1	1	1	7	Cre03.g205950.t1.1	Cre03.g205950.t1.1 [489-501]	Cre03.g205950.t1.1 1xPhospho [S489(100)]	0	1523.74	1.761	0.00223612	0.0223277	72.4	127.6	10.13	7.41	73.1	80.4	65.6	135.4	128.7	116.8		High	8.17e-05	0.0002354	2.3
550	[R].SWSAPPMESPRPEQQK.[E]	1xTMT6plex [K16];1xTMT6plex [N-Term];1xPhospho [S3(100)]	*-*------------*	1	1	1	2	Cre01.g009850.t1.2	Cre01.g009850.t1.2 [58-73]	Cre01.g009850.t1.2 1xPhospho [S60(100)]	0	2393.17	0.583	0.00223864	0.0223277	126.3	73.7	6.13	2.12	126.7	132.1	116.9	73.7	73.9	76.6		High	0.0004367	0.001043	2.11
551	[K].ALGSPPGREASK.[A]	1xTMT6plex [K12];1xTMT6plex [N-Term];1xPhospho [S4(100)]	*--*-------*	1	1	1	4	Cre03.g164250.t1.1	Cre03.g164250.t1.1 [1468-1479]	Cre03.g164250.t1.1 1xPhospho [S1471(100)]	1	1707.92	0.398	0.00223879	0.0223277	143.1	56.9	13.79	7.23	149.2	158.8	120.9	59.5	59.4	52.3		High	0.0004367	0.0009045	2.49
552	[R].YGPGGAGSPGVMR.[M]	1xOxidation [M12];1xTMT6plex [N-Term];1xPhospho [S8(100)]	*------*---*-	1	1	1	6	Cre12.g536600.t1.1	Cre12.g536600.t1.1 [1537-1549]	Cre12.g536600.t1.1 1xPhospho [S1544(100)]	0	1530.7	0.684	0.00225188	0.0224228	118.8	81.2	7.5	5.35	116.1	130.2	113.4	84.7	79.4	76.2		High	8.17e-05	0.0004542	2.72
553	[K].GEHTQLSLAK.[V]	1xTMT6plex [K10];1xTMT6plex [N-Term];1xPhospho [S7(99.4)]	*-----*--*	2	1	1	2	Cre15.g640000.t1.1	Cre15.g640000.t1.1 [57-66]	Cre15.g640000.t1.1 1xPhospho [S63(99.4)]	0	1621.87	1.443	0.00226156	0.0224836	81.9	118.1	5.89	4.77	81.8	90.3	81.5	119.2	118	109.1		High	0.0005823	0.001698	2.16
554	[R].ASTSDRLR.[L]	1xTMT6plex [N-Term];1xPhospho [T3(99.2)]	*-*-----	4	1	1	2	Cre06.g256600.t1.2	Cre06.g256600.t1.2 [1735-1742]	Cre06.g256600.t1.2 1xPhospho [T1737(99)]	1	1214.61	0.367	0.00227006	0.0225326	146.3	53.7	4.11	12.2	144.4	156.2	147.4	54.2	54.4	43.6		High	0.001536	0.009638	2.06
555	[R].RSPPQGR.[R]	1xTMT6plex [N-Term];1xPhospho [S2(100)]	**-----	1	1	1	12	Cre09.g387912.t1.1	Cre09.g387912.t1.1 [461-467]	Cre09.g387912.t1.1 1xPhospho [S462(100)]	1	1106.57	0.428	0.00227792	0.0225668	140.1	59.9	12.59	5.93	136	159	124.4	64.3	58.1	58.2		High	0.0007926	0.003433	2.3
556	[K].DGPPPTPGGAIASK.[S]	1xTMT6plex [K14];1xTMT6plex [N-Term];1xPhospho [T6(100)]	*----*-------*	1	1	1	4	Cre02.g091900.t1.1	Cre02.g091900.t1.1 [1026-1039]	Cre02.g091900.t1.1 1xPhospho [T1031(100)]	0	1802.95	2.124	0.00228067	0.0225668	64	136	12.56	9.79	63.5	78.4	63.6	142.2	135	117.2		High	8.17e-05	0.0001243	2.74
557	[K].TSGTSTSATGSR.[V]	1xTMT6plex [N-Term];1xPhospho [S7(99.2)]	*-----*-----	6	1	1	5	Cre04.g230340.t1.1	Cre04.g230340.t1.1 [391-402]	Cre04.g230340.t1.1 1xPhospho [S397(100)]	0	1421.65	0.44	0.00228776	0.0225845	138.9	61.1	12.8	9.67	147.4	142.2	115.2	60.5	72.2	62.5		High	8.17e-05	0.0004625	2.85
558	[K].SSDGAAAGAGGK.[G]	1xTMT6plex [K12];1xTMT6plex [N-Term];1xPhospho [S1(100)]	*----------*	3	1	1	9	Cre16.g674515.t1.1	Cre16.g674515.t1.1 [574-585]	Cre16.g674515.t1.1 1xPhospho [S574(100)]	0	1486.73	1.778	0.00229672	0.0225845	72	128	9.87	8.93	74.4	80.1	65.7	132.2	134	113.6		High	8.17e-05	2.707e-07	4.48
559	[R].IRELEASLTSAR.[R]	1xTMT6plex [N-Term];1xPhospho [T9(99.7)]	*-------*---	4	1	1	5	Cre16.g655750.t1.2	Cre16.g655750.t1.2 [448-459]	Cre16.g655750.t1.2 1xPhospho [T456(99.7)]	1	1654.87	1.407	0.00229749	0.0225845	83.1	116.9	6.64	4.83	82.8	87	76.2	124.3	116.5	113.2		High	8.17e-05	6.709e-06	4.87
560	[R].SPSSTNNSFDR.[V]	1xTMT6plex [N-Term];1xPhospho [S3(99.6)]	*-*--------	1	1	1	4	Cre06.g282900.t1.2	Cre06.g282900.t1.2 [260-270]	Cre06.g282900.t1.2 1xPhospho [S262(99.7)]	0	1520.66	2.179	0.00230622	0.0225845	62.9	137.1	11.23	5.04	63.2	68.9	54.9	144.7	137.6	130.8		High	8.17e-05	0.0002447	3.18
561	[R].VGTADVSSLGGGGR.[A]	1xTMT6plex [N-Term];1xPhospho [T3(100)]	*-*-----------	1	1	1	2	Cre02.g085000.t1.1	Cre02.g085000.t1.1 [1397-1410]	Cre02.g085000.t1.1 1xPhospho [T1399(100)]	0	1541.75	0.487	0.0023094	0.0225845	134.5	65.5	10.46	5.52	136.1	144.9	117.6	66.2	71.2	64		High	8.17e-05	0.0002881	2.82
562	[R].GLMGGSPAAGSNR.[A]	1xOxidation [M3];1xTMT6plex [N-Term];1xPhospho [S6(100)]	*-*--*-------	2	1	1	7	Cre10.g424600.t1.1	Cre10.g424600.t1.1 [898-910]	Cre10.g424600.t1.1 1xPhospho [S903(100)]	0	1499.69	0.568	0.00231167	0.0225845	127.6	72.4	8.34	3.44	127.1	140.7	119.4	72.5	72.2	68.1		High	0.0004367	0.001016	2.3
563	[R].SNRSSLEK.[I]	1xTMT6plex [K8];1xTMT6plex [N-Term];1xPhospho [S4(100)]	*--*---*	3	1	1	3	Cre12.g485050.t1.2	Cre12.g485050.t1.2 [41-48]	Cre12.g485050.t1.2 1xPhospho [S44(100)]	1	1458.77	2.085	0.00232642	0.0225845	64.8	135.2	11.21	5.74	65.5	74.8	60	138.6	136.6	124.5		High	0.0008721	0.003868	2.29
564	[R].AFSPSPLGR.[A]	1xTMT6plex [N-Term];1xPhospho [S3(99.6)]	*-*------	1	1	1	6	Cre17.g698903.t1.2	Cre17.g698903.t1.2 [2321-2329]	Cre17.g698903.t1.2 1xPhospho [S2323(99.6)]	0	1240.63	0.513	0.00232814	0.0225845	132.2	67.8	9.79	5.49	136.5	138.2	115.4	73.8	70	66.1		High	0.0007926	0.003264	2.16
565	[R].SGPGASAAAAAK.[S]	1xTMT6plex [K12];1xPhospho [S]	positions not distinguishable	1	1	1	5	Cre14.g614050.t1.1	Cre14.g614050.t1.1 [781-792]		0	1267.62	1.594	0.0023312	0.0225845	77.1	122.9	7.95	8.4	80	80.6	69.7	127.6	130.7	111.4		High	0.001	0.004554	1.84
566	[R].SSVGGGYVGPGGGGGGR.[R]	1xTMT6plex [N-Term];1xPhospho [S2(100)]	**---------------	1	1	1	3	Cre12.g540050.t1.2	Cre12.g540050.t1.2 [957-973]	Cre12.g540050.t1.2 1xPhospho [S958(100)]	0	1686.78	0.567	0.00233292	0.0225845	127.6	72.4	6.44	9.95	132.2	133.1	118.4	75	77.3	63.9		High	8.17e-05	4.663e-06	3.97
567	[K].SAASTTAAAAAGGK.[T]	1xTMT6plex [K14];1xTMT6plex [N-Term];1xPhospho [S/T]	positions not distinguishable	2	1	1	1	Cre10.g452950.t1.1	Cre10.g452950.t1.1 [297-310]		0	1672.87	1.642	0.00233312	0.0225845	75.7	124.3	8.27	8.65	79.3	79.9	68.7	130.2	111.6	130.2		High	8.17e-05	4.995e-05	3.42
568	[R].IDSAGGGAGGGGGSFDR.[K]	1xTMT6plex [N-Term];1xPhospho [S14(100)]	*------------*---	1	1	1	2	Cre10.g430650.t1.2	Cre10.g430650.t1.2 [472-488]	Cre10.g430650.t1.2 1xPhospho [S485(100)]	0	1746.76	1.739	0.00233677	0.0225845	73	127	9.35	8.49	67.7	81.7	75.4	131	131.4	112.8		High	8.17e-05	1.812e-05	2.87
569	[R].VAGGSPR.[R]	1xTMT6plex [N-Term];1xPhospho [S5(100)]	*---*--	1	1	1	3	Cre03.g158850.t1.1	Cre03.g158850.t1.1 [397-403]	Cre03.g158850.t1.1 1xPhospho [S401(100)]	0	952.481	3.058	0.0023374	0.0225845	49.3	150.7	17.03	8.08	47.9	59.6	43	163.3	146.4	139.8		High	0.003095	0.03182	1.73
570	[R].SAPPGQPDAGPSRSSGGGDGGGAVGR.[G]	1xTMT6plex [N-Term];1xPhospho [S15(99.2)]	*-------------*-----------	1	1	10	2	Cre01.g017750.t1.1	Cre01.g017750.t1.1 [602-627]	Cre01.g017750.t1.1 1xPhospho [S616(99.2)]	1	2560.17	2.853	0.00234137	0.0225845	51.9	148.1	10.7	2.35	53.8	52	43.8	148.3	154.2	148		High	8.17e-05	0.0002781	3.7
571	[R].RGGSAELPR.[R]	1xTMT6plex [N-Term];1xPhospho [S4(100)]	*--*-----	1	1	1	9	Cre03.g190000.t1.2	Cre03.g190000.t1.2 [336-344]	Cre03.g190000.t1.2 1xPhospho [S339(100)]	1	1251.64	1.841	0.00234283	0.0225845	70.4	129.6	11.36	9.48	71.9	76.8	61.2	141	132.3	116.7		High	0.0004367	0.000871	2.79
572	[R].AAAAEASGSGK.[-]	1xTMT6plex [K11];1xTMT6plex [N-Term];1xPhospho [S9(100)]	*-------*-*	3	1	1	3	Cre02.g143400.t1.1	Cre02.g143400.t1.1 [1213-1223]	Cre02.g143400.t1.1 1xPhospho [S1221(100)]	0	1457.74	0.373	0.00234435	0.0225845	145.7	54.3	19.11	12.36	134.5	179.5	127.8	60.2	50.2	47.9		High	0.0003714	0.0006954	2.5
573	[K].GGAGDTTTPNSETSDFFMDR.[I]	1xOxidation [M18];1xTMT6plex [N-Term];1xPhospho [T/S]	positions not distinguishable	3	1	1	25	Cre12.g520950.t1.1	Cre12.g520950.t1.1 [101-120]		0	2431	0.647	0.00234852	0.0225845	121.4	78.6	8.49	8	122.5	133.7	112.8	79.3	81.7	70		High	8.17e-05	1.492e-05	3.24
574	[K].AAAASKPEASGGSLTAK.[A]	2xTMT6plex [K6; K17];1xTMT6plex [N-Term];1xPhospho [S10(99.3)]	*----*---*------*	3	1	1	1	Cre09.g395250.t1.1	Cre09.g395250.t1.1 [115-131]	Cre09.g395250.t1.1 1xPhospho [S124(99.3)]	0	2284.25	2.41	0.00235053	0.0225845	58.6	141.4	13.31	6.55	59.7	65.8	50.3	144	149.1	131.1		High	8.17e-05	4.366e-05	4.12
575	[R].TAWGAGTSAGEQGAAPGSPTGRPGSPK.[R]	1xTMT6plex [K27];1xTMT6plex [N-Term];1xPhospho [S18(100)]	*----------------*--------*	1	1	1	2	Cre10.g443150.t1.2	Cre10.g443150.t1.2 [210-236]	Cre10.g443150.t1.2 1xPhospho [S227(100)]	0	2991.47	1.787	0.00236387	0.0226781	71.8	128.2	9.15	4.68	72.1	78.3	65.1	133.9	121.9	128.8		High	8.17e-05	6.482e-09	6.25
576	[K].AGGAGSAGAR.[L]	1xTMT6plex [N-Term];1xPhospho [S6(100)]	*----*----	1	1	1	2	Cre08.g364400.t1.1	Cre08.g364400.t1.1 [1046-1055]	Cre08.g364400.t1.1 1xPhospho [S1051(100)]	0	1083.51	3.631	0.00238564	0.0228521	43.2	156.8	18.54	8.61	46.8	44.7	32.6	170.1	162.4	143.5		High	0.002191	0.01699	1.73
577	[R].AGTAGGPLANSSGSGALQATSSGLGGGGSR.[V]	1xTMT6plex [N-Term];1xPhospho [S/T]	positions not distinguishable	4	1	1	4	Cre01.g030500.t1.2	Cre01.g030500.t1.2 [1167-1196]		0	2812.34	0.626	0.00239226	0.0228722	123	77	7.07	7.92	111.4	122.6	128.1	74.7	86.5	76.8		High	8.17e-05	3.341e-06	4.08
578	[R].AQSARPAPAR.[V]	1xTMT6plex [N-Term];1xPhospho [S3(100)]	*-*-------	1	1	1	18	Cre08.g375050.t1.2	Cre08.g375050.t1.2 [20-29]	Cre08.g375050.t1.2 1xPhospho [S22(100)]	0	1333.69	0.614	0.00239499	0.0228722	123.9	76.1	9.3	6.19	126	136.4	113.2	77.5	77.4	69.4		High	0.0002985	0.000678	3.31
579	[R].VAASGASATGR.[T]	1xTMT6plex [N-Term];1xPhospho [T9(99.2)]	*-------*--	3	1	1	1	Cre08.g371000.t1.1	Cre08.g371000.t1.1 [413-423]	Cre08.g371000.t1.1 1xPhospho [T421(99.2)]	0	1256.62	1.855	0.00240952	0.0229761	70	130	10.62	8.62	69	82.3	68.7	136.9	127.9	115.2		High	0.0006702	0.002027	2.09
580	[R].TVPESLSGTAR.[S]	1xTMT6plex [N-Term];1xPhospho [S/T]	positions not distinguishable	2	1	1	6	Cre02.g112200.t1.2	Cre02.g112200.t1.2 [2915-2925]		0	1426.71	0.589	0.00241877	0.0229787	125.9	74.1	7.72	3.24	126.3	136.7	117.1	75	74.4	70.6		High	0.001696	0.01258	2.05
581	[R].TGERTDSAGAVGSDGRPGWDSR.[H]	1xTMT6plex [N-Term];1xPhospho [S7(100)]	*-----*---------------	2	1	1	1	Cre04.g216000.t1.2	Cre04.g216000.t1.2 [91-112]	Cre04.g216000.t1.2 1xPhospho [S97(100)]	1	2543.15	0.544	0.00242262	0.0229787	129.5	70.5	12.35	11.45	125.8	150.2	119.3	60.3	75.9	68.4		High	8.17e-05	1.426e-05	4.62
582	[R].AVAATASSR.[R]	1xTMT6plex [N-Term];1xPhospho [S7(100)]	*-----*--	1	1	1	3	Cre16.g654800.t1.1	Cre16.g654800.t1.1 [1517-1525]	Cre16.g654800.t1.1 1xPhospho [S1523(100)]	0	1142.58	0.543	0.0024241	0.0229787	129.6	70.4	8.8	12.07	128.6	145	122.6	75	69.9	58.9		High	0.0007926	0.003479	1.95
583	[R].IQSALPYR.[N]	1xTMT6plex [N-Term];1xPhospho [S3(100)]	*-*-----	1	1	1	5	Cre09.g389150.t1.2	Cre09.g389150.t1.2 [58-65]	Cre09.g389150.t1.2 1xPhospho [S60(100)]	0	1256.66	0.384	0.00242437	0.0229787	144.5	55.5	12.43	3.69	138.8	168.3	134.8	54.2	53.3	50.5		High	0.0007926	0.002919	2.26
584	[R].STPSGGGGASR.[T]	1xTMT6plex [N-Term];1xPhospho [T2(98)]	**---------	2	1	1	1	Cre08.g381483.t1.1	Cre08.g381483.t1.1 [343-353]	Cre08.g381483.t1.1 1xPhospho [T344(99.1)]	0	1242.57	0.432	0.00244955	0.0231477	139.7	60.3	13.86	16.13	140.8	161.1	121.9	60.8	67	48.4		High	0.002047	0.01503	1.98
585	[R].ETAQGASR.[R]	1xTMT6plex [N-Term];1xPhospho [S7(100)]	*-----*-	1	1	1	2	Cre12.g522550.t1.2	Cre12.g522550.t1.2 [652-659]	Cre12.g522550.t1.2 1xPhospho [S658(100)]	0	1128.52	2.956	0.00246175	0.0231504	50.5	149.5	14.67	5.56	49	59.6	45.1	144.9	158.2	143.1		High	0.002047	0.01517	1.48
586	[R].ANQMDKLGSAR.[S]	1xTMT6plex [K6];1xTMT6plex [N-Term];1xPhospho [S9(100)]	*----*--*--	1	1	1	1	Cre03.g183200.t1.2	Cre03.g183200.t1.2 [206-216]	Cre03.g183200.t1.2 1xPhospho [S214(100)]	1	1728.89	0.707	0.00246524	0.0231504	117.2	82.8	6.03	6.88	114.8	126	112.8	88.3	81.1	77.1		High	0.001696	0.01166	1.43
587	[R].AKGASQK.[K]	2xTMT6plex [K2; K7];1xTMT6plex [N-Term];1xPhospho [S5(100)]	**--*-*	1	1	1	2	Cre17.g724750.t1.2	Cre17.g724750.t1.2 [157-163]	Cre17.g724750.t1.2 1xPhospho [S161(100)]	1	1456.85	0.588	0.00246757	0.0231504	126	74	10.43	8.06	125.1	140.6	114.4	79.1	73.5	67.3		High	0.002311	0.02018	2.21
588	[R].ASAGSTPTGGRPGSGGR.[A]	1xTMT6plex [N-Term];1xPhospho [S14(100)]	*------------*---	1	1	1	3	Cre03.g170900.t1.1	Cre03.g170900.t1.1 [352-368]	Cre03.g170900.t1.1 1xPhospho [S365(100)]	0	1781.85	1.59	0.0024682	0.0231504	77.2	122.8	8.34	7.58	79.8	82.8	70.4	128.4	126.9	111.7		High	8.17e-05	0.000369	3.83
589	[R].AVAATASSRR.[L]	1xTMT6plex [N-Term];1xPhospho [S8(99.6)]	*------*--	2	1	1	1	Cre16.g654800.t1.1	Cre16.g654800.t1.1 [1517-1526]	Cre16.g654800.t1.1 1xPhospho [S1524(99.6)]	1	1298.68	0.488	0.00247325	0.0231632	134.4	65.6	8.02	12.46	141.6	133	120.6	64.9	77.9	61.9		High	0.0008721	0.003876	2.53
590	[R].NASNAAGAASGSSSGAQER.[W]	1xTMT6plex [N-Term];1xPhospho [S12(99.5)]	*----------*-------	1	1	1	3	Cre03.g175750.t1.2	Cre03.g175750.t1.2 [82-100]	Cre03.g175750.t1.2 1xPhospho [S93(99.6)]	0	2001.88	3.551	0.00248191	0.0232099	43.9	156.1	15.76	5.15	42.9	52.4	38.7	164.4	152.3	149.3		High	8.17e-05	1.808e-07	4.7
591	[K].SAKSEAVGSTSVK.[S]	2xTMT6plex [K3; K13];1xTMT6plex [N-Term];1xPhospho [S4(100)]	*-**--------*	2	1	1	6	Cre10.g450450.t1.2	Cre10.g450450.t1.2 [210-222]; [223-235]; [236-248]; [249-261]; [262-274]	Cre10.g450450.t1.2 1xPhospho [S213(100)]; 1xPhospho [S226(100)]; 1xPhospho [S239(100)]; 1xPhospho [S252(100)]; 1xPhospho [S265(100)]	1	2018.11	2.098	0.00250322	0.0233085	64.6	135.4	11.35	5.93	64.8	77.2	63	136.3	136	122.6		High	8.17e-05	1.735e-05	4.01
592	[R].GGGGDNVSGGLPR.[A]	1xTMT6plex [N-Term];1xPhospho [S8(100)]	*------*-----	1	1	1	3	Cre17.g702250.t1.1	Cre17.g702250.t1.1 [843-855]	Cre17.g702250.t1.1 1xPhospho [S850(100)]	0	1451.68	4.085	0.00250353	0.0233085	39.3	160.7	14	2.68	39.4	41.7	31.6	167.3	159	160.9		High	0.0004367	0.0008475	2.18
593	[R].GGSGGGAGSSPPTPK.[G]	1xTMT6plex [K15];1xTMT6plex [N-Term];1xPhospho [S9(99.5)]	*-------*-----*	3	1	2	11	Cre17.g740261.t1.1	Cre17.g740261.t1.1 [672-686]	Cre17.g740261.t1.1 1xPhospho [S680(100)]	0	1751.87	1.53	0.00250806	0.0233085	79	121	7.33	4.44	80.6	84.6	73.1	123.3	124	114.4		High	8.17e-05	7.698e-07	4.15
594	[R].SEPNSEGR.[S]	1xTMT6plex [N-Term];1xPhospho [S5(100)]	*---*---	1	1	1	3	Cre07.g330700.t1.2	Cre07.g330700.t1.2 [920-927]	Cre07.g330700.t1.2 1xPhospho [S924(100)]	0	1184.51	1.523	0.00251223	0.0233085	79.3	120.7	7.26	4.46	77.7	87.2	76.5	125.4	114.9	118.3		High	0.000779	0.002709	2.05
595	[K].ATPGGSAVPSPR.[T]	1xTMT6plex [N-Term];1xPhospho [T2(100)]	**----------	2	1	3	9	Cre05.g243801.t1.1	Cre05.g243801.t1.1 [1442-1453]	Cre05.g243801.t1.1 1xPhospho [T1443(100)]	0	1405.7	1.754	0.0025186	0.0233085	72.6	127.4	9.99	6.72	73.6	81.3	66.6	132.7	129.1	116.6		High	8.17e-05	6.912e-05	3.38
596	[R].EGASSIGAGSHR.[T]	1xTMT6plex [N-Term];1xPhospho [S4(99.3)]	*--*--------	4	1	1	4	Cre01.g009850.t1.2	Cre01.g009850.t1.2 [313-324]	Cre01.g009850.t1.2 1xPhospho [S316(99.5)]	0	1437.67	1.458	0.0025196	0.0233085	81.4	118.6	7.16	5.02	80	87.8	76.4	116.7	125.3	113.9		High	0.0002985	0.0006811	2.3
597	[R].VHVRPGSR.[G]	1xTMT6plex [N-Term];1xPhospho [S7(100)]	*-----*-	1	1	1	16	Cre07.g350350.t1.2	Cre07.g350350.t1.2 [1068-1075]	Cre07.g350350.t1.2 1xPhospho [S1074(100)]	0	1216.65	0.6	0.00252931	0.0233085	125	75	9.42	5.21	125.2	139.4	115.6	75.7	75.2	68.9		High	0.001	0.004327	2.32
598	[K].QVGASKR.[F]	1xTMT6plex [K6];1xTMT6plex [N-Term];1xPhospho [S5(100)]	*---**-	1	1	1	5	Cre01.g004157.t1.2	Cre01.g004157.t1.2 [1342-1348]	Cre01.g004157.t1.2 1xPhospho [S1346(100)]	1	1283.72	0.556	0.0025386	0.0233085	128.5	71.5	12	9.99	126.7	147.1	116.4	76.6	70.5	62.7		High	0.001303	0.008085	2.02
599	[K].YADGEGGQVAYIAQRTQVGR.[A]	1xTMT6plex [N-Term];1xPhospho [T16(100)]	*--------------*----	1	1	1	10	Cre12.g493250.t1.2	Cre12.g493250.t1.2 [8-27]	Cre12.g493250.t1.2 1xPhospho [T23(100)]	1	2448.19	1.808	0.00254023	0.0233085	71.2	128.8	10.3	6.31	70.7	81.1	66.5	127.9	134.9	118.9		High	8.17e-05	4.632e-08	5.42
600	[R].AEASPAR.[K]	1xTMT6plex [N-Term];1xPhospho [S4(100)]	*--*---	1	1	1	5	Cre11.g467739.t1.1	Cre11.g467739.t1.1 [167-173]	Cre11.g467739.t1.1 1xPhospho [S170(100)]	0	1010.49	1.673	0.00254071	0.0233085	74.8	125.2	9.6	7.71	75.7	82.4	68	133	126.7	114.2		High	0.001696	0.01249	1.96
601	[R].SPSPGPGPGGLAGR.[E]	1xTMT6plex [N-Term];1xPhospho [S3(100)]	*-*-----------	3	1	1	5	Cre03.g206700.t1.1	Cre03.g206700.t1.1 [791-804]	Cre03.g206700.t1.1 1xPhospho [S793(100)]	0	1515.75	0.653	0.00254688	0.0233085	121	79	6.82	8.36	124.7	128.5	112.6	82.2	81.5	70.5		High	8.17e-05	8.508e-05	3.57
602	[R].GGSATGGSGAGTGMGSR.[D]	1xOxidation [M14];1xTMT6plex [N-Term];1xPhospho [S3(100)]	*-*----------*---	1	1	1	6	Cre02.g105400.t1.1	Cre02.g105400.t1.1 [429-445]	Cre02.g105400.t1.1 1xPhospho [S431(100)]	0	1692.72	0.666	0.00254792	0.0233085	120	80	7.8	5.08	117.2	131.2	113.4	84	78	76.3		High	8.17e-05	0.0001333	3.59
603	[K].GQATTPTPSVHGPTPK.[V]	1xTMT6plex [K16];1xTMT6plex [N-Term];1xPhospho [T/S]	positions not distinguishable	2	1	1	1	Cre04.g219450.t1.2	Cre04.g219450.t1.2 [18-33]		0	2114.1	0.557	0.00256019	0.0233262	128.4	71.6	10.32	9.74	131.6	138.1	112.7	65.1	79.1	73.4		High	8.17e-05	0.0001504	2
604	[R].TVSGGPNAR.[A]	1xTMT6plex [N-Term];1xPhospho [S3(100)]	*-*------	1	1	1	12	Cre12.g505350.t1.2	Cre12.g505350.t1.2 [1103-1111]	Cre12.g505350.t1.2 1xPhospho [S1105(100)]	0	1167.57	1.908	0.0025602	0.0233262	68.8	131.2	10.41	5.61	70.2	77.3	62.7	134	134.3	121.5		High	0.001057	0.004792	1.84
605	[R].ALAGVGSSPVR.[-]	1xTMT6plex [N-Term];1xPhospho [S7(100)]	*-----*----	1	1	1	3	Cre13.g563006.t1.2	Cre13.g563006.t1.2 [700-710]	Cre13.g563006.t1.2 1xPhospho [S706(100)]	0	1322.7	0.743	0.00256121	0.0233262	114.8	85.2	3.85	5.11	115.9	115.4	108.1	91.8	83.1	85.7		High	0.000779	0.002595	2.41
606	[R].LSSPGGFSGFK.[G]	1xTMT6plex [K11];1xTMT6plex [N-Term];1xPhospho [S3(100)]	*-*-------*	1	1	1	2	Cre07.g334450.t1.1	Cre07.g334450.t1.1 [1857-1867]	Cre07.g334450.t1.1 1xPhospho [S1859(100)]	0	1621.84	0.565	0.00256466	0.0233262	127.8	72.2	10.72	7.94	129.6	140.5	113.3	77.3	73.3	66		High	0.0004367	0.0009316	2.81
607	[K].SASQRQR.[A]	1xTMT6plex [N-Term];1xPhospho [S3(100)]	*-*----	1	1	1	2	Cre02.g087000.t1.1	Cre02.g087000.t1.1 [1648-1654]	Cre02.g087000.t1.1 1xPhospho [S1650(100)]	1	1141.57	0.477	0.00257509	0.0233873	135.4	64.6	13.02	13.27	144.1	148	115.6	68.7	69.4	54.3		High	0.002996	0.02994	1.33
608	[R].GGGSAGSSGGGVAATAAK.[L]	1xTMT6plex [K18];1xTMT6plex [N-Term];1xPhospho [S4(98.5)]	*--*-------------*	2	1	1	10	Cre12.g518550.t1.1	Cre12.g518550.t1.1 [2791-2808]	Cre12.g518550.t1.1 1xPhospho [S2794(100)]	0	1900.95	0.567	0.00258162	0.0233998	127.7	72.3	10.2	5.61	129	142.3	116	73.3	73.1	66.3		High	8.17e-05	7.466e-09	5.91
609	[R].SPSPSPSPAR.[S]	1xTMT6plex [N-Term];1xPhospho [S3(100)]	*-*-------	1	1	1	10	Cre02.g091900.t1.1	Cre02.g091900.t1.1 [641-650]	Cre02.g091900.t1.1 1xPhospho [S643(100)]	0	1291.62	1.463	0.00258389	0.0233998	81.2	118.8	5.75	7.07	84.2	84.1	76	123.1	123.7	108.9		High	0.0007227	0.002053	2.27
610	[K].GEPNISYICSR.[Y]	1xCarbamidomethyl [C9];1xTMT6plex [N-Term];1xPhospho [Y7(99.2)]	*-----*-*--	3	1	1	10	Cre12.g511850.t1.2	Cre12.g511850.t1.2 [317-327]	Cre12.g511850.t1.2 1xPhospho [Y323(99.4)]	0	1604.73	0.575	0.00260001	0.023512	127	73	9.27	4.61	127.1	140.2	116.5	74.8	73.1	68.4		High	0.0006248	0.001744	1.68
611	[K].APGSAGAK.[G]	1xTMT6plex [K8];1xTMT6plex [N-Term];1xPhospho [S4(100)]	*--*---*	1	1	1	8	Cre10.g444400.t1.1	Cre10.g444400.t1.1 [443-450]	Cre10.g444400.t1.1 1xPhospho [S446(100)]	0	1196.64	0.459	0.00260912	0.0235269	137	63	11.46	4.73	138	153.9	122.3	63.8	63.4	58.5		High	0.001235	0.006996	2.01
612	[R].TLGSTDVTQR.[E]	1xTMT6plex [N-Term];1xPhospho [S/T]	positions not distinguishable	1	1	1	1	Cre06.g283100.t1.2	Cre06.g283100.t1.2 [174-183]		0	1386.68	1.791	0.00261732	0.0235585	71.7	128.3	5.5	9.35	74.6	76.3	68.6	133.6	133.8	113.1		High	0.001378	0.009086	1.69
613	[R].IYSASPSAAHHR.[A]	1xTMT6plex [N-Term];1xPhospho [S3(100)]	*-*---------	2	1	2	4	Cre05.g245701.t1.1	Cre05.g245701.t1.1 [539-550]	Cre05.g245701.t1.1 1xPhospho [S541(100)]	0	1605.77	0.384	0.0026201	0.0235585	144.5	55.5	14.8	6.22	142.3	169.5	126.7	56.7	50.2	54.7		High	8.17e-05	0.0001111	3.28
614	[R].QSSSLGFR.[G]	1xTMT6plex [N-Term];1xPhospho [S]	positions not distinguishable	3	1	1	2	Cre17.g704300.t1.1	Cre17.g704300.t1.1 [1053-1060]		0	1190.58	0.496	0.00262672	0.0235709	133.7	66.3	11.45	5.74	136.3	148.9	118.3	67.7	67.7	61.2		High	0.000779	0.002169	2.59
615	[R].QGSRLGPGGETGGEAPR.[Y]	1xTMT6plex [N-Term];1xPhospho [S3(100)]	*-*--------------	1	1	1	12	Cre12.g517050.t1.2	Cre12.g517050.t1.2 [93-109]	Cre12.g517050.t1.2 1xPhospho [S95(100)]	1	1934.93	0.652	0.0026327	0.0235709	121.1	78.9	8.27	6.53	123.7	130.1	110.4	82.4	80.6	72.8		High	8.17e-05	5.107e-06	4.94
616	[R].LASLAASSR.[A]	1xTMT6plex [N-Term];1xPhospho [S3(100)]	*-*------	2	1	1	3	Cre16.g680500.t1.1	Cre16.g680500.t1.1 [245-253]	Cre16.g680500.t1.1 1xPhospho [S247(100)]	0	1184.62	0.644	0.00264075	0.0236094	121.7	78.3	7.44	5.57	125	124.5	109.3	85	80.2	76		High	0.001057	0.005119	1.96
617	[R].ENLEQQSPGSQAGSAPGSPRPSLR.[A]	1xTMT6plex [N-Term];1xPhospho [S18(100)]	*----------------*------	1	1	1	4	Cre13.g607350.t1.2	Cre13.g607350.t1.2 [32-55]	Cre13.g607350.t1.2 1xPhospho [S49(100)]	0	2759.33	1.919	0.00265188	0.0236754	68.5	131.5	6.33	10.56	67.1	75.5	68.7	131.8	142	114.9		High	8.17e-05	3.32e-05	3.46
618	[R].TTASPGSARQPSR.[Q]	1xTMT6plex [N-Term];1xPhospho [S7(99.4)]	*-----*------	1	1	1	2	Cre12.g511300.t1.1	Cre12.g511300.t1.1 [469-481]	Cre12.g511300.t1.1 1xPhospho [S475(100)]	1	1624.8	0.546	0.00266693	0.0237761	129.4	70.6	7.83	2.82	131.7	137.7	118	71.9	72.1	68.5		High	0.0001541	0.000587	3.02
619	[R].VSGASADGAGLGLGGSEGR.[L]	1xTMT6plex [N-Term];1xPhospho [S]	positions not distinguishable	2	1	1	1	Cre13.g563006.t1.2	Cre13.g563006.t1.2 [102-120]		0	1926.91	2.276	0.00267945	0.023809	61	139	14.48	9.32	61	75.2	57.6	139	145.8	121.4		High	0.0004367	0.001263	3.68
620	[R].VMPAPAQPVSEAQSAISFQPSR.[S]	1xOxidation [M2];1xTMT6plex [N-Term];1xPhospho [S17(100)]	**--------------*-----	1	1	1	8	Cre12.g485050.t1.2	Cre12.g485050.t1.2 [19-40]	Cre12.g485050.t1.2 1xPhospho [S35(100)]	0	2623.28	1.644	0.00268268	0.023809	75.6	124.4	9.06	5.94	77.2	82.2	68.6	129.5	126.9	115.6		High	8.17e-05	2.647e-07	4.97
621	[R].TDTELEQR.[L]	1xTMT6plex [N-Term];1xPhospho [T3(100)]	*-*-----	1	1	1	5	Cre17.g720600.t1.1	Cre17.g720600.t1.1 [939-946]	Cre17.g720600.t1.1 1xPhospho [T941(100)]	0	1300.6	1.658	0.00268758	0.023809	75.3	124.7	9.31	6.88	76.7	83.3	69.1	129.9	127.1	114		High	0.0005432	0.001432	2.64
622	[R].IAAGDGNSPSGAAAGGSK.[T]	1xTMT6plex [K18];1xTMT6plex [N-Term];1xPhospho [S8(100)]	*------*---------*	1	1	1	8	Cre13.g574900.t1.2	Cre13.g574900.t1.2 [2053-2070]	Cre13.g574900.t1.2 1xPhospho [S2060(100)]	0	2026	1.387	0.00268962	0.023809	83.8	116.2	5.9	5.16	85.5	89.3	79.4	118.7	118.6	108.4		High	8.17e-05	4.466e-06	4.51
623	[R].AATSNLAAR.[D]	1xTMT6plex [N-Term];1xPhospho [S4(99.6)]	*--*-----	1	1	1	4	Cre10.g444850.t1.1	Cre10.g444850.t1.1 [2630-2638]	Cre10.g444850.t1.1 1xPhospho [S2633(99.6)]	0	1183.6	1.716	0.00269828	0.023809	73.6	126.4	7.27	9.26	75.6	81.6	70.6	131.7	129.7	110.9		High	0.0005432	0.001471	2.76
624	[R].LQSLLPR.[L]	1xTMT6plex [N-Term];1xPhospho [S3(100)]	*-*----	1	1	1	2	Cre17.g700200.t1.2	Cre17.g700200.t1.2 [525-531]	Cre17.g700200.t1.2 1xPhospho [S527(100)]	0	1135.64	0.191	0.00270007	0.023809	167.9	32.1	8.62	22.89	175.9	170.4	149	43.8	32.6	28.3		High	0.0007926	0.003662	2.12
625	[K].AAAGQDPYK.[A]	1xTMT6plex [K9];1xTMT6plex [N-Term];1xPhospho [Y8(100)]	*------**	1	1	1	2	Cre11.g467644.t1.1	Cre11.g467644.t1.1 [742-750]	Cre11.g467644.t1.1 1xPhospho [Y749(100)]	0	1458.74	0.398	0.00270484	0.023809	143.1	56.9	11.67	3.68	143.7	160.7	127.1	57.1	57.6	53.8		High	0.002221	0.01796	1.85
626	[R].ASGGIGAERPPSGR.[T]	1xTMT6plex [N-Term];1xPhospho [S12(100)]	*----------*--	2	1	3	6	Cre05.g243801.t1.1	Cre05.g243801.t1.1 [1110-1123]	Cre05.g243801.t1.1 1xPhospho [S1121(100)]	0	1620.81	0.551	0.00270506	0.023809	129	71	9.31	4.38	129.7	140.7	116.7	71.4	73.8	67.7		High	8.17e-05	6.496e-05	3.76
627	[K].AVIGSLPK.[G]	1xTMT6plex [K8];1xTMT6plex [N-Term];1xPhospho [S5(100)]	*---*--*	1	1	1	10	Cre13.g582800.t1.2	Cre13.g582800.t1.2 [131-138]	Cre13.g582800.t1.2 1xPhospho [S135(100)]	0	1322.78	2.306	0.00270509	0.023809	60.5	139.5	11.94	4.85	60.2	69.7	55.2	144.7	138.8	131.3		High	0.0004975	0.001357	2.41
628	[R].AGSVASHAR.[S]	1xTMT6plex [N-Term];1xPhospho [S3(99.1)]	*-*------	2	1	1	15	Cre11.g468850.t1.2	Cre11.g468850.t1.2 [93-101]	Cre11.g468850.t1.2 1xPhospho [S95(100)]	0	1164.57	1.872	0.00270927	0.023809	69.6	130.4	10.03	5.21	70.6	79.2	64.9	132.5	132.1	120.7		High	8.17e-05	0.0002532	3.3
629	[R].RVDSVLLK.[G]	1xTMT6plex [K8];1xTMT6plex [N-Term];1xPhospho [S4(100)]	*--*---*	1	1	1	21	Cre01.g004157.t1.2	Cre01.g004157.t1.2 [1399-1406]	Cre01.g004157.t1.2 1xPhospho [S1402(100)]	1	1467.87	0.548	0.00271217	0.023809	129.2	70.8	11.06	6.33	130.5	144.8	115.9	72.7	71.5	64.5		High	0.0002985	0.0006416	3.55
630	[R].GTASTPTSPLPGSR.[G]	1xTMT6plex [N-Term];1xPhospho [T5(99.6)]	*---*---------	2	1	1	3	Cre13.g562100.t1.2	Cre13.g562100.t1.2 [238-251]	Cre13.g562100.t1.2 1xPhospho [T242(99.6)]	0	1637.81	0.66	0.0027229	0.0238103	120.5	79.5	7.39	6.54	118.7	127.7	110.1	78.4	87.3	77.8		High	0.0001541	0.0005374	2.61
631	[R].AAGGGGPITMPSGGGSPTQK.[I]	1xOxidation [M10];1xTMT6plex [K20];1xTMT6plex [N-Term];1xPhospho [S16(99.5)]	*--------*-----*---*	2	1	1	6	Cre17.g730950.t1.2	Cre17.g730950.t1.2 [386-405]	Cre17.g730950.t1.2 1xPhospho [S401(99.6)]	0	2282.13	2.449	0.00272301	0.0238103	58	142	12.78	5.35	58.7	69	53.9	143.7	143.8	130.9		High	8.17e-05	1.39e-07	5.16
632	[K].SQAISTSTGTR.[F]	1xTMT6plex [N-Term];1xPhospho [S/T]	positions not distinguishable	2	1	1	7	Cre12.g536100.t1.2	Cre12.g536100.t1.2 [30-40]		0	1417.69	1.406	0.00272366	0.0238103	83.1	116.9	6.25	5.22	84.1	89.3	78.8	120.4	118.3	109		High	8.17e-05	0.0004027	3.13
633	[K].ISDQPLASRPTSAPTLALR.[I]	1xTMT6plex [N-Term];1xPhospho [T/S]	positions not distinguishable	1	1	1	3	Cre12.g511350.t1.1	Cre12.g511350.t1.1 [459-477]		0	2303.23	0.67	0.00273355	0.023847	119.8	80.2	8.28	8.02	118.2	132.9	113.6	84.3	79.2	71.8		High	8.17e-05	1.916e-06	3.67
634	[R].SSRQSSSGGPPK.[S]	1xTMT6plex [K12];1xTMT6plex [N-Term];1xPhospho [S5(99.3)]	*---*------*	1	1	1	5	Cre03.g187976.t1.1	Cre03.g187976.t1.1 [32-43]	Cre03.g187976.t1.1 1xPhospho [S36(100)]	1	1712.87	1.695	0.0027403	0.0238565	74.2	125.8	10.25	7.61	77.1	78.6	64.8	130.7	133.3	115.5		High	8.17e-05	9.275e-05	3.27
635	[R].AAAATGAGLSVTGQGAGGGGQK.[Q]	1xTMT6plex [K22];1xTMT6plex [N-Term];1xPhospho [T12(100)]	*----------*---------*	4	1	1	4	Cre13.g607750.t1.2	Cre13.g607750.t1.2 [540-561]	Cre13.g607750.t1.2 1xPhospho [T551(100)]	0	2325.2	1.375	0.00275697	0.0239686	84.2	115.8	5.03	2.34	85.1	87.6	79.4	118	117	112.9		High	8.17e-05	1.29e-09	6.43
636	[R].AGSKLSPR.[V]	1xTMT6plex [K4];1xTMT6plex [N-Term];1xPhospho [S3(100)]	*-**----	3	1	1	8	Cre12.g505350.t1.2	Cre12.g505350.t1.2 [1112-1119]	Cre12.g505350.t1.2 1xPhospho [S1114(100)]	1	1353.77	2.048	0.00277489	0.0240384	65.6	134.4	11.04	5.12	67.7	71.2	57.3	138.6	138.6	126.7		High	0.000779	0.002754	2.18
637	[R].AGLEGQMAGLRESLSR.[G]	1xOxidation [M7];1xTMT6plex [N-Term];1xPhospho [S]	positions not distinguishable	3	1	2	4	Cre26.g757047.t1.1	Cre26.g757047.t1.1 [104-119]		1	1999.98	0.752	0.00277605	0.0240384	114.2	85.8	5.08	4.87	117.1	116.4	106.8	87.5	81.9	90.2		High	0.001303	0.008175	1.37
638	[K].AMHAASPPPAEEAEEEEAAAAASPAIAAPAPPPPAPK.[A]	1xOxidation [M2];1xTMT6plex [K37];1xPhospho [S6(100)]	-*---*------------------------------*	1	1	1	1	Cre11.g477100.t1.2	Cre11.g477100.t1.2 [499-535]	Cre11.g477100.t1.2 1xPhospho [S504(100)]	0	3837.82	1.83	0.00277925	0.0240384	70.7	129.3	10.01	12.73	62.5	76.4	68.8	125.9	149.3	117.1		High	8.17e-05	7.936e-06	5.17
639	[K].ASGNSASTGAAAAAAGTTSQR.[Q]	1xTMT6plex [N-Term];1xPhospho [S2(99.2)]	**-------------------	3	1	1	4	Cre14.g624450.t1.1	Cre14.g624450.t1.1 [1798-1818]	Cre14.g624450.t1.1 1xPhospho [S1799(99.3)]	0	2116.98	1.293	0.00278296	0.0240384	87.2	112.8	3.51	5.49	82.7	88.7	85.8	110.9	121.5	110.3		High	8.17e-05	2.114e-09	7.34
640	[R].AADRTEGETLRR.[K]	1xTMT6plex [N-Term];1xPhospho [T]	positions not distinguishable	2	1	1	1	Cre02.g078550.t1.2	Cre02.g078550.t1.2 [190-201]		2	1683.84	1.565	0.00278408	0.0240384	78	122	1.24	5.4	76.8	77.3	75.5	131.1	120.3	119		High	0.001136	0.006226	2.02
641	[R].SSRGTIGAGGGGGGGSR.[R]	1xTMT6plex [N-Term];1xPhospho [S/T]	positions not distinguishable	1	1	1	2	Cre01.g046324.t1.1	Cre01.g046324.t1.1 [193-209]		1	1699.81	0.552	0.00280348	0.0240714	128.8	71.2	12.64	9.37	120.3	149.3	121.4	64.9	77.1	67		High	0.0006248	0.001881	2.57
642	[R].GVAAAQGGGGSTAR.[A]	1xTMT6plex [N-Term];1xPhospho [S11(99.6)]	*---------*---	3	1	1	2	Cre04.g216000.t1.2	Cre04.g216000.t1.2 [334-347]	Cre04.g216000.t1.2 1xPhospho [S344(99.6)]	0	1468.71	0.333	0.00280391	0.0240714	150	50	19.44	13.77	150.1	175.7	118.3	59.9	46	50		High	8.17e-05	2.863e-05	3.23
643	[R].AGSSSGGAPGSR.[G]	1xTMT6plex [N-Term];1xPhospho [S3(100)]	*-*---------	1	1	1	4	Cre02.g085000.t1.1	Cre02.g085000.t1.1 [1023-1034]	Cre02.g085000.t1.1 1xPhospho [S1025(100)]	0	1299.59	1.587	0.0028055	0.0240714	77.3	122.7	3.4	6.86	79.1	81.3	76	125.5	126.5	111.6		High	8.17e-05	0.0004657	2.57
644	[R].RNSLDRSDSIR.[A]	1xTMT6plex [N-Term];1xPhospho [S3(100)]	*-*--------	1	1	1	8	Cre05.g246950.t1.1	Cre05.g246950.t1.1 [154-164]	Cre05.g246950.t1.1 1xPhospho [S156(100)]	2	1627.81	1.523	0.00280699	0.0240714	79.3	120.7	7.57	4.66	79.7	86.1	74	121.4	124.9	113.9		High	8.17e-05	0.0004694	3.41
645	[K].AHRISGGGDGALAASGFADATVK.[R]	1xTMT6plex [K23];1xTMT6plex [N-Term];1xPhospho [S5(100)]	*---*-----------------*	1	1	1	82	Cre14.g614850.t1.1	Cre14.g614850.t1.1 [766-788]	Cre14.g614850.t1.1 1xPhospho [S770(100)]	1	2667.37	0.67	0.00283279	0.0242596	119.8	80.2	8.79	7.41	121.1	133.1	111.7	81.2	81.5	71.4		High	8.17e-05	5.939e-09	5.8
646	[R].GGAASQPSSR.[Q]	1xTMT6plex [N-Term];1xPhospho [S9(99.5)]	*-------*-	3	1	1	2	Cre15.g640000.t1.1	Cre15.g640000.t1.1 [680-689]	Cre15.g640000.t1.1 1xPhospho [S688(99.5)]	0	1226.57	1.997	0.00284946	0.0243693	66.7	133.3	12	6.8	69.1	73.4	57.9	138.9	138	122.8		High	0.001235	0.006753	1.77
647	[R].LGSATTAAK.[S]	1xTMT6plex [K9];1xTMT6plex [N-Term];1xPhospho [S3(100)]	*-*-----*	1	1	2	12	Cre05.g236700.t1.1	Cre05.g236700.t1.1 [479-487]	Cre05.g236700.t1.1 1xPhospho [S481(100)]	0	1357.75	0.474	0.00285932	0.0244204	135.7	64.3	12.06	5.45	132.3	154.2	122.1	67.7	62.7	61		High	8.17e-05	0.0004166	3.53
648	[R].STGGGGADSAAAVSSPK.[A]	1xTMT6plex [K17];1xTMT6plex [N-Term];1xPhospho [S/T]	positions not distinguishable	4	1	1	1	Cre03.g176600.t1.2	Cre03.g176600.t1.2 [160-176]		0	1957.96	1.865	0.00288749	0.0245901	69.8	130.2	10.37	11.8	74.8	73.3	61.6	141	136.7	112.5		High	8.17e-05	3.206e-09	5.6
649	[R].NSGTGQAPLSR.[M]	1xTMT6plex [N-Term];1xPhospho [S2(100)]	**---------	1	1	1	4	Cre12.g529550.t1.2	Cre12.g529550.t1.2 [432-442]	Cre12.g529550.t1.2 1xPhospho [S433(100)]	0	1396.68	3.794	0.0028896	0.0245901	41.7	158.3	17.84	6.47	43	44.9	31.8	168.4	163.3	148.5		High	8.17e-05	7.529e-05	3.36
650	[R].AGSDDGSPER.[G]	1xTMT6plex [N-Term];1xPhospho [S3(100)]	*-*-------	1	1	3	17	Cre05.g234640.t1.1	Cre05.g234640.t1.1 [2405-2414]	Cre05.g234640.t1.1 1xPhospho [S2407(100)]	0	1299.54	2.373	0.00289206	0.0245901	59.3	140.7	11.69	4.2	59.8	68	53.9	142	143.5	132.7		High	0.0004367	0.0009009	2.61
651	[R].VAPETGASK.[T]	1xTMT6plex [K9];1xTMT6plex [N-Term];1xPhospho [S8(100)]	*------**	1	1	1	2	Cre12.g543500.t1.2	Cre12.g543500.t1.2 [12-20]	Cre12.g543500.t1.2 1xPhospho [S19(100)]	0	1397.74	1.137	0.00289502	0.0245901	93.6	106.4	2.44	1.85	96.6	92.6	92.6	105.3	104.6	108.3		High	0.001095	0.005756	2.59
652	[R].LASPSAEK.[L]	1xTMT6plex [K8];1xTMT6plex [N-Term];1xPhospho [S3(99.7)]	*-*----*	2	1	1	15	Cre15.g636600.t1.2	Cre15.g636600.t1.2 [460-467]	Cre15.g636600.t1.2 1xPhospho [S462(99.7)]	0	1340.72	0.585	0.00289869	0.0245901	126.1	73.9	10.21	5.84	127.2	140.7	114.6	74.5	75.4	67.6		High	0.0008721	0.003832	2.13
653	[K].SGGDKDAAGAATGGSAR.[G]	1xTMT6plex [K5];1xTMT6plex [N-Term];1xPhospho [S15(100)]	*---*---------*--	2	1	2	3	Cre05.g245500.t1.1	Cre05.g245500.t1.1 [298-314]	Cre05.g245500.t1.1 1xPhospho [S312(100)]	1	1986.96	0.511	0.00290445	0.0246058	132.4	67.6	10.09	5.07	137.5	138.8	115.3	70.2	72.6	65.6		High	8.17e-05	8.658e-05	3.26
654	[R].SARPSSGLSR.[A]	1xTMT6plex [N-Term];1xPhospho [S]	positions not distinguishable	1	1	1	2	Cre03.g177650.t1.2	Cre03.g177650.t1.2 [1726-1735]		0	1326.67	0.436	0.00291063	0.0246153	139.3	60.7	15.64	9.82	138	162.1	118.5	60.1	66.6	54.8		High	0.002157	0.01675	1.64
655	[R].NTSPLRPSGFSPSR.[Q]	1xTMT6plex [N-Term];1xPhospho [S11(98.9)]	*---------*---	2	1	1	2	Cre10.g440550.t1.1	Cre10.g440550.t1.1 [2519-2532]	Cre10.g440550.t1.1 1xPhospho [S2529(99.5)]	0	1811.9	0.565	0.00291337	0.0246153	127.8	72.2	10.11	6.06	128.9	139.2	113.6	77.1	72.9	68.3		High	8.17e-05	0.0002326	3.1
656	[R].GNTYAAR.[I]	1xTMT6plex [N-Term];1xPhospho [T3(100)]	*-*----	1	1	1	2	Cre06.g291700.t1.2	Cre06.g291700.t1.2 [50-56]	Cre06.g291700.t1.2 1xPhospho [T52(100)]	0	1061.5	0.58	0.00296194	0.0249164	126.6	73.4	9.27	4.31	124.6	140.5	117.4	75.7	72.2	69.5		High	0.002996	0.0308	1.79
657	[K].LQAASSLER.[G]	1xTMT6plex [N-Term];1xPhospho [S6(100)]	*----*---	1	1	1	5	Cre10.g432450.t1.1	Cre10.g432450.t1.1 [808-816]	Cre10.g432450.t1.1 1xPhospho [S813(100)]	0	1283.66	0.457	0.0029639	0.0249164	137.2	62.8	10.21	3.31	137.3	151.3	123.3	62.8	64.8	60.6		High	0.0006248	0.001832	2.24
658	[R].QQSQTLVR.[R]	1xTMT6plex [N-Term];1xPhospho [S3(100)]	*-*-----	1	1	1	4	Cre09.g402478.t1.1	Cre09.g402478.t1.1 [1238-1245]	Cre09.g402478.t1.1 1xPhospho [S1240(100)]	0	1268.66	0.474	0.00296976	0.0249164	135.7	64.3	10.09	4.06	142.1	142	118.6	67.2	67.4	62.7		High	0.0004367	0.0009893	2.63
659	[K].TSGTSTSATGSR.[V]	1xTMT6plex [N-Term];1xPhospho [T9(100)]	*-------*---	6	1	1	2	Cre04.g230340.t1.1	Cre04.g230340.t1.1 [391-402]	Cre04.g230340.t1.1 1xPhospho [T399(100)]	0	1421.65	1.554	0.00297571	0.0249164	78.3	121.7	8.01	6.76	78	87.8	75.7	121.2	126.6	110.7		High	0.000779	0.002406	2.24
660	[R].GSTGGTGSPR.[A]	1xTMT6plex [N-Term];1xPhospho [S8(100)]	*------*--	1	1	3	5	Cre05.g243801.t1.1	Cre05.g243801.t1.1 [500-509]	Cre05.g243801.t1.1 1xPhospho [S507(100)]	0	1185.55	1.672	0.00297618	0.0249164	74.9	125.1	9.76	7.04	76.6	82.7	68	128	130.6	114.3		High	8.17e-05	0.000464	3.3
661	[R].SGCNSPISLSR.[Q]	1xCarbamidomethyl [C3];1xTMT6plex [N-Term];1xPhospho [S5(100)]	*-*-*------	1	1	1	2	Cre16.g683100.t1.2	Cre16.g683100.t1.2 [946-956]	Cre16.g683100.t1.2 1xPhospho [S950(100)]	0	1486.69	0.695	0.00297967	0.0249164	118	82	7.38	5.33	120.5	126.3	109.1	83.7	84	76.4		High	8.17e-05	0.0002707	2.98
662	[R].SLGGQSTAAAGGGASGR.[A]	1xTMT6plex [N-Term];1xPhospho [S1(100)]	*----------------	3	1	1	13	Cre04.g227900.t1.2	Cre04.g227900.t1.2 [236-252]	Cre04.g227900.t1.2 1xPhospho [S236(100)]	0	1713.81	1.727	0.00298063	0.0249164	73.4	126.6	9.86	9.48	76.2	80.8	66.4	131.6	133.2	111.8		High	8.17e-05	1.089e-05	3.23
663	[K].TTSSLTNIYK.[S]	1xTMT6plex [K10];1xTMT6plex [N-Term];1xPhospho [T2(99.7)]	**-------*	4	1	1	16	Cre10.g466650.t1.2	Cre10.g466650.t1.2 [142-151]	Cre10.g466650.t1.2 1xPhospho [T143(99.8)]	0	1665.89	1.996	0.00299076	0.0249601	66.8	133.2	12.52	7.92	66.8	79.2	62.5	133.3	139.2	119.1		High	8.17e-05	3.615e-05	3.59
664	[R].VRPGGPGLSEPVAADSGRSSPR.[S]	1xTMT6plex [N-Term];1xPhospho [S]	positions not distinguishable	2	1	1	4	Cre02.g078858.t1.1	Cre02.g078858.t1.1 [442-463]		1	2458.24	0.719	0.00299379	0.0249601	116.4	83.6	5.63	5.89	120.6	116.6	107.9	90.4	83.8	80.6		High	8.17e-05	3.06e-07	5.39
665	[R].QNSNLRDVLVQK.[S]	1xTMT6plex [K12];1xTMT6plex [N-Term];1xPhospho [S3(100)]	*-*--------*	1	1	1	10	Cre10.g434600.t1.2	Cre10.g434600.t1.2 [1189-1200]	Cre10.g434600.t1.2 1xPhospho [S1191(100)]	1	1952.07	0.671	0.00300648	0.0250328	119.7	80.3	8.93	6.67	120.7	133.3	111.6	81	81.3	72.1		High	8.17e-05	5.896e-05	3.3
666	[R].SSARPGAGPDPLSPQSSTQK.[L]	1xTMT6plex [K20];1xTMT6plex [N-Term];1xPhospho [S16(100)]	*--------------*---*	5	1	1	4	Cre03.g161550.t1.2	Cre03.g161550.t1.2 [1006-1025]	Cre03.g161550.t1.2 1xPhospho [S1021(100)]	0	2506.27	0.625	0.0030174	0.0250669	123	77	8.97	5.65	125	133.6	111.6	78.2	79.9	71.7		High	8.17e-05	7.671e-05	3.13
667	[K].FNVTSSGKK.[-]	2xTMT6plex [K8; K9];1xTMT6plex [N-Term];1xPhospho [S6(99.4)]	*----*-**	2	1	1	2	Cre02.g104900.t1.2	Cre02.g104900.t1.2 [383-391]	Cre02.g104900.t1.2 1xPhospho [S388(99.4)]	1	1734.98	1.561	0.00302143	0.0250669	78.1	121.9	8.11	4.21	79.7	80.1	69.2	124.4	128.5	118.1		High	0.001417	0.009213	1.83
668	[K].LISSTVK.[T]	1xTMT6plex [K7];1xTMT6plex [N-Term];1xPhospho [S4(100)]	*--*--*	2	1	1	5	Cre10.g418150.t1.2	Cre10.g418150.t1.2 [184-190]	Cre10.g418150.t1.2 1xPhospho [S187(100)]	0	1285.75	1.499	0.0030225	0.0250669	80	120	6.95	6.91	81.2	87.9	76.6	123.9	121.6	108.8		High	0.002423	0.02368	1.63
669	[K].QAGEADAHAAGPASPK.[G]	1xTMT6plex [K16];1xTMT6plex [N-Term];1xPhospho [S14(100)]	*------------*-*	1	1	1	4	Cre13.g586700.t2.1	Cre13.g586700.t2.1 [1197-1212]	Cre13.g586700.t2.1 1xPhospho [S1210(100)]	0	2016	0.468	0.0030446	0.025217	136.2	63.8	11.77	5.96	136.7	148.8	117.4	70.2	64.1	62.8		High	8.17e-05	1.137e-05	3.61
670	[R].TSAGGSR.[G]	1xTMT6plex [N-Term];1xPhospho [S2(100)]	**-----	1	1	1	2	Cre06.g279900.t1.1	Cre06.g279900.t1.1 [446-452]	Cre06.g279900.t1.1 1xPhospho [S447(100)]	0	944.44	1.957	0.00305473	0.0252629	67.6	132.4	12.03	6.4	72.1	68.5	57	142.8	134	125.6		High	0.001696	0.01196	2.31
671	[R].SESPARPSALR.[S]	1xTMT6plex [N-Term];1xPhospho [S3(100)]	*-*--------	1	1	3	5	Cre06.g291850.t1.2	Cre06.g291850.t1.2 [69-79]	Cre06.g291850.t1.2 1xPhospho [S71(100)]	0	1479.75	0.645	0.00305817	0.0252629	121.6	78.4	8.62	7.32	124.3	130.3	109.9	83.2	80.2	72.1		High	8.17e-05	0.0001667	3.29
672	[R].SPSRPTSAPR.[R]	1xTMT6plex [N-Term];1xPhospho [S7(99.1)]	*-----*---	2	1	1	3	Cre01.g046052.t1.1	Cre01.g046052.t1.1 [1807-1816]	Cre01.g046052.t1.1 1xPhospho [S1813(99.1)]	0	1364.69	0.543	0.00306953	0.0253054	129.6	70.4	10.46	4.94	130.8	144.3	117	71.5	65.3	71.1		High	0.002246	0.01821	2.28
673	[R].RGDGYGGSQGDGEGQGGKPR.[G]	1xTMT6plex [K18];1xTMT6plex [N-Term];1xPhospho [S8(100)]	*------*---------*--	1	1	1	3	Cre04.g231124.t1.1	Cre04.g231124.t1.1 [9-28]	Cre04.g231124.t1.1 1xPhospho [S16(100)]	1	2473.16	2.204	0.00307713	0.0253054	62.4	137.6	13.92	6.89	62.9	63.6	49.2	152.3	138.6	133.4		High	8.17e-05	9.324e-06	3.71
674	[R].LAEPGGSAR.[V]	1xTMT6plex [N-Term];1xPhospho [S7(100)]	*-----*--	1	1	1	4	Cre02.g098750.t1.1	Cre02.g098750.t1.1 [497-505]	Cre02.g098750.t1.1 1xPhospho [S503(100)]	0	1166.58	0.648	0.00307742	0.0253054	121.4	78.6	8.37	5.61	123	130.5	110.4	82.5	79.7	73.8		High	0.000779	0.002773	2.14
675	[R].SKSASAALAAR.[L]	1xTMT6plex [K2];1xTMT6plex [N-Term];1xPhospho [S3(100)]	***--------	2	1	1	4	Cre03.g199871.t1.1	Cre03.g199871.t1.1 [641-651]	Cre03.g199871.t1.1 1xPhospho [S643(100)]	1	1570.87	1.417	0.00308281	0.0253054	82.7	117.3	6.52	6.44	84.2	87.8	77.2	123	119.3	108.5		High	0.0004367	0.0008892	3.55
676	[R].TAASGGGGSGAATPR.[T]	1xTMT6plex [N-Term];1xPhospho [S4(100)]	*--*-----------	2	1	1	6	Cre06.g303400.t1.1	Cre06.g303400.t1.1 [1675-1689]	Cre06.g303400.t1.1 1xPhospho [S1678(100)]	0	1526.72	1.981	0.00309025	0.0253054	67.1	132.9	10.18	4.2	66.2	77.3	64.2	136.1	125.1	131.2		High	8.17e-05	5.986e-05	4.16
677	[K].YQDLLQQTAK.[S]	1xTMT6plex [K10];1xTMT6plex [N-Term];1xPhospho [T8(100)]	*------*-*	1	1	1	1	Cre03.g178500.t1.2	Cre03.g178500.t1.2 [180-189]	Cre03.g178500.t1.2 1xPhospho [T187(100)]	0	1745.92	1.48	0.00309141	0.0253054	80.6	119.4	6.78	3.96	89	79.4	79.1	117.6	122.1	112.8		High	0.0007926	0.003039	1.95
678	[R].DGSGSPSGGMSSPR.[A]	1xTMT6plex [N-Term];1xPhospho [S11(99.5)]	*---------*---	4	2	3	1	Cre08.g362050.t1.2; Cre08.g362000.t1.2	Cre08.g362050.t1.2 [1379-1392]; Cre08.g362000.t1.2 [892-905]	Cre08.g362050.t1.2 1xPhospho [S1389(99.5)]; Cre08.g362000.t1.2 1xPhospho [S902(99.5)]	0	1587.67	0.488	0.00309853	0.0253308	134.4	65.6	10.54	13.42	141	138.8	115.9	67.7	77.4	59.1	Shared	High	0.0007926	0.003095	2.02
679	[R].VEPGSAVSSPAR.[K]	1xTMT6plex [N-Term];1xPhospho [S9(99.6)]	*-------*---	3	1	1	2	Cre01.g021950.t1.1	Cre01.g021950.t1.1 [2675-2686]	Cre01.g021950.t1.1 1xPhospho [S2683(99.6)]	0	1465.72	0.441	0.00310258	0.025331	138.8	61.2	11.2	3.8	138.2	154.8	123.7	63.5	60.9	58.9		High	8.17e-05	4.236e-05	3.58
680	[R].VTDQPSTSGVSPSAR.[Q]	1xTMT6plex [N-Term];1xPhospho [S6(98.1)]	*----*---------	2	1	1	3	Cre10.g424600.t1.1	Cre10.g424600.t1.1 [66-80]	Cre10.g424600.t1.1 1xPhospho [S71(98.1)]	0	1797.86	1.681	0.00312203	0.0254569	74.6	125.4	11.18	11.06	73.6	78.8	63	116.9	144.1	123.7		High	0.0007926	0.002899	1.89
681	[R].TSVFGAPPPGR.[S]	1xTMT6plex [N-Term];1xPhospho [S2(99.5)]	**---------	2	1	1	4	Cre03.g159350.t1.1	Cre03.g159350.t1.1 [2594-2604]	Cre03.g159350.t1.1 1xPhospho [S2595(99.6)]	0	1394.7	0.697	0.00313887	0.0255608	117.9	82.1	4.61	7.12	113.2	123.8	116.7	88.3	81.3	76.7		High	0.000423	0.0007282	2.68
682	[R].RPASASR.[S]	1xTMT6plex [N-Term];1xPhospho [S]	positions not distinguishable	3	1	1	3	Cre01.g004550.t1.2	Cre01.g004550.t1.2 [764-770]		0	1053.54	0.516	0.00314289	0.0255608	132	68	4.34	10.25	128.7	137	126.1	77.5	66.4	64.3		High	0.002157	0.01685	2.04
683	[R].APGGGSSPPRR.[Q]	1xTMT6plex [N-Term];1xPhospho [S7(100)]	*-----*----	2	1	1	6	Cre15.g639100.t1.2	Cre15.g639100.t1.2 [525-535]	Cre15.g639100.t1.2 1xPhospho [S531(100)]	1	1347.67	0.592	0.00314731	0.0255638	125.6	74.4	7.59	3.17	127.7	132.3	114.1	77.5	75.6	72.8		High	8.17e-05	0.0002037	2.81
684	[R].TSLNGLGGGAAASR.[A]	1xTMT6plex [N-Term];1xPhospho [S2(99.2)]	**------------	1	1	1	2	Cre04.g228550.t1.1	Cre04.g228550.t1.1 [2870-2883]	Cre04.g228550.t1.1 1xPhospho [S2871(100)]	0	1540.77	0.459	0.00315748	0.0256134	137.1	62.9	11.22	4.58	139.1	149.8	119.7	66.7	63.8	60.9		High	0.0005432	0.001491	2.08
685	[K].TGGSGLKR.[R]	1xTMT6plex [K7];1xTMT6plex [N-Term];1xPhospho [S4(100)]	*--*--*-	1	1	1	1	Cre05.g234700.t1.1	Cre05.g234700.t1.1 [668-675]	Cre05.g234700.t1.1 1xPhospho [S671(100)]	1	1313.73	0.623	0.00317591	0.0257002	123.3	76.7	7.68	8.61	124.6	127.9	110.4	73	86.4	77.6		High	0.002047	0.01531	2.37
686	[R].RAMTPDAPGPR.[A]	1xOxidation [M3];1xTMT6plex [N-Term];1xPhospho [T4(100)]	*-**-------	1	1	1	10	Cre10.g444400.t1.1	Cre10.g444400.t1.1 [42-52]	Cre10.g444400.t1.1 1xPhospho [T45(100)]	1	1493.71	0.607	0.00317633	0.0257002	124.4	75.6	8.55	5.57	127.7	128.9	110.2	82.2	77.5	73.5		High	8.17e-05	0.0001891	3.48
687	[R].GGSGSGSAAAPGLGSGGGGGGGLR.[V]	1xTMT6plex [N-Term];1xPhospho [S3(100)]	*-*---------------------	1	1	1	8	Cre04.g222000.t1.1	Cre04.g222000.t1.1 [479-502]	Cre04.g222000.t1.1 1xPhospho [S481(100)]	0	2109.99	1.685	0.00321069	0.0259116	74.5	125.5	8.19	3.92	73.4	84.5	73.8	126.6	124.4	117.4		High	8.17e-05	2.79e-08	4.64
688	[R].AATPSSPPGR.[S]	1xTMT6plex [N-Term];1xPhospho [T3(99.1)]	*-*-------	2	1	1	2	Cre03.g159350.t1.1	Cre03.g159350.t1.1 [2985-2994]	Cre03.g159350.t1.1 1xPhospho [T2987(99.6)]	0	1249.61	0.565	0.0032213	0.025964	127.8	72.2	11.39	13.56	126.9	150.5	122.2	71.6	72.4	56.4		High	0.0004367	0.00091	2.32
689	[R].LGSRENLGAEGGR.[H]	1xTMT6plex [N-Term];1xPhospho [S3(100)]	*-*----------	1	1	1	3	Cre13.g572850.t1.1	Cre13.g572850.t1.1 [8-20]	Cre13.g572850.t1.1 1xPhospho [S10(100)]	1	1624.8	0.683	0.00323297	0.0259964	118.9	81.1	7.5	4.9	119.8	127.4	109.6	84.7	81.8	76.8		High	0.000423	0.0007854	2.7
690	[R].STSTPPRR.[A]	1xTMT6plex [N-Term];1xPhospho [S3(99.3)]	*-*-----	4	1	1	4	Cre03.g176600.t1.2	Cre03.g176600.t1.2 [273-280]	Cre03.g176600.t1.2 1xPhospho [S275(99.3)]	1	1210.61	0.5	0.00323357	0.0259964	133.4	66.6	10.67	13.96	137.7	145.6	117.9	68.8	74	56		High	0.001235	0.007447	2.16
691	[R].TASGAAR.[A-]	1xTMT6plex [N-Term];1xPhospho [S3(100)]	*-*----	1	1	2	4	Cre02.g107800.t1.1	Cre02.g107800.t1.1 [864-870]	Cre02.g107800.t1.1 1xPhospho [S866(100)]	0	942.461	0.656	0.00324465	0.0260523	120.8	79.2	9.17	9.01	122.6	134.9	112.3	80.4	81	68.8		High	0.002398	0.02148	1.86
692	[R].AAGSRLATPAAGASR.[G]	1xTMT6plex [N-Term];1xPhospho [S4(100)]	*--*-----------	1	1	1	4	Cre16.g678350.t1.2	Cre16.g678350.t1.2 [45-59]	Cre16.g678350.t1.2 1xPhospho [S48(100)]	1	1665.86	0.629	0.00328162	0.0263156	122.8	77.2	8.71	4.86	124.4	133.4	112	79.5	78.2	72.5		High	8.17e-05	5.951e-05	3.97
693	[R].RASKAAGGSSTGGAAFDNY.[-]	1xTMT6plex [K4];1xTMT6plex [N-Term];1xPhospho [S3(96.2)]	*-**---------------	1	1	1	8	Cre03.g199000.t1.2	Cre03.g199000.t1.2 [731-749]	Cre03.g199000.t1.2 1xPhospho [S733(100)]	2	2326.12	0.496	0.00330228	0.026381	133.6	66.4	11.52	4	128.6	155	126.9	63.9	65.3	60.4		High	0.0003714	0.0006963	3.24
694	[R].SSVGAGAGAESSKTQASSEPQR.[E]	1xTMT6plex [K13];1xTMT6plex [N-Term];1xPhospho [S11(99.2)]	*---------*-*---------	2	1	1	6	Cre04.g216000.t1.2	Cre04.g216000.t1.2 [726-747]	Cre04.g216000.t1.2 1xPhospho [S736(99.5)]	1	2630.28	0.661	0.00330711	0.026381	120.4	79.6	7.38	3.69	119.3	130.2	112.5	78.8	82.5	76.7		High	8.17e-05	2.114e-07	4.17
695	[K].HQQSGTVPRPAVPR.[V]	1xTMT6plex [N-Term];1xPhospho [S/T]	positions not distinguishable	2	1	1	2	Cre12.g549750.t1.2	Cre12.g549750.t1.2 [297-310]		0	1838.96	0.649	0.0033138	0.026381	121.3	78.7	6.05	8.61	123.8	126.7	112.8	84.9	80.3	71.5		High	0.0004367	0.001092	2.75
696	[R].LGSITSGGLGQGTAR.[S]	1xTMT6plex [N-Term];1xPhospho [S3(100)]	*-*------------	3	1	1	10	Cre02.g112200.t1.2	Cre02.g112200.t1.2 [2885-2899]	Cre02.g112200.t1.2 1xPhospho [S2887(100)]	0	1683.86	0.527	0.00331859	0.026381	131	69	9.22	3.14	131.2	143.9	119.6	70.2	69.1	66		High	8.17e-05	8.452e-06	3.81
697	[R].QHGNADGNQSPTASQAGDAR.[R]	1xTMT6plex [N-Term];1xPhospho [S10(100)]	*--------*----------	1	1	1	6	Cre01.g025400.t1.2	Cre01.g025400.t1.2 [1556-1575]	Cre01.g025400.t1.2 1xPhospho [S1565(100)]	0	2291	0.663	0.00332191	0.026381	120.3	79.7	6.91	3.21	121.1	128.3	111.8	76.8	81.7	80.3		High	8.17e-05	2.77e-09	7.38
698	[R].GSGANSGKGGK.[G]	2xTMT6plex [K8; K11];1xTMT6plex [N-Term];1xPhospho [S6(100)]	*----*-*--*	1	1	2	2	Cre11.g479550.t1.1	Cre11.g479550.t1.1 [1196-1206]	Cre11.g479550.t1.1 1xPhospho [S1201(100)]	1	1686.91	0.429	0.00332327	0.026381	140	60	15.28	8.47	138.5	161.4	118.8	56	66	59.4		High	0.000423	0.0007731	2.26
699	[R].IAHSDGVTPA.[-]	1xTMT6plex [N-Term];1xPhospho [T8(100)]	*------*--	2	1	1	2	Cre14.g613600.t1.2	Cre14.g613600.t1.2 [139-148]	Cre14.g613600.t1.2 1xPhospho [T146(100)]	0	1276.61	0.712	0.00333227	0.0263837	116.8	83.2	6.06	6.22	118.1	121.1	107.8	89.7	84.2	79.2		High	0.0007926	0.003619	2.35
700	[R].YSESGGVGGGKEDR.[S]	1xTMT6plex [K11];1xPhospho [S2(100)]	-*--------*---	1	1	1	3	Cre03.g161550.t1.2	Cre03.g161550.t1.2 [827-840]	Cre03.g161550.t1.2 1xPhospho [S828(100)]	1	1706.76	0.627	0.00334945	0.0264556	123	77	9.08	7.33	120.2	133.1	111.2	75	85.1	75.3		High	0.000779	0.00271	1.78
701	[R].GGDDDARSVR.[Q]	1xTMT6plex [N-Term];1xPhospho [S8(100)]	*------*--	1	1	1	4	Cre12.g520950.t1.1	Cre12.g520950.t1.1 [547-556]	Cre12.g520950.t1.1 1xPhospho [S554(100)]	1	1356.61	1.435	0.00335451	0.0264624	82.1	117.9	5.65	7.47	87.3	81.2	78.2	127.2	116.5	109.7		High	0.0005432	0.001519	2.62
702	[R].VQAEPMREDSITDMSR.[K]	2xOxidation [M6; M14];1xTMT6plex [N-Term];1xPhospho [S/T]	positions not distinguishable	2	1	1	19	Cre19.g750597.t1.1	Cre19.g750597.t1.1 [497-512]		1	2205.97	0.613	0.00336682	0.0264938	124	76	7.82	10	122.6	133.3	114.1	75.2	85	69.9		High	0.0008721	0.004073	1.67
703	[R].ELGSGGVESGEGTPAR.[L]	1xTMT6plex [N-Term];1xPhospho [S9(100)]	*-------*-------	2	1	1	5	Cre06.g301050.t1.2	Cre06.g301050.t1.2 [494-509]	Cre06.g301050.t1.2 1xPhospho [S502(100)]	0	1811.84	0.663	0.0033669	0.0264938	120.2	79.8	10.4	8.7	118.2	139.1	115.4	80.6	78.4	68.3		High	8.17e-05	1.16e-05	3.28
704	[R].GVDSYTASPR.[S]	1xTMT6plex [N-Term];1xPhospho [T/S/Y]	positions not distinguishable	3	1	1	1	Cre06.g309951.t1.1	Cre06.g309951.t1.1 [7130-7139]		0	1361.63	0.521	0.00337932	0.0265584	131.5	68.5	10.1	4.96	138.5	135.4	114.5	70.6	74	67		High	0.001	0.004434	1.91
705	[R].ASLTSASVQGAGVR.[S]	1xTMT6plex [N-Term];1xPhospho [S5(100)]	*---*---------	3	1	1	2	Cre15.g636600.t1.2	Cre15.g636600.t1.2 [2566-2579]	Cre15.g636600.t1.2 1xPhospho [S2570(100)]	0	1612.83	0.436	0.00338646	0.0265814	139.2	60.8	11.65	3.99	137.2	155.7	123.5	64	59.8	59.9		High	8.17e-05	0.0001091	3.04
706	[R].VEPGSAVSSPARK.[T]	1xTMT6plex [K13];1xTMT6plex [N-Term];1xPhospho [S]	positions not distinguishable	1	1	1	4	Cre01.g021950.t1.1	Cre01.g021950.t1.1 [2675-2687]		1	1822.98	0.648	0.00340999	0.0267328	121.3	78.7	5.91	9.07	130.4	121.2	116.1	83.8	78.6	69.9		High	0.001057	0.004941	2.42
707	[R].AAGGGGGAASVAR.[A]	1xTMT6plex [N-Term];1xPhospho [S10(100)]	*--------*---	1	1	1	3	Cre01.g029400.t1.2	Cre01.g029400.t1.2 [1583-1595]	Cre01.g029400.t1.2 1xPhospho [S1592(100)]	0	1310.64	1.797	0.00341844	0.0267658	71.5	128.5	10.8	10.02	70.9	83.5	68.6	137.3	127.4	112.3		High	8.17e-05	0.0004592	2.8
708	[R].SALADREPPTSPSAR.[G]	1xTMT6plex [N-Term];1xPhospho [T/S]	positions not distinguishable	2	1	1	30	Cre03.g168200.t1.2	Cre03.g168200.t1.2 [187-201]		1	1863.92	1.467	0.00342485	0.0267781	81.1	118.9	7.49	5.49	82.6	87.9	75.6	121.2	122.2	110.5		High	8.17e-05	2.668e-05	3.97
709	[K].GAAGGPAGANTSR.[G]	1xTMT6plex [N-Term];1xPhospho [T11(98.9)]	*---------*--	2	1	1	3	Cre17.g717150.t1.2	Cre17.g717150.t1.2 [72-84]	Cre17.g717150.t1.2 1xPhospho [T82(100)]	0	1395.66	6.12	0.00342852	0.0267781	28.1	171.9	26.6	9.18	28	40.4	24.8	183.1	171.3	152.4		High	8.17e-05	9.426e-05	3.47
710	[R].AQSPLTAEMAGAGGGGGR.[N]	1xOxidation [M9];1xTMT6plex [N-Term];1xPhospho [S3(100)]	*-*-----*---------	1	1	1	10	Cre17.g718900.t1.2	Cre17.g718900.t1.2 [1103-1120]	Cre17.g718900.t1.2 1xPhospho [S1105(100)]	0	1912.88	0.622	0.00346378	0.0269456	123.3	76.7	8.84	5.86	125.4	130.9	110	82.4	78	73.3		High	8.17e-05	7.433e-06	4.67
711	[R].RSPQPSPLR.[R]	1xTMT6plex [N-Term];1xPhospho [S2(100)]	**-------	1	1	1	5	Cre15.g641451.t1.1	Cre15.g641451.t1.1 [199-207]	Cre15.g641451.t1.1 1xPhospho [S200(100)]	1	1346.71	0.67	0.00346743	0.0269456	119.8	80.2	6.09	8.34	122.7	125.9	111.9	84.9	82.2	72.3		High	0.000779	0.002521	2.57
712	[R].AGSDATTLDR.[L]	1xTMT6plex [N-Term];1xPhospho [S3(100)]	*-*-------	1	1	1	1	Cre04.g224600.t1.2	Cre04.g224600.t1.2 [98-107]	Cre04.g224600.t1.2 1xPhospho [S100(100)]	0	1315.61	3.181	0.00346931	0.0269456	47.8	152.2	15.37	4.41	45.2	59	46.2	145.2	157.4	146.9		High	0.001919	0.0138	1.78
713	[R].EASTSSPAKPFR.[R]	1xTMT6plex [K9];1xTMT6plex [N-Term];1xPhospho [S3(99.5)]	*-*-----*---	2	1	1	10	Cre17.g723200.t1.2	Cre17.g723200.t1.2 [152-163]	Cre17.g723200.t1.2 1xPhospho [S154(100)]	0	1815.94	0.639	0.00347444	0.0269456	122.1	77.9	9.24	5.58	123.6	134.4	111.6	79.5	79	71.8		High	8.17e-05	0.0001041	3.16
714	[R].GGSAPSGEQPVAGAAADATAASR.[S]	1xTMT6plex [N-Term];1xPhospho [S3(100)]	*-*--------------------	1	1	1	12	Cre04.g216000.t1.2	Cre04.g216000.t1.2 [703-725]	Cre04.g216000.t1.2 1xPhospho [S705(100)]	0	2308.08	0.661	0.00347787	0.0269456	120.4	79.6	7.17	4.1	119.9	126.9	109.9	79.2	84.9	79.2		High	8.17e-05	6.494e-09	5.41
715	[K].VAPVGQDTFSEERQR.[L]	1xTMT6plex [N-Term];1xPhospho [S10(100)]	*--------*-----	2	1	1	6	Cre02.g078550.t1.2	Cre02.g078550.t1.2 [19-33]	Cre02.g078550.t1.2 1xPhospho [S28(100)]	1	2027.97	0.632	0.00347944	0.0269456	122.5	77.5	9.42	6.57	126	132.8	110.2	80.2	79.7	71.2		High	8.17e-05	2.537e-06	4.93
716	[R].IASARPR.[L]	1xTMT6plex [N-Term];1xPhospho [S3(100)]	*-*----	1	1	1	2	Cre10.g427850.t1.1	Cre10.g427850.t1.1 [1780-1786]	Cre10.g427850.t1.1 1xPhospho [S1782(100)]	0	1079.59	0.202	0.00348049	0.0269456	166.3	33.7	9.38	23.89	165.7	184.5	153.2	39.2	33.5	23.9		High	0.002191	0.01735	1.47
717	[R].AAVGTASPR.[L]	1xTMT6plex [N-Term];1xPhospho [S7(100)]	*-----*--	1	1	1	8	Cre06.g309951.t1.1	Cre06.g309951.t1.1 [7078-7086]	Cre06.g309951.t1.1 1xPhospho [S7084(100)]	0	1138.58	0.573	0.00348464	0.0269456	127.2	72.8	9.94	4.89	129.4	139.6	114.4	74.3	74.1	68.1		High	0.000423	0.0008322	2.73
718	[R].GDDEVSRK.[N]	1xTMT6plex [K8];1xTMT6plex [N-Term];1xPhospho [S6(100)]	*----*-*	1	1	1	6	Cre06.g251200.t1.2	Cre06.g251200.t1.2 [134-141]	Cre06.g251200.t1.2 1xPhospho [S139(100)]	1	1443.72	0.702	0.00348844	0.0269456	117.5	82.5	7.47	7.82	118.4	128.6	110.9	85.4	83.2	73.5		High	0.001696	0.01079	1.47
719	[R].GLQGGAAEGGGSSTPRR.[A]	1xTMT6plex [N-Term];1xPhospho [S/T]	positions not distinguishable	1	1	1	5	Cre02.g147350.t1.2	Cre02.g147350.t1.2 [224-240]		1	1866.9	0.415	0.00350234	0.0269912	141.4	58.6	6.58	14.43	138.5	146.5	128.4	56.6	57.4	72.6		High	8.17e-05	5.545e-05	2.99
720	[R].DASLIESHDMDEGPAAPAR.[T]	1xOxidation [M10];1xTMT6plex [N-Term];1xPhospho [S7(100)]	*-----*--*---------	2	1	1	10	Cre05.g241637.t1.1	Cre05.g241637.t1.1 [56-74]	Cre05.g241637.t1.1 1xPhospho [S62(100)]	0	2307.02	1.392	0.0035029	0.0269912	83.6	116.4	6.98	6.03	85.4	87.4	76.5	122.7	118.9	109		High	8.17e-05	2.169e-06	4.6
721	[R].AASPTKPTLPR.[R]	1xTMT6plex [K6];1xTMT6plex [N-Term];1xPhospho [S3(99.1)]	*-*--*-----	1	1	1	5	Cre13.g567363.t1.1	Cre13.g567363.t1.1 [53-63]	Cre13.g567363.t1.1 1xPhospho [S55(100)]	0	1676.95	0.64	0.00350913	0.0270062	122	78	8.63	4.57	122.8	133.6	112.4	79.6	78.6	73		High	0.0002985	0.0006639	2.49
722	[R].EDSPGSTTRR.[V]	1xTMT6plex [N-Term];1xPhospho [T8(100)]	*------*--	4	1	1	2	Cre02.g091700.t1.2	Cre02.g091700.t1.2 [229-238]	Cre02.g091700.t1.2 1xPhospho [T236(100)]	1	1414.65	1.861	0.00355011	0.02724	69.9	130.1	12.12	6.83	70	76.1	59.7	140.9	130.3	123		High	0.0002985	0.0006602	3.32
723	[R].AASARPAVGAR.[G]	1xTMT6plex [N-Term];1xPhospho [S3(100)]	*-*--------	1	1	1	4	Cre15.g640000.t1.1	Cre15.g640000.t1.1 [242-252]	Cre15.g640000.t1.1 1xPhospho [S244(100)]	0	1335.71	1.979	0.00355556	0.02724	67.1	132.9	14.03	10.2	65.2	79.5	61.2	129.1	145.7	119.2		High	0.0001541	0.0006009	2.99
724	[R].ARPGTAPAGGR.[R]	1xTMT6plex [N-Term];1xPhospho [T5(100)]	*---*------	1	1	1	4	Cre05.g242200.t1.1	Cre05.g242200.t1.1 [1205-1215]	Cre05.g242200.t1.1 1xPhospho [T1209(100)]	0	1319.68	2.054	0.0035568	0.02724	65.5	134.5	11.33	4.61	71.2	67.3	56.9	138.8	138.2	127.7		High	8.17e-05	0.0003812	3.76
725	[K].ERSVQPAASPSAASPPAGAKPTGYPVSPK.[V]	2xTMT6plex [K20; K29];1xTMT6plex [N-Term];1xPhospho [S3(100)]	*-*----------------*--------*	1	1	1	3	Cre09.g387912.t1.1	Cre09.g387912.t1.1 [477-505]	Cre09.g387912.t1.1 1xPhospho [S479(100)]	1	3572.91	0.565	0.0035776	0.0273495	127.8	72.2	14.26	12.1	125.6	153.6	117.7	71	73.7	58.4		High	8.17e-05	6.757e-10	6.04
726	[K].AGGMPGDPTSGR.[G]	1xOxidation [M4];1xTMT6plex [N-Term];1xPhospho [S10(99.2)]	*--*-----*--	1	1	1	6	Cre12.g520950.t1.1	Cre12.g520950.t1.1 [338-349]	Cre12.g520950.t1.1 1xPhospho [S347(99.4)]	0	1427.62	1.757	0.00357978	0.0273495	72.5	127.5	11.03	6.59	73.5	79.8	63.9	129.1	135.1	118.5		High	0.001997	0.01414	1.49
727	[R].RSSGDGAGTASR.[Q]	1xTMT6plex [N-Term];1xPhospho [S3(99.6)]	*-*---------	2	1	1	5	Cre17.g728700.t1.1	Cre17.g728700.t1.1 [1053-1064]	Cre17.g728700.t1.1 1xPhospho [S1055(99.6)]	1	1430.66	1.879	0.00358433	0.0273511	69.5	130.5	12.69	7.56	69.1	76.5	59.3	142.5	129.8	122.8		High	8.17e-05	0.0002602	4.4
728	[R].QARASQHDAPDPAPR.[A]	1xTMT6plex [N-Term];1xPhospho [S5(100)]	*---*----------	1	1	1	2	Cre01.g009850.t1.2	Cre01.g009850.t1.2 [80-94]	Cre01.g009850.t1.2 1xPhospho [S84(100)]	1	1925.92	0.348	0.00358986	0.0273537	148.4	51.6	11.84	1.1	145.6	169.1	134.3	50.8	49.7	50.6		High	0.0006248	0.001771	2.54
729	[R].GRASPGGGATPSTPVSR.[G]	1xTMT6plex [N-Term];1xPhospho [S4(100)]	*--*-------------	1	1	1	3	Cre06.g305251.t1.2	Cre06.g305251.t1.2 [172-188]	Cre06.g305251.t1.2 1xPhospho [S175(100)]	1	1863.93	1.442	0.0035963	0.0273537	81.9	118.1	4.77	6.5	82.9	88.8	81.1	120.6	119.6	107.1		High	8.17e-05	0.0002744	2.82
730	[R].SQAGASGSGR.[G]	1xTMT6plex [N-Term];1xPhospho [S6(100)]	*----*----	3	1	1	4	Cre16.g652400.t1.2	Cre16.g652400.t1.2 [476-485]	Cre16.g652400.t1.2 1xPhospho [S481(100)]	0	1186.54	0.72	0.00360269	0.0273587	116.3	83.7	7.11	6.79	117.7	125.6	108.9	86.8	84.8	76.2		High	0.0004367	0.001014	2.47
731	[R].RAVSIHVR.[A]	1xTMT6plex [N-Term];1xPhospho [S4(100)]	*--*----	1	1	1	5	Cre03.g156700.t1.1	Cre03.g156700.t1.1 [901-908]	Cre03.g156700.t1.1 1xPhospho [S904(100)]	1	1246.7	1.542	0.00361234	0.0273911	78.7	121.3	8.7	10.72	79.1	79.2	67.8	122	139.2	112.8		High	0.0001541	0.000554	3.46
732	[K].GSMASETSK.[M]	1xTMT6plex [K9];1xTMT6plex [N-Term];1xPhospho [S5(100)]	*---*---*	1	1	1	1	Cre09.g390615.t1.1	Cre09.g390615.t1.1 [444-452]	Cre09.g390615.t1.1 1xPhospho [S448(100)]	0	1435.69	1.634	0.00362474	0.0273911	75.9	124.1	7.42	11.74	74.9	76.5	66.5	144.2	122.4	115.5		High	0.0004367	0.001172	2.46
733	[R].TASASAGMR.[V]	1xOxidation [M8];1xTMT6plex [N-Term];1xPhospho [S3(99.4)]	*-*----*-	1	1	2	3	Cre02.g142166.t2.1	Cre02.g142166.t2.1 [3009-3017]	Cre02.g142166.t2.1 1xPhospho [S3011(99.5)]	0	1176.53	0.513	0.00362967	0.0273911	132.2	67.8	5.45	11.62	136.9	138.1	125	72	70.2	57.8		High	0.003095	0.03205	1.66
734	[R].RVSADSSPASK.[G]	1xTMT6plex [K11];1xTMT6plex [N-Term];1xPhospho [S3(100)]	*-*-------*	1	1	1	5	Cre10.g447735.t1.2	Cre10.g447735.t1.2 [876-886]	Cre10.g447735.t1.2 1xPhospho [S878(100)]	1	1642.86	1.918	0.00363096	0.0273911	68.5	131.5	9.35	3.22	65.9	78	67.5	133.8	129.4	125.4		High	8.17e-05	0.000293	3.57
735	[R].SMGSTLGSSGGGAMLVAR.[K]	2xOxidation [M2; M14];1xTMT6plex [N-Term];1xPhospho [S/T]	positions not distinguishable	3	1	1	16	Cre07.g335750.t1.1	Cre07.g335750.t1.1 [99-116]		0	1979.91	1.947	0.00363273	0.0273911	67.9	132.1	7.22	0.79	67.3	74.1	64.5	132.5	130.5	131.1		High	8.17e-05	2.487e-05	3.12
736	[R].SLSGGSAGSR.[A]	1xTMT6plex [N-Term];1xPhospho [S3(100)]	*-*-------	2	1	1	1	Cre03.g175050.t1.1	Cre03.g175050.t1.1 [556-565]	Cre03.g175050.t1.1 1xPhospho [S558(100)]	0	1187.56	0.587	0.00363743	0.0273911	126	74	7.19	2.49	130.1	129.4	114.2	73.4	75.9	77		High	0.001417	0.009208	2.18
737	[K].SQSQSLAFDDRSVR.[K]	1xTMT6plex [N-Term];1xPhospho [S12(100)]	*----------*--	1	1	1	13	Cre05.g234700.t1.1	Cre05.g234700.t1.1 [68-81]	Cre05.g234700.t1.1 1xPhospho [S79(100)]	1	1904.91	0.659	0.00364172	0.0273911	120.6	79.4	8.13	8.24	123.9	128.2	109.5	81.7	84.7	72.1		High	8.17e-05	1.49e-07	5.49
738	[R].LTDTRADEQER.[G]	1xTMT6plex [N-Term];1xPhospho [T2(100)]	**---------	2	1	1	16	Cre12.g516200.t1.2	Cre12.g516200.t1.2 [56-66]	Cre12.g516200.t1.2 1xPhospho [T57(100)]	1	1642.76	0.64	0.00367406	0.0276015	122	78	8.95	5.32	123.6	132.8	110.9	80.7	79.1	72.9		High	8.17e-05	0.000451	3.34
739	[R].AGSVSGR.[T]	1xTMT6plex [N-Term];1xPhospho [S3(100)]	*-*----	1	1	2	1	Cre16.g664200.t1.1	Cre16.g664200.t1.1 [688-694]	Cre16.g664200.t1.1 1xPhospho [S690(100)]	0	942.461	0.693	0.00370945	0.0278341	118.1	81.9	5.76	8.43	115.4	128.2	117.3	72.3	81.3	85.5		High	0.001044	0.004622	1.85
740	[R].VTDQPSTSGVSPSAR.[Q]	1xTMT6plex [N-Term];1xPhospho [S8(99.2)]	*------*-------	2	1	1	1	Cre10.g424600.t1.1	Cre10.g424600.t1.1 [66-80]	Cre10.g424600.t1.1 1xPhospho [S73(99.2)]	0	1797.86	1.828	0.00372494	0.0279172	70.7	129.3	6.83	10.79	68.6	78.5	72	137.8	131.6	111.6		High	0.000423	0.000838	2.2
741	[R].NVGSPSSR.[V]	1xTMT6plex [N-Term];1xPhospho [S4(100)]	*--*----	2	1	1	7	Cre10.g441900.t1.1	Cre10.g441900.t1.1 [22-29]	Cre10.g441900.t1.1 1xPhospho [S25(100)]	0	1112.53	0.438	0.00373612	0.0279344	139.1	60.9	10.15	2.26	140.1	152.4	124.2	61.4	62.3	59.6		High	0.001173	0.006405	2.25
742	[K].VPYVPGSTISTQK.[T]	1xTMT6plex [K13];1xTMT6plex [N-Term];1xPhospho [T8(100)]	*------*----*	3	1	1	1	Cre03.g146127.t1.1	Cre03.g146127.t1.1 [128-140]	Cre03.g146127.t1.1 1xPhospho [T135(100)]	0	1915.03	2.74	0.00376367	0.0281056	53.5	146.5	15.65	5.81	53	64.1	47.3	145.3	153.6	136.7		High	8.17e-05	2.229e-05	3.72
743	[R].STSTPPRR.[A]	1xTMT6plex [N-Term];1xPhospho [T/S]	positions not distinguishable	4	1	1	3	Cre03.g176600.t1.2	Cre03.g176600.t1.2 [273-280]		1	1210.61	0.639	0.00376793	0.0281056	122	78	11.57	10.18	121.1	143	115.3	78.3	77.4	64.9		High	0.001774	0.01292	2.17
744	[R].STLNSAQSTVFSK.[G]	1xTMT6plex [K13];1xTMT6plex [N-Term];1xPhospho [S5(100)]	*---*-------*	1	1	1	7	Cre12.g538050.t1.2	Cre12.g538050.t1.2 [238-250]	Cre12.g538050.t1.2 1xPhospho [S242(100)]	0	1907.99	0.465	0.0037948	0.0282726	136.5	63.5	12.13	4.83	139.6	151.6	118.9	65.2	64.9	59.8		High	8.17e-05	8.292e-05	2.76
745	[R].ANASPIK.[A]	1xTMT6plex [K7];1xTMT6plex [N-Term];1xPhospho [S4(100)]	*--*--*	1	1	2	2	Cre09.g395769.t1.1	Cre09.g395769.t1.1 [276-282]	Cre09.g395769.t1.1 1xPhospho [S279(100)]	0	1238.69	0.588	0.00380483	0.0283139	125.9	74.1	7.85	2.9	133.6	127.6	114.4	75.1	72.5	76.8		High	0.001303	0.007689	1.9
746	[R].TPSFAADAPAPVYR.[H]	1xTMT6plex [N-Term];1xPhospho [S3(99.6)]	*-*-----------	2	1	1	13	Cre04.g228550.t1.1	Cre04.g228550.t1.1 [62-75]	Cre04.g228550.t1.1 1xPhospho [S64(99.6)]	0	1771.86	0.557	0.00384242	0.0284376	128.4	71.6	10.78	5.62	127.7	142.1	114.5	76.3	71.1	68.3		High	8.17e-05	4.25e-05	3.47
747	[R].RPSTDERQR.[R]	1xTMT6plex [N-Term];1xPhospho [S/T]	positions not distinguishable	2	1	1	6	Cre13.g562250.t1.1	Cre13.g562250.t1.1 [754-762]		1	1453.71	0.74	0.00384295	0.0284376	115	85	5.8	2.91	114.7	122.5	109.1	86.8	81.9	84.9		High	0.0008721	0.003679	2.6
748	[R].DRSPGSPPRSPTGR.[S]	1xTMT6plex [N-Term];2xPhospho [S6(99); S10(99)]	*----*---*----	3	1	1	3	Cre16.g674600.t1.2	Cre16.g674600.t1.2 [346-359]	Cre16.g674600.t1.2 2xPhospho [S351(100); S355(100)]	2	1855.84	1.69	0.00384313	0.0284376	74.4	125.6	9.7	4.63	65.6	79.7	74.2	125.5	133.2	121.8		High	0.0008721	0.004012	2.49
749	[R].LSSSAGVSAVPEPK.[H]	1xTMT6plex [K14];1xTMT6plex [N-Term];1xPhospho [S]	positions not distinguishable	1	1	1	4	Cre10.g420400.t1.1	Cre10.g420400.t1.1 [1257-1270]		0	1867	1.507	0.00384419	0.0284376	79.8	120.2	9.04	5.17	80.5	80.8	68.6	121.3	130.5	118.3		High	8.17e-05	0.0004218	2.72
750	[K].QTTLSTQQAIK.[S]	1xTMT6plex [K11];1xTMT6plex [N-Term];1xPhospho [T3(98.9)]	*-*-------*	2	1	1	1	Cre12.g543500.t1.2	Cre12.g543500.t1.2 [54-64]	Cre12.g543500.t1.2 1xPhospho [T56(98.9)]	0	1756.96	1.517	0.00386909	0.0285561	79.5	120.5	9.05	6.19	84.5	80.4	70.7	121.9	128.8	113.7		High	0.0004367	0.001123	2.63
751	[K].QELAAADRTSAGSR.[G]	1xTMT6plex [N-Term];1xPhospho [T/S]	positions not distinguishable	1	1	1	6	Cre16.g665550.t1.2	Cre16.g665550.t1.2 [177-190]		1	1741.84	1.798	0.00388356	0.0286048	71.5	128.5	11.23	6.87	71.4	83.6	67.6	132.9	128.4	116.2		High	8.17e-05	0.0001278	2.83
752	[K].ALADNSGVPLLVK.[Y]	1xTMT6plex [K13];1xTMT6plex [N-Term];1xPhospho [S6(100)]	*----*------*	1	1	1	2	Cre03.g199000.t1.2	Cre03.g199000.t1.2 [131-143]	Cre03.g199000.t1.2 1xPhospho [S136(100)]	0	1835.04	0.493	0.00388656	0.0286048	134	66	14.26	11.27	142.1	146.4	111.5	71.9	70	58.1		High	8.17e-05	0.0004634	2.9
753	[R].RSSLEVR.[R]	1xTMT6plex [N-Term];1xPhospho [S3(99.7)]	*-*----	1	1	1	6	Cre10.g444850.t1.1	Cre10.g444850.t1.1 [167-173]	Cre10.g444850.t1.1 1xPhospho [S169(99.8)]	1	1155.61	0.661	0.00389258	0.0286048	120.4	79.6	5.1	8.83	122.9	128.6	116.1	81.7	81.2	69.6		High	0.001235	0.006999	2.61
754	[K].RTPSSAAYGTTR.[G]	1xTMT6plex [N-Term];1xPhospho [S4(100)]	*--*--------	3	1	1	6	Cre13.g564500.t1.1	Cre13.g564500.t1.1 [754-765]	Cre13.g564500.t1.1 1xPhospho [S757(100)]	1	1576.77	0.693	0.00389647	0.0286048	118.2	81.8	9.12	5.75	117.4	133.6	112.5	81.6	81.3	73.6		High	8.17e-05	1.46e-05	5.01
755	[K].AASLSLTAR.[G]	1xTMT6plex [N-Term];1xPhospho [T7(100)]	*-----*--	4	1	1	5	Cre01.g009800.t1.2	Cre01.g009800.t1.2 [63-71]	Cre01.g009800.t1.2 1xPhospho [T69(100)]	0	1198.64	2.068	0.00390178	0.0286048	65.2	134.8	12.11	4.74	68.1	65.8	54	144.4	136.1	131.6		High	0.000779	0.00237	2.27
756	[R].TPGTGRNSEEDTLAALEDSCR.[D]	1xCarbamidomethyl [C20];1xTMT6plex [N-Term];1xPhospho [T/S]	positions not distinguishable	2	1	1	1	Cre16.g678808.t1.1	Cre16.g678808.t1.1 [993-1013]		1	2588.15	1.495	0.00391093	0.0286302	80.2	119.8	8.32	5.38	81.9	85.5	72.6	124.8	122.4	112.7		High	0.0007926	0.003647	2.17
757	[K].GSMASETSK.[M]	1xOxidation [M3];1xTMT6plex [K9];1xTMT6plex [N-Term];1xPhospho [S5(100)]	*-*-*---*	2	1	1	5	Cre09.g390615.t1.1	Cre09.g390615.t1.1 [444-452]	Cre09.g390615.t1.1 1xPhospho [S448(100)]	0	1451.69	2.234	0.00392538	0.0286627	61.8	138.2	10.27	2.12	61.8	66.3	54	142.7	138	137.3		High	0.0004367	0.001193	2.27
758	[R].SAGAKSQSGDDAEGR.[G]	1xTMT6plex [K5];1xTMT6plex [N-Term];1xPhospho [S6(100)]	*---**---------	1	1	1	4	Cre01.g022750.t1.1	Cre01.g022750.t1.1 [2162-2176]	Cre01.g022750.t1.1 1xPhospho [S2167(100)]	1	1973.93	1.465	0.00392749	0.0286627	81.1	118.9	7.52	7.16	83.9	86.8	75	123.1	122.9	108.3		High	8.17e-05	0.0001408	3.01
759	[R].GSGSGGVR.[G]	1xTMT6plex [N-Term];1xPhospho [S2(100)]	**------	1	1	1	3	Cre06.g285900.t1.1	Cre06.g285900.t1.1 [339-346]	Cre06.g285900.t1.1 1xPhospho [S340(100)]	0	985.467	1.502	0.00392902	0.0286627	79.9	120.1	8.52	5.18	83.3	82.3	71.2	123.7	125.6	113.9		High	0.002624	0.02637	1.91
760	[R].TRSVSGTTSK.[K]	1xTMT6plex [K10];1xTMT6plex [N-Term];1xPhospho [S3(99.6)]	*-*------*	1	1	1	1	Cre17.g722400.t1.2	Cre17.g722400.t1.2 [52-61]	Cre17.g722400.t1.2 1xPhospho [S54(99.6)]	1	1561.84	2.243	0.00393547	0.0286766	61.7	138.3	14.38	6.59	59.6	73.6	56.6	133.6	146.9	129.8		High	8.17e-05	0.0002771	3.27
761	[R].YTGASPGVGATDPLGAANDGRR.[A]	1xTMT6plex [N-Term];1xPhospho [S5(100)]	*---*-----------------	1	1	1	2	Cre16.g661100.t1.2	Cre16.g661100.t1.2 [488-509]	Cre16.g661100.t1.2 1xPhospho [S492(100)]	1	2412.15	0.598	0.00394705	0.0287245	125.1	74.9	10.78	5.76	123	141.7	115.2	77.5	73.6	69		High	8.17e-05	5.493e-06	4.64
762	[R].IDASGTTPR.[V]	1xTMT6plex [N-Term];1xPhospho [T/S]	positions not distinguishable	1	1	1	1	Cre07.g340450.t1.1	Cre07.g340450.t1.1 [4556-4564]		0	1226.6	0.343	0.00395116	0.0287245	148.9	51.1	15.16	6.59	156.6	158.2	119.4	53.7	59.4	52.7		High	0.001235	0.007582	1.85
763	[R].APGGGSSPPR.[R]	1xTMT6plex [N-Term];1xPhospho [S]	positions not distinguishable	2	1	1	7	Cre15.g639100.t1.2	Cre15.g639100.t1.2 [525-534]		0	1191.57	0.595	0.00396912	0.0288218	125.4	74.6	9.16	5.03	128.6	132	110.9	79.7	76.6	72.1		High	0.0005823	0.001728	2.32
764	[R].GGVGGGGGGGLGGSRPPSALPLPGSQR.[G]	1xTMT6plex [N-Term];1xPhospho [S25(100)]	*-----------------------*--	3	1	1	1	Cre08.g374700.t1.1	Cre08.g374700.t1.1 [2500-2526]	Cre08.g374700.t1.1 1xPhospho [S2524(100)]	0	2611.33	1.726	0.00399838	0.0289556	73.4	126.6	11.82	9.46	84.5	69.5	69.1	119.9	139.3	117.8		High	0.006444	0.06669	1.74
765	[R].TVGTPTKDASR.[A]	1xTMT6plex [K7];1xTMT6plex [N-Term];1xPhospho [T4(100)]	*--*--*----	1	1	1	2	Cre08.g361200.t1.2	Cre08.g361200.t1.2 [29-39]	Cre08.g361200.t1.2 1xPhospho [T32(100)]	1	1670.89	0.72	0.00399896	0.0289556	116.3	83.7	6.76	5.86	119.6	121.1	106.8	86.1	87.8	78.6		High	0.0009627	0.004175	2.18
766	[R].GGGAGGVQGRYSESGGVGGGKEDR.[S]	1xTMT6plex [K21];1xTMT6plex [N-Term];1xPhospho [S12(100)]	*----------*--------*---	2	1	1	19	Cre03.g161550.t1.2	Cre03.g161550.t1.2 [817-840]	Cre03.g161550.t1.2 1xPhospho [S828(100)]	2	2732.32	0.536	0.00400745	0.0289556	130.2	69.8	13.66	6.79	126.1	154.3	120.1	67.6	70.3	61.5		High	8.17e-05	7.42e-08	5.21
767	[R].AASRPNTAPGGGR.[T]	1xTMT6plex [N-Term];1xPhospho [T7(100)]	*-----*------	2	1	1	2	Cre01.g003524.t1.1	Cre01.g003524.t1.1 [651-663]	Cre01.g003524.t1.1 1xPhospho [T657(100)]	0	1520.75	0.59	0.00400853	0.0289556	125.8	74.2	11.23	10.68	130.4	138.8	111.1	78.6	76.9	64.3		High	8.17e-05	6.561e-05	3.76
768	[R].GAQGVGGVGGSAGGR.[R]	1xTMT6plex [N-Term];1xPhospho [S11(100)]	*---------*----	1	1	1	11	Cre12.g518050.t1.2	Cre12.g518050.t1.2 [154-168]	Cre12.g518050.t1.2 1xPhospho [S164(100)]	0	1495.72	0.544	0.00401704	0.0289556	129.5	70.5	10.68	5.15	130.5	141.7	114.4	74.8	71	67.5		High	8.17e-05	5.576e-06	4.01
769	[R].DLTSDNER.[R]	1xTMT6plex [N-Term];1xPhospho [T3(99.5)]	*-*-----	2	1	1	2	Cre06.g272350.t1.2	Cre06.g272350.t1.2 [194-201]	Cre06.g272350.t1.2 1xPhospho [T196(99.5)]	0	1258.55	1.528	0.00402316	0.0289556	79.1	120.9	7	9.05	82.8	81.6	72.7	129.6	124.7	108.7		High	0.001883	0.01372	1.78
770	[R].GIKPALAQSMSR.[A]	1xOxidation [M10];1xTMT6plex [K3];1xTMT6plex [N-Term];1xPhospho [S9(100)]	*-*-----**--	1	1	1	2	Cre07.g337582.t1.1	Cre07.g337582.t1.1 [1534-1545]	Cre07.g337582.t1.1 1xPhospho [S1542(100)]	0	1812.98	0.358	0.00402516	0.0289556	147.3	52.7	11.1	19.69	143	158.4	126.7	51.2	50.4	70.3		High	0.001303	0.007675	1.69
771	[K].AGGTGAGDGAGAGGSRR.[S]	1xTMT6plex [N-Term];1xPhospho [S15(100)]	*-------------*--	1	1	1	4	Cre01.g009850.t1.2	Cre01.g009850.t1.2 [730-746]	Cre01.g009850.t1.2 1xPhospho [S744(100)]	1	1683.78	0.476	0.00402752	0.0289556	135.5	64.5	7.81	14.52	136.6	147.3	125.9	65	71.7	53.5		High	8.17e-05	7.648e-08	6.21
772	[R].GGGVAPSPASLTAGSR.[G]	1xTMT6plex [N-Term];1xPhospho [S10(99.6)]	*--------*------	1	1	1	8	Cre06.g256600.t1.2	Cre06.g256600.t1.2 [590-605]	Cre06.g256600.t1.2 1xPhospho [S599(100)]	0	1693.85	0.534	0.00402985	0.0289556	130.3	69.7	11.07	4.97	132.9	144.2	115.4	71	71.2	65.2		High	8.17e-05	8.308e-06	4.6
773	[K].GFNSYAQR.[S]	1xTMT6plex [N-Term];1xPhospho [S4(100)]	*--*----	1	1	1	1	Cre15.g643550.t1.2	Cre15.g643550.t1.2 [287-294]	Cre15.g643550.t1.2 1xPhospho [S290(100)]	0	1251.57	1.749	0.00403762	0.0289556	72.8	127.2	10.32	4.86	75.8	75.5	62.9	132.4	132	121.4		High	0.002221	0.0175	1.71
774	[R].LAADTAGPGPGSEFGGGVR.[T]	1xTMT6plex [N-Term];1xPhospho [S12(100)]	*----------*-------	1	1	1	41	Cre06.g297200.t1.2	Cre06.g297200.t1.2 [298-316]	Cre06.g297200.t1.2 1xPhospho [S309(100)]	0	2024.96	1.492	0.00403807	0.0289556	80.3	119.7	8.71	6.71	83.5	84.2	71.8	125	124.6	110.9		High	8.17e-05	5.607e-07	5.15
775	[R].SAAAAGGGGGGGGGGAGGSLSAR.[G]	1xTMT6plex [N-Term];1xPhospho [S21(100)]	*-------------------*--	1	1	1	1	Cre06.g278219.t1.1	Cre06.g278219.t1.1 [1260-1282]	Cre06.g278219.t1.1 1xPhospho [S1280(100)]	0	1968.91	1.607	0.00406686	0.0291087	76.7	123.3	6.59	8.99	76.5	85.2	75.9	109.1	130.5	122.9		High	8.17e-05	1.713e-06	4.94
776	[K].VASAQNIDSA.[-]	1xTMT6plex [N-Term];1xPhospho [S3(100)]	*-*-------	3	1	1	25	Cre16.g680700.t1.2	Cre16.g680700.t1.2 [279-288]	Cre16.g680700.t1.2 1xPhospho [S281(100)]	0	1284.6	1.564	0.00407484	0.0291139	78	122	8.97	5.86	79.4	86.3	72	125.4	124.2	112.6		High	0.0007926	0.00352	2.48
777	[R].TYTFCGTPGYVAPENVMGR.[G]	1xCarbamidomethyl [C5];1xTMT6plex [N-Term];1xPhospho [T3(100)]	*-*-*--------------	1	1	1	4	Cre12.g493250.t1.2	Cre12.g493250.t1.2 [553-571]	Cre12.g493250.t1.2 1xPhospho [T555(100)]	0	2429.09	1.775	0.00408403	0.0291139	72.1	127.9	10.45	5.35	72.7	82.3	67	130.7	129	118.3		High	8.17e-05	5.114e-07	4.85
778	[R].SSTAGEAPSLR.[R]	1xTMT6plex [N-Term];1xPhospho [S9(100)]	*-------*--	1	1	1	2	Cre01.g052000.t1.2	Cre01.g052000.t1.2 [280-290]	Cre01.g052000.t1.2 1xPhospho [S288(100)]	0	1384.67	1.479	0.00408407	0.0291139	80.7	119.3	8.48	7.02	83.5	85.2	72.6	125.3	123.5	110		High	0.0001541	0.0005705	2.05
779	[R].SAEPRPHSAPNK.[N]	1xTMT6plex [K12];1xTMT6plex [N-Term];1xPhospho [S8(100)]	*------*---*	1	1	1	7	Cre16.g654150.t1.1	Cre16.g654150.t1.1 [135-146]	Cre16.g654150.t1.1 1xPhospho [S142(100)]	0	1828.95	1.568	0.00408786	0.0291139	77.9	122.1	9.42	7.06	79.6	85.5	70.8	124.8	127.7	111.6		High	0.0001541	0.0005216	2.96
780	[R].SLEGGSLER.[G]	1xTMT6plex [N-Term];1xPhospho [S6(100)]	*----*---	1	1	1	2	Cre12.g512650.t1.1	Cre12.g512650.t1.1 [779-787]	Cre12.g512650.t1.1 1xPhospho [S784(100)]	0	1256.61	1.66	0.00410858	0.0291703	75.2	124.8	8.62	3.64	73.4	83.8	71.7	121.8	128.9	120.5		High	0.0004367	0.0008554	2.37
781	[R].GGDSSLVMTDR.[A]	1xOxidation [M8];1xTMT6plex [N-Term];1xPhospho [S5(99.4)]	*---*--*---	2	1	2	5	Cre05.g245701.t1.1	Cre05.g245701.t1.1 [429-439]	Cre05.g245701.t1.1 1xPhospho [S433(99.5)]	0	1462.64	1.65	0.00411637	0.0291703	75.5	124.5	10.82	8.98	79.6	79.9	65.7	131.4	131.5	112		High	0.000423	0.0007503	2.56
782	[R].TSEAGGPGK.[A]	1xTMT6plex [K9];1xPhospho [T/S]	positions not distinguishable	1	1	1	4	Cre04.g228550.t1.1	Cre04.g228550.t1.1 [3645-3653]		0	1112.52	0.477	0.00411867	0.0291703	135.4	64.6	11.38	5.1	138.1	144.2	115.5	65.8	71.4	65.1		High	0.001696	0.01192	1.72
783	[R].GGDTGRTHGVAK.[S]	1xTMT6plex [K12];1xTMT6plex [N-Term];1xPhospho [T4(100)]	*--*-------*	1	1	2	5	Cre12.g546100.t1.1	Cre12.g546100.t1.1 [552-563]	Cre12.g546100.t1.1 1xPhospho [T555(100)]	1	1693.88	1.74	0.00412315	0.0291703	73	127	9.58	4.22	73.2	81.5	67.4	127.3	130.5	120.1		High	8.17e-05	0.0003945	2.5
784	[R].SMSVTGVHKR.[V]	1xOxidation [M2];1xTMT6plex [K9];1xTMT6plex [N-Term];1xPhospho [S/T]	positions not distinguishable	2	1	1	2	Cre01.g050850.t2.1	Cre01.g050850.t2.1 [518-527]		1	1655.87	2.626	0.00412842	0.0291703	55.2	144.8	12.39	2.67	55.6	63	49.1	146.1	146.4	139.6		High	0.003357	0.03434	1.33
785	[R].GSGAGAVGGTSSR.[L]	1xTMT6plex [N-Term];1xPhospho [S11(99.5)]	*---------*--	3	1	1	4	Cre08.g362100.t1.1	Cre08.g362100.t1.1 [1702-1714]	Cre08.g362100.t1.1 1xPhospho [S1712(99.5)]	0	1372.64	0.475	0.0041368	0.0291703	135.6	64.4	11.24	14.86	140.6	141.4	115.2	78.1	66.8	58		High	0.0004367	0.0008419	2.03
786	[R].GGSGSPSGGMSSPR.[A]	1xOxidation [M10];1xTMT6plex [N-Term];1xPhospho [S3(100)]	*-*------*----	4	2	5	2	Cre08.g361950.t1.1; Cre08.g362100.t1.1	Cre08.g361950.t1.1 [1388-1401]; Cre08.g362100.t1.1 [1370-1383]	Cre08.g361950.t1.1 1xPhospho [S1390(100)]; Cre08.g362100.t1.1 1xPhospho [S1372(100)]	0	1545.66	0.681	0.00414634	0.0291703	119	81	8.14	8.26	113.6	130.3	113.4	77.3	88.6	76.8	Shared	High	0.000779	0.002306	2.19
787	[R].DNRPMSAAPSEGGR.[S]	1xTMT6plex [N-Term];1xPhospho [S6(100)]	*----*--------	1	1	1	7	Cre12.g520950.t1.1	Cre12.g520950.t1.1 [484-497]	Cre12.g520950.t1.1 1xPhospho [S489(100)]	0	1753.79	0.593	0.00415557	0.0291703	125.5	74.5	7.7	11.54	130.1	135.2	116.3	78.2	77.1	63.2		High	8.17e-05	5.988e-05	4.49
788	[R].GASAGTLADLSAALQK.[S]	1xTMT6plex [K16];1xTMT6plex [N-Term];1xPhospho [S3(100)]	*-*------------*	1	1	1	1	Cre06.g275950.t1.1	Cre06.g275950.t1.1 [520-535]	Cre06.g275950.t1.1 1xPhospho [S522(100)]	0	2012.08	0.724	0.00416234	0.0291703	116	84	7.06	3.91	126.1	115.8	109.8	85.3	83.9	79.1		High	8.17e-05	4.531e-06	3.97
789	[R].DAASPGR.[G]	1xTMT6plex [N-Term];1xPhospho [S4(100)]	*--*---	1	1	1	4	Cre03.g176600.t1.2	Cre03.g176600.t1.2 [328-334]	Cre03.g176600.t1.2 1xPhospho [S331(100)]	0	982.456	0.652	0.0041649	0.0291703	121.1	78.9	8.38	4.24	121.8	131.7	111.4	79.4	81	74.6		High	0.002486	0.02466	2.01
790	[K].AFSKTGGGYWISQR.[V]	1xTMT6plex [K4];1xTMT6plex [N-Term];1xPhospho [T5(100)]	*--**---------	1	1	1	3	Cre03.g199500.t1.2	Cre03.g199500.t1.2 [84-97]	Cre03.g199500.t1.2 1xPhospho [T88(100)]	1	2096.07	2.281	0.00416596	0.0291703	61	139	14.9	7.51	60.9	76.1	58.1	139	142.4	123.4		High	8.17e-05	4.508e-05	3.57
791	[R].LQRGSAASK.[Q]	1xTMT6plex [K9];1xTMT6plex [N-Term];1xPhospho [S5(100)]	*---*---*	1	1	1	2	Cre03.g201600.t1.1	Cre03.g201600.t1.1 [80-88]	Cre03.g201600.t1.1 1xPhospho [S84(100)]	1	1455.81	0.611	0.00417193	0.0291703	124.1	75.9	9.52	8.22	130.5	126.6	108.7	84.8	77.4	72		High	0.001057	0.004699	1.84
792	[R].RSESLAK.[K]	1xTMT6plex [K7];1xTMT6plex [N-Term];1xPhospho [S4(100)]	*--*--*	1	1	1	2	Cre09.g400650.t1.2	Cre09.g400650.t1.2 [228-234]	Cre09.g400650.t1.2 1xPhospho [S231(100)]	1	1328.73	0.568	0.00417514	0.0291703	127.6	72.4	14.08	12.19	129	150.9	114.1	73.2	73.8	59		High	0.001235	0.007249	2.34
793	[R].TPSSAAYGTTR.[G]	1xTMT6plex [N-Term];1xPhospho [S3(100)]	*-*--------	1	1	1	9	Cre13.g564500.t1.1	Cre13.g564500.t1.1 [755-765]	Cre13.g564500.t1.1 1xPhospho [S757(100)]	0	1420.67	0.584	0.00417758	0.0291703	126.3	73.7	11.72	6.71	123.9	144	114.8	72.3	77.4	67.7		High	8.17e-05	0.0003331	3.18
794	[K].SAADNQSVLGR.[T]	1xTMT6plex [N-Term];1xPhospho [S7(100)]	*-----*----	1	1	1	5	Cre16.g665450.t1.1	Cre16.g665450.t1.1 [978-988]	Cre16.g665450.t1.1 1xPhospho [S984(100)]	0	1426.69	1.94	0.00417875	0.0291703	68	132	11.15	4.34	71.6	69.8	57.9	135.5	138.2	127.1		High	0.0001541	0.000516	2.49
795	[R].TSTSNEKEFMTEYVVTR.[W]	1xOxidation [M10];1xTMT6plex [K7];1xTMT6plex [N-Term];1xPhospho [T/Y/S]	positions not distinguishable	1	1	1	1	Cre01.g010000.t1.2	Cre01.g010000.t1.2 [208-224]		1	2576.24	2.4	0.00418622	0.0291703	58.8	141.2	2.92	11.86	59	56.8	60.1	141.6	158	124.5		High	8.17e-05	0.0001712	2.66
796	[R].TLSGAAPDGK.[T]	1xTMT6plex [K10];1xTMT6plex [N-Term];1xPhospho [S3(100)]	*-*------*	1	1	1	31	Cre02.g145100.t1.1	Cre02.g145100.t1.1 [1085-1094]	Cre02.g145100.t1.1 1xPhospho [S1087(100)]	0	1454.77	1.749	0.00418664	0.0291703	72.8	127.2	10.84	5.94	74.2	80.9	65	132.2	129.7	118.1		High	8.17e-05	0.0002286	2.98
797	[K].MGTLSSAEK.[K]	1xTMT6plex [K9];1xTMT6plex [N-Term];1xPhospho [T3(100)]	*-*-----*	3	1	1	2	Cre16.g666150.t1.2	Cre16.g666150.t1.2 [262-270]	Cre16.g666150.t1.2 1xPhospho [T264(100)]	0	1461.74	2.355	0.00419147	0.0291703	59.6	140.4	13.74	5.16	60.9	66.7	50.6	145.9	143.5	132.3		High	0.0004367	0.001001	2.24
798	[R].DFPRSPAK.[S]	1xTMT6plex [K8];1xTMT6plex [N-Term];1xPhospho [S5(100)]	*---*--*	1	1	1	1	Cre09.g406050.t1.2	Cre09.g406050.t1.2 [565-572]	Cre09.g406050.t1.2 1xPhospho [S569(100)]	1	1455.78	1.921	0.00419296	0.0291703	68.5	131.5	14.81	9.37	68.3	71.4	53.6	125.5	149.9	131.3		High	0.0007926	0.00302	2.07
799	[R].SLEDSAK.[Q]	1xTMT6plex [K7];1xTMT6plex [N-Term];1xPhospho [S1(100)]	*-----*	1	1	1	6	Cre01.g002550.t1.1	Cre01.g002550.t1.1 [37-43]	Cre01.g002550.t1.1 1xPhospho [S37(100)]	0	1287.66	0.592	0.00420917	0.0292507	125.6	74.4	11.1	5.89	125.8	142.1	113.9	75.9	74.4	67.9		High	0.001919	0.01377	1.83
800	[K].SGPMLGAGSGR.[L]	1xOxidation [M4];1xTMT6plex [N-Term];1xPhospho [S9(100)]	*--*----*--	1	1	1	4	Cre11.g482300.t1.2	Cre11.g482300.t1.2 [231-241]	Cre11.g482300.t1.2 1xPhospho [S239(100)]	0	1314.61	1.553	0.00421787	0.0292789	78.4	121.6	7.91	8.08	80.1	87.5	74.8	124.4	125.1	108.1		High	0.0007926	0.00325	2.18
801	[R].SWSAPPMESPRPEQQK.[E]	1xOxidation [M7];1xTMT6plex [K16];1xTMT6plex [N-Term];1xPhospho [S3(100)]	*-*---*--------*	2	1	1	3	Cre01.g009850.t1.2	Cre01.g009850.t1.2 [58-73]	Cre01.g009850.t1.2 1xPhospho [S60(100)]	0	2409.17	0.37	0.00422491	0.0292955	146	54	12.48	3.43	156.4	150.8	123	58.8	55.2	55.7		High	0.0004367	0.0008419	2.09
802	[R].SLSGGSAGSR.[A]	1xTMT6plex [N-Term];1xPhospho [S6(100)]	*----*----	2	1	1	2	Cre03.g175050.t1.1	Cre03.g175050.t1.1 [556-565]	Cre03.g175050.t1.1 1xPhospho [S561(100)]	0	1187.56	0.55	0.00424141	0.0293427	129.1	70.9	11.1	5.99	132.9	139.6	112.3	75.2	73.1	66.9		High	0.0004367	0.00106	2.55
803	[R].ANEQSESGTDYASK.[L]	1xTMT6plex [K14];1xTMT6plex [N-Term];1xPhospho [S5(100)]	*---*--------*	1	1	1	6	Cre01.g055420.t1.1	Cre01.g055420.t1.1 [439-452]	Cre01.g055420.t1.1 1xPhospho [S443(100)]	0	2024.92	1.874	0.0042431	0.0293427	69.6	130.4	12.45	6.88	70.1	78.8	61.3	131.4	138.1	120.4		High	8.17e-05	1.231e-05	3.2
804	[R].ASSTGTPTAIR.[A]	1xTMT6plex [N-Term];1xPhospho [S3(100)]	*-*--------	1	1	1	3	Cre07.g325717.t1.1	Cre07.g325717.t1.1 [31-41]	Cre07.g325717.t1.1 1xPhospho [S33(100)]	0	1370.69	1.504	0.00424569	0.0293427	79.9	120.1	10.43	8.55	78.2	83.5	67.8	117.1	135.7	117.7		High	0.0007227	0.00207	2.32
805	[R].SGMSATGER.[L]	1xTMT6plex [N-Term];1xPhospho [S4(100)]	*--*-----	1	1	1	1	Cre06.g309951.t1.1	Cre06.g309951.t1.1 [7781-7789]	Cre06.g309951.t1.1 1xPhospho [S7784(100)]	0	1204.52	0.562	0.00426691	0.0293793	128	72	13	8.07	122.4	148.1	116.6	77.4	68.8	66.6		High	0.001095	0.005903	2
806	[R].GANSQGGRR.[E]	1xTMT6plex [N-Term];1xPhospho [S4(100)]	*--*-----	1	1	1	5	Cre15.g639100.t1.2	Cre15.g639100.t1.2 [346-354]	Cre15.g639100.t1.2 1xPhospho [S349(100)]	1	1211.58	0.361	0.00426866	0.0293793	147	53	11.57	0.9	148.1	163	129.1	53.6	53.4	52.7		High	0.000779	0.002265	3.12
807	[R].RMSGEGPGLPPPPPPPASMGVASEVR.[G]	1xOxidation [M2];1xTMT6plex [N-Term];1xPhospho [S3(100)]	***-----------------------	1	1	1	1	Cre11.g475600.t1.2	Cre11.g475600.t1.2 [1434-1459]	Cre11.g475600.t1.2 1xPhospho [S1436(100)]	1	2895.41	1.296	0.00427293	0.0293793	87.1	112.9	3.82	1.04	82.7	88.1	88.8	114.1	114.1	112.1		High	8.17e-05	5.187e-07	4.14
808	[R].SLHSAGTDGR.[S]	1xTMT6plex [N-Term];1xPhospho [S4(100)]	*--*------	1	1	1	8	Cre16.g674600.t1.2	Cre16.g674600.t1.2 [11-20]	Cre16.g674600.t1.2 1xPhospho [S14(100)]	0	1309.61	0.64	0.0042735	0.0293793	122	78	8.47	3.88	121.9	133.4	112.6	80	74.1	78		High	0.000423	0.0007246	2.69
809	[R].LNSGALSPGITAR.[T]	1xTMT6plex [N-Term];1xPhospho [S3(100)]	*-*----------	2	1	1	3	Cre02.g112200.t1.2	Cre02.g112200.t1.2 [1548-1560]	Cre02.g112200.t1.2 1xPhospho [S1550(100)]	0	1565.82	0.747	0.00427428	0.0293793	114.5	85.5	6.12	6.26	109.6	122.5	111.3	91.7	83.1	81.9		High	8.17e-05	0.0004648	2.92
810	[R].AAGRDGSINTAELLQR.[R]	1xTMT6plex [N-Term];1xPhospho [S7(100)]	*-----*---------	1	1	1	12	Cre01.g030500.t1.2	Cre01.g030500.t1.2 [166-181]	Cre01.g030500.t1.2 1xPhospho [S172(100)]	1	1981.01	0.658	0.00428343	0.0294101	120.6	79.4	8.78	4.86	121.6	132.1	110.7	80	81.4	74.2		High	8.17e-05	1.752e-06	5.57
811	[R].ASPGPGGSVRPGSGR.[A]	1xTMT6plex [N-Term];1xPhospho [S2(100)]	**-------------	2	1	3	2	Cre05.g234640.t1.1	Cre05.g234640.t1.1 [3161-3175]	Cre05.g234640.t1.1 1xPhospho [S3162(100)]	0	1647.82	1.611	0.00429905	0.0294852	76.6	123.4	5.04	9.83	78.3	76.8	71.1	137.2	123.8	112.8		High	8.17e-05	4.79e-05	3.11
812	[K].GNQVSPMPSPR.[K]	1xOxidation [M7];1xTMT6plex [N-Term];1xPhospho [S9(100)]	*-----*-*--	2	1	1	2	Cre17.g698903.t1.2	Cre17.g698903.t1.2 [3463-3473]	Cre17.g698903.t1.2 1xPhospho [S3471(100)]	0	1494.7	0.477	0.00432683	0.0296347	135.4	64.6	11.01	16.6	131	153.1	124.5	62.5	75	53.9		High	0.003095	0.03208	1.3
813	[R].TASSGSRTVSGGAR.[T]	1xTMT6plex [N-Term];2xPhospho [T1(98.2); S6(98.2)]	*----*--------	7	1	1	1	Cre12.g505350.t1.2	Cre12.g505350.t1.2 [1089-1102]	Cre12.g505350.t1.2 2xPhospho [T1089(98.2); S1094(98.2)]	1	1682.75	1.735	0.00433025	0.0296347	73.1	126.9	12.6	10.33	72.6	81.3	63.1	125.9	141.7	115.5		High	0.002379	0.02029	1.77
814	[K].ASGNSASTGAAAAAAGTTSQR.[Q]	1xTMT6plex [N-Term];1xPhospho [S/T]	positions not distinguishable	3	1	1	2	Cre14.g624450.t1.1	Cre14.g624450.t1.1 [1798-1818]		0	2116.98	1.252	0.00434068	0.0296508	88.8	111.2	4.91	5.8	90.2	88.8	82.2	120.2	111.2	107.4		High	8.17e-05	3.824e-08	6.98
815	[K].GGAATATLGATGAAGR.[S]	1xTMT6plex [N-Term];1xPhospho [T11(100)]	*---------*-----	1	1	1	2	Cre14.g617250.t1.2	Cre14.g617250.t1.2 [159-174]	Cre14.g617250.t1.2 1xPhospho [T169(100)]	0	1611.81	1.436	0.00435724	0.0297226	82.1	117.9	2.5	5.93	84.2	84.1	80.5	121.4	120.7	109.1		High	8.17e-05	6.398e-05	3.5
816	[R].AQSAPSYR.[F]	1xTMT6plex [N-Term];1xPhospho [S6(100)]	*----*--	2	1	1	6	Cre12.g517050.t1.2	Cre12.g517050.t1.2 [70-77]	Cre12.g517050.t1.2 1xPhospho [S75(100)]	0	1188.56	0.601	0.00436747	0.0297602	124.9	75.1	11.43	6.72	124.2	141.9	113.2	74.7	77.9	68.2		High	0.001136	0.00606	2.02
817	[R].TASSGSRTVSGGAR.[T]	1xTMT6plex [N-Term];2xPhospho [S6(99.4); S/T]	positions not distinguishable	7	1	1	26	Cre12.g505350.t1.2	Cre12.g505350.t1.2 [1089-1102]	Cre12.g505350.t1.2 2xPhospho [S1098(100); S/T]	1	1682.75	1.931	0.00437662	0.0297904	68.2	131.8	11.55	5.33	68.4	80.4	64.7	133.5	132	120.9		High	0.0005823	0.001561	2.66
818	[R].EAGAGAAAAAAGGAGAGAGAGRPGSGGQAKPK.[S]	2xTMT6plex [K30; K32];1xTMT6plex [N-Term];1xPhospho [S25(100)]	*-----------------------*----*-*	1	1	1	2	Cre13.g570200.t1.1	Cre13.g570200.t1.1 [68-99]	Cre13.g570200.t1.1 1xPhospho [S92(100)]	0	3287.72	0.728	0.00438942	0.0298452	115.8	84.2	7.55	7.61	111.7	127.8	113.3	88.6	82.5	76.1		High	8.17e-05	3.438e-06	5.77
819	[K].GGAGDTTTPNSETSDFFMDR.[I]	1xOxidation [M18];1xTMT6plex [N-Term];1xPhospho [T8(99.4)]	*------*---------*--	3	1	1	5	Cre12.g520950.t1.1	Cre12.g520950.t1.1 [101-120]	Cre12.g520950.t1.1 1xPhospho [T108(99.5)]	0	2431	0.597	0.00439614	0.0298572	125.2	74.8	12.16	12.33	145.8	124	115.5	78.9	74	61.8		High	8.17e-05	0.0004366	1.99
820	[K].QPIPDALPSPGRSSYR.[A]	1xTMT6plex [N-Term];1xPhospho [S/Y]	positions not distinguishable	1	1	1	6	Cre04.g216000.t1.2	Cre04.g216000.t1.2 [453-468]		1	2050.03	0.728	0.00440066	0.0298572	115.7	84.3	8.02	8.19	112.8	130	114.3	83.2	86.2	73.5		High	0.000779	0.002636	2.62
821	[R].RTSDPAASGTGAAATATEAPAR.[A]	1xTMT6plex [N-Term];1xPhospho [T/S]	positions not distinguishable	1	1	2	4	Cre17.g747897.t1.1	Cre17.g747897.t1.1 [1048-1069]		1	2339.12	1.355	0.00442095	0.0299627	84.9	115.1	6.27	6.22	79	88.7	87.6	118.6	119.5	106.7		High	8.17e-05	1.089e-09	7.48
822	[R].RISPASPPPSAAATPDHSMAR.[A]	1xOxidation [M19];1xTMT6plex [N-Term];2xPhospho [S6(98.7); T14(100)]	*----*-------*----*--	1	1	1	3	Cre09.g397142.t1.1	Cre09.g397142.t1.1 [1578-1598]	Cre09.g397142.t1.1 2xPhospho [S1583(99.1); T1591(100)]	1	2522.15	0.617	0.00443123	0.0300001	123.7	76.3	12.29	9.44	115	143.8	119.5	73.7	80.9	67		High	0.0002282	0.0006263	3.22
823	[R].GEGTGDGSGQGEKSTPR.[K]	1xTMT6plex [K13];1xTMT6plex [N-Term];1xPhospho [T15(99.4)]	*-----------*-*--	2	1	1	3	Cre01.g049300.t1.1	Cre01.g049300.t1.1 [797-813]	Cre01.g049300.t1.1 1xPhospho [T811(99.5)]	1	2158.02	1.98	0.00443981	0.030005	67.1	132.9	3.27	11.17	64.5	67.6	63.5	127.7	152.1	124.6		High	8.17e-05	1.374e-05	3.29
824	[R].RISYVEGR.[G]	1xTMT6plex [N-Term];1xPhospho [S3(100)]	*-*-----	1	1	1	5	Cre02.g105500.t1.2	Cre02.g105500.t1.2 [64-71]	Cre02.g105500.t1.2 1xPhospho [S66(100)]	1	1288.66	1.684	0.00444318	0.030005	74.5	125.5	10.96	11.04	74.2	82.9	66.6	139.5	124.9	111.8		High	0.0004367	0.001021	2.96
825	[R].ARSPDLPAR.[R]	1xTMT6plex [N-Term];1xPhospho [S3(100)]	*-*------	1	1	1	17	Cre10.g424600.t1.1	Cre10.g424600.t1.1 [911-919]	Cre10.g424600.t1.1 1xPhospho [S913(100)]	1	1291.67	0.603	0.00444624	0.030005	124.7	75.3	10.93	5.67	125.2	141.1	113.6	75.6	75.9	68.6		High	8.17e-05	0.0001004	3.57
826	[K].FQSAPGSR.[V]	1xTMT6plex [N-Term];1xPhospho [S7(100)]	*-----*-	2	1	1	5	Cre12.g499500.t1.1	Cre12.g499500.t1.1 [171-178]	Cre12.g499500.t1.1 1xPhospho [S177(100)]	0	1158.55	1.485	0.00445679	0.030044	80.5	119.5	8.27	7.86	83.7	85.3	73.1	125	124.4	108.5		High	0.003063	0.03159	1.92
827	[K].EATLPHSPTADKLGGDGGTAPR.[M]	1xTMT6plex [K12];1xTMT6plex [N-Term];1xPhospho [S7(100)]	*-----*----*----------	4	1	1	11	Cre17.g708000.t1.1	Cre17.g708000.t1.1 [1285-1306]	Cre17.g708000.t1.1 1xPhospho [S1291(100)]	1	2686.36	0.641	0.00446782	0.0300862	121.9	78.1	10.5	7.06	123.8	136.4	110.4	79.3	79.9	70.3		High	8.17e-05	4.432e-07	4.01
828	[R].QSPTPAAK.[A]	1xTMT6plex [K8];1xTMT6plex [N-Term];1xPhospho [S2(100)]	**-----*	1	1	1	1	Cre06.g268150.t1.1	Cre06.g268150.t1.1 [611-618]	Cre06.g268150.t1.1 1xPhospho [S612(100)]	0	1337.72	1.911	0.00448067	0.0301405	68.7	131.3	9.05	2.02	71.2	70	60.1	133.8	129.9	135		High	0.002047	0.01584	1.25
829	[R].TTPSSTTAADGLGATSPR.[G]	1xTMT6plex [N-Term];1xPhospho [T/S]	positions not distinguishable	3	1	1	12	Cre12.g555378.t1.1	Cre12.g555378.t1.1 [546-563]		0	1999.95	1.371	0.00448984	0.0301505	84.4	115.6	7.59	7.36	85.3	86.6	75.2	117	126.6	109.3		High	8.17e-05	1.363e-06	4.84
830	[R].TVDPLWRVDSTKEAAPR.[M]	1xTMT6plex [K12];1xTMT6plex [N-Term];1xPhospho [S10(98.9)]	*--------*-*-----	1	1	1	1	Cre17.g704300.t1.1	Cre17.g704300.t1.1 [601-617]	Cre17.g704300.t1.1 1xPhospho [S610(98.9)]	2	2479.31	0.586	0.00450048	0.0301505	126.1	73.9	9.97	6.26	130.2	131.5	109.5	76.3	71.5	81.1		High	0.0006702	0.001946	2.42
831	[K].VFSGSGGATELR.[E]	1xTMT6plex [N-Term];1xPhospho [S3(100)]	*-*---------	1	1	1	11	Cre02.g141606.t1.1	Cre02.g141606.t1.1 [923-934]	Cre02.g141606.t1.1 1xPhospho [S925(100)]	0	1489.72	1.596	0.00450288	0.0301505	77	123	8.96	4.69	77.9	85.4	71.4	124.3	125.8	115.2		High	8.17e-05	0.0001461	3.33
832	[R].TGSSGGGTGGGK.[F]	1xTMT6plex [K12];1xTMT6plex [N-Term];1xPhospho [S3(100)]	*-*--------*	1	1	1	4	Cre10.g463250.t1.1	Cre10.g463250.t1.1 [854-865]	Cre10.g463250.t1.1 1xPhospho [S856(99.2)]	0	1460.71	2.185	0.00450447	0.0301505	62.8	137.2	14.3	6.65	64.8	70.5	52.9	141.7	143.3	126.7		High	0.0004367	0.0008403	2.05
833	[R].GVSPLHR.[I]	1xTMT6plex [N-Term];1xPhospho [S3(100)]	*-*----	1	1	1	16	Cre01.g004157.t1.2	Cre01.g004157.t1.2 [2169-2175]	Cre01.g004157.t1.2 1xPhospho [S2171(100)]	0	1074.57	0.652	0.00450607	0.0301505	121.1	78.9	9.47	5.4	122.4	134	110.8	80.2	79.8	72.8		High	0.000779	0.002191	2.95
834	[R].AADGRPGSPEQGPQGRPPR.[A]	1xTMT6plex [N-Term];1xPhospho [S8(100)]	*------*-----------	1	1	3	5	Cre05.g234640.t1.1	Cre05.g234640.t1.1 [1407-1425]	Cre05.g234640.t1.1 1xPhospho [S1414(100)]	0	2239.09	1.971	0.00452897	0.0302716	67.3	132.7	12.48	5.83	68.3	76.9	59.8	134.7	137.4	122.9		High	8.17e-05	1.494e-06	5.69
835	[K].RGSPTRR.[-]	1xTMT6plex [N-Term];1xPhospho [S3(100)]	*-*----	1	1	1	2	Cre16.g666150.t1.2	Cre16.g666150.t1.2 [546-552]	Cre16.g666150.t1.2 1xPhospho [S548(100)]	2	1138.6	1.704	0.00453478	0.0302783	74	126	10.09	7.57	74.2	87.8	73.9	126.4	126.9	110.7		High	0.002311	0.01953	2.4
836	[R].TGGGGGGGGGGGGGSKPATPQQQQR.[Q]	1xTMT6plex [K16];1xTMT6plex [N-Term];1xPhospho [S15(100)]	*-------------**---------	2	1	1	2	Cre15.g639100.t1.2	Cre15.g639100.t1.2 [166-190]	Cre15.g639100.t1.2 1xPhospho [S180(100)]	0	2649.29	21.471	0.00458594	0.0305875	8.9	191.1	33.89	2.05	4.6	9.1	9	194	195.3	187.9		High	8.17e-05	7.424e-05	2.35
837	[R].WAAAQSDTTLKR.[M]	1xTMT6plex [K11];1xTMT6plex [N-Term];1xPhospho [T9(99.6)]	*-------*-*-	1	1	1	1	Cre02.g073750.t1.2	Cre02.g073750.t1.2 [677-688]	Cre02.g073750.t1.2 1xPhospho [T685(99.6)]	1	1885.99	1.846	0.00459743	0.0306149	70.3	129.7	12.51	7.53	71.4	81.2	63.2	131.9	135.2	117.1		High	0.0004367	0.00103	2.78
838	[R].RPTSDFAK.[L]	1xTMT6plex [K8];1xTMT6plex [N-Term];1xPhospho [T3(100)]	*-*----*	3	1	1	5	Cre12.g522550.t1.2	Cre12.g522550.t1.2 [669-676]	Cre12.g522550.t1.2 1xPhospho [T671(100)]	0	1459.77	1.635	0.00459977	0.0306149	75.9	124.1	10.55	7.67	77	85.3	69	125.9	130.5	112.3		High	0.0008721	0.003801	2.54
839	[R].LGSAVGSSSVNRR.[S]	1xTMT6plex [N-Term];1xPhospho [S]	positions not distinguishable	3	1	1	4	Cre03.g144607.t1.1	Cre03.g144607.t1.1 [1850-1862]		1	1598.82	0.627	0.00461767	0.0307016	122.9	77.1	9.12	4.19	120.8	135.8	113.8	75.7	80.1	73.9		High	8.17e-05	0.0001647	3.68
840	[R].TGSAAGSVR.[S]	1xTMT6plex [N-Term];1xPhospho [S3(100)]	*-*------	1	1	1	4	Cre06.g270800.t1.2	Cre06.g270800.t1.2 [451-459]	Cre06.g270800.t1.2 1xPhospho [S453(100)]	0	1114.55	1.719	0.00462304	0.0307049	73.6	126.4	10.32	5.17	74.5	82.5	67	128	130.1	117.9		High	0.0006248	0.001739	2.92
841	[R].LAGGSITVTATR.[A]	1xTMT6plex [N-Term];1xPhospho [S5(100)]	*---*-------	1	1	1	2	Cre15.g639100.t1.2	Cre15.g639100.t1.2 [585-596]	Cre15.g639100.t1.2 1xPhospho [S589(100)]	0	1455.78	0.609	0.0046291	0.0307057	124.3	75.7	10.78	12.72	125.1	143.4	116.4	77.7	76.2	61.2		High	8.17e-05	0.0002193	2.78
842	[R].ADGGGGGGAADVSDGRGSGGSR.[R]	1xTMT6plex [N-Term];1xPhospho [S]	positions not distinguishable	2	1	1	1	Cre09.g390250.t1.1	Cre09.g390250.t1.1 [1094-1115]		1	2128.92	2.485	0.00463736	0.0307057	57.4	142.6	19.11	12.67	68	60.5	46.1	154	150.3	121.2		High	8.17e-05	1.281e-05	3.56
843	[R].ISPAPPGAGTVPIPTDLPTSAR.[G]	1xTMT6plex [N-Term];1xPhospho [T/S]	positions not distinguishable	1	1	1	1	Cre07.g339050.t1.2	Cre07.g339050.t1.2 [136-157]		0	2424.27	1.455	0.00463777	0.0307057	81.5	118.5	6.02	8.91	83.4	82.6	74.6	120.1	130.3	109		High	8.17e-05	0.0004423	3.3
844	[R].SSASSSAR.[S]	1xTMT6plex [N-Term];1xPhospho [S]	positions not distinguishable	3	1	2	1	Cre16.g651400.t1.2	Cre16.g651400.t1.2 [2497-2504]		0	1061.48	0.478	0.00466155	0.0307985	135.3	64.7	2.37	10.14	130.7	136.8	132.5	74.4	62.2	63.3		High	0.002246	0.01883	1.69
845	[K].MGTLSSAEKK.[K]	2xTMT6plex [K9; K10];1xTMT6plex [N-Term];1xPhospho [S6(100)]	*----*--**	1	1	1	14	Cre16.g666150.t1.2	Cre16.g666150.t1.2 [262-271]	Cre16.g666150.t1.2 1xPhospho [S267(100)]	1	1819	0.644	0.00471809	0.0311068	121.6	78.4	9.9	5.82	123	134.9	110.6	80.3	79.2	72.1		High	0.0007749	0.002114	1.46
846	[R].AAAAAGSDSEGAGPSGR.[G]	1xTMT6plex [N-Term];1xPhospho [S7(99.6)]	*-----*----------	1	1	1	7	Cre06.g268150.t1.1	Cre06.g268150.t1.1 [624-640]	Cre06.g268150.t1.1 1xPhospho [S630(100)]	0	1740.78	2.121	0.00472341	0.0311094	64.1	135.9	10.08	1.99	72.4	63.5	59.6	132.2	137.6	134.8		High	8.17e-05	1.128e-06	4.64
847	[R].SSLFGGSSLTPR.[S]	1xTMT6plex [N-Term];1xPhospho [T10(100)]	*--------*--	1	1	1	4	Cre03.g159350.t1.1	Cre03.g159350.t1.1 [2605-2616]	Cre03.g159350.t1.1 1xPhospho [T2614(100)]	0	1517.76	0.541	0.00475476	0.0312831	129.8	70.2	11.36	14.17	144	134.4	114.8	76.3	72.7	57.9		High	8.17e-05	0.0002921	2.91
848	[R].LSSAQSQSQSQQLR.[Q]	1xTMT6plex [N-Term];1xPhospho [S8(100)]	*------*------	4	1	1	2	Cre01.g009500.t1.2	Cre01.g009500.t1.2 [689-702]	Cre01.g009500.t1.2 1xPhospho [S696(100)]	0	1856.91	0.736	0.00476051	0.0312883	115.2	84.8	6.48	5.11	117.9	105.8	119.3	86.8	80.8	89.3		High	8.17e-05	3.308e-05	3.26
849	[R].STSIPGSR.[G]	1xTMT6plex [N-Term];1xPhospho [T/S]	positions not distinguishable	2	1	1	2	Cre16.g674600.t1.2	Cre16.g674600.t1.2 [21-28]		0	1113.55	1.417	0.00476612	0.0312925	82.7	117.3	6.6	6.73	83.6	90.6	79.6	118.4	121.3	106.6		High	0.002969	0.0295	1.94
850	[K].SYPESRPTTAPPDSPSK.[L]	1xTMT6plex [K17];1xTMT6plex [N-Term];1xPhospho [S5(98.8)]	*---*-----------*	2	1	1	2	Cre12.g511300.t1.1	Cre12.g511300.t1.1 [67-83]	Cre12.g511300.t1.1 1xPhospho [S71(100)]	0	2355.16	0.572	0.00477868	0.0313424	127.2	72.8	13.95	13.02	123.6	150.6	116.1	78.6	70.7	60.5		High	8.17e-05	0.000428	2.6
851	[R].ALVTTSVNAK.[G]	1xTMT6plex [K10];1xTMT6plex [N-Term];1xPhospho [T5(99.2)]	*---*----*	1	1	1	5	Cre17.g708000.t1.1	Cre17.g708000.t1.1 [1247-1256]	Cre17.g708000.t1.1 1xPhospho [T1251(99.6)]	0	1541.87	0.636	0.00478444	0.0313475	122.2	77.8	11.33	9.79	120.4	139.8	112.4	82.8	76.6	68		High	0.0005823	0.001568	2.8
852	[R].IPRPDPPASGGGSAAGGDDPNSPGGGAGGAR.[S]	1xTMT6plex [N-Term];1xPhospho [S]	positions not distinguishable	3	1	1	4	Cre15.g639100.t1.2	Cre15.g639100.t1.2 [295-325]		0	2981.37	4.745	0.0047932	0.0313575	34.8	165.2	27.1	11.7	36.2	42.3	24.1	171.6	181.7	144.2		High	8.17e-05	3.519e-05	2.95
853	[R].AEYEPPPRPYLPAQASGGAGNLSYLSRPQSAEPR.[A]	1xTMT6plex [N-Term];1xPhospho [S30(100)]	*----------------------------*----	3	1	1	2	Cre01.g009850.t1.2	Cre01.g009850.t1.2 [95-128]	Cre01.g009850.t1.2 1xPhospho [S124(100)]	0	3935.93	0.533	0.00479592	0.0313575	130.5	69.5	13.43	6.4	119.2	152.4	124.9	66.6	72.7	64.3		High	8.17e-05	6.486e-05	2.91
854	[R].GPRFTPDQQK.[V]	1xTMT6plex [K10];1xTMT6plex [N-Term];1xPhospho [T5(100)]	*---*----*	1	1	1	9	Cre11.g482300.t1.2	Cre11.g482300.t1.2 [393-402]	Cre11.g482300.t1.2 1xPhospho [T397(100)]	1	1711.89	0.597	0.00481322	0.0314381	125.2	74.8	9.82	4.25	125.6	138.4	113.7	75	76.8	70.6		High	0.000779	0.002594	2.95
855	[R].GDGLEYIPRPSSVR.[T]	1xTMT6plex [N-Term];1xPhospho [S12(99.4)]	*----------*--	2	1	1	1	Cre06.g278219.t1.1	Cre06.g278219.t1.1 [564-577]	Cre06.g278219.t1.1 1xPhospho [S575(99.4)]	0	1854.93	0.321	0.00482119	0.0314575	151.4	48.6	14.88	3.17	152.9	171.2	126.7	51.6	48.6	49.1		High	0.0004367	0.001205	2.21
856	[R].LATPSEATAR.[N]	1xTMT6plex [N-Term];1xPhospho [T3(99.6)]	*-*-------	3	1	1	49	Cre12.g531800.t1.1	Cre12.g531800.t1.1 [235-244]	Cre12.g531800.t1.1 1xPhospho [T237(99.7)]	0	1325.67	0.747	0.00482885	0.0314749	114.5	85.5	7.07	4.8	115.5	123.8	107.4	87.3	86.2	79.8		High	0.0001541	0.0005429	2.9
857	[R].EKSNQVVAQK.[M]	2xTMT6plex [K2; K10];1xTMT6plex [N-Term];1xPhospho [S3(100)]	***------*	1	1	1	11	Cre16.g663200.t1.1	Cre16.g663200.t1.1 [283-292]	Cre16.g663200.t1.1 1xPhospho [S285(100)]	1	1898.07	0.546	0.0048428	0.0314961	129.4	70.6	12.6	7.13	131	144.8	112.4	71.5	75.1	65.2		High	8.17e-05	7.673e-05	4.1
858	[R].GSGANSGK.[G]	1xTMT6plex [K8];1xTMT6plex [N-Term];1xPhospho [S6(100)]	*----*-*	1	1	2	3	Cre11.g479550.t1.1	Cre11.g479550.t1.1 [1196-1203]	Cre11.g479550.t1.1 1xPhospho [S1201(100)]	0	1215.61	0.512	0.00484324	0.0314961	132.3	67.7	13.22	5.91	133.4	151.5	116.2	68.8	68.3	61.8		High	0.001	0.004429	1.89
859	[R].GEAAGGTAR.[G]	1xTMT6plex [N-Term];1xPhospho [T7(100)]	*-----*--	1	1	1	1	Cre11.g475600.t1.2	Cre11.g475600.t1.2 [1022-1030]	Cre11.g475600.t1.2 1xPhospho [T1028(100)]	0	1098.51	3.309	0.00485759	0.031514	46.4	153.6	22.23	9.3	44.4	60.7	40.3	147	167.4	140.3		High	0.002047	0.01523	1.54
860	[R].SGASPPRPGGGGGGGGMNSAR.[A]	1xOxidation [M17];1xTMT6plex [N-Term];1xPhospho [S4(98)]	*--*------------*----	1	1	1	3	Cre16.g670050.t1.2	Cre16.g670050.t1.2 [411-431]	Cre16.g670050.t1.2 1xPhospho [S414(100)]	0	2108.95	2.862	0.0048689	0.031514	51.8	148.2	17.64	6.19	50.4	64.9	46.9	155.6	137.8	144.4		High	0.001696	0.01077	1.73
861	[R].SGGSFLAPTPAPR.[S]	1xTMT6plex [N-Term];1xPhospho [S4(100)]	*--*---------	1	1	1	4	Cre06.g278253.t1.1	Cre06.g278253.t1.1 [971-983]	Cre06.g278253.t1.1 1xPhospho [S974(100)]	0	1566.79	0.504	0.00486973	0.031514	132.9	67.1	13.57	8.13	139.4	144.6	111.3	70.3	72.5	62		High	0.0001541	0.0005704	2.92
862	[R].SSARPGAGPDPLSPQSSTQK.[L]	1xTMT6plex [K20];1xTMT6plex [N-Term];1xPhospho [S17(98.5)]	*---------------*--*	5	1	1	2	Cre03.g161550.t1.2	Cre03.g161550.t1.2 [1006-1025]	Cre03.g161550.t1.2 1xPhospho [S1022(98.5)]	0	2506.27	0.632	0.00487237	0.031514	122.5	77.5	10.92	7.94	120.6	137.7	111.2	83.2	76.3	71		High	8.17e-05	4.038e-06	4.11
863	[R].QKGGADGTGGGGGGSASGEAK.[A]	2xTMT6plex [K2; K21];1xTMT6plex [N-Term];1xPhospho [S15(100)]	**------------*-----*	1	1	1	4	Cre06.g265950.t1.1	Cre06.g265950.t1.1 [5508-5528]	Cre06.g265950.t1.1 1xPhospho [S5522(100)]	1	2473.23	0.523	0.00487484	0.031514	131.3	68.7	13.08	6.16	132.7	149.8	115.2	69.4	70.3	62.7		High	8.17e-05	1.248e-06	3.16
864	[R].INVGPTTPGAGAAAAGGGPGSAAGSPR.[Y]	1xTMT6plex [N-Term];1xPhospho [S/T]	positions not distinguishable	1	1	1	2	Cre03.g177650.t1.2	Cre03.g177650.t1.2 [1660-1686]		0	2528.25	1.45	0.00488365	0.0315385	81.6	118.4	7.27	5.17	81.7	91.7	80.5	119.2	118.4	108.5		High	0.0004367	0.0009119	4.76
865	[R].AAAGSPGASGGGAGGVAAGSSGR.[A]	1xTMT6plex [N-Term];1xPhospho [S21(99.3)]	*-------------------*--	3	1	1	3	Cre06.g265950.t1.1	Cre06.g265950.t1.1 [5294-5316]	Cre06.g265950.t1.1 1xPhospho [S5314(99.6)]	0	2038.95	0.65	0.00489028	0.0315491	121.2	78.8	3.86	8.7	121.7	128.7	119.7	81.7	79.1	69.1		High	8.17e-05	1.611e-09	7.57
866	[K].MELPETGKRPTSPK.[L]	2xTMT6plex [K8; K14];1xTMT6plex [N-Term];1xPhospho [T/S]	positions not distinguishable	1	1	3	1	Cre12.g507750.t1.1	Cre12.g507750.t1.1 [536-549]		1	2338.28	0.719	0.00489568	0.0315516	116.4	83.6	8.12	5.98	118.3	126.8	107.7	85	85.4	76.7		High	0.001057	0.005742	2.03
867	[R].FREESLTFK.[V]	1xTMT6plex [K9];1xTMT6plex [N-Term];1xPhospho [S5(100)]	*---*---*	1	1	1	1	Cre09.g409350.t1.2	Cre09.g409350.t1.2 [334-342]	Cre09.g409350.t1.2 1xPhospho [S338(100)]	1	1694.89	1.558	0.00491042	0.0316143	78.2	121.8	1	5.77	78.3	78.1	79.5	128	114	122.1		High	0.001842	0.01333	1.58
868	[R].ARTPRPR.[R]	1xTMT6plex [N-Term];1xPhospho [T3(100)]	*-*----	1	2	2	5	Cre51.g761597.t1.1; Cre01.g003532.t1.1	Cre51.g761597.t1.1 [1248-1254]; Cre01.g003532.t1.1 [872-878]	Cre51.g761597.t1.1 1xPhospho [T1250(100)]; Cre01.g003532.t1.1 1xPhospho [T874(100)]	1	1162.64	2.563	0.00492113	0.0316186	56.1	143.9	14.11	3.81	64.9	56.4	48.9	144.4	148.1	137.3	Shared	High	0.001378	0.00893	2.11
869	[R].SGSNPPSPK.[A]	1xTMT6plex [K9];1xTMT6plex [N-Term];1xPhospho [S7(100)]	*-----*-*	1	1	1	2	Cre19.g750197.t1.1	Cre19.g750197.t1.1 [1127-1135]	Cre19.g750197.t1.1 1xPhospho [S1133(100)]	0	1408.72	1.384	0.00493337	0.031665	83.9	116.1	6.38	8.15	83.6	87.4	77	115.7	127.6	108.7		High	0.0007926	0.003531	1.92
870	[R].LGTATSGPHDR.[V]	1xTMT6plex [N-Term];1xPhospho [S6(100)]	*----*-----	2	1	1	6	Cre01.g055428.t1.1	Cre01.g055428.t1.1 [391-401]	Cre01.g055428.t1.1 1xPhospho [S396(100)]	0	1420.68	0.644	0.00496782	0.0318249	121.6	78.4	9.2	3.96	120.4	136.1	114	77.5	78.9	73.1		High	8.17e-05	0.0003884	3.43
871	[R].AAHSLPK.[T]	1xTMT6plex [K7];1xTMT6plex [N-Term];1xPhospho [S4(100)]	*--*--*	1	1	1	2	Cre11.g477000.t1.2	Cre11.g477000.t1.2 [258-264]	Cre11.g477000.t1.2 1xPhospho [S261(100)]	0	1261.71	2.056	0.00496837	0.0318249	65.4	134.6	4.43	11.96	65.8	69.2	63.4	135.3	149.2	117.2		High	0.001536	0.009667	1.93
872	[R].SASQLGAGDR.[A]	1xTMT6plex [N-Term];1xPhospho [S3(100)]	*-*-------	1	1	1	2	Cre10.g437829.t1.2	Cre10.g437829.t1.2 [591-600]	Cre10.g437829.t1.2 1xPhospho [S593(100)]	0	1270.6	1.447	0.00499228	0.0319116	81.7	118.3	7.21	7.64	84.1	88	76.3	121.7	123.1	106.9		High	0.0006702	0.002019	2.58
873	[R].ATNSTIATTPGGGR.[T]	1xTMT6plex [N-Term];1xPhospho [T9(99.5)]	*-------*-----	1	1	1	1	Cre16.g678808.t1.1	Cre16.g678808.t1.1 [979-992]	Cre16.g678808.t1.1 1xPhospho [T987(99.5)]	0	1612.79	1.747	0.00499242	0.0319116	72.8	127.2	11.6	6.88	74.8	82.1	65	130.7	131.4	116		High	8.17e-05	0.0001231	2.48
874	[R].SAGASPQPASPSR.[N]	1xTMT6plex [N-Term];1xPhospho [S5(100)]	*---*--------	1	1	1	5	Cre03.g185150.t1.1	Cre03.g185150.t1.1 [162-174]	Cre03.g185150.t1.1 1xPhospho [S166(100)]	0	1521.73	0.597	0.00499711	0.0319116	125.2	74.8	8.39	2.6	124.5	136.5	115.5	74.3	76.5	72.6		High	8.17e-05	6.464e-05	3.49
875	[R].SPPAAPRSPR.[D]	1xTMT6plex [N-Term];1xPhospho [S8(100)]	*------*--	1	1	1	7	Cre07.g337582.t1.1	Cre07.g337582.t1.1 [205-214]	Cre07.g337582.t1.1 1xPhospho [S212(100)]	1	1344.7	0.683	0.00502359	0.0320416	118.8	81.2	9.74	8.01	120.7	132.7	109.1	83.2	82.4	71.9		High	0.0004367	0.001144	3.44
876	[R].GTGSGSGGGKPVGFSLAEK.[L]	2xTMT6plex [K10; K19];1xTMT6plex [N-Term];1xPhospho [T/S]	positions not distinguishable	2	1	1	1	Cre07.g354650.t1.2	Cre07.g354650.t1.2 [615-633]		0	2460.31	1.553	0.00502763	0.0320416	78.3	121.7	10.56	12.09	76	81.9	66.2	118	142.7	115.2		High	0.001696	0.01119	2.4
877	[R].EYPPKSVPLDR.[R]	1xTMT6plex [K5];1xTMT6plex [N-Term];1xPhospho [S6(100)]	*---**-----	1	1	1	3	Cre17.g724400.t1.2	Cre17.g724400.t1.2 [68-78]	Cre17.g724400.t1.2 1xPhospho [S73(100)]	1	1838.98	1.542	0.00504308	0.03209	78.7	121.3	10.22	7.17	75.6	87.9	72.7	131.3	115.9	116.6		High	0.0007926	0.003364	2.29
878	[R].YGSNHGGAAAR.[G]	1xTMT6plex [N-Term];1xPhospho [S3(100)]	*-*--------	1	1	1	3	Cre03.g199871.t1.1	Cre03.g199871.t1.1 [682-692]	Cre03.g199871.t1.1 1xPhospho [S684(100)]	0	1369.62	0.607	0.0050454	0.03209	124.5	75.5	10.72	10.51	118.9	138.1	112.7	86.1	72.1	72.1		High	0.0006248	0.001733	2.08
879	[K].AAAPSQQR.[F]	1xTMT6plex [N-Term];1xPhospho [S5(100)]	*---*---	1	1	1	2	Cre16.g658900.t1.1	Cre16.g658900.t1.1 [656-663]	Cre16.g658900.t1.1 1xPhospho [S660(100)]	0	1137.56	0.293	0.00506378	0.0321217	154.7	45.3	13.97	1.28	166.1	162.8	127.7	47.2	47.7	48.5		High	0.001057	0.0049	1.92
880	[R].SASTKAAAEAEAAK.[K]	2xTMT6plex [K5; K14];1xTMT6plex [N-Term];1xPhospho [S3(100)]	*-*-*--------*	3	1	1	11	Cre17.g747247.t1.1	Cre17.g747247.t1.1 [92-105]	Cre17.g747247.t1.1 1xPhospho [S94(100)]	1	2073.12	0.611	0.00506568	0.0321217	124.1	75.9	11.75	7.15	125.5	140.9	111.3	77.6	76.7	68		High	8.17e-05	2.768e-06	4.59
881	[K].AEAAAHSDSGGGGGTAVVGVANLK.[G]	1xTMT6plex [K24];1xTMT6plex [N-Term];1xPhospho [S7(100)]	*-----*----------------*	1	1	1	1	Cre02.g095145.t1.1	Cre02.g095145.t1.1 [199-222]	Cre02.g095145.t1.1 1xPhospho [S205(100)]	0	2634.33	1.29	0.00508066	0.0321843	87.3	112.7	5.57	3.32	92.4	82.6	87.4	108.7	116.2	112.7		High	8.17e-05	2.533e-07	4.76
882	[K].SEAVGSTSVKSAK.[S]	2xTMT6plex [K10; K13];1xTMT6plex [N-Term];1xPhospho [S8(99.2)]	*------*-*--*	2	1	1	3	Cre10.g450450.t1.2	Cre10.g450450.t1.2 [213-225]; [226-238]; [239-251]; [252-264]	Cre10.g450450.t1.2 1xPhospho [S220(100)]; 1xPhospho [S233(100)]; 1xPhospho [S246(100)]; 1xPhospho [S259(100)]	1	2018.11	0.478	0.0050955	0.0322345	135.3	64.7	16.15	9.44	140.1	156.5	112.8	66.9	67	56.6		High	0.0002985	0.0006399	1.96
883	[R].LAQGQVPGSAGGSEPGSR.[S]	1xTMT6plex [N-Term];1xPhospho [S]	positions not distinguishable	2	1	1	1	Cre13.g565250.t1.2	Cre13.g565250.t1.2 [194-211]		0	1963.94	1.816	0.00510172	0.0322345	71	129	13.87	10.37	69.8	62.6	82.3	142.6	126.7	116.1		High	0.0004367	0.0008999	2.32
884	[R].ASPSPQTVAVAGR.[H]	1xTMT6plex [N-Term];1xPhospho [S4(100)]	*--*---------	3	1	2	5	Cre11.g479550.t1.1	Cre11.g479550.t1.1 [637-649]	Cre11.g479550.t1.1 1xPhospho [S640(100)]	0	1549.79	0.49	0.00510392	0.0322345	134.2	65.8	12.61	5.38	137.4	148.1	115.1	67.3	69.6	62.6		High	8.17e-05	0.000136	2.87
885	[R].QRPTSAVGTAAGAGAGGAGAR.[G]	1xTMT6plex [N-Term];1xPhospho [T/S]	positions not distinguishable	1	1	1	1	Cre10.g443150.t1.2	Cre10.g443150.t1.2 [276-296]		0	2093.05	1.385	0.00511619	0.032264	83.8	116.2	3.66	6.36	88.9	83.5	83.5	107	121.6	115.6		High	0.0004367	0.001125	2.62
886	[R].SGVATPR.[G]	1xTMT6plex [N-Term];1xPhospho [T5(100)]	*---*--	1	1	1	5	Cre06.g309951.t1.1	Cre06.g309951.t1.1 [6953-6959]	Cre06.g309951.t1.1 1xPhospho [T6957(100)]	0	996.508	0.701	0.00511883	0.032264	117.5	82.5	7.6	7.15	120.4	123.6	106.9	88.1	84.5	76.5		High	0.002693	0.02715	1.99
887	[R].ASQHDAPDPAPR.[A]	1xTMT6plex [N-Term];1xPhospho [S2(100)]	**----------	1	1	1	8	Cre01.g009850.t1.2	Cre01.g009850.t1.2 [83-94]	Cre01.g009850.t1.2 1xPhospho [S84(100)]	0	1570.72	0.498	0.00513625	0.0323414	133.5	66.5	10.76	2.7	133.6	149.2	120.3	66.6	66.7	63.6		High	8.17e-05	8.671e-05	3.09
888	[K].TSGDQNPSVSSR.[V]	1xTMT6plex [N-Term];1xPhospho [S2(99.4)]	**----------	3	1	1	3	Cre07.g330400.t1.1	Cre07.g330400.t1.1 [613-624]	Cre07.g330400.t1.1 1xPhospho [S614(99.4)]	0	1543.7	1.651	0.00514673	0.0323751	75.5	124.5	10.06	4.27	64.4	77.3	76.9	127	132.6	121.8		High	0.001057	0.004708	1.96
889	[R].SSEAGPTR.[S]	1xTMT6plex [N-Term];1xPhospho [S2(99.6)]	**------	1	1	1	3	Cre14.g612250.t1.2	Cre14.g612250.t1.2 [106-113]	Cre14.g612250.t1.2 1xPhospho [S107(99.6)]	0	1113.51	1.682	0.00515509	0.0323953	74.6	125.4	10.79	6.4	75.4	85.4	69	126.8	129.1	114.4		High	0.0001541	0.0005138	3.09
890	[R].GAGGDAITLQR.[Y]	1xTMT6plex [N-Term];1xPhospho [T8(100)]	*------*---	1	1	1	1	Cre12.g536600.t1.1	Cre12.g536600.t1.1 [1526-1536]	Cre12.g536600.t1.1 1xPhospho [T1533(100)]	0	1367.69	1.538	0.0051666	0.0324353	78.8	121.2	10.43	7.1	86.2	77.3	70	118.8	132	115.6		High	0.001057	0.005275	1.96
891	[R].AQPSFKPQSFRR.[A]	1xTMT6plex [K6];1xTMT6plex [N-Term];1xPhospho [S9(100)]	*----*--*---	1	1	1	2	Cre02.g143350.t1.1	Cre02.g143350.t1.1 [7-18]	Cre02.g143350.t1.1 1xPhospho [S15(100)]	1	1987.07	0.429	0.00518274	0.0325012	139.9	60.1	16.15	17.77	136.4	157.9	114	76.9	58.5	56.2		High	0.0006702	0.001964	2.35
892	[R].RATSAETIQR.[K]	1xTMT6plex [N-Term];1xPhospho [T/S]	positions not distinguishable	2	1	1	3	Cre14.g624400.t1.2	Cre14.g624400.t1.2 [602-611]		1	1441.74	0.608	0.00519517	0.0325012	124.4	75.6	9.63	9.56	123.1	132	108.8	73.8	87.3	74.9		High	0.0004367	0.0008398	3.55
893	[R].AAAAAEGEGEGSQTDGTAAR.[E]	1xTMT6plex [N-Term];1xPhospho [S12(99.1)]	*----------*--------	2	1	2	8	Cre10.g418950.t1.1	Cre10.g418950.t1.1 [726-745]	Cre10.g418950.t1.1 1xPhospho [S737(100)]	0	2128.93	1.519	0.00519777	0.0325012	79.4	120.6	6.89	9.18	81.6	84.7	74	128.2	124	107.4		High	8.17e-05	1.378e-08	5.77
894	[R].EAKSIEEADAR.[V]	1xTMT6plex [K3];1xTMT6plex [N-Term];1xPhospho [S4(100)]	*-**-------	1	1	1	2	Cre08.g362650.t1.1	Cre08.g362650.t1.1 [783-793]	Cre08.g362650.t1.1 1xPhospho [S786(100)]	1	1756.89	1.488	0.00520287	0.0325012	80.4	119.6	9.21	8.93	77.6	88.5	74.4	112.1	132.1	115.4		High	0.001303	0.008189	1.93
895	[R].GTALGPLPGSGR.[S]	1xTMT6plex [N-Term];1xPhospho [S10(100)]	*--------*--	1	1	1	8	Cre12.g518050.t1.2	Cre12.g518050.t1.2 [206-217]	Cre12.g518050.t1.2 1xPhospho [S215(100)]	0	1391.72	0.475	0.0052141	0.0325391	135.6	64.4	10.31	2.07	137.2	148.2	120.5	65.2	65.7	63.2		High	8.17e-05	0.0002318	3.31
896	[K].SAAGAEATAPSSSGQQPWATRTR.[D]	1xTMT6plex [N-Term];1xPhospho [T20(99.5)]	*------------------*---	2	1	1	2	Cre08.g375050.t1.2	Cre08.g375050.t1.2 [58-80]	Cre08.g375050.t1.2 1xPhospho [T77(99.5)]	1	2597.23	3.386	0.00523201	0.0326185	45.6	154.4	16.7	2.77	45.3	55	39.6	157.5	153.5	149		High	8.17e-05	7.655e-07	4.24
897	[R].SMSVTGVHK.[R]	1xOxidation [M2];1xTMT6plex [K9];1xTMT6plex [N-Term];1xPhospho [S3(100)]	***-----*	1	1	1	4	Cre01.g050850.t2.1	Cre01.g050850.t2.1 [518-526]	Cre01.g050850.t2.1 1xPhospho [S520(99.7)]	0	1499.77	2.427	0.00526021	0.032762	58.4	141.6	16.63	7.22	59.6	68.3	48.8	148.9	144.7	129.6		High	0.000423	0.0007118	2.35
898	[R].LTSLSSER.[G]	1xTMT6plex [N-Term];1xPhospho [S3(98.8)]	*-*-----	1	1	1	4	Cre07.g334300.t1.1	Cre07.g334300.t1.1 [2768-2775]	Cre07.g334300.t1.1 1xPhospho [S2770(100)]	0	1201.6	0.416	0.00527366	0.0328133	141.2	58.8	11.62	2.68	148	148.6	120.3	62.3	61.6	59.2		High	0.000779	0.002708	2.38
899	[R].GRVSFTVR.[G]	1xTMT6plex [N-Term];1xPhospho [S4(100)]	*--*----	1	1	1	4	Cre04.g222550.t1.1	Cre04.g222550.t1.1 [1227-1234]	Cre04.g222550.t1.1 1xPhospho [S1230(100)]	1	1230.66	0.514	0.00528634	0.0328598	132.1	67.9	11.79	15.21	138.7	143.6	114.5	71.3	75.8	56.1		High	0.001696	0.0117	1.77
900	[R].GVGRQDSFR.[A]	1xTMT6plex [N-Term];1xPhospho [S7(100)]	*-----*--	1	1	1	24	Cre14.g612700.t1.2	Cre14.g612700.t1.2 [1033-1041]	Cre14.g612700.t1.2 1xPhospho [S1039(100)]	1	1330.65	0.694	0.00529386	0.0328669	118.1	81.9	8.2	5.52	118.8	126.8	107.6	86.7	82.5	77.6		High	0.000423	0.0007916	2.63
901	[K].NASDVAGATAGGAGAGTGAGEGAGGPEGEAGTPRLPAIAVK.[A]	1xTMT6plex [K41];1xTMT6plex [N-Term];1xPhospho [T32(100)]	*------------------------------*--------*	1	1	1	2	Cre03.g212305.t1.1	Cre03.g212305.t1.1 [309-349]	Cre03.g212305.t1.1 1xPhospho [T340(100)]	1	4029.01	0.612	0.00532142	0.0329589	124.1	75.9	9.12	3.77	124.4	135	112.4	78.8	73.1	76.1		High	8.17e-05	2.202e-09	9.12
902	[R].RGLESAGGGQLPPVTSGR.[K]	1xTMT6plex [N-Term];1xPhospho [S5(100)]	*---*-------------	1	1	1	10	Cre10.g434400.t1.2	Cre10.g434400.t1.2 [2215-2232]	Cre10.g434400.t1.2 1xPhospho [S2219(100)]	1	2048.05	0.726	0.00532321	0.0329589	115.8	84.2	8.44	7.44	128.9	114.9	109.6	87.6	83.5	75.6		High	8.17e-05	3.919e-08	6.47
903	[K].RTSGSGAR.[G]	1xTMT6plex [N-Term];1xPhospho [S3(99.4)]	*-*-----	1	1	1	2	Cre12.g558250.t1.1	Cre12.g558250.t1.1 [862-869]	Cre12.g558250.t1.1 1xPhospho [S864(99.4)]	1	1100.54	3.127	0.00534626	0.0330367	48.5	151.5	22.28	10.43	42.5	65.2	49.2	159.3	153.7	130.2		High	0.002996	0.03082	1.82
904	[R].DGSGSPSGGMSSPR.[A]	1xTMT6plex [N-Term];1xPhospho [S]	positions not distinguishable	4	2	3	12	Cre08.g362050.t1.2; Cre08.g362000.t1.2	Cre08.g362050.t1.2 [1379-1392]; Cre08.g362000.t1.2 [892-905]		0	1587.67	0.621	0.0053677	0.0331339	123.4	76.6	10.54	9.54	126.5	133.5	108.4	83.7	78.6	69.2	Shared	High	8.17e-05	0.0003391	2.82
905	[K].GPGMDTPRGLGEEELTEEELLR.[L]	1xOxidation [M4];1xTMT6plex [N-Term];1xPhospho [T6(100)]	*--*-*----------------	1	1	1	1	Cre17.g703850.t1.2	Cre17.g703850.t1.2 [68-89]	Cre17.g703850.t1.2 1xPhospho [T73(100)]	1	2753.29	1.482	0.00537249	0.0331339	80.6	119.4	8.24	5.28	79.3	90.7	78.4	123.2	117.5	110.8		High	8.17e-05	1.263e-06	4.45
906	[K].GGAGGSAGR.[G]	1xTMT6plex [N-Term];1xPhospho [S6(100)]	*----*---	1	1	1	4	Cre01.g007300.t1.2	Cre01.g007300.t1.2 [228-236]	Cre01.g007300.t1.2 1xPhospho [S233(100)]	0	998.462	1.37	0.00539199	0.0332216	84.4	115.6	7.59	5.29	82.9	91.1	78.5	113.7	122.7	111.1		High	0.001235	0.006894	1.83
907	[R].ASSVVGSRPASAER.[L]	1xTMT6plex [N-Term];1xPhospho [S11(98.7)]	*---------*---	1	1	1	3	Cre06.g279900.t1.1	Cre06.g279900.t1.1 [402-415]	Cre06.g279900.t1.1 1xPhospho [S412(100)]	0	1682.84	1.549	0.00539856	0.0332296	78.5	121.5	9.62	8.26	80.6	86.7	71.5	127.4	124.8	109		High	8.17e-05	0.0004741	3.41
908	[R].TASGKTLTSSAK.[L]	2xTMT6plex [K5; K12];1xTMT6plex [N-Term];1xPhospho [S3(100)]	*-*-*------*	1	1	1	2	Cre10.g466800.t1.1	Cre10.g466800.t1.1 [234-245]	Cre10.g466800.t1.1 1xPhospho [S236(100)]	1	1919.08	1.329	0.00540646	0.0332442	85.9	114.1	6.86	6.06	87.4	89.7	78.6	116.2	120.9	107.2		High	0.0004367	0.001045	2.19
909	[K].AHAAPPEPSTPAR.[G]	1xTMT6plex [N-Term];1xPhospho [S/T]	positions not distinguishable	2	1	1	2	Cre09.g387912.t1.1	Cre09.g387912.t1.1 [585-597]		0	1610.79	0.399	0.00541148	0.0332442	143	57	18.61	6.5	177.8	127.5	134.3	56.8	49.9	53.6		High	0.0007926	0.003292	1.93
910	[R].LQSETGLAVQK.[I]	1xTMT6plex [K11];1xTMT6plex [N-Term];1xPhospho [S3(100)]	*-*-------*	1	1	1	7	Cre11.g468550.t1.2	Cre11.g468550.t1.2 [75-85]	Cre11.g468550.t1.2 1xPhospho [S77(100)]	0	1711.94	2.118	0.00542107	0.0332707	64.1	135.9	11.87	3.39	64.4	73.4	58	138.2	136.4	129.6		High	8.17e-05	0.0003798	3.4
911	[R].GGSATGGSGAGTGMGSR.[D]	1xTMT6plex [N-Term];1xPhospho [S3(100)]	*-*--------------	1	1	1	1	Cre02.g105400.t1.1	Cre02.g105400.t1.1 [429-445]	Cre02.g105400.t1.1 1xPhospho [S431(100)]	0	1676.73	0.465	0.00542724	0.0332762	136.5	63.5	3.93	13	136.1	145.1	135.3	52.3	67.8	63.3		High	0.0004367	0.001002	2.55
912	[R].MGTASQRPGTGQQAAAAAAAAR.[A]	1xTMT6plex [N-Term];1xPhospho [T10(100)]	*--------*------------	1	1	1	3	Cre01.g027950.t1.2	Cre01.g027950.t1.2 [81-102]	Cre01.g027950.t1.2 1xPhospho [T90(100)]	0	2352.14	0.617	0.00544438	0.0333488	123.7	76.3	9.3	3.25	122.1	138.3	115.7	76.7	72	75.3		High	8.17e-05	1.936e-06	4.53
913	[R].VASQASKEA.[-]	1xTMT6plex [K7];1xTMT6plex [N-Term];1xPhospho [S6(100)]	*----**--	1	1	1	2	Cre09.g400650.t1.2	Cre09.g400650.t1.2 [240-248]	Cre09.g400650.t1.2 1xPhospho [S245(100)]	1	1428.75	0.611	0.00545137	0.0333592	124.1	75.9	11.45	5.59	123.7	142.2	113.6	75.6	76.1	68.8		High	0.001057	0.00532	2.23
914	[R].LTSPQLAAKPVSSGSR.[Q]	1xTMT6plex [K9];1xTMT6plex [N-Term];1xPhospho [S3(99.1)]	*-*-----*-------	1	1	1	2	Cre02.g147350.t1.2	Cre02.g147350.t1.2 [864-879]	Cre02.g147350.t1.2 1xPhospho [S866(99.1)]	0	2137.18	0.418	0.00547369	0.0334309	141	59	12.37	1.98	140.2	159.9	124.9	58.6	57	59.3		High	8.17e-05	0.0002739	2.18
915	[R].RDTESGDGDASNR.[Q]	1xTMT6plex [N-Term];1xPhospho [T3(100)]	*-*----------	1	1	1	2	Cre03.g175050.t1.1	Cre03.g175050.t1.1 [236-248]	Cre03.g175050.t1.1 1xPhospho [T238(100)]	1	1688.71	0.308	0.00551595	0.033655	152.9	47.1	7.39	20.62	157.4	136.6	153.3	47.2	62.8	42.8		High	0.0004367	0.0008667	3.12
916	[R].VAAYLAMESPASAR.[V]	1xOxidation [M7];1xTMT6plex [N-Term];1xPhospho [S12(100)]	*-----*----*--	1	1	1	2	Cre08.g371000.t1.1	Cre08.g371000.t1.1 [399-412]	Cre08.g371000.t1.1 1xPhospho [S410(100)]	0	1761.84	1.304	0.00552107	0.033655	86.8	113.2	4.43	5	87.1	93.9	87	114.2	113.6	104.3		High	0.000423	0.0008137	2.41
917	[R].SNTTAGILNSPR.[A]	1xTMT6plex [N-Term];1xPhospho [S10(100)]	*--------*--	1	1	3	11	Cre05.g243801.t1.1	Cre05.g243801.t1.1 [1619-1630]	Cre05.g243801.t1.1 1xPhospho [S1628(100)]	0	1539.77	1.409	0.0055275	0.0336617	83	117	7.92	6.58	85	88.9	76	122.4	119.7	108		High	8.17e-05	5.822e-06	4.59
918	[K].QEAVQPTSPSKSQSQSLAFDDR.[S]	1xTMT6plex [K11];1xTMT6plex [N-Term];1xPhospho [S10(100)]	*--------**-----------	3	1	1	11	Cre05.g234700.t1.1	Cre05.g234700.t1.1 [57-78]	Cre05.g234700.t1.1 1xPhospho [S66(100)]	1	2944.45	0.67	0.00554307	0.0336985	119.7	80.3	9.13	5.13	119.6	131.6	109.7	80.1	83.5	75.4		High	8.17e-05	2.765e-07	4.15
919	[R].SESRAGLAGK.[D]	1xTMT6plex [K10];1xTMT6plex [N-Term];1xPhospho [S3(100)]	*-*------*	1	1	1	5	Cre03.g188001.t1.1	Cre03.g188001.t1.1 [449-458]	Cre03.g188001.t1.1 1xPhospho [S451(100)]	1	1513.81	1.47	0.00554424	0.0336985	81	119	8.39	4.81	82.7	87.2	73.8	121.6	122.5	112.2		High	0.002157	0.01674	1.55
920	[R].LASANATPR.[V]	1xTMT6plex [N-Term];1xPhospho [T7(100)]	*-----*--	2	1	1	4	Cre16.g652400.t1.2	Cre16.g652400.t1.2 [1580-1588]	Cre16.g652400.t1.2 1xPhospho [T1586(100)]	0	1209.62	0.615	0.0055506	0.0337046	123.8	76.2	10.07	6.23	127.1	131.7	108.4	82.1	78.2	72.5		High	0.0004367	0.0008503	2.76
921	[R].TASSGSR.[T]	1xTMT6plex [N-Term];1xPhospho [S3(100)]	*-*----	3	1	1	5	Cre12.g505350.t1.2	Cre12.g505350.t1.2 [1089-1095]	Cre12.g505350.t1.2 1xPhospho [S1091(100)]	0	974.451	2.085	0.00556263	0.0337452	64.8	135.2	14.12	5.52	66	67.8	51.9	146	137.5	130.8		High	0.002624	0.02637	1.75
922	[K].AVESQPSVKK.[A]	2xTMT6plex [K9; K10];1xTMT6plex [N-Term];1xPhospho [S7(100)]	*-----*-**	1	1	1	23	Cre11.g477100.t1.2	Cre11.g477100.t1.2 [536-545]	Cre11.g477100.t1.2 1xPhospho [S542(100)]	1	1840.05	0.653	0.00557598	0.0337937	121	79	10.8	6.54	121.6	137	110.5	80.3	79.5	71.2		High	0.0001541	0.0005539	2.72
923	[K].GALDPYLRGPSGGGGVAAAGGAAGGDPPR.[L]	1xTMT6plex [N-Term];1xPhospho [S11(100)]	*---------*------------------	1	1	1	5	Cre02.g078858.t1.1	Cre02.g078858.t1.1 [527-555]	Cre02.g078858.t1.1 1xPhospho [S537(100)]	1	2830.38	1.318	0.00560551	0.03394	86.3	113.7	6.1	4.58	86	93.5	83.1	117.1	113.4	107		High	8.17e-05	6.509e-07	4.14
924	[R].AALLNSR.[G]	1xTMT6plex [N-Term];1xPhospho [S6(100)]	*----*-	1	1	1	3	Cre16.g656200.t1.2	Cre16.g656200.t1.2 [1081-1087]	Cre16.g656200.t1.2 1xPhospho [S1086(100)]	0	1053.57	1.483	0.00561249	0.0339497	80.6	119.4	5.95	8.57	80.5	87.3	77.8	119.3	127.7	107.5		High	0.002969	0.02925	1.91
925	[R].ASKTGDNAVAGTDAER.[H]	1xTMT6plex [K3];1xTMT6plex [N-Term];1xPhospho [S2(100)]	***-------------	1	1	1	4	Cre13.g567500.t1.1	Cre13.g567500.t1.1 [447-462]	Cre13.g567500.t1.1 1xPhospho [S448(100)]	1	2101.03	0.646	0.00562117	0.0339608	121.5	78.5	12.14	11.27	122.3	142.3	112.3	79.1	79.4	64.7		High	8.17e-05	1.018e-05	4.02
926	[K].ATPGGSAVPSPR.[T]	1xTMT6plex [N-Term];1xPhospho [S10(100)]	*--------*--	2	1	3	4	Cre05.g243801.t1.1	Cre05.g243801.t1.1 [1442-1453]	Cre05.g243801.t1.1 1xPhospho [S1451(100)]	0	1405.7	1.639	0.00562511	0.0339608	75.8	124.2	7.31	1.33	79	76.9	68.6	123.3	126.3	126		High	0.000779	0.002274	2.81
927	[R].GGFTASGLR.[A]	1xTMT6plex [N-Term];1xPhospho [S6(100)]	*----*---	1	1	1	1	Cre03.g143827.t1.1	Cre03.g143827.t1.1 [464-472]	Cre03.g143827.t1.1 1xPhospho [S469(100)]	0	1174.58	1.675	0.00565569	0.0340965	74.8	125.2	10.05	4.49	69.6	84.6	74.3	124.4	129.1	118		High	0.001737	0.01259	1.83
928	[R].DASRPRSPK.[H]	1xTMT6plex [K9];1xTMT6plex [N-Term];1xPhospho [S7(100)]	*-----*-*	2	1	1	1	Cre09.g390250.t1.1	Cre09.g390250.t1.1 [115-123]	Cre09.g390250.t1.1 1xPhospho [S121(100)]	1	1551.84	1.856	0.0056759	0.0341397	70	130	11.59	14.37	73	76	60.7	145.5	135.4	109.3		High	0.0007926	0.003354	2.05
929	[K].SGTAAGGK.[K]	1xTMT6plex [K8];1xTMT6plex [N-Term];1xPhospho [T3(100)]	*-*----*	1	1	1	2	Cre13.g562250.t1.1	Cre13.g562250.t1.1 [178-185]	Cre13.g562250.t1.1 1xPhospho [T180(100)]	0	1186.62	0.513	0.00567641	0.0341397	132.2	67.8	13.17	7.03	139.7	141.9	111	72.1	71.7	63.5		High	0.001057	0.005506	1.81
930	[R].AGGGAGAGAAKSSDGAAAGAGGK.[G]	2xTMT6plex [K11; K23];1xTMT6plex [N-Term];1xPhospho [S12(99.6)]	*---------**----------*	1	1	1	3	Cre16.g674515.t1.1	Cre16.g674515.t1.1 [563-585]	Cre16.g674515.t1.1 1xPhospho [S574(99.5)]	1	2484.28	1.505	0.00570048	0.0342492	79.8	120.2	9.38	5.81	80.2	87.5	72.5	120.8	126.5	112.6		High	8.17e-05	4.802e-06	3.54
931	[R].MDGAAAAAAAGSDPDLGK.[A]	1xOxidation [M1];1xTMT6plex [K18];1xPhospho [S12(100)]	*----------*-----*	1	1	1	12	Cre14.g614850.t1.1	Cre14.g614850.t1.1 [729-746]	Cre14.g614850.t1.1 1xPhospho [S740(100)]	0	1913.85	0.771	0.00571091	0.0342492	112.9	87.1	6.81	6.36	113.4	122.8	107.3	87.4	89.7	79.4		High	8.17e-05	5.048e-05	2.89
932	[R].ARAEDTAR.[G]	1xTMT6plex [N-Term];1xPhospho [T6(100)]	*----*--	1	1	1	2	Cre03.g199500.t1.2	Cre03.g199500.t1.2 [158-165]	Cre03.g199500.t1.2 1xPhospho [T163(100)]	1	1198.58	1.328	0.00573673	0.0343509	85.9	114.1	6.73	8.41	76.9	84.3	87.9	110.6	128.3	112		High	0.001842	0.01339	2.39
933	[K].RSGLGSGR.[L]	1xTMT6plex [N-Term];1xPhospho [S6(100)]	*----*--	2	1	1	5	Cre12.g531800.t1.1	Cre12.g531800.t1.1 [6-13]	Cre12.g531800.t1.1 1xPhospho [S11(100)]	1	1098.56	0.71	0.00573877	0.0343509	117	83	8.85	8.1	118.6	129.3	108.3	84.1	85.9	73.7		High	0.001696	0.01205	2.96
934	[K].NWYEDRFQSQVASATGR.[T]	1xTMT6plex [N-Term];1xPhospho [T15(99.5)]	*-------------*--	1	1	1	3	Cre13.g573500.t1.2	Cre13.g573500.t1.2 [25-41]	Cre13.g573500.t1.2 1xPhospho [T39(100)]	1	2324.07	1.541	0.00575501	0.0344154	78.7	121.3	9.28	4.56	78.9	85	70.6	116.4	127.5	121.6		High	8.17e-05	0.0002108	3.65
935	[R].AGGSSGGGGDDQSGLGR.[Q]	1xTMT6plex [N-Term];1xPhospho [S]	positions not distinguishable	2	1	1	4	Cre12.g500550.t1.2	Cre12.g500550.t1.2 [183-199]		0	1743.75	1.451	0.00576209	0.0344157	81.6	118.4	7.66	9.49	86.7	81.1	74.3	117.6	131.4	109		High	8.17e-05	0.0002067	3.52
936	[R].QLVALASTRK.[M]	1xTMT6plex [K10];1xTMT6plex [N-Term];1xPhospho [S7(99.5)]	*-----*--*	1	1	1	2	Cre11.g468850.t1.2	Cre11.g468850.t1.2 [139-148]	Cre11.g468850.t1.2 1xPhospho [S145(99.6)]	1	1624.96	0.652	0.00576598	0.0344157	121.1	78.9	1.34	6.54	119.9	121.9	123.1	82.8	79.4	72.8		High	0.000779	0.002614	2.38
937	[K].EAEGSGAALKK.[Q]	2xTMT6plex [K10; K11];1xTMT6plex [N-Term];1xPhospho [S5(100)]	*---*----**	1	1	1	1	Cre08.g362050.t1.2	Cre08.g362050.t1.2 [1811-1821]	Cre08.g362050.t1.2 1xPhospho [S1815(100)]	1	1828.02	0.6	0.00579532	0.0345581	125	75	11.69	14.95	124.4	148.9	120.6	74.7	74.6	56.8		High	8.17e-05	0.0004586	1.84
938	[R].TTSGAASSSGGGSR.[F]	1xTMT6plex [N-Term];1xPhospho [S3(100)]	*-*-----------	2	1	1	3	Cre13.g575300.t1.1	Cre13.g575300.t1.1 [706-719]	Cre13.g575300.t1.1 1xPhospho [S708(100)]	0	1491.66	4.592	0.00583322	0.0346889	35.8	164.2	22.65	4.87	40	36.2	25.3	174.1	166.3	158		High	0.000779	0.002182	2.13
939	[R].GQSSANLDELVK.[K]	1xTMT6plex [K12];1xTMT6plex [N-Term];1xPhospho [S3(99.8)]	*-*--------*	2	1	1	4	Cre12.g528250.t1.1	Cre12.g528250.t1.1 [48-59]	Cre12.g528250.t1.1 1xPhospho [S50(100)]	0	1798.94	1.735	0.00583709	0.0346889	73.1	126.9	10.56	4.54	73.8	82.7	67	129.4	128.1	118.9		High	8.17e-05	9.216e-06	4.24
940	[K].GFVVLDTRR.[E]	1xTMT6plex [N-Term];1xPhospho [T7(100)]	*-----*--	1	1	3	1	Cre05.g243801.t1.1	Cre05.g243801.t1.1 [691-699]	Cre05.g243801.t1.1 1xPhospho [T697(100)]	1	1371.73	2.648	0.00583763	0.0346889	54.8	145.2	20.1	9.86	66.8	56	44.4	156.2	128.5	148.2		High	0.001235	0.006656	1.96
941	[R].SASAMAALGR.[G]	1xOxidation [M5];1xTMT6plex [N-Term];1xPhospho [S3(100)]	*-*-*-----	1	1	1	4	Cre01.g000750.t1.1	Cre01.g000750.t1.1 [397-406]	Cre01.g000750.t1.1 1xPhospho [S399(100)]	0	1259.6	1.438	0.00583927	0.0346889	82	118	6.77	7	83.2	91.3	80.2	119.9	119.7	105.8		High	0.001303	0.008205	1.94
942	[R].QPGDTAAAAGR.[A]	1xTMT6plex [N-Term];1xPhospho [T5(100)]	*---*------	1	1	1	1	Cre07.g317850.t1.2	Cre07.g317850.t1.2 [367-377]	Cre07.g317850.t1.2 1xPhospho [T371(100)]	0	1323.63	1.746	0.00584618	0.0346972	72.8	127.2	8	14.51	73	72.3	63	151.3	126.2	114.1		High	0.002246	0.01827	1.63
943	[K].VASMTFVGAGK.[N]	1xOxidation [M4];1xTMT6plex [K11];1xTMT6plex [N-Term];1xPhospho [S3(100)]	*-**------*	1	1	1	2	Cre17.g732100.t1.2	Cre17.g732100.t1.2 [320-330]	Cre17.g732100.t1.2 1xPhospho [S322(100)]	0	1621.84	1.278	0.00586667	0.0347409	87.8	112.2	5.01	6.1	84.5	85.7	92.7	120.2	107.3	109.6		High	0.000779	0.002314	2.39
944	[R].ASDGSGGGGGGAGSGLR.[G]	1xTMT6plex [N-Term];1xPhospho [S5(100)]	*---*------------	3	1	1	8	Cre03.g159000.t1.1	Cre03.g159000.t1.1 [352-368]	Cre03.g159000.t1.1 1xPhospho [S356(100)]	0	1628.72	1.826	0.0058721	0.0347409	70.8	129.2	14.18	8.97	71.7	79.4	59.6	140.8	130.9	117.6		High	8.17e-05	2.813e-05	3.27
945	[R].SGSVPTTPGGTASGGSPGAAGQPGTPGR.[V]	1xTMT6plex [N-Term];1xPhospho [S1(99)]	*---------------------------	3	1	1	1	Cre06.g306700.t1.1	Cre06.g306700.t1.1 [211-238]	Cre06.g306700.t1.1 1xPhospho [S211(99)]	0	2675.26	1.455	0.00587391	0.0347409	81.5	118.5	6.28	1.84	81.9	86.5	76.3	120.2	119.2	116		High	8.17e-05	0.0003155	3.35
946	[R].AGSSAGAR.[S]	1xTMT6plex [N-Term];1xPhospho [S3(100)]	*-*-----	3	1	1	1	Cre10.g440550.t1.1	Cre10.g440550.t1.1 [358-365]	Cre10.g440550.t1.1 1xPhospho [S360(100)]	0	985.467	0.511	0.00587559	0.0347409	132.4	67.6	8.09	14.75	131.5	141.4	120.2	79.9	67.2	59.8		High	0.001095	0.005904	2
947	[R].RKTSDSQGGGGSVGAAGASLR.[T]	1xTMT6plex [K2];1xTMT6plex [N-Term];1xPhospho [T3(99.3)]	***------------------	2	1	1	1	Cre16.g652400.t1.2	Cre16.g652400.t1.2 [1356-1376]	Cre16.g652400.t1.2 1xPhospho [T1358(99.3)]	2	2457.26	0.601	0.00593234	0.0349745	124.9	75.1	10.89	12.83	119.2	140.9	115.6	85.5	67.1	71.7		High	8.17e-05	8.766e-05	4.06
948	[R].AKPGSPRPAAGR.[K]	1xTMT6plex [K2];1xTMT6plex [N-Term];1xPhospho [S5(100)]	**--*-------	1	1	1	7	Cre01.g004157.t1.2	Cre01.g004157.t1.2 [1553-1564]	Cre01.g004157.t1.2 1xPhospho [S1557(100)]	0	1702.95	0.573	0.00593616	0.0349745	127.2	72.8	12.93	8.7	125.6	143.3	110.6	80.5	71.9	68		High	0.0002985	0.0006453	2.56
949	[K].EDGRSSAAQVDALR.[A]	1xTMT6plex [N-Term];1xPhospho [S6(99.7)]	*----*--------	2	1	1	2	Cre09.g405750.t1.1	Cre09.g405750.t1.1 [300-313]	Cre09.g405750.t1.1 1xPhospho [S305(99.7)]	1	1783.85	1.625	0.00594224	0.0349745	76.2	123.8	11.6	9.91	76.8	84.9	67.3	135.3	124.8	110.9		High	8.17e-05	8.601e-06	3.84
950	[R].GRGSPSYGR.[Y]	1xTMT6plex [N-Term];1xPhospho [S4(100)]	*--*-----	1	1	1	3	Cre01.g021600.t1.2	Cre01.g021600.t1.2 [611-619]	Cre01.g021600.t1.2 1xPhospho [S614(100)]	1	1245.59	1.444	0.00594232	0.0349745	81.8	118.2	7.44	9.09	80.5	88.3	76.3	116.2	130	108.8		High	0.002423	0.02364	1.69
951	[K].YYLNSPMDSEPTGNTAR.[Q]	1xOxidation [M7];1xTMT6plex [N-Term];1xPhospho [T15(100)]	*-----*-------*--	1	1	1	9	Cre02.g092800.t1.2	Cre02.g092800.t1.2 [150-166]	Cre02.g092800.t1.2 1xPhospho [T164(100)]	0	2240.97	1.284	0.00595262	0.0349745	87.6	112.4	6.06	5.4	86.8	93.1	82.6	111.4	119	107		High	8.17e-05	2.252e-05	4.15
952	[R].VGVAPGGGAGSPEPGGTQQLR.[R]	1xTMT6plex [N-Term];1xPhospho [S11(100)]	*---------*----------	1	1	1	16	Cre17.g731001.t1.1	Cre17.g731001.t1.1 [576-596]	Cre17.g731001.t1.1 1xPhospho [S586(100)]	0	2201.09	0.763	0.00595318	0.0349745	113.4	86.6	7.39	5.77	114.7	123.7	106.7	88.1	87.5	79.3		High	8.17e-05	3.101e-08	5.6
953	[R].AMSASAAGSLRR.[S]	1xOxidation [M2];1xTMT6plex [N-Term];1xPhospho [S3(100)]	***---------	3	1	1	3	Cre17.g732150.t1.2	Cre17.g732150.t1.2 [43-54]	Cre17.g732150.t1.2 1xPhospho [S45(100)]	1	1502.73	0.646	0.00595394	0.0349745	121.5	78.5	10.57	9.75	126.6	132.9	108	81.9	81.8	68.8		High	8.17e-05	6.041e-05	3.17
954	[K].TTTGTSAGGSLAASRPNSALSR.[K]	1xTMT6plex [N-Term];1xPhospho [S14(100)]	*------------*--------	3	1	1	4	Cre02.g091900.t1.1	Cre02.g091900.t1.1 [1065-1086]	Cre02.g091900.t1.1 1xPhospho [S1078(100)]	0	2372.18	1.295	0.0059625	0.0349922	87.1	112.9	6.23	3.48	89.4	88.9	79.9	117.1	115.2	109.5		High	8.17e-05	9.374e-06	3.53
955	[R].QASMSGGPATGLQR.[S]	1xOxidation [M4];1xTMT6plex [N-Term];1xPhospho [S3(100)]	*-**----------	2	1	1	6	Cre01.g029800.t1.2	Cre01.g029800.t1.2 [282-295]	Cre01.g029800.t1.2 1xPhospho [S284(100)]	0	1685.79	1.498	0.00599293	0.0351183	80.1	119.9	9.35	7.64	82.8	87	72.3	125	124.1	108.8		High	8.17e-05	1.934e-05	4.49
956	[R].GATPPQAATAAAR.[G]	1xTMT6plex [N-Term];1xPhospho [T3(100)]	*-*----------	1	1	1	47	Cre03.g183200.t1.2	Cre03.g183200.t1.2 [1863-1875]	Cre03.g183200.t1.2 1xPhospho [T1865(100)]	0	1491.75	0.651	0.00599681	0.0351183	121.1	78.9	9.04	4.25	123	131.7	109.9	80.7	80.1	74.6		High	8.17e-05	3.532e-05	3.64
957	[R].GGASPGAGASR.[L]	1xTMT6plex [N-Term];1xPhospho [S4(100)]	*--*-------	1	1	1	4	Cre02.g093850.t1.1	Cre02.g093850.t1.1 [1596-1606]	Cre02.g093850.t1.1 1xPhospho [S1599(100)]	0	1196.56	0.453	0.0060206	0.0351712	137.6	62.4	10.21	1.25	141.5	145.8	119.9	65.1	63.5	64.1		High	0.0002985	0.0006809	2.87
958	[K].DLAATRTGAGAVSR.[K]	1xTMT6plex [N-Term];1xPhospho [T7(100)]	*-----*-------	2	1	1	1	Cre14.g612700.t1.2	Cre14.g612700.t1.2 [805-818]	Cre14.g612700.t1.2 1xPhospho [T811(100)]	1	1654.85	1.481	0.00602232	0.0351712	80.6	119.4	8.19	8.32	82.5	88.4	75	122.2	125.1	106.8		High	0.008962	0.09361	1.73
959	[R].ESVTRSSADSK.[A]	1xTMT6plex [K11];1xTMT6plex [N-Term];1xPhospho [S7(99.3)]	*-----*---*	2	1	1	2	Cre16.g656200.t1.2	Cre16.g656200.t1.2 [1281-1291]	Cre16.g656200.t1.2 1xPhospho [S1287(99.3)]	1	1704.86	2.48	0.00602647	0.0351712	57.5	142.5	12.07	0.94	55.5	68.5	56.4	138.5	141.1	140		High	0.0007227	0.002097	2.31
960	[R].VGAGPAAAGNNNEDRLQHSF.[-]	1xTMT6plex [N-Term];1xPhospho [S19(100)]	*-----------------*-	1	1	1	1	Cre17.g728700.t1.1	Cre17.g728700.t1.1 [1564-1583]	Cre17.g728700.t1.1 1xPhospho [S1582(100)]	1	2334.08	2.402	0.00605006	0.0352578	58.8	141.2	19.65	9.9	65	57.6	43.6	161	134.6	138.3		High	8.17e-05	2.852e-08	5.83
961	[R].GDPAAATLDRSLSPAAGGPSGWNTSTTLPSSNDR.[Q]	1xTMT6plex [N-Term];1xPhospho [S11(96.9)]	*---------*-----------------------	1	1	1	2	Cre16.g650450.t1.2	Cre16.g650450.t1.2 [76-109]	Cre16.g650450.t1.2 1xPhospho [S86(100)]	1	3636.71	1.341	0.00605737	0.0352578	85.4	114.6	6.49	5.59	87.2	92	80.8	117.1	116.9	106.1		High	8.17e-05	2.889e-06	5.76
962	[R].VASAANTSAAAPATAAGAAAGAAAAGGGAGLTTSTSR.[S]	1xTMT6plex [N-Term];1xPhospho [S3(100)]	*-*----------------------------------	1	1	1	1	Cre03.g201439.t1.1	Cre03.g201439.t1.1 [319-355]	Cre03.g201439.t1.1 1xPhospho [S321(100)]	0	3310.62	1.469	0.00605809	0.0352578	81	119	6.05	8.84	85.3	83.2	75.9	126.6	122.3	106.7		High	8.17e-05	1.076e-10	6.94
963	[R].SGLVTGSGTDGVR.[F]	1xTMT6plex [N-Term];1xPhospho [S7(99.6)]	*-----*------	2	1	1	4	Cre06.g297800.t1.2	Cre06.g297800.t1.2 [1745-1757]	Cre06.g297800.t1.2 1xPhospho [S1751(99.7)]	0	1514.74	0.7	0.00608736	0.0353476	117.7	82.3	9.43	5.68	116.2	132	110.1	84.7	81.3	75.6		High	8.17e-05	0.0001398	3.15
964	[K].QAGEADAHAAGPASPKGWAGEIR.[S]	1xTMT6plex [K16];1xTMT6plex [N-Term];1xPhospho [S14(100)]	*------------*-*-------	1	1	1	1	Cre13.g586700.t2.1	Cre13.g586700.t2.1 [1197-1219]	Cre13.g586700.t2.1 1xPhospho [S1210(100)]	1	2785.38	0.436	0.00609035	0.0353476	139.3	60.7	15.31	6.66	154.6	145.2	114.2	63.3	57.3	65.3		High	8.17e-05	9.249e-05	3.03
965	[R].RTTGTGDGSGPR.[R]	1xTMT6plex [N-Term];1xPhospho [T3(99.4)]	*-*---------	3	1	1	2	Cre03.g144887.t1.1	Cre03.g144887.t1.1 [2722-2733]	Cre03.g144887.t1.1 1xPhospho [T2724(99.5)]	1	1470.69	0.667	0.00610065	0.0353748	120	80	8.28	4.74	120.9	126.6	107.5	80.6	86	78.5		High	8.17e-05	0.0004285	3.86
966	[R].RHSTGEAR.[R]	1xTMT6plex [N-Term];1xPhospho [S3(99.2)]	*-*-----	1	1	1	3	Cre10.g433600.t1.2	Cre10.g433600.t1.2 [375-382]	Cre10.g433600.t1.2 1xPhospho [S377(100)]	1	1222.59	2.276	0.00610895	0.0353904	61.1	138.9	17.87	8.8	63.6	65.2	46.4	152.2	127.9	144.7		High	0.000779	0.002738	2.74
967	[R].GGGAGGVQGRYSESGGVGGGKEDR.[S]	1xTMT6plex [K21];1xTMT6plex [N-Term];1xPhospho [Y/S]	positions not distinguishable	2	1	1	1	Cre03.g161550.t1.2	Cre03.g161550.t1.2 [817-840]		2	2732.32	0.622	0.0061209	0.035427	123.3	76.7	12.84	13.41	117.7	146.6	118.8	61.9	73.8	81.2		High	0.003357	0.03544	2.23
968	[R].DRSPGSPPRSPTGR.[S]	1xTMT6plex [N-Term];2xPhospho [S3(98.6); S10(98.6)]	*-*------*----	3	1	1	2	Cre16.g674600.t1.2	Cre16.g674600.t1.2 [346-359]	Cre16.g674600.t1.2 2xPhospho [S348(99.3); S355(99.3)]	2	1855.84	1.43	0.00614724	0.035531	82.3	117.7	4.32	9.19	81.8	80.8	75.5	133.4	113	115.6		High	0.002721	0.02767	2.07
969	[R].TSPSGVQASIGSRPQAPSPQR.[S]	1xTMT6plex [N-Term];1xPhospho [S2(99.4)]	**-------------------	3	1	1	7	Cre01.g009500.t1.2	Cre01.g009500.t1.2 [599-619]	Cre01.g009500.t1.2 1xPhospho [S600(100)]	0	2417.21	0.757	0.00615013	0.035531	113.9	86.1	7.73	5.73	115.1	124.7	106.9	87.3	87.1	78.8		High	8.17e-05	6.357e-07	3.64
970	[R].SAATPPTK.[K]	1xTMT6plex [K8];1xTMT6plex [N-Term];1xPhospho [S1(100)]	*------*	2	1	1	9	Cre10.g450450.t1.2	Cre10.g450450.t1.2 [345-352]	Cre10.g450450.t1.2 1xPhospho [S345(100)]	0	1310.71	1.455	0.00616869	0.0356055	81.5	118.5	8.6	9.48	84.5	83.9	72.2	129.9	122	107.5		High	0.001	0.004511	2.09
971	[R].GQVRPASAGGR.[S]	1xTMT6plex [N-Term];1xPhospho [S7(100)]	*-----*----	1	1	1	2	Cre17.g729550.t1.1	Cre17.g729550.t1.1 [366-376]	Cre17.g729550.t1.1 1xPhospho [S372(100)]	0	1364.7	0.623	0.00617818	0.0356157	123.2	76.8	11.37	10.63	122.6	137.8	109.8	84.8	76.4	68.6		High	0.0006248	0.00187	2.21
972	[R].FVEDSPEPQPEPEAGKAPDPQAAGAAGGEGGAASGSSDRPASGQPR.[R]	1xTMT6plex [K16];1xTMT6plex [N-Term];1xPhospho [S42(100)]	*--------------*-------------------------*----	1	1	1	4	Cre07.g354650.t1.2	Cre07.g354650.t1.2 [713-758]	Cre07.g354650.t1.2 1xPhospho [S754(100)]	1	4925.3	0.588	0.00618989	0.0356157	125.9	74.1	7.37	12.14	131.9	129.8	114.9	76.3	82.5	64.7		High	8.17e-05	2.883e-05	5.08
973	[R].AAAAASRER.[A]	1xTMT6plex [N-Term];1xPhospho [S6(100)]	*----*---	1	1	1	9	Cre01.g034500.t1.2	Cre01.g034500.t1.2 [91-99]	Cre01.g034500.t1.2 1xPhospho [S96(100)]	1	1211.61	0.673	0.00619305	0.0356157	119.5	80.5	10.09	6.24	120	133.5	109.1	80.7	83.1	73.6		High	0.0005823	0.001704	2.83
974	[R].TTPLGGGGGGGGFGLAAESYGARPVTPAER.[R]	1xTMT6plex [N-Term];1xPhospho [T26(100)]	*------------------------*----	1	1	1	1	Cre06.g305400.t1.2	Cre06.g305400.t1.2 [603-632]	Cre06.g305400.t1.2 1xPhospho [T628(100)]	0	3069.5	0.64	0.00620482	0.0356469	121.9	78.1	10.35	4.39	118.1	139	115.7	79.2	72.5	75.6		High	8.17e-05	1.886e-07	4.45
975	[K].EGSGAVTPPLGSAR.[G]	1xTMT6plex [N-Term];1xPhospho [S12(99.4)]	*----------*--	3	1	1	1	Cre06.g297850.t1.1	Cre06.g297850.t1.1 [5082-5095]	Cre06.g297850.t1.1 1xPhospho [S5093(99.4)]	0	1607.8	0.627	0.0062098	0.0356469	122.9	77.1	10.46	5.91	123	135.2	109.6	82.1	73	77.1		High	0.002047	0.01631	1.49
976	[K].LEGMDPGASGK.[E]	1xOxidation [M4];1xTMT6plex [K11];1xTMT6plex [N-Term];1xPhospho [S9(100)]	*--*----*-*	1	1	1	7	Cre16.g663200.t1.1	Cre16.g663200.t1.1 [346-356]	Cre16.g663200.t1.1 1xPhospho [S354(100)]	0	1615.78	1.413	0.00622552	0.0357047	82.9	117.1	7.77	5.84	84.4	91	77.9	119.7	119.2	107.8		High	8.17e-05	0.0002458	3.11
977	[R].QEYRPPSER.[S]	1xTMT6plex [N-Term];1xPhospho [S7(100)]	*-----*--	1	1	1	15	Cre16.g652400.t1.2	Cre16.g652400.t1.2 [2674-2682]	Cre16.g652400.t1.2 1xPhospho [S2680(100)]	0	1470.69	0.678	0.00623288	0.0357084	119.2	80.8	10.09	9.1	119.2	133.4	109.2	80.8	85.9	71.6		High	0.0001541	0.0005996	2.75
978	[R].RLSSNCYEQTSTSGQSQK.[G]	1xCarbamidomethyl [C6];1xTMT6plex [K18];1xTMT6plex [N-Term];1xPhospho [S3(100)]	*-*--*-----------*	1	1	1	2	Cre01.g030500.t1.2	Cre01.g030500.t1.2 [113-130]	Cre01.g030500.t1.2 1xPhospho [S115(100)]	1	2599.22	0.563	0.00623749	0.0357084	128	72	14.08	8.63	130.8	146.7	110.4	73.6	74.8	63.7		High	8.17e-05	1.927e-06	4.6
979	[R].EPPSPSRPESAR.[S]	1xTMT6plex [N-Term];1xPhospho [S4(100)]	*--*--------	2	1	1	1	Cre16.g652400.t1.2	Cre16.g652400.t1.2 [2477-2488]	Cre16.g652400.t1.2 1xPhospho [S2480(100)]	0	1618.78	1.297	0.00624968	0.0357457	87.1	112.9	5.57	2.68	86.7	92.4	82.7	112.5	115.9	109.8		High	0.0002282	0.0006217	2.51
980	[R].RGGADPSPR.[Q]	1xTMT6plex [N-Term];1xPhospho [S7(100)]	*-----*--	1	1	1	4	Cre10.g434500.t1.1	Cre10.g434500.t1.1 [1064-1072]	Cre10.g434500.t1.1 1xPhospho [S1070(100)]	1	1221.59	0.57	0.00626635	0.0358085	127.4	72.6	8.48	1.49	127.9	138.2	116.5	71.3	73.3	72.9		High	0.001417	0.009213	2.19
981	[R].SESASSSGVTQQTGEESLKK.[S]	2xTMT6plex [K19; K20];1xTMT6plex [N-Term];1xPhospho [S3(99.2)]	*-*---------------**	1	1	1	2	Cre12.g496350.t1.2	Cre12.g496350.t1.2 [563-582]	Cre12.g496350.t1.2 1xPhospho [S565(100)]	1	2807.43	0.649	0.00627815	0.0358435	121.3	78.7	11.2	6.57	120.1	138.1	111	78	81.4	71.4		High	8.17e-05	3.271e-08	4.84
982	[R].AASPLGQR.[A]	1xTMT6plex [N-Term];1xPhospho [S3(100)]	*-*-----	1	1	1	8	Cre03.g151150.t1.2	Cre03.g151150.t1.2 [886-893]	Cre03.g151150.t1.2 1xPhospho [S888(100)]	0	1108.57	0.718	0.00628727	0.035863	116.4	83.6	8.28	5.72	118.2	125.9	106.6	84.9	86.6	77.7		High	0.0007926	0.00355	2.78
983	[R].SALADREPPTSPSAR.[G]	1xTMT6plex [N-Term];1xPhospho [S11(99.7)]	*---------*----	2	1	1	14	Cre03.g168200.t1.2	Cre03.g168200.t1.2 [187-201]	Cre03.g168200.t1.2 1xPhospho [S197(99.7)]	1	1863.92	1.444	0.00629512	0.0358753	81.8	118.2	8.42	6.93	83.1	90.1	76.1	120	122.9	107.7		High	8.17e-05	6.04e-06	4.36
984	[R].SYQSPLAASASSR.[V]	1xTMT6plex [N-Term];1xPhospho [S/Y]	positions not distinguishable	1	1	1	1	Cre02.g147350.t1.2	Cre02.g147350.t1.2 [681-693]		0	1633.78	0.456	0.00634432	0.0360553	137.3	62.7	15.46	16.67	148.3	142.9	110.1	77.7	65.2	55.7		High	8.17e-05	0.0004659	2.75
985	[R].GSVASIEDGASPK.[Q]	1xTMT6plex [K13];1xTMT6plex [N-Term];1xPhospho [S11(100)]	*---------*-*	1	1	1	1	Cre07.g313900.t1.1	Cre07.g313900.t1.1 [48-60]	Cre07.g313900.t1.1 1xPhospho [S58(100)]	0	1755.89	0.603	0.00634892	0.0360553	124.7	75.3	10.06	4.69	127.7	134.1	110	79.1	77	72.1		High	8.17e-05	0.0001476	3.34
986	[R].ASASGAAGAAGAAAPGGAALPR.[E]	1xTMT6plex [N-Term];1xPhospho [S]	positions not distinguishable	3	1	1	27	Cre11.g482001.t1.1	Cre11.g482001.t1.1 [452-473]		0	2032.02	0.659	0.00635859	0.0360553	120.6	79.4	8.79	5.22	120	128.5	107.8	78.5	86.1	79		High	8.17e-05	5.152e-09	5.98
987	[R].GASATPANAEEGEQ.[-]	1xTMT6plex [N-Term];1xPhospho [S3(100)]	*-*-----------	1	1	1	4	Cre19.g750597.t1.1	Cre19.g750597.t1.1 [528-541]	Cre19.g750597.t1.1 1xPhospho [S530(100)]	0	1640.7	0.471	0.00636347	0.0360553	136	64	4.74	13.86	135.7	141.6	128.8	63.9	73.9	56.1		High	0.0007749	0.002113	2.7
988	[R].AVFRPWTAR.[S]	1xTMT6plex [N-Term];1xPhospho [T7(100)]	*-----*--	1	1	1	4	Cre12.g484900.t1.2	Cre12.g484900.t1.2 [88-96]	Cre12.g484900.t1.2 1xPhospho [T94(100)]	0	1412.74	1.736	0.00636991	0.0360553	73.1	126.9	13.31	11.84	73.8	82.6	63.2	141.1	128.1	111.2		High	0.0007926	0.003056	2.04
989	[K].EGLELGNGSIK.[L]	1xTMT6plex [K11];1xTMT6plex [N-Term];1xPhospho [S9(100)]	*-------*-*	1	1	2	8	Cre11.g479600.t1.1	Cre11.g479600.t1.1 [542-552]	Cre11.g479600.t1.1 1xPhospho [S550(100)]	0	1654.88	1.429	0.0063725	0.0360553	82.3	117.7	8.12	5.11	83.5	90.2	76.6	119.3	120.7	109.7		High	8.17e-05	0.0001414	3.21
990	[R].RSSSDDRDTFDITPPSR.[V]	1xTMT6plex [N-Term];1xPhospho [S/T]	positions not distinguishable	1	1	1	2	Cre03.g205950.t1.1	Cre03.g205950.t1.1 [41-57]		2	2261.04	1.271	0.00638637	0.0360553	88.1	111.9	6	4.89	91.5	90.2	81.8	116.1	114.6	105.9		High	0.0006248	0.001744	2.74
991	[K].AQPAAEATSPNPGAPPAAQPSRASVDEFQEEDDTPAK.[R]	1xTMT6plex [K37];1xTMT6plex [N-Term];1xPhospho [S/T]	positions not distinguishable	1	1	1	5	Cre16.g650750.t1.1	Cre16.g650750.t1.1 [26-62]		1	4286.03	0.628	0.00639534	0.0360553	122.8	77.2	4.55	9.84	121.3	128.2	117.1	76.3	86.1	71		High	8.17e-05	5.945e-08	4.84
992	[R].LASPSVVAEPLR.[S]	1xTMT6plex [N-Term];1xPhospho [S3(99.7)]	*-*---------	1	1	1	3	Cre01.g034500.t1.2	Cre01.g034500.t1.2 [301-312]	Cre01.g034500.t1.2 1xPhospho [S303(99.7)]	0	1547.84	0.677	0.00639685	0.0360553	119.3	80.7	9.61	6.12	121.3	130.6	107.7	82	83.8	74.6		High	8.17e-05	7.869e-05	3.42
993	[K].RPASSVK.[A]	1xTMT6plex [K7];1xTMT6plex [N-Term];1xPhospho [S4(100)]	*--*--*	1	1	1	4	Cre12.g548100.t1.1	Cre12.g548100.t1.1 [64-70]	Cre12.g548100.t1.1 1xPhospho [S67(100)]	0	1282.73	0.635	0.00639923	0.0360553	122.3	77.7	10.31	4.35	121.4	138.2	113.1	78.1	77.2	72		High	0.000779	0.002395	2.34
994	[R].DNRPMSAAPSEGGR.[S]	1xOxidation [M5];1xTMT6plex [N-Term];1xPhospho [S10(100)]	*---*----*----	2	1	1	2	Cre12.g520950.t1.1	Cre12.g520950.t1.1 [484-497]	Cre12.g520950.t1.1 1xPhospho [S493(100)]	0	1769.78	0.799	0.00640351	0.0360553	111.2	88.8	5.21	5.04	108.8	117.3	106.3	86.4	94.4	86.9		High	0.0007926	0.003602	2.7
995	[R].SSSGQLLSPRGDAASK.[L]	1xTMT6plex [K16];1xTMT6plex [N-Term];1xPhospho [S8(100)]	*------*-------*	1	1	1	4	Cre17.g698903.t1.2	Cre17.g698903.t1.2 [1832-1847]	Cre17.g698903.t1.2 1xPhospho [S1839(100)]	1	2099.09	0.536	0.00641149	0.0360553	130.2	69.8	15.74	9.67	130.5	153.1	111.7	70	73.8	60.9		High	8.17e-05	0.0001214	2.34
996	[R].GGSGGAGAR.[A]	1xTMT6plex [N-Term];1xPhospho [S3(100)]	*-*------	1	1	1	3	Cre03.g151150.t1.2	Cre03.g151150.t1.2 [1302-1310]	Cre03.g151150.t1.2 1xPhospho [S1304(100)]	0	998.462	0.601	0.00641191	0.0360553	124.9	75.1	12.32	6.18	124.7	143.4	112.3	75	68	76.5		High	0.0005432	0.001461	2.63
997	[R].TSQGSTPR.[S]	1xTMT6plex [N-Term];1xPhospho [S2(100)]	**------	2	1	1	1	Cre03.g202001.t1.1	Cre03.g202001.t1.1 [1390-1397]	Cre03.g202001.t1.1 1xPhospho [S1391(100)]	0	1142.54	2.975	0.00641251	0.0360553	50.3	149.7	23.49	11.19	37.6	60.9	49.7	147.8	168.7	135.3		High	0.002969	0.02902	1.59
998	[K].GQATTPTPSVHGPTPK.[V]	1xTMT6plex [K16];1xTMT6plex [N-Term];1xPhospho [T5(98.4)]	*---*----------*	2	1	1	1	Cre04.g219450.t1.2	Cre04.g219450.t1.2 [18-33]	Cre04.g219450.t1.2 1xPhospho [T22(98.4)]	0	2114.1	0.598	0.00645517	0.0362629	125.2	74.8	10.32	4.04	123.1	139.3	113.7	72.3	78	73.6		High	8.17e-05	0.000377	2.26
999	[K].EDGRSSAAQVDALR.[A]	1xTMT6plex [N-Term];1xPhospho [S]	positions not distinguishable	2	1	1	2	Cre09.g405750.t1.1	Cre09.g405750.t1.1 [300-313]		1	1783.85	1.664	0.00648479	0.0363825	75.1	124.9	9.7	9.8	75.2	88.3	74.8	125.2	129.3	107.1		High	0.0005823	0.001646	2.76
1000	[R].LAAAGSATGPSGPGPSR.[L]	1xTMT6plex [N-Term];1xPhospho [S6(100)]	*----*-----------	1	1	1	4	Cre06.g305400.t1.2	Cre06.g305400.t1.2 [128-144]	Cre06.g305400.t1.2 1xPhospho [S133(100)]	0	1762.87	0.502	0.00648801	0.0363825	133.2	66.8	7.95	15.23	141.2	135.3	120.7	67.9	77.7	57.2		High	8.17e-05	6.435e-05	3.23
1001	[R].SGTSTTTTPNR.[V]	1xTMT6plex [N-Term];1xPhospho [T3(99)]	*-*--------	2	1	2	2	Cre05.g245500.t1.1	Cre05.g245500.t1.1 [403-413]	Cre05.g245500.t1.1 1xPhospho [T405(99)]	0	1431.67	0.376	0.00651104	0.03645	145.4	54.6	7.37	19.25	134.1	141.4	154.9	53.2	47.7	68.7		High	0.004271	0.04785	1.3
1002	[R].ASISGGPR.[G]	1xTMT6plex [N-Term];1xPhospho [S2(99.7)]	**------	2	1	1	4	Cre12.g520950.t1.1	Cre12.g520950.t1.1 [48-55]	Cre12.g520950.t1.1 1xPhospho [S49(100)]	0	1053.53	0.668	0.00651427	0.03645	119.9	80.1	9.37	4.82	121.3	131.6	109	82.1	81	75		High	0.001696	0.01187	2.01
1003	[R].QDSSASMAGPGPDGPGGVGMGLSPR.[G]	2xOxidation [M7; M20];1xTMT6plex [N-Term];1xPhospho [S23(100)]	*-----*------------*--*--	1	1	1	4	Cre11.g468900.t1.2	Cre11.g468900.t1.2 [202-226]	Cre11.g468900.t1.2 1xPhospho [S224(100)]	0	2626.15	1.673	0.0065174	0.03645	74.8	125.2	13.97	11.02	60.7	80.1	75.2	125.8	143.1	115.1		High	8.17e-05	1.175e-05	3.97
1004	[R].SASDPSLDSPTHWK.[S]	1xTMT6plex [K14];1xTMT6plex [N-Term];1xPhospho [S3(99.7)]	*-*----------*	1	1	1	1	Cre13.g583600.t1.2	Cre13.g583600.t1.2 [130-143]	Cre13.g583600.t1.2 1xPhospho [S132(99.7)]	0	2066	1.497	0.00655901	0.0366502	80.1	119.9	8.53	9.52	78.4	88.9	75.8	108.5	131	117.4		High	8.17e-05	0.0003646	2.61
1005	[K].ACAGVDRTPDTNPLLLASAPPTPR.[F]	1xCarbamidomethyl [C2];1xTMT6plex [N-Term];1xPhospho [T22(100)]	**-------------------*--	1	1	1	4	Cre16.g652400.t1.2	Cre16.g652400.t1.2 [1697-1720]	Cre16.g652400.t1.2 1xPhospho [T1718(100)]	1	2799.41	0.649	0.00656544	0.0366536	121.3	78.7	8.57	9.36	124.3	125.5	107.3	88.7	80.6	73.5		High	8.17e-05	1.882e-07	5.49
1006	[R].TSQGSTPR.[S]	1xTMT6plex [N-Term];1xPhospho [T6(99.5)]	*----*--	2	1	1	1	Cre03.g202001.t1.1	Cre03.g202001.t1.1 [1390-1397]	Cre03.g202001.t1.1 1xPhospho [T1395(99.5)]	0	1142.54	3.304	0.00659957	0.036771	46.5	153.5	6.01	18.66	49.4	46.4	52.3	163.4	170.1	118.4		High	0.006927	0.07064	1.55
1007	[R].APGGGSSPPRR.[Q]	1xTMT6plex [N-Term];1xPhospho [S]	positions not distinguishable	2	1	1	5	Cre15.g639100.t1.2	Cre15.g639100.t1.2 [525-535]		1	1347.67	0.701	0.00660629	0.036771	117.6	82.4	8.23	5.88	123.1	121.4	105.7	85.1	87	77.7		High	8.17e-05	0.0001723	3.03
1008	[R].LDSNSSSVGGSPAR.[H]	1xTMT6plex [N-Term];1xPhospho [S3(100)]	*-*-----------	1	1	1	2	Cre06.g256600.t1.2	Cre06.g256600.t1.2 [250-263]	Cre06.g256600.t1.2 1xPhospho [S252(100)]	0	1642.76	0.602	0.00661826	0.036771	124.9	75.1	12.48	6.62	124.4	142.9	111.6	74.9	77.8	68.3		High	0.000423	0.0006978	2.69
1009	[R].TMAGGSLAGAVK.[L]	1xOxidation [M2];1xTMT6plex [K12];1xTMT6plex [N-Term];1xPhospho [S6(100)]	**---*-----*	1	1	2	1	Cre12.g485000.t1.1	Cre12.g485000.t1.1 [320-331]	Cre12.g485000.t1.1 1xPhospho [S325(100)]	0	1616.85	0.599	0.00661845	0.036771	125.1	74.9	11.28	9.03	129.1	132.5	107	84.1	77.3	70.1		High	0.001095	0.006004	1.67
1010	[R].AVSIHVR.[A]	1xTMT6plex [N-Term];1xPhospho [S3(100)]	*-*----	1	1	1	11	Cre03.g156700.t1.1	Cre03.g156700.t1.1 [902-908]	Cre03.g156700.t1.1 1xPhospho [S904(100)]	0	1090.6	1.754	0.00662146	0.036771	72.6	127.4	12.11	6.25	73.7	83.7	65.8	129.2	131	116.6		High	0.001057	0.005171	2.43
1011	[R].DRASGAGNLR.[G]	1xTMT6plex [N-Term];1xPhospho [S4(100)]	*--*------	1	1	1	2	Cre14.g624450.t1.1	Cre14.g624450.t1.1 [1871-1880]	Cre14.g624450.t1.1 1xPhospho [S1874(100)]	1	1325.65	0.54	0.00665605	0.0369305	129.9	70.1	11.94	13.12	129.6	138.5	109.2	67.3	85.4	70		High	0.0005823	0.001526	2.81
1012	[R].QGSRPGSAAVAAAGGDAGEGEGEAAAEGADPNRPPVR.[V]	1xTMT6plex [N-Term];1xPhospho [S7(98.7)]	*-----*------------------------------	2	1	1	3	Cre06.g278234.t1.1	Cre06.g278234.t1.1 [540-576]	Cre06.g278234.t1.1 1xPhospho [S546(100)]	0	3711.73	0.608	0.00666623	0.0369545	124.4	75.6	11.04	8.32	129.2	131.2	106.8	78.6	83.5	70.7		High	8.17e-05	3.225e-07	4.34
1013	[R].VGSLGTR.[R]	1xTMT6plex [N-Term];1xPhospho [S3(100)]	*-*----	1	1	1	6	Cre12.g511350.t1.1	Cre12.g511350.t1.1 [860-866]	Cre12.g511350.t1.1 1xPhospho [S862(100)]	0	998.523	0.715	0.00668101	0.0369714	116.6	83.4	8.66	5.1	115.7	128.7	108.6	86.3	82.7	77.9		High	0.001919	0.01389	1.88
1014	[R].YSESGGVGGGKEDR.[S]	1xTMT6plex [K11];1xTMT6plex [N-Term];1xPhospho [S2(98.6)]	**--------*---	1	1	1	16	Cre03.g161550.t1.2	Cre03.g161550.t1.2 [827-840]	Cre03.g161550.t1.2 1xPhospho [S828(100)]	1	1935.92	0.664	0.00671196	0.0371101	120.2	79.8	10.73	6.25	119.8	135.8	109.9	79.5	82.2	72.8		High	8.17e-05	3.843e-06	3.64
1015	[K].FNVTSSGKK.[-]	2xTMT6plex [K8; K9];1xTMT6plex [N-Term];1xPhospho [T/S]	positions not distinguishable	2	1	1	1	Cre02.g104900.t1.2	Cre02.g104900.t1.2 [383-391]		1	1734.98	1.876	0.00672485	0.037146	69.5	130.5	10.88	2.88	64.2	78.9	68	127.5	134	127.5		High	0.002624	0.02622	1.27
1016	[R].SRPGSPAR.[S]	1xTMT6plex [N-Term];1xPhospho [S]	positions not distinguishable	1	1	1	1	Cre03.g175550.t1.1	Cre03.g175550.t1.1 [1073-1080]		0	1136.58	0.638	0.00673025	0.037146	122.1	77.9	10.93	10.28	122.7	135.3	108.6	85.5	78.3	69.6		High	0.002398	0.02194	2.09
1017	[R].GTSVDAIGGGPMRPR.[S]	1xOxidation [M12];1xTMT6plex [N-Term];1xPhospho [S3(99)]	*-*--------*---	2	1	1	4	Cre13.g603050.t1.2	Cre13.g603050.t1.2 [473-487]	Cre13.g603050.t1.2 1xPhospho [S475(99.2)]	0	1795.87	1.468	0.00673832	0.0371581	81	119	9.22	5.84	83.1	87.6	73	123.5	122	110.8		High	0.0001541	0.0005114	2.82
1018	[R].AQVEGGGAPKPSTPPAGRPVSPLLQVPTR.[A]	1xTMT6plex [K10];1xTMT6plex [N-Term];2xPhospho [S21(100); S/T]	positions not distinguishable	1	1	1	3	Cre01.g001800.t1.1	Cre01.g001800.t1.1 [734-762]	Cre01.g001800.t1.1 2xPhospho [S754(100); S/T]	0	3482.83	0.578	0.00674483	0.0371614	126.8	73.2	11.49	6.44	131.9	134.6	108.5	79.1	76.2	69.7		High	8.17e-05	0.0001181	4.26
1019	[R].SAAGGGGGGVLMSPGSPK.[M]	1xOxidation [M12];1xTMT6plex [K18];1xTMT6plex [N-Term];1xPhospho [S16(100)]	*----------*---*-*	1	1	1	8	Cre01.g029800.t1.2	Cre01.g029800.t1.2 [208-225]	Cre01.g029800.t1.2 1xPhospho [S223(100)]	0	2041.02	1.496	0.00675115	0.0371637	80.1	119.9	9.43	4.94	80.4	86.7	71.7	120.3	126.4	114.5		High	8.17e-05	1.307e-09	6.14
1020	[K].EVEGWLGRATPADRER.[F]	1xTMT6plex [N-Term];1xPhospho [T10(100)]	*--------*------	1	1	1	1	Cre16.g654150.t1.1	Cre16.g654150.t1.1 [17-32]	Cre16.g654150.t1.1 1xPhospho [T26(100)]	2	2151.05	1.383	0.00682634	0.0375012	83.9	116.1	5.91	7.78	79.9	89.8	84.2	123.8	116.4	105.9		High	0.000423	0.0007691	2.37
1021	[R].AAAPPPAGSAASR.[S]	1xTMT6plex [N-Term];1xPhospho [S]	positions not distinguishable	2	1	1	5	Cre13.g563006.t1.2	Cre13.g563006.t1.2 [53-65]		0	1432.71	0.579	0.00684523	0.0375505	126.6	73.4	10.59	11.47	133.6	125.9	108.3	71.6	87.6	72.9		High	0.0007926	0.003471	2.26
1022	[K].ERPASAMPTQTPPAR.[L]	1xOxidation [M7];1xTMT6plex [N-Term];1xPhospho [S5(100)]	*---*-*--------	1	1	1	4	Cre02.g077401.t1.1	Cre02.g077401.t1.1 [366-380]	Cre02.g077401.t1.1 1xPhospho [S370(100)]	0	1934.94	0.527	0.00686974	0.0376365	131	69	11.6	2.31	124.2	151.3	124.8	65.6	68.3	65.8		High	8.17e-05	0.0001847	2.93
1023	[K].LTGTPSLPTLNNAPK.[A]	1xTMT6plex [K15];1xTMT6plex [N-Term];1xPhospho [S6(99.4)]	*----*--------*	1	1	1	3	Cre03.g161550.t1.2	Cre03.g161550.t1.2 [1076-1090]	Cre03.g161550.t1.2 1xPhospho [S1081(100)]	0	2062.13	0.537	0.00687285	0.0376365	130.1	69.9	14.27	13.53	129.9	146.2	109.6	81.9	69.8	62.7		High	8.17e-05	0.0002086	3.32
1024	[K].SGGDKDAAGAATGGSAR.[G]	1xTMT6plex [K5];1xTMT6plex [N-Term];1xPhospho [T/S]	positions not distinguishable	2	1	2	1	Cre05.g245500.t1.1	Cre05.g245500.t1.1 [298-314]		1	1986.96	0.707	0.00694104	0.0379769	117.1	82.9	11.62	9.63	113.8	138.5	114.1	80.7	83.6	69.4		High	0.001235	0.007416	2.06
1025	[R].VSTASSGPENEPEHK.[G]	1xTMT6plex [K15];1xTMT6plex [N-Term];1xPhospho [S/T]	positions not distinguishable	3	1	1	4	Cre17.g739250.t1.1	Cre17.g739250.t1.1 [58-72]		0	2107.01	1.817	0.00695783	0.0380272	71	129	3.49	10.22	72	75.9	71.1	137.6	130.9	112.6		High	8.17e-05	0.000177	2.11
1026	[R].GSGAASPSNAPASPAR.[A]	1xTMT6plex [N-Term];1xPhospho [S]	positions not distinguishable	2	1	1	2	Cre07.g340450.t1.1	Cre07.g340450.t1.1 [4750-4765]		0	1706.81	0.594	0.006984	0.0380767	125.5	74.5	13.09	8.27	127.9	141.9	108.9	75.9	78.5	66.9		High	8.17e-05	1.781e-05	3.53
1027	[K].ALGSPPGR.[E]	1xTMT6plex [N-Term];1xPhospho [S4(100)]	*--*----	1	1	1	22	Cre03.g164250.t1.1	Cre03.g164250.t1.1 [1468-1475]	Cre03.g164250.t1.1 1xPhospho [S1471(100)]	0	1063.55	0.71	0.00698784	0.0380767	117	83	8.96	5.19	117.7	129.1	108	84.8	83.5	76.9		High	0.001696	0.01173	1.84
1028	[K].LEAQYSHFK.[T]	1xTMT6plex [K9];1xTMT6plex [N-Term];1xPhospho [S6(100)]	*----*--*	1	1	1	1	Cre09.g399215.t1.1	Cre09.g399215.t1.1 [1044-1052]	Cre09.g399215.t1.1 1xPhospho [S1049(100)]	0	1660.85	2.896	0.00698948	0.0380767	51.3	148.7	19.22	5.7	50.5	65.6	45.7	137.8	154.4	146.1		High	8.17e-05	0.0003107	2.63
1029	[R].RLSGDSLR.[F]	1xTMT6plex [N-Term];1xPhospho [S3(100)]	*-*-----	1	1	1	8	Cre13.g566450.t1.2	Cre13.g566450.t1.2 [264-271]	Cre13.g566450.t1.2 1xPhospho [S266(100)]	1	1212.63	1.89	0.00699567	0.0380775	69.2	130.8	13.37	5.89	70.2	79.5	60.7	135.7	132.7	121.2		High	0.0008721	0.003749	2.33
1030	[R].ARSPSPLR.[A]	1xTMT6plex [N-Term];1xPhospho [S3(100)]	*-*-----	1	1	1	4	Cre09.g413950.t1.1	Cre09.g413950.t1.1 [1536-1543]	Cre09.g413950.t1.1 1xPhospho [S1538(100)]	1	1192.64	0.604	0.00702131	0.0381841	124.7	75.3	9.32	2.23	123.5	139.1	116.1	71.9	74.8	74.6		High	0.000779	0.002572	2.65
1031	[R].SGNSVAAVPTLALGRPVTPQMDR.[A]	1xOxidation [M21];1xTMT6plex [N-Term];1xPhospho [T18(99.1)]	*----------------*--*--	2	1	1	4	Cre02.g112200.t1.2	Cre02.g112200.t1.2 [2678-2700]	Cre02.g112200.t1.2 1xPhospho [T2695(100)]	0	2662.36	0.614	0.00703359	0.0382082	123.9	76.1	12.26	11.4	125.9	139.2	108.8	77.4	82.8	66		High	8.17e-05	0.0001627	3
1032	[R].VGSILNPR.[G]	1xTMT6plex [N-Term];1xPhospho [S3(100)]	*-*-----	1	1	2	13	Cre01.g003950.t1.1	Cre01.g003950.t1.1 [2124-2131]	Cre01.g003950.t1.1 1xPhospho [S2126(100)]	0	1164.63	1.55	0.00703787	0.0382082	78.4	121.6	10.22	5.75	80	86.3	70.3	126.2	124	113.2		High	0.000779	0.00242	1.98
1033	[R].GLSFASNTSGPVR.[R]	1xTMT6plex [N-Term];1xPhospho [S3(100)]	*-*----------	3	1	1	13	Cre06.g308650.t1.1	Cre06.g308650.t1.1 [445-457]	Cre06.g308650.t1.1 1xPhospho [S447(100)]	0	1601.79	0.692	0.00710184	0.0384827	118.2	81.8	9.8	6.2	118.2	131.5	108.2	81.8	85.1	75.3		High	8.17e-05	7.597e-05	3.72
1034	[K].RPSSAADTIFAGVVPGLKK.[A]	2xTMT6plex [K18; K19];1xTMT6plex [N-Term];1xPhospho [S/T]	positions not distinguishable	1	1	1	1	Cre14.g624900.t1.2	Cre14.g624900.t1.2 [407-425]		1	2681.54	0.391	0.00710659	0.0384827	143.8	56.2	16.34	6.01	148.3	160.1	115.5	57.9	62.5	55.6		High	8.17e-05	5.504e-07	4.93
1035	[K].ASSLFEALR.[A]	1xTMT6plex [N-Term];1xPhospho [S3(100)]	*-*------	1	1	1	1	Cre10.g444850.t1.1	Cre10.g444850.t1.1 [56-64]	Cre10.g444850.t1.1 1xPhospho [S58(100)]	0	1302.67	0.575	0.00710676	0.0384827	127	73	3.8	10.56	130.2	124	120.9	69.6	84.1	71.3		High	0.0004367	0.001082	2.69
1036	[R].GSAASGAGGGASGPAGSGR.[V]	1xTMT6plex [N-Term];1xPhospho [S17(100)]	*---------------*--	1	1	1	6	Cre01.g020650.t1.1	Cre01.g020650.t1.1 [682-700]	Cre01.g020650.t1.1 1xPhospho [S698(100)]	0	1740.79	0.668	0.00713953	0.038627	119.9	80.1	10.76	5.7	116.1	136.8	112.6	77.6	82.9	74		High	8.17e-05	4.471e-07	5.4
1037	[R].SASPGGEDPLNK.[S]	1xTMT6plex [K12];1xTMT6plex [N-Term];1xPhospho [S3(100)]	*-*--------*	1	1	1	34	Cre11.g467739.t1.1	Cre11.g467739.t1.1 [241-252]	Cre11.g467739.t1.1 1xPhospho [S243(100)]	0	1709.85	1.458	0.00718307	0.0387478	81.4	118.6	9.07	6.21	83.4	89.2	74.4	121.6	122.2	109.2		High	8.17e-05	9.601e-05	3.73
1038	[R].NTSGRNAAQAEEAAR.[L]	1xTMT6plex [N-Term];1xPhospho [S3(100)]	*-*------------	2	1	1	3	Cre06.g278234.t1.1	Cre06.g278234.t1.1 [765-779]	Cre06.g278234.t1.1 1xPhospho [S767(99.3)]	1	1854.87	0.776	0.00718644	0.0387478	112.6	87.4	4.53	6.85	109.4	119.2	111.6	86.6	92.5	80.7		High	8.17e-05	0.0002631	3.15
1039	[R].SQQHSPMVGGHR.[L]	1xOxidation [M7];1xTMT6plex [N-Term];1xPhospho [S5(100)]	*---*-*-----	1	1	1	5	Cre01.g009500.t1.2	Cre01.g009500.t1.2 [677-688]	Cre01.g009500.t1.2 1xPhospho [S681(100)]	0	1645.75	0.465	0.00722382	0.038916	136.5	63.5	13.59	5.63	146.4	140.4	112.5	64.3	65.3	71.2		High	0.0004367	0.001204	2.29
1040	[K].TPSSPKGGAR.[S]	1xTMT6plex [K6];1xTMT6plex [N-Term];1xPhospho [S3(98.2)]	*-*--*----	3	1	1	1	Cre12.g518550.t1.1	Cre12.g518550.t1.1 [1697-1706]	Cre12.g518550.t1.1 1xPhospho [S1699(98.2)]	1	1495.8	0.824	0.00723861	0.0389624	109.7	90.3	5.82	6.51	109	120.5	109.2	90.8	89.9	80.6		High	0.004378	0.04849	1.64
1041	[K].GPPGELSPSRDPTAQGLSSAGQPSPGR.[A]	1xTMT6plex [N-Term];1xPhospho [S7(100)]	*-----*--------------------	3	1	1	7	Cre10.g434500.t1.1	Cre10.g434500.t1.1 [117-143]	Cre10.g434500.t1.1 1xPhospho [S123(99.3)]	1	2912.41	0.738	0.00724479	0.0389624	115.1	84.9	6.61	8.76	112	125.6	112.5	83.1	90.7	76.1		High	8.17e-05	6.678e-08	6.29
1042	[R].ASPKEGEAGK.[D]	2xTMT6plex [K4; K10];1xTMT6plex [N-Term];1xPhospho [S2(100)]	**-*-----*	1	1	1	2	Cre16.g688050.t1.1	Cre16.g688050.t1.1 [483-492]	Cre16.g688050.t1.1 1xPhospho [S484(100)]	1	1740.95	2.021	0.00725706	0.0389951	66.2	133.8	14.95	6.11	66.5	74.8	55.3	134.3	142.8	126.4		High	0.002423	0.02405	1.37
1043	[K].GAFGENSPGPVTSQFVSSIGPQK.[L]	1xTMT6plex [K23];1xTMT6plex [N-Term];1xPhospho [S13(99.4)]	*-----------*---------*	4	1	1	1	Cre06.g261900.t1.2	Cre06.g261900.t1.2 [242-264]	Cre06.g261900.t1.2 1xPhospho [S254(99.4)]	0	2829.42	1.528	0.00727466	0.0390564	79.1	120.9	9.08	11.85	80.4	82.3	69.3	122.7	137.2	108.1		High	8.17e-05	6.738e-08	4.11
1044	[K].GGAAPAAAGDASGSTPATPAATEPLDPEK.[A]	1xTMT6plex [K29];1xTMT6plex [N-Term];1xPhospho [S/T]	positions not distinguishable	3	1	1	1	Cre12.g537100.t1.2	Cre12.g537100.t1.2 [215-243]		0	3116.52	1.822	0.00728195	0.0390622	70.9	129.1	7.43	12.46	69.8	72.1	80.2	138.3	131.3	108.3		High	8.17e-05	2.235e-05	3.07
1045	[R].AAGGGGGSVSAAEAAIR.[A]	1xTMT6plex [N-Term];1xPhospho [S8(100)]	*------*---------	1	1	1	6	Cre02.g097227.t1.2	Cre02.g097227.t1.2 [221-237]	Cre02.g097227.t1.2 1xPhospho [S228(100)]	0	1710.84	1.196	0.00729672	0.0391082	91.1	108.9	4.85	5.67	90.9	92.1	84.1	118.1	106.1	108.7		High	8.17e-05	0.0002392	2.63
1046	[R].RPSTDER.[Q]	1xTMT6plex [N-Term];1xPhospho [S3(100)]	*-*----	2	1	1	5	Cre13.g562250.t1.1	Cre13.g562250.t1.1 [754-760]	Cre13.g562250.t1.1 1xPhospho [S756(100)]	0	1169.55	1.781	0.00731448	0.0391682	71.9	128.1	12.33	6.47	70.1	86.7	70.9	130.8	126.3	115.2		High	0.0007749	0.002128	2.56
1047	[K].QSIDSVGTPPEAGSPR.[R]	1xTMT6plex [N-Term];1xPhospho [S14(100)]	*------------*--	2	1	1	10	Cre01.g004157.t1.2	Cre01.g004157.t1.2 [1383-1398]	Cre01.g004157.t1.2 1xPhospho [S1396(100)]	0	1906.91	0.669	0.0073279	0.0391682	119.9	80.1	7.99	4.35	122.6	122.5	106.3	79.8	86.8	81.9		High	8.17e-05	3.349e-05	3.21
1048	[K].TVDSLKR.[K]	1xTMT6plex [K6];1xTMT6plex [N-Term];1xPhospho [S4(100)]	*--*-*-	1	1	2	2	Cre04.g217914.t1.1	Cre04.g217914.t1.1 [1077-1083]	Cre04.g217914.t1.1 1xPhospho [S1080(100)]	1	1356.77	1.526	0.00733274	0.0391682	79.2	120.8	11.25	8.11	81.5	84.5	68	130.5	124.3	111.1		High	0.002423	0.02293	1.8
1049	[R].RFSDHAQEETAK.[A]	1xTMT6plex [K12];1xTMT6plex [N-Term];1xPhospho [S3(100)]	*-*--------*	1	1	1	2	Cre07.g351050.t1.2	Cre07.g351050.t1.2 [388-399]	Cre07.g351050.t1.2 1xPhospho [S390(100)]	1	1956.96	2.445	0.00733988	0.0391682	58.1	141.9	12.96	0.44	69.6	55.2	56.9	139	139.2	140.1		High	8.17e-05	0.0001269	3.2
1050	[R].ASAGSPDQQTR.[E]	1xTMT6plex [N-Term];1xPhospho [S5(100)]	*---*------	1	1	1	2	Cre06.g303600.t1.1	Cre06.g303600.t1.1 [89-99]	Cre06.g303600.t1.1 1xPhospho [S93(100)]	0	1426.65	0.636	0.00734027	0.0391682	122.2	77.8	5.82	11.51	133.2	123.8	118.8	78.7	64.9	80.7		High	0.0007749	0.002123	2.02
1051	[R].QLSGRVENCSK.[Y]	1xCarbamidomethyl [C9];1xTMT6plex [K11];1xTMT6plex [N-Term];1xPhospho [S3(100)]	*-*-----*-*	1	1	1	2	Cre03.g149550.t1.1	Cre03.g149550.t1.1 [820-830]	Cre03.g149550.t1.1 1xPhospho [S822(100)]	1	1815.92	0.684	0.00735483	0.0391864	118.7	81.3	9.54	6.96	127.7	122.5	106	83.8	85.3	74.8		High	0.002221	0.01789	1.39
1052	[K].YQDLLQQTAKSEEAAVR.[R]	1xTMT6plex [K10];1xTMT6plex [N-Term];1xPhospho [T8(100)]	*------*-*-------	3	1	1	2	Cre03.g178500.t1.2	Cre03.g178500.t1.2 [180-196]	Cre03.g178500.t1.2 1xPhospho [T187(100)]	1	2488.28	1.698	0.0073709	0.0392388	74.1	125.9	12.59	9.63	75.1	86.8	67.7	127.4	132.9	110.1		High	8.17e-05	1.939e-06	4.3
1053	[R].LQALASQR.[A]	1xTMT6plex [N-Term];1xPhospho [S6(100)]	*----*--	1	1	1	4	Cre10.g439750.t1.2	Cre10.g439750.t1.2 [1067-1074]	Cre10.g439750.t1.2 1xPhospho [S1072(100)]	0	1195.64	0.683	0.00738417	0.0392763	118.9	81.1	8.48	7.12	122.5	122.3	105.3	89.2	83.5	77.3		High	0.0009627	0.004168	2.12
1054	[R].ASSAAPASAGGGSGR.[F]	1xTMT6plex [N-Term];1xPhospho [S13(100)]	*-----------*--	1	1	1	2	Cre01.g045950.t1.1	Cre01.g045950.t1.1 [89-103]	Cre01.g045950.t1.1 1xPhospho [S101(100)]	0	1512.7	0.573	0.00740992	0.0393573	127.2	72.8	2.23	9.89	131.4	126.4	126.5	72.5	78.7	64.5		High	8.17e-05	8.946e-05	3.34
1055	[R].SASAGTLAR.[G]	1xTMT6plex [N-Term];1xPhospho [S3(100)]	*-*------	2	1	1	5	Cre07.g322550.t1.2	Cre07.g322550.t1.2 [226-234]	Cre07.g322550.t1.2 1xPhospho [S228(100)]	0	1142.58	0.641	0.00741188	0.0393573	121.9	78.1	11.23	8.12	124.5	133.9	107	83.6	79.8	71.2		High	0.0004367	0.001313	2.89
1056	[R].QSSFGSQGSGR.[S]	1xTMT6plex [N-Term];1xPhospho [S3(100)]	*-*--------	1	1	2	1	Cre02.g142166.t2.1	Cre02.g142166.t2.1 [4-14]	Cre02.g142166.t2.1 1xPhospho [S6(100)]	0	1406.63	0.419	0.00744063	0.0394767	141	59	13.88	3.61	145.2	153.9	117.1	60.8	63.7	59.3		High	0.002221	0.01769	1.48
1057	[R].GASGGGGGGAGAGAGGTSSGGVADGK.[Q]	1xTMT6plex [K26];1xTMT6plex [N-Term];1xPhospho [S3(100)]	*-*----------------------*	1	1	1	2	Cre11.g475600.t1.2	Cre11.g475600.t1.2 [1584-1609]	Cre11.g475600.t1.2 1xPhospho [S1586(100)]	0	2415.13	1.676	0.00745286	0.0395054	74.7	125.3	8.16	12.67	70.7	82.5	73.4	140.9	123	109.5		High	8.17e-05	8.839e-09	5.06
1058	[R].GGSGSGGASAGAGGDRGER.[S]	1xTMT6plex [N-Term];1xPhospho [S]	positions not distinguishable	1	1	2	1	Cre06.g252850.t1.2	Cre06.g252850.t1.2 [179-197]		1	1871.82	0.3	0.00745902	0.0395054	153.8	46.2	12.97	26.07	159.6	154.4	124.5	70	46.4	45.1		High	0.000423	0.000705	2.78
1059	[K].TLSGNPATAVK.[T]	1xTMT6plex [K11];1xTMT6plex [N-Term];1xPhospho [S3(100)]	*-*-------*	1	1	1	29	Cre02.g145100.t1.1	Cre02.g145100.t1.1 [1106-1116]	Cre02.g145100.t1.1 1xPhospho [S1108(100)]	0	1596.88	1.509	0.00746485	0.0395054	79.7	120.3	9.67	5.77	81.3	88.6	72.9	123.3	122.7	111.1		High	8.17e-05	4.987e-05	3.94
1060	[R].GDSVTAK.[L]	1xTMT6plex [K7];1xTMT6plex [N-Term];1xPhospho [S3(100)]	*-*---*	1	1	1	2	Cre12.g512650.t1.1	Cre12.g512650.t1.1 [50-56]	Cre12.g512650.t1.1 1xPhospho [S52(100)]	0	1215.64	1.769	0.00753183	0.0397911	72.2	127.8	11.54	11.1	73.7	87.3	70.6	130.3	131	107.1		High	0.002398	0.02136	1.84
1061	[R].AYFADLGSVSRR.[A]	1xTMT6plex [N-Term];1xPhospho [S10(99.4)]	*--------*--	2	1	1	1	Cre16.g683100.t1.2	Cre16.g683100.t1.2 [627-638]	Cre16.g683100.t1.2 1xPhospho [S636(99.4)]	1	1650.82	0.626	0.00753562	0.0397911	123	77	7.53	11.94	124.5	131.9	113.4	85.3	77.9	67.1		High	0.0007926	0.002901	2.32
1062	[R].ATPNPAYNNALSVGSAAASGKLAPANVSAAAVNR.[H]	1xTMT6plex [K21];1xTMT6plex [N-Term];1xPhospho [S19(100)]	*-----------------*-*-------------	1	1	1	1	Cre11.g477100.t1.2	Cre11.g477100.t1.2 [397-430]	Cre11.g477100.t1.2 1xPhospho [S415(100)]	1	3733.94	0.823	0.00753776	0.0397911	109.7	90.3	3.79	3.71	109.9	110.1	102.9	96.3	90.3	90.5		High	8.17e-05	1.754e-06	4.77
1063	[R].ATSTSGSAK.[G]	1xTMT6plex [K9];1xTMT6plex [N-Term];2xPhospho [S3(99.4); S/T]	positions not distinguishable	2	1	1	2	Cre01.g004550.t1.2	Cre01.g004550.t1.2 [123-131]	Cre01.g004550.t1.2 2xPhospho [S125(99.4); S/T]	0	1427.66	1.467	0.00754453	0.0397935	81.1	118.9	8.82	3.49	70.8	83	82.6	125.4	121.2	117		High	0.001235	0.0075	1.71
1064	[R].TRSDTTISTR.[Y]	1xTMT6plex [N-Term];1xPhospho [S3(98.1)]	*-*-------	1	1	1	15	Cre12.g538050.t1.2	Cre12.g538050.t1.2 [428-437]	Cre12.g538050.t1.2 1xPhospho [S430(100)]	1	1446.72	0.669	0.00756665	0.0398767	119.8	80.2	9.17	5.76	122.3	126.8	106.1	86.2	81.9	76.8		High	8.17e-05	0.0001358	3.99
1065	[R].ASISGGPRGSFR.[Q]	1xTMT6plex [N-Term];1xPhospho [S10(99.2)]	*--------*--	2	1	1	3	Cre12.g520950.t1.1	Cre12.g520950.t1.1 [48-59]	Cre12.g520950.t1.1 1xPhospho [S57(99.3)]	1	1500.75	0.621	0.00757679	0.0398969	123.4	76.6	12.37	6.55	123.6	141.2	110.3	76.7	78.7	69.4		High	0.0004367	0.001321	2.35
1066	[R].NLAASQALK.[D]	1xTMT6plex [K9];1xTMT6plex [N-Term];1xPhospho [S5(100)]	*---*---*	1	1	1	3	Cre02.g095149.t1.1	Cre02.g095149.t1.1 [39-47]	Cre02.g095149.t1.1 1xPhospho [S43(100)]	0	1453.82	1.32	0.00758471	0.0399052	86.2	113.8	7.39	3.67	76.8	86.8	88.2	112.8	120.9	114.6		High	0.0004367	0.001201	2.08
1067	[R].SASAGTLAR.[G]	1xTMT6plex [N-Term];1xPhospho [T6(100)]	*----*---	2	1	1	1	Cre07.g322550.t1.2	Cre07.g322550.t1.2 [226-234]	Cre07.g322550.t1.2 1xPhospho [T231(100)]	0	1142.58	2.296	0.00760709	0.0399896	60.7	139.3	21.2	14.26	76.3	59.7	50.3	157.9	137.1	118.6		High	0.0006702	0.002048	2.04
1068	[R].APAAVRSQEPSESGADPR.[H]	1xTMT6plex [N-Term];1xPhospho [S7(98.9)]	*-----*-----------	1	1	1	4	Cre03.g175050.t1.1	Cre03.g175050.t1.1 [314-331]	Cre03.g175050.t1.1 1xPhospho [S320(100)]	1	2134.01	0.525	0.00763182	0.0400861	131.1	68.9	15.29	8	134.1	150.5	110.4	70.4	72.4	62.1		High	8.17e-05	1.647e-05	4.17
1069	[R].FQLDHEAGESRQGSR.[L]	1xTMT6plex [N-Term];1xPhospho [S]	positions not distinguishable	2	1	1	2	Cre12.g517050.t1.2	Cre12.g517050.t1.2 [82-96]		1	2025.93	0.665	0.007662	0.0401712	120.1	79.9	10.39	7.28	133.1	116.2	108.9	77.2	77.3	87.4		High	0.0004367	0.0008442	2.24
1070	[R].AYSPDGTVKR.[G]	1xTMT6plex [K9];1xTMT6plex [N-Term];1xPhospho [S3(100)]	*-*-----*-	1	1	1	22	Cre04.g216000.t1.2	Cre04.g216000.t1.2 [253-262]	Cre04.g216000.t1.2 1xPhospho [S255(100)]	1	1631.86	0.687	0.00766397	0.0401712	118.6	81.4	10.71	5.55	117.2	136	111	80.5	81.7	73.6		High	8.17e-05	0.0001704	3.07
1071	[K].GGAGDTTTPNSETSDFFMDR.[I]	1xOxidation [M18];1xTMT6plex [N-Term];1xPhospho [T7(99.4)]	*-----*----------*--	3	1	1	37	Cre12.g520950.t1.1	Cre12.g520950.t1.1 [101-120]	Cre12.g520950.t1.1 1xPhospho [T107(99)]	0	2431	0.703	0.00766714	0.0401712	117.4	82.6	9.71	7.17	119.8	129.3	106.4	84.3	85.4	74.8		High	8.17e-05	1.52e-06	3.87
1072	[R].SSADGGGGK.[G]	1xTMT6plex [K9];1xTMT6plex [N-Term];1xPhospho [S2(100)]	**------*	1	1	1	1	Cre03.g177650.t1.2	Cre03.g177650.t1.2 [1153-1161]	Cre03.g177650.t1.2 1xPhospho [S1154(100)]	0	1273.62	1.888	0.00770546	0.0403109	69.2	130.8	14.81	8.06	70.1	82.4	61.4	132.3	136.9	117		High	0.000779	0.00281	2.17
1073	[R].AGSSTSAPPGR.[T]	1xTMT6plex [N-Term];1xPhospho [S3(99.4)]	*-*--------	1	1	1	8	Cre06.g289600.t1.2	Cre06.g289600.t1.2 [1498-1508]	Cre06.g289600.t1.2 1xPhospho [S1500(100)]	0	1296.61	1.415	0.00771883	0.0403109	82.8	117.2	10.25	6.67	82.1	86.8	70.9	129.3	114.8	116.2		High	0.0004367	0.001153	2.43
1074	[R].ASSIAGSTR.[G]	1xTMT6plex [N-Term];1xPhospho [S7(100)]	*-----*--	2	1	1	4	Cre16.g652400.t1.2	Cre16.g652400.t1.2 [384-392]	Cre16.g652400.t1.2 1xPhospho [S390(99.7)]	0	1158.57	0.658	0.00772086	0.0403109	120.6	79.4	9.47	4.84	123.1	129.7	107.6	81	83.1	75.6		High	0.0007926	0.003428	2.3
1075	[R].DAATLLSERK.[A]	1xTMT6plex [K10];1xTMT6plex [N-Term];1xPhospho [S7(100)]	*-----*--*	1	1	1	2	Cre01.g044250.t1.1	Cre01.g044250.t1.1 [1022-1031]	Cre01.g044250.t1.1 1xPhospho [S1028(100)]	1	1641.9	0.674	0.00772186	0.0403109	119.5	80.5	8.63	9.46	117.7	128.3	108	79.3	90.8	76		High	0.0007926	0.003154	2.34
1076	[R].SISTPPLR.[C]	1xTMT6plex [N-Term];1xPhospho [T4(99.5)]	*--*----	3	1	1	14	Cre16.g678350.t1.2	Cre16.g678350.t1.2 [115-122]	Cre16.g678350.t1.2 1xPhospho [T118(99.5)]	0	1179.63	0.752	0.00773018	0.0403109	114.2	85.8	7.72	6.44	117.1	122.4	105.1	88.5	88.1	78.8		High	0.001044	0.004566	2.49
1077	[R].TAAPKPASPAK.[G]	2xTMT6plex [K5; K11];1xTMT6plex [N-Term];1xPhospho [S8(100)]	*---*--*--*	1	1	1	4	Cre12.g518550.t1.1	Cre12.g518550.t1.1 [2323-2333]	Cre12.g518550.t1.1 1xPhospho [S2330(100)]	0	1806.05	0.6	0.0077492	0.0403109	125	75	13.39	8.3	128.7	141.8	108.2	77.3	77.3	66.7		High	8.17e-05	0.0004153	3.27
1078	[R].GGSAPSSAR.[V]	1xTMT6plex [N-Term];1xPhospho [S3(100)]	*-*------	1	1	1	5	Cre03.g159000.t1.1	Cre03.g159000.t1.1 [1190-1198]	Cre03.g159000.t1.1 1xPhospho [S1192(100)]	0	1098.51	1.587	0.00775057	0.0403109	77.3	122.7	10.85	5.88	78.1	87.1	70.1	123.9	127.3	113.6		High	0.0007926	0.003481	2.48
1079	[R].DSERPGTGMAR.[T]	1xOxidation [M9];1xTMT6plex [N-Term];1xPhospho [T7(100)]	*-----*-*--	1	1	1	11	Cre12.g505250.t1.2	Cre12.g505250.t1.2 [220-230]	Cre12.g505250.t1.2 1xPhospho [T226(100)]	0	1501.67	0.772	0.00775058	0.0403109	112.8	87.2	6.59	8.21	111.9	124.4	110.7	90	86.4	76.6		High	0.001568	0.009865	1.71
1080	[R].HSSVGGAK.[A]	1xTMT6plex [K8];1xTMT6plex [N-Term];1xPhospho [S]	positions not distinguishable	3	1	1	1	Cre02.g107350.t1.1	Cre02.g107350.t1.1 [4395-4402]		0	1280.68	2.38	0.00775135	0.0403109	59.2	140.8	16.85	5.23	67.3	59.5	47.8	149.3	141.5	134.5		High	0.000779	0.002448	1.99
1081	[R].QPSQGASR.[R]	1xTMT6plex [N-Term];1xPhospho [S3(100)]	*-*-----	1	1	1	2	Cre02.g093850.t1.1	Cre02.g093850.t1.1 [1186-1193]	Cre02.g093850.t1.1 1xPhospho [S1188(100)]	0	1139.54	0.831	0.00781749	0.0406009	109.3	90.7	4.96	2.62	107.3	116.3	106.5	92.7	89.1	88.2		High	0.002398	0.02204	1.59
1082	[R].QPSPPAFPQPDR.[V]	1xTMT6plex [N-Term];1xPhospho [S3(100)]	*-*---------	1	1	1	5	Cre10.g463026.t1.1	Cre10.g463026.t1.1 [672-683]	Cre10.g463026.t1.1 1xPhospho [S674(100)]	0	1645.79	0.69	0.00782001	0.0406009	118.4	81.6	6.23	8.56	116.4	122.4	108.1	92.7	80.1	80.3		High	0.0007926	0.003103	1.8
1083	[R].ASLVSAAYTYR.[T]	1xTMT6plex [N-Term];1xPhospho [S5(100)]	*---*------	1	1	1	1	Cre12.g518550.t1.1	Cre12.g518550.t1.1 [1965-1975]	Cre12.g518550.t1.1 1xPhospho [S1969(100)]	0	1510.75	1.647	0.00782896	0.0406139	75.6	124.4	11.42	7.57	72.4	89.5	75.8	124.8	127.2	110.3		High	0.000423	0.0006997	3.12
1084	[K].TPSSPKGGAR.[S]	1xTMT6plex [K6];1xTMT6plex [N-Term];1xPhospho [S4(99.3)]	*--*-*----	3	1	1	5	Cre12.g518550.t1.1	Cre12.g518550.t1.1 [1697-1706]	Cre12.g518550.t1.1 1xPhospho [S1700(100)]	1	1495.8	0.7	0.0078379	0.0406269	117.7	82.3	9.46	7.67	119.6	128.3	106.1	83.7	87.3	75		High	0.002693	0.02722	1.52
1085	[R].TASGRPGAGATAEAATTSSPPR.[A]	1xTMT6plex [N-Term];1xPhospho [S3(100)]	*-*-------------------	1	1	1	7	Cre16.g669000.t1.1	Cre16.g669000.t1.1 [156-177]	Cre16.g669000.t1.1 1xPhospho [S158(100)]	0	2323.12	0.706	0.00789526	0.0408906	117.2	82.8	7.94	10.29	119.1	129.4	110.5	84.1	86.1	70.9		High	8.17e-05	7.326e-07	5.85
1086	[R].DQRSLMSER.[F]	1xOxidation [M6];1xTMT6plex [N-Term];1xPhospho [S4(100)]	*--*-*---	1	1	1	5	Cre12.g538050.t1.2	Cre12.g538050.t1.2 [157-165]	Cre12.g538050.t1.2 1xPhospho [S160(100)]	1	1446.66	1.452	0.00790755	0.0409206	81.6	118.4	8.66	4.23	82.5	88.5	74.4	119.8	122.1	112.6		High	0.001696	0.01174	1.69
1087	[R].ELTALSR.[S]	1xTMT6plex [N-Term];1xPhospho [S6(100)]	*----*-	1	1	1	1	Cre02.g147350.t1.2	Cre02.g147350.t1.2 [164-170]	Cre02.g147350.t1.2 1xPhospho [S169(100)]	0	1098.58	0.647	0.00792798	0.040983	121.5	78.5	4.44	9.53	119.8	124.7	114.1	77.5	89.2	74.8		High	0.002969	0.0294	1.69
1088	[R].SLGGGGGGGSLGSTSGGR.[R]	1xTMT6plex [N-Term];1xPhospho [S10(100)]	*--------*--------	2	1	1	11	Cre15.g640000.t1.1	Cre15.g640000.t1.1 [717-734]	Cre15.g640000.t1.1 1xPhospho [S726(100)]	0	1729.81	1.281	0.00793262	0.040983	87.7	112.3	6.63	6.45	90.3	89.8	80.1	115	119.6	105.3		High	8.17e-05	1.107e-07	4.93
1089	[R].TAGGTALDPLAQQLILK.[F]	1xTMT6plex [K17];1xTMT6plex [N-Term];1xPhospho [T]	positions not distinguishable	1	1	1	1	Cre02.g073500.t1.1	Cre02.g073500.t1.1 [52-68]		0	2248.27	1.3	0.00797659	0.0411229	87	113	8.17	5.12	87.9	87.8	76	114.1	122.8	111.4		High	8.17e-05	6.451e-05	3
1090	[R].LSFLAGGVR.[R]	1xTMT6plex [N-Term];1xPhospho [S2(100)]	**-------	1	1	1	2	Cre10.g420800.t1.1	Cre10.g420800.t1.1 [1595-1603]	Cre10.g420800.t1.1 1xPhospho [S1596(100)]	0	1228.67	1.71	0.00798104	0.0411229	73.8	126.2	8.91	0.96	77.4	74.9	65.2	128	128.4	126.1		High	8.17e-05	0.0004186	2.66
1091	[R].DKYTAAMRTQR.[T]	1xOxidation [M7];1xTMT6plex [K2];1xTMT6plex [N-Term];1xPhospho [T9(100)]	**----*-*--	1	1	1	4	Cre17.g704300.t1.1	Cre17.g704300.t1.1 [554-564]	Cre17.g704300.t1.1 1xPhospho [T562(100)]	2	1894.96	1.35	0.00798946	0.0411229	85.1	114.9	7.63	8.4	85.7	89.1	76.7	115.6	126.2	106.7		High	0.001456	0.009467	1.65
1092	[R].RTTGTGDGSGPR.[R]	1xTMT6plex [N-Term];1xPhospho [T/S]	positions not distinguishable	3	1	1	3	Cre03.g144887.t1.1	Cre03.g144887.t1.1 [2722-2733]		1	1470.69	0.8	0.00799191	0.0411229	111.1	88.9	6.35	5.05	119.2	111.4	105	89.1	92	83.2		High	0.0005823	0.001571	2.18
1093	[R].TSPRPGGLLFSELR.[S]	1xTMT6plex [N-Term];1xPhospho [S2(99.5)]	**------------	2	1	1	1	Cre17.g698903.t1.2	Cre17.g698903.t1.2 [2393-2406]	Cre17.g698903.t1.2 1xPhospho [S2394(99.5)]	0	1838.97	0.746	0.00799231	0.0411229	114.6	85.4	5.58	8.16	115.6	122	109.1	90.2	86.2	76.8		High	8.17e-05	4.784e-05	3.71
1094	[R].ERSVVEGEMLPR.[G]	1xOxidation [M9];1xTMT6plex [N-Term];1xPhospho [S3(100)]	*-*-----*---	1	1	1	6	Cre01.g049300.t1.1	Cre01.g049300.t1.1 [785-796]	Cre01.g049300.t1.1 1xPhospho [S787(100)]	1	1726.84	0.794	0.00801266	0.0411789	111.5	88.5	6.87	6.01	112.4	121.1	105.6	89.3	90.5	80.9		High	0.0005432	0.001426	2.87
1095	[R].SSASLCASPTGR.[G]	1xCarbamidomethyl [C6];1xTMT6plex [N-Term];1xPhospho [S4(100)]	*--*-*------	2	1	1	5	Cre10.g439750.t1.2	Cre10.g439750.t1.2 [1095-1106]	Cre10.g439750.t1.2 1xPhospho [S1098(100)]	0	1502.69	0.563	0.00801673	0.0411789	127.9	72.1	9.26	1.8	128.8	137.3	114.1	72.6	74.8	72.5		High	8.17e-05	2.374e-05	3.74
1096	[R].ISGAQPGSGANQVYPDK.[Q]	1xTMT6plex [K17];1xTMT6plex [N-Term];1xPhospho [S2(100)]	**--------------*	3	1	1	9	Cre06.g263200.t1.1	Cre06.g263200.t1.1 [172-188]	Cre06.g263200.t1.1 1xPhospho [S173(100)]	0	2227.12	1.639	0.00802279	0.0411789	75.8	124.2	11.38	6.79	76.8	88.5	70.9	126	126.1	111.8		High	8.17e-05	5.446e-08	5.26
1097	[R].GTSMIAGPDSRGR.[S]	1xOxidation [M4];1xTMT6plex [N-Term];1xPhospho [S10(100)]	*--*-----*---	1	1	1	6	Cre07.g340450.t1.1	Cre07.g340450.t1.1 [4834-4846]	Cre07.g340450.t1.1 1xPhospho [S4843(100)]	1	1629.76	0.64	0.0080497	0.0412805	121.9	78.1	11.33	6.78	124.3	134.9	107.4	81.9	79.6	71.9		High	8.17e-05	2.301e-05	3.79
1098	[R].QSSAEAAEVAEAEAAAAAAEAQR.[Q]	1xTMT6plex [N-Term];1xPhospho [S2(100)]	**---------------------	2	1	1	6	Cre06.g249900.t1.2	Cre06.g249900.t1.2 [1087-1109]	Cre06.g249900.t1.2 1xPhospho [S1088(100)]	0	2511.16	1.212	0.00805569	0.0412805	90.4	109.6	4.87	5.12	93.2	91.6	85	115.2	111	104		High	8.17e-05	2.969e-13	7.07
1099	[R].NASGSSIR.[A]	1xTMT6plex [N-Term];1xPhospho [S5(99.3)]	*---*---	2	1	1	1	Cre06.g291450.t1.2	Cre06.g291450.t1.2 [235-242]	Cre06.g291450.t1.2 1xPhospho [S239(99.3)]	0	1100.53	0.482	0.00810804	0.0413712	134.9	65.1	3.62	13.79	136.1	140.9	131	71.9	65.6	54.5		High	0.006959	0.07114	1.6
1100	[R].TLSPTGYEAGK.[H]	1xTMT6plex [K11];1xTMT6plex [N-Term];1xPhospho [S3(100)]	*-*-------*	2	1	1	48	Cre05.g241637.t1.1	Cre05.g241637.t1.1 [75-85]	Cre05.g241637.t1.1 1xPhospho [S77(100)]	0	1661.86	1.548	0.00811066	0.0413712	78.5	121.5	10.36	6.31	79	89.8	73.4	122.3	124.8	110.7		High	8.17e-05	3.445e-05	3.92
1101	[R].DALVGGSGGGGGLSPR.[G]	1xTMT6plex [N-Term];1xPhospho [S14(100)]	*------------*--	1	1	1	23	Cre03.g159350.t1.1	Cre03.g159350.t1.1 [1740-1755]	Cre03.g159350.t1.1 1xPhospho [S1753(100)]	0	1665.82	0.751	0.00811412	0.0413712	114.2	85.8	8.2	6.31	116.5	124.3	105.4	87.9	87.5	78.5		High	8.17e-05	2.752e-09	5.79
1102	[R].AGTPTEEQIQAR.[Q]	1xTMT6plex [N-Term];1xPhospho [T5(99.7)]	*---*-------	2	1	1	1	Cre03.g151150.t1.2	Cre03.g151150.t1.2 [262-273]	Cre03.g151150.t1.2 1xPhospho [T266(99.7)]	0	1609.78	0.585	0.00811432	0.0413712	126.2	73.8	9.81	2.7	128.1	136.9	112.5	74.9	75.7	71.9		High	8.17e-05	0.0002894	3.79
1103	[R].NSSPSGAGASAR.[T]	1xTMT6plex [N-Term];1xPhospho [S10(99.3)]	*--------*--	4	1	1	1	Cre11.g475600.t1.2	Cre11.g475600.t1.2 [3413-3424]	Cre11.g475600.t1.2 1xPhospho [S3422(99.3)]	0	1370.63	1.351	0.00811613	0.0413712	85.1	114.9	8.25	6.09	89.2	87.5	76.4	121	118.2	107.7		High	0.0008721	0.004004	1.71
1104	[R].SAAASGMATPVPAR.[Y]	1xOxidation [M7];1xTMT6plex [N-Term];1xPhospho [T9(100)]	*-----*-*-----	2	1	1	4	Cre16.g674550.t1.1	Cre16.g674550.t1.1 [1105-1118]	Cre16.g674550.t1.1 1xPhospho [T1113(100)]	0	1611.78	0.677	0.00811952	0.0413712	119.3	80.7	10.21	7.84	124	128.6	105.6	84	84.4	73.3		High	8.17e-05	6.542e-05	3.34
1105	[R].EQSFSNR.[A]	1xTMT6plex [N-Term];1xPhospho [S3(100)]	*-*----	1	1	1	1	Cre17.g717100.t1.2	Cre17.g717100.t1.2 [42-48]	Cre17.g717100.t1.2 1xPhospho [S44(100)]	0	1176.52	0.429	0.00812363	0.0413712	139.9	60.1	18.65	10.12	151.2	155.9	108.9	64.9	64.9	54.2		High	0.002423	0.02331	1.89
1106	[R].YVSGSGTGR.[A]	1xTMT6plex [N-Term];1xPhospho [S5(99.5)]	*---*----	1	1	1	1	Cre11.g467675.t1.1	Cre11.g467675.t1.1 [718-726]	Cre11.g467675.t1.1 1xPhospho [S722(99.5)]	0	1192.56	0.408	0.0081259	0.0413712	142	58	2	14.32	138.9	141.7	136.2	55.4	56.7	71.1		High	0.001057	0.004702	1.87
1107	[R].DGSGSPSGGMSSPR.[A]	1xOxidation [M10];1xTMT6plex [N-Term];1xPhospho [S]	positions not distinguishable	4	2	3	16	Cre08.g362050.t1.2; Cre08.g362000.t1.2	Cre08.g362050.t1.2 [1379-1392]; Cre08.g362000.t1.2 [892-905]		0	1603.66	0.73	0.00814898	0.0414552	115.6	84.4	8.25	4.67	115	126.2	107.2	84	87.7	79.9	Shared	High	8.17e-05	0.0003973	2.99
1108	[K].QLSEALR.[D]	1xTMT6plex [N-Term];1xPhospho [S3(100)]	*-*----	1	1	1	8	Cre05.g245700.t1.1	Cre05.g245700.t1.1 [54-60]	Cre05.g245700.t1.1 1xPhospho [S56(100)]	0	1125.59	1.496	0.0081568	0.0414615	80.1	119.9	9.02	3.64	81.7	85.1	71.4	122.3	123.9	115.6		High	0.001774	0.01278	1.96
1109	[K].APAMASTELTYNR.[L]	1xOxidation [M4];1xTMT6plex [N-Term];1xPhospho [S6(99.2)]	*--*-*-------	1	1	1	2	Cre15.g638400.t1.2	Cre15.g638400.t1.2 [37-49]	Cre15.g638400.t1.2 1xPhospho [S42(99.4)]	0	1749.81	1.62	0.00825806	0.0419424	76.3	123.7	5.74	13.14	76.1	74.7	68.2	121	145.8	114.1		High	0.0004367	0.0009195	2.11
1110	[R].AVSMTLAAHR.[K]	1xOxidation [M4];1xTMT6plex [N-Term];1xPhospho [S3(99.4)]	*-**------	1	1	1	18	Cre03.g159350.t1.1	Cre03.g159350.t1.1 [1159-1168]	Cre03.g159350.t1.1 1xPhospho [S1161(100)]	0	1381.69	0.725	0.00828546	0.0420477	116	84	7.94	7.53	118.6	122.8	105.2	89.9	86	77.5		High	8.17e-05	0.0002469	3.09
1111	[R].RPGSGGGGAGGGGGGAGPGFGESPSLR.[R]	1xTMT6plex [N-Term];1xPhospho [S4(100)]	*--*-----------------------	1	1	1	2	Cre01.g043650.t1.1	Cre01.g043650.t1.1 [426-452]	Cre01.g043650.t1.1 1xPhospho [S429(100)]	0	2522.17	1.537	0.00829959	0.0420775	78.8	121.2	9.91	3.95	78.2	85.1	69.7	127.8	120.3	118.8		High	8.17e-05	0.0001791	3.51
1112	[K].AVGLPSDADMGNSEVGHNALGSGQVVDQGAR.[L]	1xOxidation [M10];1xTMT6plex [N-Term];1xPhospho [S13(100)]	*--------*--*------------------	1	1	1	6	Cre06.g272050.t1.2	Cre06.g272050.t1.2 [136-166]	Cre06.g272050.t1.2 1xPhospho [S148(100)]	0	3333.54	1.333	0.00830469	0.0420775	85.7	114.3	7.53	4.83	85	92.9	80.1	113.3	119.8	108.9		High	8.17e-05	1.469e-07	4.54
1113	[R].LLVGTAGTAPR.[T]	1xTMT6plex [N-Term];1xPhospho [T]	positions not distinguishable	3	1	1	2	Cre06.g249900.t1.2	Cre06.g249900.t1.2 [405-415]		0	1364.75	0.678	0.00834856	0.0422127	119.2	80.8	9.16	3.91	116.8	131.7	110.4	83.9	78	79.1		High	0.0005823	0.001663	2.69
1114	[K].AGSDFTR.[S]	1xTMT6plex [N-Term];1xPhospho [S3(100)]	*-*----	1	1	1	1	Cre13.g566450.t1.2	Cre13.g566450.t1.2 [80-86]	Cre13.g566450.t1.2 1xPhospho [S82(100)]	0	1062.48	2.071	0.00835145	0.0422127	65.1	134.9	21.12	15.08	64.2	71.4	46.5	162.8	132.9	122.3		High	0.002486	0.02491	1.97
1115	[R].TTGTGDGSGTGR.[S]	1xTMT6plex [N-Term];1xPhospho [T10(99.4)]	*--------*--	1	1	1	1	Cre03.g144887.t1.1	Cre03.g144887.t1.1 [2735-2746]	Cre03.g144887.t1.1 1xPhospho [T2744(99.5)]	0	1375.61	0.442	0.00836744	0.0422596	138.7	61.3	16.51	10.8	145	145.5	107.3	64	62.4	75.8		High	0.001057	0.005129	1.9
1116	[R].ELDMTKSRELTEEEAR.[L]	1xOxidation [M4];1xTMT6plex [K6];1xTMT6plex [N-Term];1xPhospho [S7(99.1)]	*--*-**---------	4	1	1	6	Cre16.g666150.t1.2	Cre16.g666150.t1.2 [366-381]	Cre16.g666150.t1.2 1xPhospho [S372(99.1)]	2	2491.22	1.401	0.00837656	0.0422718	83.3	116.7	8.2	5.66	82.8	93.1	79.7	115.9	120.7	107.8		High	0.0001541	0.000497	3.06
1117	[R].VIATPPMDQPR.[V]	1xOxidation [M7];1xTMT6plex [N-Term];1xPhospho [T4(100)]	*--*--*----	1	1	1	10	Cre10.g429750.t1.1	Cre10.g429750.t1.1 [1473-1483]	Cre10.g429750.t1.1 1xPhospho [T1476(100)]	0	1549.76	0.63	0.00838359	0.0422734	122.7	77.3	8.9	2.75	123.8	132.3	110.7	78	79.7	75.5		High	0.0004367	0.0009015	2.21
1118	[R].VSLTDPGGAGGGR.[V]	1xTMT6plex [N-Term];1xPhospho [S2(100)]	**-----------	1	1	1	7	Cre07.g313850.t1.1	Cre07.g313850.t1.1 [19-31]	Cre07.g313850.t1.1 1xPhospho [S20(100)]	0	1452.7	1.43	0.00842031	0.0424246	82.3	117.7	8.52	4.65	83.8	90.2	76	119.8	119.8	110.4		High	8.17e-05	9.829e-05	2.85
1119	[R].VPARPGSAAVAGAGGAAR.[G]	1xTMT6plex [N-Term];1xPhospho [S7(100)]	*-----*-----------	1	1	1	2	Cre07.g356050.t1.1	Cre07.g356050.t1.1 [437-454]	Cre07.g356050.t1.1 1xPhospho [S443(100)]	0	1844.97	0.622	0.00844354	0.042502	123.3	76.7	6.81	11.23	121.2	128	111.6	75.4	90	73.7		High	8.17e-05	0.0003087	3.27
1120	[K].RGQSSANLDELVK.[K]	1xTMT6plex [K13];1xTMT6plex [N-Term];1xPhospho [S4(99.7)]	*--*--------*	1	1	1	10	Cre12.g528250.t1.1	Cre12.g528250.t1.1 [47-59]	Cre12.g528250.t1.1 1xPhospho [S50(100)]	1	1955.04	1.657	0.00844915	0.042502	75.3	124.7	12.04	7.08	76.9	87.1	68.5	127.6	127.4	112.5		High	8.17e-05	8.837e-07	4.88
1121	[R].AEPGADEAGGAAGSSGR.[S]	1xTMT6plex [N-Term];1xPhospho [S]	positions not distinguishable	1	1	1	2	Cre03.g199700.t1.1	Cre03.g199700.t1.1 [566-582]		0	1768.77	8.223	0.00847293	0.0425876	21.7	178.3	43.99	15.41	20.9	43.4	22.1	190.4	182	141.1		High	0.002246	0.01826	1.6
1122	[K].SDSVGSAGSAAGAQSR.[V]	1xTMT6plex [N-Term];1xPhospho [S3(99.5)]	*-*-------------	1	1	1	8	Cre04.g216000.t1.2	Cre04.g216000.t1.2 [801-816]	Cre04.g216000.t1.2 1xPhospho [S803(100)]	0	1716.78	0.744	0.00850122	0.0426939	114.7	85.3	7.11	8.43	115.9	123.9	107.5	90.1	86.2	76.4		High	8.17e-05	7.867e-05	3.65
1123	[R].SMEAGGGGGGGGGGSRPGSANPSR.[L]	1xOxidation [M2];1xTMT6plex [N-Term];1xPhospho [S15(100)]	**------------*---------	1	1	1	2	Cre14.g626466.t1.1	Cre14.g626466.t1.1 [597-620]	Cre14.g626466.t1.1 1xPhospho [S611(100)]	0	2342.01	0.637	0.00851424	0.0426939	122.1	77.9	9.1	10.63	126.1	125.9	107.1	88.9	80.3	71.8		High	0.0002985	0.0006532	2.89
1124	[R].APSITSSLSR.[R]	1xTMT6plex [N-Term];1xPhospho [S9(100)]	*-------*-	3	1	1	2	Cre11.g475600.t1.2	Cre11.g475600.t1.2 [1424-1433]	Cre11.g475600.t1.2 1xPhospho [S1432(100)]	0	1327.68	0.734	0.0085144	0.0426939	115.4	84.6	5.36	7.66	116.2	118.6	107	93	85.3	79.9		High	0.005254	0.05824	1.6
1125	[R].AGSVGGVAGAGR.[R]	1xTMT6plex [N-Term];1xPhospho [S3(100)]	*-*---------	1	1	1	1	Cre06.g273800.t1.2	Cre06.g273800.t1.2 [1100-1111]	Cre06.g273800.t1.2 1xPhospho [S1102(100)]	0	1267.64	1.76	0.00853205	0.0427484	72.5	127.5	9.64	1.81	82.1	72	68.2	126.8	123.3	127.6		High	0.002221	0.01768	1.72
1126	[R].GGGAGGVQGRYSESGGVGGGK.[E]	1xTMT6plex [K21];1xTMT6plex [N-Term];1xPhospho [S12(99.4)]	*----------*--------*	1	1	1	5	Cre03.g161550.t1.2	Cre03.g161550.t1.2 [817-837]	Cre03.g161550.t1.2 1xPhospho [S828(100)]	1	2332.14	0.604	0.00854028	0.0427557	124.7	75.3	9.48	2.02	124.5	137.8	114.1	75.2	75.6	72.8		High	8.17e-05	0.0003854	1.98
1127	[K].RLSGASDQEMQVHVHPQQPR.[G]	1xOxidation [M10];1xTMT6plex [N-Term];1xPhospho [S3(99.1)]	*-*------*----------	3	1	1	1	Cre12.g509200.t1.2	Cre12.g509200.t1.2 [505-524]	Cre12.g509200.t1.2 1xPhospho [S507(99)]	1	2625.26	0.635	0.00858495	0.0428915	122.4	77.6	10.06	9.02	126.2	125.9	105.3	79.9	88.6	74.1		High	0.0006248	0.001835	2.58
1128	[K].RGGGDSTSVSTPRGDESK.[E]	1xTMT6plex [K18];1xTMT6plex [N-Term];1xPhospho [T11(99.4)]	*---------*------*	2	1	1	6	Cre03.g180600.t1.1	Cre03.g180600.t1.1 [23-40]	Cre03.g180600.t1.1 1xPhospho [T33(99)]	2	2331.13	0.692	0.00859393	0.0428915	118.2	81.8	9.37	9.58	123.2	127.3	106.3	85.2	85.9	72.1		High	8.17e-05	3.619e-05	3.24
1129	[R].RQSSSLGFR.[G]	1xTMT6plex [N-Term];1xPhospho [S3(99.7)]	*-*------	2	1	1	3	Cre17.g704300.t1.1	Cre17.g704300.t1.1 [1052-1060]	Cre17.g704300.t1.1 1xPhospho [S1054(99.8)]	1	1346.68	0.775	0.00859484	0.0428915	112.7	87.3	7.28	8.38	113.8	125	108.5	88.5	88.2	76.1		High	0.0002985	0.0006616	3.55
1130	[R].TADGSTETPSAK.[K]	1xTMT6plex [K12];1xTMT6plex [N-Term];1xPhospho [S5(99.6)]	*---*------*	1	1	1	1	Cre09.g386400.t1.2	Cre09.g386400.t1.2 [5-16]	Cre09.g386400.t1.2 1xPhospho [S9(99.6)]	0	1702.83	0.767	0.00860143	0.0428915	113.2	86.8	6.35	2.27	111.8	122.7	108.9	87.3	83.5	85.8		High	0.000779	0.002462	1.85
1131	[R].DRSPSK.[D]	1xTMT6plex [K6];1xTMT6plex [N-Term];1xPhospho [S3(100)]	*-*--*	1	1	1	5	Cre06.g261900.t1.2	Cre06.g261900.t1.2 [187-192]	Cre06.g261900.t1.2 1xPhospho [S189(100)]	1	1227.65	1.366	0.00862871	0.0429379	84.5	115.5	8.51	5.17	85.9	89.5	75.7	121.7	117.3	109.8		High	0.001057	0.005494	2.12
1132	[R].LGTPAGGAGR.[G]	1xTMT6plex [N-Term];1xPhospho [T3(100)]	*-*-------	1	1	1	3	Cre02.g077600.t1.2	Cre02.g077600.t1.2 [1336-1345]	Cre02.g077600.t1.2 1xPhospho [T1338(100)]	0	1165.59	0.616	0.00863661	0.0429379	123.8	76.2	11.05	5.24	127	134.7	108.2	79.7	78.2	72.1		High	0.0001541	0.0005199	2.82
1133	[R].QPAAGAEEAGSSPPRTPTK.[Q]	1xTMT6plex [K19];1xTMT6plex [N-Term];1xPhospho [T/S]	positions not distinguishable	3	1	1	1	Cre12.g497450.t1.2	Cre12.g497450.t1.2 [485-503]		1	2390.21	0.656	0.00863935	0.0429379	120.7	79.3	11.39	8.09	122.3	134.1	106.6	84.7	80.3	72.1		High	8.17e-05	4.609e-07	4
1134	[K].AAAVPPPTPPGPEPSAPSASHGK.[G]	1xTMT6plex [K23];1xTMT6plex [N-Term];1xPhospho [S/T]	positions not distinguishable	2	1	1	6	Cre12.g519950.t1.1	Cre12.g519950.t1.1 [2505-2527]		0	2658.37	1.361	0.00864605	0.0429379	84.7	115.3	8.8	7.01	86.8	88.9	75.2	123.5	118.1	107.5		High	8.17e-05	3.756e-05	4.3
1135	[R].ANESLRPGAASTSGGGGGAGGGR.[G]	1xTMT6plex [N-Term];1xPhospho [S4(100)]	*--*-------------------	1	1	1	4	Cre12.g514650.t1.2	Cre12.g514650.t1.2 [619-641]	Cre12.g514650.t1.2 1xPhospho [S622(100)]	0	2253.06	1.339	0.00864774	0.0429379	85.5	114.5	4.34	6.87	86.7	90.7	83.1	116.1	119	104.3		High	8.17e-05	0.0003356	2.93
1136	[K].STATSGVATPAPEAASA.[-]	1xTMT6plex [N-Term];1xPhospho [T/S]	positions not distinguishable	5	1	1	1	Cre03.g189400.t1.2	Cre03.g189400.t1.2 [456-472]		0	1797.85	1.347	0.00865161	0.0429379	85.2	114.8	7.71	10.51	84.7	85.1	74.1	109.2	132.8	114.1		High	0.0004367	0.001164	2.38
1137	[R].NTSTSGTGGK.[S]	1xTMT6plex [K10];1xTMT6plex [N-Term];1xPhospho [T7(99.5)]	*-----*--*	3	1	1	1	Cre07.g338200.t1.2	Cre07.g338200.t1.2 [430-439]	Cre07.g338200.t1.2 1xPhospho [T436(99.5)]	0	1447.72	0.738	0.0086934	0.0430824	115	85	6.26	9.17	110.4	124.9	116.2	85.8	88.5	74.2		High	0.001057	0.005436	1.69
1138	[K].SGGESGAPASPPR.[S]	1xTMT6plex [N-Term];1xPhospho [S10(100)]	*--------*---	1	1	1	5	Cre17.g710700.t2.1	Cre17.g710700.t2.1 [754-766]	Cre17.g710700.t2.1 1xPhospho [S763(100)]	0	1478.68	1.554	0.00869439	0.0430824	78.3	121.7	11.09	6.41	80.6	86.4	69.2	126.3	125.2	112.3		High	0.0004367	0.001098	2.24
1139	[R].RSNTTAGILNSPR.[A]	1xTMT6plex [N-Term];1xPhospho [S11(100)]	*---------*--	1	1	3	3	Cre05.g243801.t1.1	Cre05.g243801.t1.1 [1618-1630]	Cre05.g243801.t1.1 1xPhospho [S1628(100)]	1	1695.87	1.319	0.0087089	0.0431203	86.3	113.7	7.62	4.34	88.5	89.2	77.6	118.8	116.7	109.3		High	8.17e-05	1.801e-05	3.87
1140	[R].QLAQSSSGAAR.[G]	1xTMT6plex [N-Term];1xPhospho [S7(100)]	*-----*----	2	1	1	2	Cre04.g212550.t1.1	Cre04.g212550.t1.1 [727-737]	Cre04.g212550.t1.1 1xPhospho [S733(100)]	0	1384.68	0.762	0.00873841	0.0432193	113.5	86.5	7.85	8.86	113.5	126.9	109.4	88.7	86.5	75		High	0.0004367	0.001086	2.29
1141	[K].GGDDEPTPPPTPPPESR.[R]	1xTMT6plex [N-Term];1xPhospho [T7(100)]	*-----*----------	2	1	1	13	Cre10.g434400.t1.2	Cre10.g434400.t1.2 [1249-1265]	Cre10.g434400.t1.2 1xPhospho [T1255(100)]	0	2054.93	1.353	0.0087426	0.0432193	85	115	8.6	6.19	86.2	90.1	76.1	122.7	116.6	108.4		High	8.17e-05	5.282e-06	3.71
1142	[R].STGGGGADSAAAVSSPK.[A]	1xTMT6plex [K17];1xTMT6plex [N-Term];1xPhospho [S1(99.3)]	*---------------*	4	1	1	4	Cre03.g176600.t1.2	Cre03.g176600.t1.2 [160-176]	Cre03.g176600.t1.2 1xPhospho [S160(100)]	0	1957.96	1.95	0.00876388	0.043233	67.8	132.2	13.96	5.01	69	78.4	59.2	135.3	134.6	123.6		High	8.17e-05	6.674e-09	5.8
1143	[R].SGSRAEPR.[V]	1xTMT6plex [N-Term];1xPhospho [S3(100)]	*-*-----	1	1	1	4	Cre17.g731001.t1.1	Cre17.g731001.t1.1 [568-575]	Cre17.g731001.t1.1 1xPhospho [S570(100)]	1	1168.57	1.39	0.00878468	0.043233	83.7	116.3	8.34	7.23	84	92.1	78	122.8	116.8	106.3		High	0.001696	0.01116	2.44
1144	[K].GAEDAAAAAMGDDAGPGIESSRGPR.[E]	1xOxidation [M10];1xTMT6plex [N-Term];1xPhospho [S20(99.2)]	*--------*---------*-----	2	1	1	3	Cre12.g520950.t1.1	Cre12.g520950.t1.1 [161-185]	Cre12.g520950.t1.1 1xPhospho [S180(99.4)]	1	2654.17	1.497	0.00878901	0.043233	80.1	119.9	8.08	9.45	79.1	90.3	78.4	127.9	118.5	105.8		High	8.17e-05	4.257e-08	5.41
1145	[K].ASLYTAVVKSPVSYR.[N]	1xTMT6plex [K9];1xTMT6plex [N-Term];1xPhospho [S10(100)]	*-------**-----	1	1	1	1	Cre12.g496100.t1.2	Cre12.g496100.t1.2 [160-174]	Cre12.g496100.t1.2 1xPhospho [S169(100)]	1	2179.19	1.546	0.00879616	0.043233	78.6	121.4	10.76	10.19	73.1	89.7	77.3	119.5	132.4	108		High	8.17e-05	7.544e-05	3.43
1146	[R].QAPERPATPVR.[L]	1xTMT6plex [N-Term];1xPhospho [T8(100)]	*------*---	1	1	1	2	Cre10.g423600.t1.1	Cre10.g423600.t1.1 [28-38]	Cre10.g423600.t1.1 1xPhospho [T35(100)]	0	1530.8	0.581	0.00879835	0.043233	126.5	73.5	10.8	4.64	129.8	133.5	108.7	75.4	79.8	72.8		High	8.17e-05	0.0004787	3.28
1147	[R].LSSTLGQR.[V]	1xTMT6plex [N-Term];1xPhospho [S3(99.7)]	*-*-----	1	1	1	7	Cre12.g555950.t1.2	Cre12.g555950.t1.2 [1473-1480]	Cre12.g555950.t1.2 1xPhospho [S1475(100)]	0	1170.61	1.44	0.00880281	0.043233	82	118	8.97	4.3	83.6	87.5	73.3	120.4	122.4	112.7		High	0.0007926	0.003112	2.4
1148	[K].GPSPASTK.[K]	1xTMT6plex [K8];1xTMT6plex [N-Term];1xPhospho [S3(100)]	*-*----*	3	1	1	7	Cre06.g291700.t1.2	Cre06.g291700.t1.2 [69-76]	Cre06.g291700.t1.2 1xPhospho [S71(100)]	0	1282.68	1.791	0.00880709	0.043233	71.7	128.3	12.13	3.89	71.5	80.4	63	133.5	128.1	123.5		High	0.0008721	0.00371	1.97
1149	[R].SNASSTDSR.[S]	1xTMT6plex [N-Term];1xPhospho [S/T]	positions not distinguishable	1	1	1	2	Cre09.g391171.t1.1	Cre09.g391171.t1.1 [411-419]		0	1233.53	3.164	0.00881913	0.0432584	48	152	2.72	17.41	51.5	52.1	49.5	119	164.9	163		High	0.001303	0.008416	1.6
1150	[R].ALLVTPPEATSESGAAPAGVK.[S]	1xTMT6plex [K21];1xTMT6plex [N-Term];1xPhospho [T/S]	positions not distinguishable	2	1	1	8	Cre10.g432450.t1.1	Cre10.g432450.t1.1 [546-566]		0	2504.34	0.703	0.00888463	0.0435457	117.4	82.6	7.6	2.52	115.8	127.4	109.9	84.7	81.4	80.8		High	8.17e-05	6.109e-05	2.88
1151	[R].GSGGGVAGEEASTSGR.[T]	1xTMT6plex [N-Term];1xPhospho [S2(100)]	**--------------	1	1	1	1	Cre05.g234657.t1.1	Cre05.g234657.t1.1 [46-61]	Cre05.g234657.t1.1 1xPhospho [S47(100)]	0	1687.75	1.956	0.00890673	0.0436201	67.7	132.3	18.72	15.83	73.5	71.1	51.2	139.1	153.5	111.5		High	0.0004367	0.0008521	2.45
1152	[R].RGSATK.[S]	1xTMT6plex [K6];1xTMT6plex [N-Term];1xPhospho [S3(99.7)]	*-*--*	1	1	1	6	Cre02.g112200.t1.2	Cre02.g112200.t1.2 [1376-1381]	Cre02.g112200.t1.2 1xPhospho [S1378(100)]	1	1157.64	0.616	0.00891723	0.0436377	123.8	76.2	8.87	1.33	123	136.5	114.6	76	75.8	74.2		High	0.002047	0.01542	2.03
1153	[K].AVQAGNAPDALATPPLTK.[V]	1xTMT6plex [K18];1xTMT6plex [N-Term];1xPhospho [T13(100)]	*-----------*----*	1	1	1	11	Cre11.g467580.t1.1	Cre11.g467580.t1.1 [1811-1828]	Cre11.g467580.t1.1 1xPhospho [T1823(100)]	0	2273.23	0.696	0.00894772	0.0437529	117.9	82.1	9.36	4.87	116.9	129.9	107.9	81.3	85.9	78		High	8.17e-05	2.246e-07	4.6
1154	[K].SSAPSWGFGTGKR.[N]	1xTMT6plex [K12];1xTMT6plex [N-Term];1xPhospho [T10(100)]	*--------*-*-	2	1	1	5	Cre06.g261900.t1.2	Cre06.g261900.t1.2 [269-281]	Cre06.g261900.t1.2 1xPhospho [T278(100)]	1	1875.95	1.477	0.0089611	0.0437844	80.7	119.3	10.01	6.02	80.3	90.6	74.4	125.2	118.6	111		High	0.0004367	0.001034	2.75
1155	[R].SGSPGPGTYELEGGLGPMK.[E]	1xTMT6plex [K19];1xTMT6plex [N-Term];1xPhospho [S3(99.6)]	*-*---------------*	1	1	1	2	Cre06.g261900.t1.2	Cre06.g261900.t1.2 [95-113]	Cre06.g261900.t1.2 1xPhospho [S97(100)]	0	2372.16	0.767	0.00897626	0.0438245	113.2	86.8	8.33	8.74	111.7	127.7	110.1	85.7	89.5	75.4		High	8.17e-05	1.851e-07	4.74
1156	[R].HGSAALLPHDADGAEYSDQR.[A]	1xTMT6plex [N-Term];1xPhospho [S3(100)]	*-*-----------------	1	1	1	5	Cre13.g567500.t1.1	Cre13.g567500.t1.1 [606-625]	Cre13.g567500.t1.1 1xPhospho [S608(100)]	0	2419.09	0.662	0.00899404	0.0438773	120.4	79.6	10.65	9.95	118.6	132.9	107.5	78.5	89.1	73.4		High	8.17e-05	2.059e-06	3.94
1157	[R].GGSGLLQPGGGGGGGATGR.[Y]	1xTMT6plex [N-Term];1xPhospho [T17(100)]	*---------------*--	2	1	1	10	Cre08.g372350.t1.1	Cre08.g372350.t1.1 [124-142]	Cre08.g372350.t1.1 1xPhospho [T140(100)]	0	1821.88	1.407	0.00902492	0.0439922	83.1	116.9	8.65	5.75	84.7	91.4	76.9	120	119.1	108		High	8.17e-05	8.837e-06	4.68
1158	[K].STGLDATLGHEDPASK.[L]	1xTMT6plex [K16];1xTMT6plex [N-Term];1xPhospho [S1(99.4)]	*--------------*	4	1	1	7	Cre17.g704300.t1.1	Cre17.g704300.t1.1 [1859-1874]	Cre17.g704300.t1.1 1xPhospho [S1859(100)]	0	2137.06	0.735	0.00903628	0.0439922	115.3	84.7	10.2	7.77	115.6	131.2	107.5	85	86.1	74.6		High	8.17e-05	2.788e-09	5.54
1159	[R].RLQALASQR.[A]	1xTMT6plex [N-Term];1xPhospho [S7(100)]	*-----*--	1	1	1	4	Cre10.g439750.t1.2	Cre10.g439750.t1.2 [1066-1074]	Cre10.g439750.t1.2 1xPhospho [S1072(100)]	1	1351.74	0.669	0.00903911	0.0439922	119.9	80.1	9.45	10.41	122.3	129	107	88.4	81.7	71.7		High	8.17e-05	0.0001764	3.5
1160	[R].SGTSSALGFSPGSTGR.[M]	1xTMT6plex [N-Term];1xPhospho [S5(100)]	*---*-----------	3	1	1	2	Cre16.g683147.t1.1	Cre16.g683147.t1.1 [186-201]	Cre16.g683147.t1.1 1xPhospho [S190(100)]	0	1777.83	0.498	0.00905309	0.0439922	133.5	66.5	16.31	8.62	131.6	153.3	110.3	75	65.5	64.3		High	8.17e-05	8.464e-06	3.41
1161	[K].ASPNGTPPR.[R]	1xTMT6plex [N-Term];1xPhospho [S2(100)]	**-------	2	1	1	1	Cre09.g398882.t1.1	Cre09.g398882.t1.1 [411-419]	Cre09.g398882.t1.1 1xPhospho [S412(100)]	0	1205.59	1.409	0.00905486	0.0439922	83	117	3.23	7.78	85.4	80.2	83.9	125.2	118.2	107.2		High	0.001919	0.01379	1.44
1162	[R].LPTPPSAPAPPPAAAAPR.[A]	1xTMT6plex [N-Term];1xPhospho [T3(100)]	*-*---------------	1	1	1	75	Cre08.g377350.t1.1	Cre08.g377350.t1.1 [962-979]	Cre08.g377350.t1.1 1xPhospho [T964(100)]	0	1988.06	0.72	0.00905948	0.0439922	116.3	83.7	9.09	7.18	117.4	126.6	105.5	88.9	84.6	77		High	8.17e-05	1.869e-07	5.55
1163	[R].ERSHYLEEGAR.[L]	1xTMT6plex [N-Term];1xPhospho [S3(100)]	*-*--------	1	1	1	3	Cre02.g092700.t1.2	Cre02.g092700.t1.2 [448-458]	Cre02.g092700.t1.2 1xPhospho [S450(100)]	1	1655.77	1.414	0.00908944	0.0441037	82.8	117.2	10.61	7.18	84.6	85.8	70.5	119.6	128.3	111.1		High	8.17e-05	0.0004087	3.37
1164	[R].STAASPARPK.[S]	1xTMT6plex [K10];1xTMT6plex [N-Term];1xPhospho [S5(100)]	*---*----*	1	1	1	2	Cre01.g030500.t1.2	Cre01.g030500.t1.2 [978-987]	Cre01.g030500.t1.2 1xPhospho [S982(100)]	0	1523.83	0.598	0.00910051	0.0441217	125.1	74.9	11.29	4.92	128.9	135.5	108.5	71.5	77.1	78.5		High	0.0005823	0.001652	2.55
1165	[R].RGSNAFAEDSDA.[-]	1xTMT6plex [N-Term];1xPhospho [S3(100)]	*-*---------	1	1	1	4	Cre01.g009800.t1.2	Cre01.g009800.t1.2 [436-447]	Cre01.g009800.t1.2 1xPhospho [S438(100)]	1	1548.65	1.476	0.00910715	0.0441217	80.8	119.2	10.45	6.97	87.8	83.2	71.4	125.1	122.7	109.7		High	0.002047	0.01602	2.36
1166	[K].SVASTTQGGGAGLQPYGSGGGAAAAAALAGGEGGGGSR.[G]	1xTMT6plex [N-Term];1xPhospho [S4(99.4)]	*--*----------------------------------	3	1	1	3	Cre17.g717150.t1.2	Cre17.g717150.t1.2 [367-404]	Cre17.g717150.t1.2 1xPhospho [S370(99.4)]	0	3442.62	1.412	0.00912546	0.0441765	82.9	117.1	5.96	8.95	84.1	88.1	78.2	118.7	125.7	105.2		High	8.17e-05	8.758e-14	11.58
1167	[R].SAGLGAGPSR.[A]	1xTMT6plex [N-Term];1xPhospho [S9(100)]	*-------*-	2	1	1	4	Cre01.g019900.t1.2	Cre01.g019900.t1.2 [508-517]	Cre01.g019900.t1.2 1xPhospho [S516(100)]	0	1181.59	0.757	0.00913511	0.0441892	113.8	86.2	7.17	5.77	117.6	118.1	103.8	89.1	90.3	81.1		High	0.001057	0.005066	2.12
1168	[R].AYSPVGAASTR.[A]	1xTMT6plex [N-Term];1xPhospho [S3(100)]	*-*--------	2	1	1	9	Cre11.g475600.t1.2	Cre11.g475600.t1.2 [787-797]	Cre11.g475600.t1.2 1xPhospho [S789(100)]	0	1388.68	1.43	0.00914584	0.0442072	82.3	117.7	8.68	6.66	83.1	92.7	78.2	118.9	120.6	106.5		High	8.17e-05	0.000258	3.01
1169	[R].GAPPPPARASAAGAPASQR.[G]	1xTMT6plex [N-Term];1xPhospho [S10(100)]	*--------*---------	1	1	1	2	Cre01.g034500.t1.2	Cre01.g034500.t1.2 [3274-3292]	Cre01.g034500.t1.2 1xPhospho [S3283(100)]	1	2039.04	0.82	0.00918531	0.04433	109.9	90.1	5.83	5.04	104.2	110.8	117	92.8	90.9	84.3		High	0.0004975	0.001347	2.82
1170	[R].ATSAASNLR.[R]	1xTMT6plex [N-Term];1xPhospho [S/T]	positions not distinguishable	1	1	1	5	Cre09.g399215.t1.1	Cre09.g399215.t1.1 [946-954]		0	1199.6	0.777	0.00919861	0.0443425	112.6	87.4	7.77	5.36	111.5	123.6	106.4	90.6	86.6	81.4		High	0.0007926	0.002908	2.43
1171	[R].SLGGGGGGGGGGSR.[S]	1xTMT6plex [N-Term];1xPhospho [S1(100)]	*-------------	2	1	1	2	Cre15.g640000.t1.1	Cre15.g640000.t1.1 [703-716]	Cre15.g640000.t1.1 1xPhospho [S703(100)]	0	1341.61	3.137	0.00920196	0.0443425	48.3	151.7	25.75	10.47	50.6	52.8	31.7	168.8	158.9	137.1		High	0.001378	0.008966	1.73
1172	[R].SSGAGVLGLAR.[A]	1xTMT6plex [N-Term];1xPhospho [S2(100)]	**---------	1	1	1	15	Cre16.g665450.t1.1	Cre16.g665450.t1.1 [1191-1201]	Cre16.g665450.t1.1 1xPhospho [S1192(100)]	0	1296.69	1.32	0.00921073	0.0443508	86.2	113.8	6.94	6.01	88.2	92.8	80.8	116.8	116.4	104.9		High	8.17e-05	1.24e-05	4.25
1173	[R].LAAGGAAGGASR.[H]	1xTMT6plex [N-Term];1xPhospho [S11(100)]	*---------*-	1	1	1	2	Cre12.g539650.t1.1	Cre12.g539650.t1.1 [2488-2499]	Cre12.g539650.t1.1 1xPhospho [S2498(100)]	0	1267.64	2.288	0.00923014	0.0443788	60.8	139.2	14.49	2.75	58	75	59.9	137.1	131.4	138.5		High	0.000423	0.0007014	1.86
1174	[R].TDYPGWMGAKPSTPAHGR.[A]	1xOxidation [M7];1xTMT6plex [K10];1xPhospho [T13(98.5)]	------*--*--*-----	1	1	1	8	Cre06.g278194.t1.1	Cre06.g278194.t1.1 [142-159]	Cre06.g278194.t1.1 1xPhospho [T154(100)]	0	2254.03	0.747	0.00923063	0.0443788	114.5	85.5	8.44	6.54	115.3	124.8	105.4	89.7	86.1	78.8		High	0.001057	0.004872	2.23
1175	[R].TSLEAGLASSRPGSR.[L]	1xTMT6plex [N-Term];1xPhospho [S9(98.1)]	*-------*------	2	1	2	1	Cre02.g142166.t2.1	Cre02.g142166.t2.1 [3103-3117]	Cre02.g142166.t2.1 1xPhospho [S3111(98.1)]	0	1797.91	1.264	0.00925258	0.0444429	88.3	111.7	6.3	6.42	88.8	92.7	81.8	105	119.4	112.3		High	0.000423	0.0007958	2.26
1176	[R].LGVTLSHEEAAR.[K]	1xTMT6plex [N-Term];1xPhospho [T4(100)]	*--*--------	1	1	1	8	Cre07.g325762.t1.1	Cre07.g325762.t1.1 [201-212]	Cre07.g325762.t1.1 1xPhospho [T204(100)]	0	1591.8	1.385	0.00925807	0.0444429	83.9	116.1	6.85	8.7	87.2	87.5	77.4	120.7	122.8	104.4		High	8.17e-05	1.042e-05	4.55
1177	[R].FKPTSADYVGR.[L]	1xTMT6plex [K2];1xTMT6plex [N-Term];1xPhospho [S5(99.5)]	**--*------	2	1	1	1	Cre01.g015850.t1.1	Cre01.g015850.t1.1 [151-161]	Cre01.g015850.t1.1 1xPhospho [S155(99.5)]	0	1778.92	0.554	0.0092818	0.0445166	128.7	71.3	15.17	6.95	126.7	151	112	65.2	74.9	70.2		High	0.0007227	0.002081	2.51
1178	[R].VDPGLLQPDRGSSGFHAPK.[S]	1xTMT6plex [K19];1xTMT6plex [N-Term];1xPhospho [S]	positions not distinguishable	2	1	3	9	Cre05.g234640.t1.1	Cre05.g234640.t1.1 [3461-3479]		1	2516.31	1.438	0.00928753	0.0445166	82	118	9.34	8.57	83.8	89.6	74.4	120.6	125.5	106.1		High	0.0004367	0.001259	2.54
1179	[R].SSASGTPLPGGIASATSQSGGGAK.[R]	1xTMT6plex [K24];1xTMT6plex [N-Term];1xPhospho [S2(99.4)]	**---------------------*	3	1	1	4	Cre13.g564500.t1.1	Cre13.g564500.t1.1 [650-673]	Cre13.g564500.t1.1 1xPhospho [S651(99.5)]	0	2584.3	0.691	0.00930403	0.0445405	118.3	81.7	9.87	4.89	117.1	131.8	108.6	84.8	80.9	76.9		High	8.17e-05	1.646e-08	5.49
1180	[K].AISVTQMSR.[A]	1xOxidation [M7];1xTMT6plex [N-Term];1xPhospho [S8(99.4)]	*-----**-	1	1	1	1	Cre06.g273300.t1.2	Cre06.g273300.t1.2 [237-245]	Cre06.g273300.t1.2 1xPhospho [S244(99.4)]	0	1317.64	1.613	0.00930666	0.0445405	76.5	123.5	12.82	12.41	88.4	71.1	71.5	115.3	140.6	113.2		High	0.001919	0.01379	1.27
1181	[R].GGGGASPTGR.[G]	1xTMT6plex [N-Term];1xPhospho [S6(99.1)]	*----*----	1	1	1	4	Cre03.g145387.t1.1	Cre03.g145387.t1.1 [240-249]	Cre03.g145387.t1.1 1xPhospho [S245(100)]	0	1125.53	0.687	0.00932385	0.044589	118.6	81.4	9.89	6.22	118.9	129.5	106.2	81.7	86.9	76.8		High	0.0006702	0.002018	1.79
1182	[R].SHSLALR.[Q]	1xTMT6plex [N-Term];1xPhospho [S3(100)]	*-*----	1	1	1	1	Cre10.g444850.t1.1	Cre10.g444850.t1.1 [2139-2145]	Cre10.g444850.t1.1 1xPhospho [S2141(100)]	0	1092.58	0.592	0.00933404	0.0446038	125.6	74.4	12.55	9.15	125.7	136.6	106.2	85.2	71.9	74.4		High	0.002047	0.01558	1.84
1183	[R].FQGGGAGGAAAVSPGHVR.[Q]	1xTMT6plex [N-Term];1xPhospho [S13(100)]	*-----------*-----	1	1	1	1	Cre08.g367950.t1.1	Cre08.g367950.t1.1 [1388-1405]	Cre08.g367950.t1.1 1xPhospho [S1400(100)]	0	1904.93	1.809	0.00935552	0.0446132	71.2	128.8	3.86	12.5	71.9	72.6	67.5	130	145.2	112.8		High	0.000423	0.0006995	2.74
1184	[R].DKLMDGSGGGGGGGGGGTGR.[M]	1xOxidation [M4];1xTMT6plex [K2];1xTMT6plex [N-Term];1xPhospho [T18(100)]	**-*-------------*--	1	1	1	6	Cre03.g161550.t1.2	Cre03.g161550.t1.2 [925-944]	Cre03.g161550.t1.2 1xPhospho [T942(100)]	1	2204.02	0.617	0.00935565	0.0446132	123.7	76.3	10.91	3.78	123.9	138.4	111.2	76.5	77.7	72.3		High	0.0004367	0.001308	2.57
1185	[R].NLSASGERNDGNAMMSDEIR.[S]	1xOxidation [M15];1xTMT6plex [N-Term];1xPhospho [S]	positions not distinguishable	3	1	1	2	Cre06.g250500.t1.2	Cre06.g250500.t1.2 [21-40]		1	2492.07	1.491	0.00935723	0.0446132	80.3	119.7	8.03	8.98	80.4	78.8	91.2	119.9	124.9	104.8		High	0.002721	0.02725	1.83
1186	[K].SNQVDEASMTDLSR.[L]	1xTMT6plex [N-Term];1xPhospho [S/T]	positions not distinguishable	2	1	1	2	Cre05.g232750.t1.2	Cre05.g232750.t1.2 [482-495]		0	1861.82	1.877	0.00937685	0.0446404	69.5	130.5	14.2	5.54	65	66.3	83.2	124.4	136.7	124.4		High	0.001303	0.007862	1.76
1187	[K].LLAGSPSSSSVAGR.[T]	1xTMT6plex [N-Term];1xPhospho [S5(100)]	*---*---------	5	1	1	7	Cre16.g691440.t1.1	Cre16.g691440.t1.1 [1936-1949]	Cre16.g691440.t1.1 1xPhospho [S1940(99.2)]	0	1597.81	1.312	0.00937711	0.0446404	86.5	113.5	6.69	6.38	81.9	93.6	87	118.7	114.2	104.6		High	8.17e-05	0.0001458	3.01
1188	[K].AAELAAGDEHASVDGDAAGGGGAAAPK.[R]	1xTMT6plex [K27];1xTMT6plex [N-Term];1xPhospho [S12(100)]	*----------*--------------*	1	1	3	41	Cre08.g362100.t1.1	Cre08.g362100.t1.1 [2271-2297]	Cre08.g362100.t1.1 1xPhospho [S2282(100)]	0	2874.37	0.709	0.00941893	0.0447695	117	83	7.6	3.68	118.9	122.1	105.6	87.7	84.3	81.4		High	8.17e-05	2.584e-10	5.61
1189	[R].SNPHSPISYR.[T]	1xTMT6plex [N-Term];1xPhospho [S5(100)]	*---*-----	1	1	1	2	Cre02.g095144.t1.1	Cre02.g095144.t1.1 [333-342]	Cre02.g095144.t1.1 1xPhospho [S337(100)]	0	1466.7	0.642	0.00942655	0.0447695	121.8	78.2	9.85	5.37	123.1	128.8	106.2	85.6	79	77.4		High	0.0004367	0.001111	2.19
1190	[R].SEPNSEGRSDGGSAR.[G]	1xTMT6plex [N-Term];1xPhospho [S13(100)]	*-----------*--	4	1	1	2	Cre07.g330700.t1.2	Cre07.g330700.t1.2 [920-934]	Cre07.g330700.t1.2 1xPhospho [S932(100)]	1	1814.79	0.758	0.00942942	0.0447695	113.8	86.2	7.72	5.25	122.2	115.1	104.7	87.2	89.8	81		High	0.0005432	0.001436	2.57
1191	[K].NASDVAGATAGGAGAGTGAGEGAGGPEGEAGTPR.[L]	1xTMT6plex [N-Term];1xPhospho [T32(100)]	*------------------------------*--	1	1	1	13	Cre03.g212305.t1.1	Cre03.g212305.t1.1 [309-342]	Cre03.g212305.t1.1 1xPhospho [T340(100)]	0	3107.39	0.677	0.00943263	0.0447695	119.2	80.8	10.41	4.55	118.1	134.7	110	82.1	80	75.1		High	8.16994e-05	4.4464e-14	10.38
1192	[R].RTSGTGGATGAAGAGR.[V]	1xTMT6plex [N-Term];1xPhospho [T/S]	positions not distinguishable	1	1	1	2	Cre17.g722450.t1.1	Cre17.g722450.t1.1 [56-71]		1	1656.8	1.639	0.00945069	0.0448215	75.8	124.2	11.2	12.26	77.4	85.9	68.6	135.2	106	126.9		High	8.17e-05	9.203e-06	3.97
1193	[R].RPPGSSGSPAGSAAGSR.[V]	1xTMT6plex [N-Term];1xPhospho [S8(100)]	*------*---------	3	1	1	2	Cre01.g049300.t1.1	Cre01.g049300.t1.1 [452-468]	Cre01.g049300.t1.1 1xPhospho [S459(100)]	0	1807.86	0.739	0.00946872	0.0448505	115	85	9.29	9.05	116.6	128.9	107.2	87.3	86.1	73.9		High	8.17e-05	4.68e-06	4.53
1194	[R].SMGSTLGSSGGGAMLVAR.[K]	2xOxidation [M2; M14];1xTMT6plex [N-Term];1xPhospho [S9(99.4)]	**------*----*----	3	1	1	3	Cre07.g335750.t1.1	Cre07.g335750.t1.1 [99-116]	Cre07.g335750.t1.1 1xPhospho [S107(100)]	0	1979.91	1.661	0.00947333	0.0448505	75.1	124.9	11.27	3.83	66.2	83.1	74.9	124.4	130.5	121		High	8.17e-05	1.574e-06	5.68
1195	[R].NTGSPSSPK.[R]	1xTMT6plex [K9];1xTMT6plex [N-Term];1xPhospho [S4(99.7)]	*--*----*	2	1	1	4	Cre07.g354650.t1.2	Cre07.g354650.t1.2 [2248-2256]	Cre07.g354650.t1.2 1xPhospho [S2251(99.7)]	0	1412.72	0.699	0.00947816	0.0448505	117.7	82.3	9.54	6.05	119.4	127.7	105.5	83.4	86.9	77.1		High	0.000423	0.0007751	2.41
1196	[R].ASAASPTR.[L]	1xTMT6plex [N-Term];1xPhospho [S5(100)]	*---*---	1	1	1	1	Cre10.g466150.t1.2	Cre10.g466150.t1.2 [700-707]	Cre10.g466150.t1.2 1xPhospho [S704(100)]	0	1069.52	1.547	0.00949222	0.0448786	78.5	121.5	12.49	12.29	79	84.5	65.9	122.2	139.3	109.1		High	0.002246	0.01831	2.06
1197	[R].AISADGGPLSAGTTGK.[G]	1xTMT6plex [K16];1xTMT6plex [N-Term];1xPhospho [S3(100)]	*-*------------*	1	1	1	36	Cre03.g156700.t1.1	Cre03.g156700.t1.1 [1460-1475]	Cre03.g156700.t1.1 1xPhospho [S1462(100)]	0	1941.01	1.506	0.00951236	0.0448786	79.8	120.2	10.32	6.69	81.4	90.2	73.4	122.6	123.2	109.2		High	8.17e-05	1.717e-06	4.42
1198	[R].RAVSAQTAVR.[H]	1xTMT6plex [N-Term];1xPhospho [S4(100)]	*--*------	1	1	1	2	Cre06.g309750.t1.2	Cre06.g309750.t1.2 [525-534]	Cre06.g309750.t1.2 1xPhospho [S528(100)]	1	1367.74	0.696	0.00951247	0.0448786	117.9	82.1	9.15	9.1	119.6	126.9	105.8	83.3	89.7	74.7		High	0.0005823	0.001653	2.76
1199	[R].IRELEASLTSAR.[R]	1xTMT6plex [N-Term];1xPhospho [S7(100)]	*-----*-----	4	1	1	47	Cre16.g655750.t1.2	Cre16.g655750.t1.2 [448-459]	Cre16.g655750.t1.2 1xPhospho [S454(100)]	1	1654.87	1.397	0.00951306	0.0448786	83.4	116.6	8.94	6.76	85.9	90.3	75.7	120	121	107		High	8.17e-05	7.998e-06	4.93
1200	[R].GSADGSGTNR.[I]	1xTMT6plex [N-Term];1xPhospho [S6(100)]	*----*----	1	1	2	3	Cre12.g512750.t1.1	Cre12.g512750.t1.1 [133-142]	Cre12.g512750.t1.1 1xPhospho [S138(100)]	0	1230.53	0.354	0.00951969	0.0448786	147.7	52.3	19.39	2.02	142	181.8	125.3	49.4	50.3	51.4		High	0.0004367	0.00116	2.29
1201	[R].LPGASASPENTGSGER.[R]	1xTMT6plex [N-Term];1xPhospho [S7(100)]	*-----*---------	2	1	2	10	Cre12.g512750.t1.1	Cre12.g512750.t1.1 [802-817]	Cre12.g512750.t1.1 1xPhospho [S808(100)]	0	1838.85	0.665	0.00954558	0.0449164	120.1	79.9	8.91	7.26	122.8	121.5	104.3	90.8	80.9	79.7		High	8.17e-05	7.025e-06	3.57
1202	[R].EESADRVR.[R]	1xTMT6plex [N-Term];1xPhospho [S3(100)]	*-*-----	1	1	1	3	Cre12.g536600.t1.1	Cre12.g536600.t1.1 [920-927]	Cre12.g536600.t1.1 1xPhospho [S922(100)]	1	1270.6	0.671	0.0095476	0.0449164	119.7	80.3	8.96	1.9	116.6	135.1	115.6	75.9	78.2	78.6		High	0.001696	0.01135	2.07
1203	[R].ADYTPK.[Q]	1xTMT6plex [K6];1xTMT6plex [N-Term];1xPhospho [T4(100)]	*--*-*	1	1	1	5	Cre17.g724400.t1.2	Cre17.g724400.t1.2 [99-104]	Cre17.g724400.t1.2 1xPhospho [T102(100)]	0	1232.63	1.4	0.0095491	0.0449164	83.4	116.6	8	4.86	83.2	93.7	80.7	118.2	116.4	107.8		High	0.001842	0.01327	2.03
1204	[R].GTGSGSGGGKPVGFSLAEK.[L]	2xTMT6plex [K10; K19];1xTMT6plex [N-Term];1xPhospho [S4(99)]	*--*-----*--------*	2	1	1	4	Cre07.g354650.t1.2	Cre07.g354650.t1.2 [615-633]	Cre07.g354650.t1.2 1xPhospho [S618(100)]	0	2460.31	1.47	0.00957082	0.044985	81	119	11.07	7.65	81.1	88.8	71	119.3	129	110.7		High	8.17e-05	0.0004001	2.31
1205	[R].GSSAGSAEGGGLSER.[G]	1xTMT6plex [N-Term];1xPhospho [S6(100)]	*----*---------	1	1	1	2	Cre01.g004550.t1.2	Cre01.g004550.t1.2 [1197-1211]	Cre01.g004550.t1.2 1xPhospho [S1202(100)]	0	1630.73	1.355	0.00958785	0.0450278	84.9	115.1	8.56	6.2	86.2	91.1	76.8	116.8	107.5	121.5		High	0.0008721	0.003833	2.31
1206	[R].SSNGTSQQR.[Y]	1xTMT6plex [N-Term];1xPhospho [S2(100)]	**-------	2	1	1	2	Cre12.g484900.t1.2	Cre12.g484900.t1.2 [248-256]	Cre12.g484900.t1.2 1xPhospho [S249(100)]	0	1273.57	1.936	0.00961116	0.0450278	68.1	131.9	16.08	9.24	67.2	86	64.6	137.5	130.2	114.5		High	0.0005432	0.001506	2.42
1207	[R].ALGDESTSTTPR.[G]	1xTMT6plex [N-Term];1xPhospho [S/T]	positions not distinguishable	1	1	1	15	Cre17.g699350.t1.1	Cre17.g699350.t1.1 [94-105]		0	1543.72	1.639	0.00961163	0.0450278	75.8	124.2	12.6	6.49	73.5	88	69.5	120.5	131.9	116.6		High	0.0007749	0.002132	2.37
1208	[R].RTTPSSTTAADGLGATSPR.[G]	1xTMT6plex [N-Term];1xPhospho [S5(99.6)]	*---*--------------	4	1	1	1	Cre12.g555378.t1.1	Cre12.g555378.t1.1 [545-563]	Cre12.g555378.t1.1 1xPhospho [S549(99.6)]	1	2156.05	1.379	0.00961404	0.0450278	84.1	115.9	7.88	3.31	83.5	77.2	90.4	120.6	115.1	113.1		High	8.17e-05	3.075e-05	4.01
1209	[R].SGSTPPPVQPLNSR.[V]	1xTMT6plex [N-Term];1xPhospho [S3(99.7)]	*-*-----------	1	1	1	11	Cre17.g722400.t1.2	Cre17.g722400.t1.2 [12-25]	Cre17.g722400.t1.2 1xPhospho [S14(99.6)]	0	1745.88	1.374	0.00962209	0.0450278	84.2	115.8	7.42	8.57	88.1	87.7	77	120.5	122.4	104.3		High	8.17e-05	1.644e-05	3.53
1210	[R].TGNSSSSTTAAMIAR.[S]	1xOxidation [M12];1xTMT6plex [N-Term];1xPhospho [S4(99.1)]	*--*-------*---	1	1	1	1	Cre12.g542700.t1.2	Cre12.g542700.t1.2 [298-312]	Cre12.g542700.t1.2 1xPhospho [S301(99.1)]	0	1779.81	1.661	0.00962791	0.0450278	75.2	124.8	13.64	10.35	86.5	76.3	65.8	134.9	126.7	109.8		High	0.0005432	0.001409	2.23
1211	[R].VPQPQQPTMLAGTGIRPGTATR.[R]	1xOxidation [M9];1xTMT6plex [N-Term];1xPhospho [T19(99.3)]	*-------*---------*---	2	1	1	9	Cre11.g467739.t1.1	Cre11.g467739.t1.1 [273-294]	Cre11.g467739.t1.1 1xPhospho [T291(99.5)]	0	2602.34	0.691	0.00962993	0.0450278	118.3	81.7	8.77	5.36	119.9	124.4	104.9	88.4	82.8	79.5		High	8.17e-05	0.0003399	3.17
1212	[R].GPSGGGGVAAAGGAAGGDPPR.[L]	1xTMT6plex [N-Term];1xPhospho [S3(100)]	*-*------------------	1	1	1	8	Cre02.g078858.t1.1	Cre02.g078858.t1.1 [535-555]	Cre02.g078858.t1.1 1xPhospho [S537(100)]	0	1944.91	1.671	0.0096386	0.0450349	74.9	125.1	11.6	4.95	75.6	86.4	68.6	126.4	126.8	116.1		High	8.17e-05	1.016e-06	5.01
1213	[R].TASLQNMAK.[R]	1xTMT6plex [K9];1xTMT6plex [N-Term];1xPhospho [S3(99.2)]	*-*-----*	1	1	2	2	Cre03.g175100.t1.1	Cre03.g175100.t1.1 [556-564]	Cre03.g175100.t1.1 1xPhospho [S558(100)]	0	1501.78	0.66	0.00966226	0.045112	120.5	79.5	13.16	8.26	114.9	141.3	112	84.2	75.9	71.7		High	0.001496	0.009583	1.69
1214	[R].GDVSPSAPASPVTPPGAVR.[R]	1xTMT6plex [N-Term];1xPhospho [S4(100)]	*--*---------------	1	1	1	5	Cre10.g465650.t1.2	Cre10.g465650.t1.2 [256-274]	Cre10.g465650.t1.2 1xPhospho [S259(100)]	0	2071.04	1.46	0.00967476	0.0451369	81.3	118.7	8.92	3.59	81.9	88	73.6	114.2	122.6	119.7		High	8.17e-05	1.254e-05	4.12
1215	[R].VSSASGR.[N]	1xTMT6plex [N-Term];1xPhospho [S3(100)]	*-*----	3	1	1	2	Cre07.g330400.t1.1	Cre07.g330400.t1.1 [987-993]	Cre07.g330400.t1.1 1xPhospho [S989(100)]	0	972.471	0.697	0.00969652	0.0451504	117.8	82.2	9.28	7.37	117.7	126.7	105.2	82.1	90.2	78.1		High	0.003489	0.03727	2.02
1216	[R].SGTSTTTTPNR.[V]	1xTMT6plex [N-Term];1xPhospho [T/S]	positions not distinguishable	2	1	2	1	Cre05.g245500.t1.1	Cre05.g245500.t1.1 [403-413]		0	1431.67	0.411	0.00969732	0.0451504	141.7	58.3	21.66	22.16	133.3	170.4	111.2	52.9	77.5	54.8		High	0.0007926	0.00293	1.85
1217	[R].AAGGSGSGAAPGGGR.[V]	1xTMT6plex [N-Term];1xPhospho [S5(99.5)]	*---*----------	1	1	1	2	Cre12.g498400.t1.1	Cre12.g498400.t1.1 [417-431]	Cre12.g498400.t1.1 1xPhospho [S421(99.5)]	0	1438.66	1.949	0.00969913	0.0451504	67.8	132.2	8.97	14.64	79.4	69.8	67.1	141.1	136.1	106.5		High	0.0001541	0.0005613	2.85
1218	[K].LLAGSPSSSSVAGR.[T]	1xTMT6plex [N-Term];1xPhospho [S10(97.4)]	*--------*----	5	1	1	3	Cre16.g691440.t1.1	Cre16.g691440.t1.1 [1936-1949]	Cre16.g691440.t1.1 1xPhospho [S1945(99.6)]	0	1597.81	1.427	0.00971969	0.0452127	82.4	117.6	4.79	8.78	86.4	84.2	78.7	120.2	125.1	105.4		High	0.000423	0.0008165	2.73
1219	[R].VDSAREQQGSDPSAGR.[A]	1xTMT6plex [N-Term];1xPhospho [S3(100)]	*-*-------------	1	1	1	4	Cre01.g046052.t1.1	Cre01.g046052.t1.1 [268-283]	Cre01.g046052.t1.1 1xPhospho [S270(100)]	1	1968.9	0.608	0.00974532	0.0452985	124.4	75.6	12.54	6.35	124.8	139.5	108.4	80.5	75.9	70.9		High	8.17e-05	4.734e-05	3.87
1220	[R].LLDSEDADQAARASPPSTSR.[T]	1xTMT6plex [N-Term];1xPhospho [S14(96.9)]	*------------*------	1	1	1	6	Cre03.g169450.t1.1	Cre03.g169450.t1.1 [138-157]	Cre03.g169450.t1.1 1xPhospho [S151(100)]	1	2396.13	1.323	0.00976325	0.045313	86.1	113.9	6.86	7.97	88.8	88.9	78.7	121.7	117.5	104.2		High	8.17e-05	5.184e-05	3.24
1221	[R].QSGGAISPTGSAR.[E]	1xTMT6plex [N-Term];1xPhospho [S11(99.4)]	*---------*--	2	1	1	2	Cre16.g669750.t1.2	Cre16.g669750.t1.2 [296-308]	Cre16.g669750.t1.2 1xPhospho [S306(99.4)]	0	1497.73	0.694	0.00976797	0.045313	118.1	81.9	9.78	3.32	134.7	115.1	113.4	76	79.9	80.9		High	0.002246	0.01917	1.59
1222	[R].IDPLTGRPTTARPASAR.[S]	1xTMT6plex [N-Term];2xPhospho [S15(100); T]	positions not distinguishable	1	1	1	3	Cre01.g039500.t1.2	Cre01.g039500.t1.2 [465-481]	Cre01.g039500.t1.2 2xPhospho [S479(100); T]	0	2169.08	1.613	0.00977926	0.045313	76.6	123.4	9.35	1.65	80.6	77.4	67.2	127.1	124.8	122.9		High	0.001057	0.005178	2.02
1223	[R].ERPLSAQSNTHPELMAK.[-]	1xOxidation [M15];1xTMT6plex [K17];1xTMT6plex [N-Term];1xPhospho [S5(100)]	*---*---------*-*	1	1	1	2	Cre06.g282900.t1.2	Cre06.g282900.t1.2 [319-335]	Cre06.g282900.t1.2 1xPhospho [S323(100)]	0	2463.25	1.402	0.00979075	0.045313	83.2	116.8	9.56	6.24	89.4	84.8	74	109.2	123.5	119		High	0.0004367	0.001139	2.28
1224	[R].NLSASGERNDGNAMMSDEIR.[S]	1xOxidation [M14];1xTMT6plex [N-Term];1xPhospho [S3(100)]	*-*----------*------	3	1	1	5	Cre06.g250500.t1.2	Cre06.g250500.t1.2 [21-40]	Cre06.g250500.t1.2 1xPhospho [S23(100)]	1	2492.07	1.736	0.00979319	0.045313	73.1	126.9	4.94	11.18	75.5	80.4	73	132.3	131.1	107.8		High	0.001057	0.005467	3.24
1225	[R].NTSPLRPSGFSPSR.[Q]	1xTMT6plex [N-Term];1xPhospho [S/T]	positions not distinguishable	2	1	1	2	Cre10.g440550.t1.1	Cre10.g440550.t1.1 [2519-2532]		0	1811.9	0.681	0.00980477	0.045313	119	81	10.3	8.13	121	129.1	105.1	82.4	87.8	74.6		High	0.0005823	0.001627	2.57
1226	[K].ARSPVASEALDR.[V]	1xTMT6plex [N-Term];1xPhospho [S3(100)]	*-*---------	1	1	1	19	Cre03.g161550.t1.2	Cre03.g161550.t1.2 [1091-1102]	Cre03.g161550.t1.2 1xPhospho [S1093(100)]	1	1580.8	0.687	0.00980597	0.045313	118.6	81.4	10.05	4.51	118.7	132.6	108.6	82.7	81.5	75.9		High	8.17e-05	1.29e-05	4.56
1227	[R].RNSFTGDR.[T]	1xTMT6plex [N-Term];1xPhospho [S3(100)]	*-*-----	1	1	1	13	Cre12.g522200.t1.2	Cre12.g522200.t1.2 [1070-1077]	Cre12.g522200.t1.2 1xPhospho [S1072(100)]	1	1261.59	0.74	0.00983091	0.0453618	115	85	8.83	6.26	115.1	125.9	105.6	89.4	85.1	78.9		High	0.0005823	0.001603	3.12
1228	[K].AAQEAALAGESVEK.[L]	1xTMT6plex [K14];1xTMT6plex [N-Term];1xPhospho [S11(100)]	*---------*--*	1	1	1	1	Cre07.g353550.t1.2	Cre07.g353550.t1.2 [47-60]	Cre07.g353550.t1.2 1xPhospho [S57(100)]	0	1911.98	1.344	0.00984476	0.0453817	85.3	114.7	7.76	7.42	86.2	78.7	92	105.3	122.1	115.8		High	8.17e-05	0.0002256	2.89
1229	[R].SRPASALGAGGR.[A]	1xTMT6plex [N-Term];1xPhospho [S5(100)]	*---*-------	1	1	1	8	Cre08.g369250.t1.2	Cre08.g369250.t1.2 [86-97]	Cre08.g369250.t1.2 1xPhospho [S90(100)]	0	1408.73	0.648	0.00984962	0.0453817	121.4	78.6	10.81	8.59	123.7	129.7	104.9	87.7	80.1	73.9		High	8.17e-05	0.0002221	4.2
1230	[R].YDNPVLVSTSKDK.[G]	2xTMT6plex [K11; K13];1xTMT6plex [N-Term];1xPhospho [T9(99)]	*-------*-*-*	2	1	1	1	Cre12.g494800.t1.1	Cre12.g494800.t1.1 [11-23]	Cre12.g494800.t1.1 1xPhospho [T19(99)]	1	2233.21	2.255	0.00987168	0.0454501	61.4	138.6	14.33	0.92	61.4	70	52.4	140.2	138.4	137.7		High	8.17e-05	0.0001306	2.37
1231	[R].TTASQLNDPSPR.[G]	1xTMT6plex [N-Term];1xPhospho [S10(100)]	*--------*--	1	1	1	9	Cre10.g444850.t1.1	Cre10.g444850.t1.1 [1069-1080]	Cre10.g444850.t1.1 1xPhospho [S1078(100)]	0	1595.76	0.654	0.0098878	0.0454621	120.9	79.1	7.71	1.27	120.6	129.8	111.2	78.9	78.9	80.6		High	8.17e-05	0.0002241	2.74
1232	[R].QLSGNSSR.[A]	1xTMT6plex [N-Term];1xPhospho [S3(100)]	*-*-----	1	1	1	2	Cre03.g178700.t1.2	Cre03.g178700.t1.2 [589-596]	Cre03.g178700.t1.2 1xPhospho [S591(100)]	0	1157.55	0.601	0.0098887	0.0454621	125	75	11.74	5.29	125.9	137.4	108.5	80.3	75.6	72.3		High	0.001057	0.005617	2.2
1233	[K].EAEASASGHRR.[M]	1xTMT6plex [N-Term];1xPhospho [S5(100)]	*---*------	2	1	1	2	Cre01.g022150.t1.1	Cre01.g022150.t1.1 [140-150]	Cre01.g022150.t1.1 1xPhospho [S144(100)]	1	1479.69	0.848	0.00990745	0.045514	108.2	91.8	4.82	3.87	108	113.9	103.5	91.5	95.1	88		High	0.0001541	0.0005239	2.74
1234	[R].GASGSAGGEKLR.[G]	1xTMT6plex [K10];1xTMT6plex [N-Term];1xPhospho [S5(100)]	*---*----*--	2	1	1	2	Cre06.g310400.t1.1	Cre06.g310400.t1.1 [101-112]	Cre06.g310400.t1.1 1xPhospho [S105(100)]	1	1627.86	0.641	0.00992107	0.045514	121.9	78.1	11.71	6.32	120	136.7	108.4	76.9	83.8	74.2		High	0.001235	0.007327	2.22
1235	[R].AAPAASTASASPAGTGVQGLADQLPAR.[N]	1xTMT6plex [N-Term];1xPhospho [S11(100)]	*---------*----------------	1	1	1	3	Cre06.g270800.t1.2	Cre06.g270800.t1.2 [405-431]	Cre06.g270800.t1.2 1xPhospho [S415(100)]	0	2745.38	1.342	0.00992165	0.045514	85.4	114.6	8.24	6.44	86	92.3	78.3	121.3	115.4	106.7		High	8.17e-05	2.717e-10	7.94
1236	[R].QPSQGASRR.[T]	1xTMT6plex [N-Term];1xPhospho [S3(100)]	*-*------	1	1	1	2	Cre02.g093850.t1.1	Cre02.g093850.t1.1 [1186-1194]	Cre02.g093850.t1.1 1xPhospho [S1188(100)]	1	1295.64	0.625	0.00995251	0.0456223	123.1	76.9	12.65	5.82	119.7	141.7	111.3	80.6	74.8	71.9		High	0.002311	0.01982	1.94
1237	[R].RPVSPGGSAR.[G]	1xTMT6plex [N-Term];1xPhospho [S4(100)]	*--*------	1	1	1	7	Cre06.g297850.t1.1	Cre06.g297850.t1.1 [370-379]	Cre06.g297850.t1.1 1xPhospho [S373(100)]	0	1292.67	0.765	0.00998133	0.0457065	113.3	86.7	7.7	4.59	114.6	122.5	104.9	88.8	87.7	81.5		High	0.0005823	0.001542	2.89
1238	[R].AMTPDAPGPR.[A]	1xOxidation [M2];1xTMT6plex [N-Term];1xPhospho [T3(100)]	***-------	1	1	1	13	Cre10.g444400.t1.1	Cre10.g444400.t1.1 [43-52]	Cre10.g444400.t1.1 1xPhospho [T45(100)]	0	1337.61	0.735	0.009988	0.0457065	115.3	84.7	8.34	5.24	118.7	122.7	104.4	87.4	87.2	79.6		High	8.17e-05	0.0002524	3.41
1239	[R].AGDTSGDRGR.[R]	1xTMT6plex [N-Term];1xPhospho [T4(100)]	*--*------	1	1	1	2	Cre06.g308650.t1.1	Cre06.g308650.t1.1 [618-627]	Cre06.g308650.t1.1 1xPhospho [T621(100)]	1	1300.58	3.104	0.00999262	0.0457065	48.7	151.3	29.37	13.42	45.6	61.5	33.9	141.7	176.7	140.6		High	0.001057	0.005283	1.69
1240	[R].NSSGGGLGGAGAGGAGSR.[D]	1xTMT6plex [N-Term];1xPhospho [S3(99.5)]	*-*---------------	2	1	1	4	Cre12.g542700.t1.2	Cre12.g542700.t1.2 [486-503]	Cre12.g542700.t1.2 1xPhospho [S488(99.5)]	0	1698.78	0.761	0.0100042	0.0457097	113.6	86.4	6.91	8.33	115.9	122.3	106.5	90.1	88.2	77		High	8.17e-05	7.053e-07	5.57
1241	[R].GSNPDEVWTASLR.[D]	1xTMT6plex [N-Term];1xPhospho [S11(99.6)]	*---------*--	1	1	1	1	Cre04.g224250.t1.1	Cre04.g224250.t1.1 [200-212]	Cre04.g224250.t1.1 1xPhospho [S210(99.6)]	0	1740.82	1.441	0.0100078	0.0457097	81.9	118.1	3.4	9.44	83.3	78.5	78.7	113.3	132.9	113.3		High	0.001648	0.01054	2.18
1242	[R].TSTGGGIR.[T]	1xTMT6plex [N-Term];1xPhospho [S2(100)]	**------	1	1	1	4	Cre01.g009500.t1.2	Cre01.g009500.t1.2 [591-598]	Cre01.g009500.t1.2 1xPhospho [S592(100)]	0	1057.52	0.705	0.0100298	0.0457767	117.3	82.7	10.28	6.06	119	130.6	106.3	84.5	83.9	75.7		High	0.002379	0.02101	2.18
1243	[R].RSTSTPPR.[R]	1xTMT6plex [N-Term];1xPhospho [S/T]	positions not distinguishable	1	1	1	5	Cre03.g176600.t1.2	Cre03.g176600.t1.2 [272-279]		1	1210.61	0.647	0.0100435	0.0457832	121.4	78.6	10.54	6.53	128.4	125.1	105.1	85.4	75	81		High	0.001	0.004473	2.63
1244	[K].SEQTHSFSLPNAYTAR.[V]	1xTMT6plex [N-Term];1xPhospho [S8(100)]	*------*--------	1	1	1	2	Cre03.g200700.t1.2	Cre03.g200700.t1.2 [51-66]	Cre03.g200700.t1.2 1xPhospho [S58(100)]	0	2117.99	0.856	0.0100457	0.0457832	107.8	92.2	3.11	4.45	104.5	111.2	107.6	96.4	92	88.2		High	8.17e-05	3.307e-05	3.48
1245	[R].YSPSLGTTSMQLK.[L]	1xOxidation [M10];1xTMT6plex [K13];1xTMT6plex [N-Term];1xPhospho [S9(99.5)]	*-------**--*	5	1	1	1	Cre01.g003524.t1.1	Cre01.g003524.t1.1 [426-438]	Cre01.g003524.t1.1 1xPhospho [S434(99.5)]	0	1967	0.569	0.0100709	0.045865	127.4	72.6	14	8.54	130.3	140.8	106.4	80.5	74.2	67.8		High	0.000423	0.0007286	3.05
1246	[R].NSSPSGAGASAR.[T]	1xTMT6plex [N-Term];1xPhospho [S3(99.3)]	*-*---------	4	1	1	1	Cre11.g475600.t1.2	Cre11.g475600.t1.2 [3413-3424]	Cre11.g475600.t1.2 1xPhospho [S3415(100)]	0	1370.63	1.327	0.0101002	0.0459541	85.9	114.1	8.52	5.67	88.3	89.4	76.4	120.7	108	117.2		High	0.002452	0.02419	1.61
1247	[K].YNSSTAPGFGTSGR.[A]	1xTMT6plex [N-Term];1xPhospho [T11(99.3)]	*---------*---	5	1	1	5	Cre06.g261900.t1.2	Cre06.g261900.t1.2 [76-89]	Cre06.g261900.t1.2 1xPhospho [T86(99.7)]	0	1710.77	1.386	0.0101051	0.0459541	83.8	116.2	6.74	8.49	82.2	91.9	81.6	114	124.9	105.4		High	8.17e-05	0.0001573	2.52
1248	[R].TLSGAAPDGKTLSGR.[T]	1xTMT6plex [K10];1xTMT6plex [N-Term];1xPhospho [T/S]	positions not distinguishable	2	1	1	7	Cre02.g145100.t1.1	Cre02.g145100.t1.1 [1085-1099]		1	1969.05	1.246	0.0101423	0.0460902	89	111	6.04	4.59	86.4	95.9	86.7	106.8	116.1	108		High	0.000779	0.002412	2.09
1249	[R].VQSLASGLGR.[A]	1xTMT6plex [N-Term];1xPhospho [S3(100)]	*-*-------	1	1	1	1	Cre01.g029800.t1.2	Cre01.g029800.t1.2 [760-769]	Cre01.g029800.t1.2 1xPhospho [S762(100)]	0	1296.69	1.281	0.0101529	0.0460972	87.7	112.3	7.5	6.98	87.8	92	79.3	122	112.5	106.3		High	0.0007749	0.002122	2.7
1250	[R].SGGLGSGGAAAAAAAAR.[G]	1xTMT6plex [N-Term];1xPhospho [S1(100)]	*----------------	1	1	1	3	Cre06.g301951.t1.1	Cre06.g301951.t1.1 [469-485]	Cre06.g301951.t1.1 1xPhospho [S469(100)]	0	1624.8	1.212	0.0101585	0.0460972	90.4	109.6	6.69	4.88	90.1	92.9	81.6	118.1	108.1	109.2		High	8.17e-05	3.391e-05	3.24
1251	[R].SLSLTMPR.[D]	1xTMT6plex [N-Term];1xPhospho [S3(100)]	*-*-----	1	1	1	3	Cre10.g443150.t1.2	Cre10.g443150.t1.2 [444-451]	Cre10.g443150.t1.2 1xPhospho [S446(100)]	0	1213.62	1.659	0.0101703	0.0461178	75.2	124.8	5.37	13.41	73.8	76.8	69	145.5	122.5	112.3		High	0.002379	0.02103	1.79
1252	[K].SAASTTAAAAAGGK.[T]	1xTMT6plex [K14];1xTMT6plex [N-Term];1xPhospho [S4(99.4)]	*--*---------*	2	1	1	2	Cre10.g452950.t1.1	Cre10.g452950.t1.1 [297-310]	Cre10.g452950.t1.1 1xPhospho [S300(99.7)]	0	1672.87	1.707	0.0102013	0.0462247	73.9	126.1	13.3	5.67	74.4	82.3	62.9	127	133.9	119.5		High	8.17e-05	1.702e-05	4.42
1253	[R].ATSSATAASPRLPYDAPGSAGAAQGLR.[T]	1xTMT6plex [N-Term];1xPhospho [S9(99.3)]	*-------*------------------	2	1	1	5	Cre01.g022750.t1.1	Cre01.g022750.t1.1 [796-822]	Cre01.g022750.t1.1 1xPhospho [S804(99.4)]	1	2853.41	0.731	0.0102547	0.0464107	115.6	84.4	11.02	5.97	113.1	134.6	110.7	83.9	82.6	75		High	8.17e-05	9.468e-09	5.99
1254	[R].SGTGTGDILAGSLR.[G]	1xTMT6plex [N-Term];1xPhospho [T3(99.4)]	*-*-----------	4	1	2	3	Cre14.g630200.t1.2	Cre14.g630200.t1.2 [478-491]	Cre14.g630200.t1.2 1xPhospho [T480(100)]	0	1613.81	0.611	0.010257	0.0464107	124.2	75.8	8.32	12.23	129.3	122	109.5	91	73.7	74.5		High	8.17e-05	0.0004496	3.14
1255	[K].AGSFSSSAAPPALEPSASAGTGASR.[G]	1xTMT6plex [N-Term];2xPhospho [S3(100); S18(100)]	*-*--------------*-------	2	1	1	1	Cre06.g308650.t1.1	Cre06.g308650.t1.1 [311-335]	Cre06.g308650.t1.1 2xPhospho [S313(100); S328(100)]	0	2623.16	1.484	0.0102818	0.0464634	80.5	119.5	9.95	14.97	79.9	78.9	66.5	146.3	117.1	111.4		High	0.0007227	0.002061	2.99
1256	[R].GTSEDGSVVSTPR.[G]	1xTMT6plex [N-Term];1xPhospho [S3(99.7)]	*-*----------	1	1	1	1	Cre03.g203600.t1.2	Cre03.g203600.t1.2 [142-154]	Cre03.g203600.t1.2 1xPhospho [S144(99.7)]	0	1600.74	2.527	0.0102834	0.0464634	56.7	143.3	23.3	14.15	54.6	80.4	55.1	139.2	154.5	116.1		High	8.17e-05	0.0002198	2.6
1257	[K].DNQGTQTDDAGGGRPPSPSK.[V]	1xTMT6plex [K20];1xTMT6plex [N-Term];1xPhospho [S17(100)]	*---------------*--*	1	1	1	16	Cre02.g110950.t1.1	Cre02.g110950.t1.1 [54-73]	Cre02.g110950.t1.1 1xPhospho [S70(100)]	0	2523.19	1.422	0.0102999	0.0464804	82.6	117.4	8.55	4.45	83.4	92.1	77.8	118.6	118.6	109.7		High	8.17e-05	1.382e-08	5.64
1258	[R].GGGGGGAGSAGGGAASGR.[G]	1xTMT6plex [N-Term];1xPhospho [S9(100)]	*-------*---------	2	1	1	5	Cre03.g204241.t1.1	Cre03.g204241.t1.1 [326-343]	Cre03.g204241.t1.1 1xPhospho [S334(100)]	0	1569.7	1.538	0.0103019	0.0464804	78.8	121.2	8.15	11.52	81	85.2	72.4	124.6	131.9	105		High	8.17e-05	2.228e-06	4.28
1259	[K].SSDGAAAGAGGK.[G]	1xTMT6plex [K12];1xTMT6plex [N-Term];1xPhospho [S]	positions not distinguishable	3	1	1	4	Cre16.g674515.t1.1	Cre16.g674515.t1.1 [574-585]		0	1486.73	1.803	0.0103192	0.0465251	71.4	128.6	13.55	11.15	72.3	89.2	70.1	131.1	130.3	107		High	8.17e-05	0.000139	2.38
1260	[R].SAPVAATVAAAEPAPRPPSATPPAEPRPQSGSSR.[T]	1xTMT6plex [N-Term];2xPhospho [S19(100); S30(98.8)]	*-----------------*----------*----	4	1	1	21	Cre09.g386736.t1.1	Cre09.g386736.t1.1 [338-371]	Cre09.g386736.t1.1 2xPhospho [S356(100); S367(98.9)]	0	3667.78	0.736	0.0103284	0.046533	115.2	84.8	8.47	5.11	117	124.1	104.8	88.1	86.2	79.8		High	8.17e-05	1.269e-10	8.57
1261	[R].VDSASGPGTPSGAGGGGASFAALER.[E]	1xTMT6plex [N-Term];1xPhospho [T9(99.2)]	*-------*----------------	3	1	1	1	Cre17.g723200.t1.2	Cre17.g723200.t1.2 [127-151]	Cre17.g723200.t1.2 1xPhospho [T135(99.2)]	0	2485.16	1.3	0.0103844	0.046752	87	113	7.13	3.38	88.6	90.4	79	117.1	115.2	109.7		High	8.17e-05	2.668e-07	4.93
1262	[K].GGSGGGGGLAAAAAR.[S]	1xTMT6plex [N-Term];1xPhospho [S3(100)]	*-*------------	1	1	2	8	Cre17.g740261.t1.1	Cre17.g740261.t1.1 [687-701]	Cre17.g740261.t1.1 1xPhospho [S689(100)]	0	1438.7	1.396	0.0103993	0.0467754	83.5	116.5	9.71	6.98	84.9	90.1	74.3	124.2	118.4	108.1		High	8.17e-05	1.328e-07	5.05
1263	[R].SAGSGSTAPLLIDPSTPR.[G]	1xTMT6plex [N-Term];1xPhospho [S4(100)]	*--*--------------	2	1	1	11	Cre02.g145100.t1.1	Cre02.g145100.t1.1 [1165-1182]	Cre02.g145100.t1.1 1xPhospho [S1168(100)]	0	2036.03	1.459	0.0104044	0.0467754	81.3	118.7	9.43	5.36	81.9	92	76.5	120.8	119.5	109.4		High	8.17e-05	6.418e-07	4.08
1264	[R].AAAETAAAAAAALAASGSDRPMTPPDR.[A]	1xOxidation [M22];1xTMT6plex [N-Term];1xPhospho [T23(100)]	*--------------------**----	1	1	1	3	Cre02.g112200.t1.2	Cre02.g112200.t1.2 [2701-2727]	Cre02.g112200.t1.2 1xPhospho [T2723(100)]	0	2836.35	0.805	0.0104256	0.0468371	110.8	89.2	5.13	5.42	109.3	115.5	104.3	95.9	88	87		High	8.17e-05	1.635e-09	5.51
1265	[R].VSSGSGGAASGGSSR.[R]	1xTMT6plex [N-Term];1xPhospho [S5(100)]	*---*----------	4	1	1	2	Cre08.g367950.t1.1	Cre08.g367950.t1.1 [948-962]	Cre08.g367950.t1.1 1xPhospho [S952(100)]	0	1532.69	1.521	0.0104416	0.0468756	79.3	120.7	12.33	6.93	83.4	81.6	66.1	113.9	124.1	130.8		High	8.17e-05	5.442e-05	3.1
1266	[R].VASGRQDR.[H]	1xTMT6plex [N-Term];1xPhospho [S3(100)]	*-*-----	1	1	1	3	Cre16.g696050.t1.1	Cre16.g696050.t1.1 [495-502]	Cre16.g696050.t1.1 1xPhospho [S497(100)]	1	1197.59	0.659	0.0104582	0.0469167	120.5	79.5	10.97	3.92	118.8	137.7	111.6	79.6	73.9	78.3		High	0.001057	0.00552	2.38
1267	[R].EGSIGGGGGGGQLEASTSAR.[A]	1xTMT6plex [N-Term];1xPhospho [S18(100)]	*----------------*--	2	1	1	1	Cre16.g669750.t1.2	Cre16.g669750.t1.2 [309-328]	Cre16.g669750.t1.2 1xPhospho [S326(100)]	0	2056.95	1.846	0.0104848	0.0470026	70.3	129.7	14.99	8.67	69.8	88	67.4	128.9	133.2	112.6		High	8.17e-05	8.86e-07	4.8
1268	[R].GAAGGGSHGVTK.[A]	1xTMT6plex [K12];1xTMT6plex [N-Term];1xPhospho [S7(100)]	*-----*----*	1	1	1	1	Cre04.g227950.t1.1	Cre04.g227950.t1.1 [188-199]	Cre04.g227950.t1.1 1xPhospho [S194(100)]	0	1536.79	1.47	0.01052	0.0471268	81	119	10.34	8.3	80.9	91.7	74.8	126.6	118.9	107.2		High	0.000779	0.002152	2.2
1269	[R].RSTSTPPRR.[A]	1xTMT6plex [N-Term];1xPhospho [S/T]	positions not distinguishable	3	1	1	3	Cre03.g176600.t1.2	Cre03.g176600.t1.2 [272-280]		2	1366.72	0.691	0.0105293	0.047135	118.3	81.7	10.99	12.61	113.7	137.4	114.7	67.7	87.3	79.2		High	0.0008721	0.003698	2.18
1270	[K].LSIDKPSFPR.[S]	1xTMT6plex [K5];1xTMT6plex [N-Term];1xPhospho [S7(100)]	*---*-*---	1	1	1	2	Cre17.g725200.t1.2	Cre17.g725200.t1.2 [779-788]	Cre17.g725200.t1.2 1xPhospho [S785(100)]	0	1697.94	0.748	0.0105885	0.0473656	114.4	85.6	8.6	5.84	116.4	124.2	104.5	88.5	87.1	79.3		High	0.0007926	0.00296	2.01
1271	[R].RSSAPLAR.[T]	1xTMT6plex [N-Term];1xPhospho [S]	positions not distinguishable	2	1	1	1	Cre04.g228550.t1.1	Cre04.g228550.t1.1 [3637-3644]		1	1166.62	0.38	0.0106248	0.0474614	144.9	55.1	6.45	21.31	156.7	137.7	147.9	56.2	40	61.6		High	0.002033	0.01438	1.76
1272	[R].SGGGGTMNSPTHAAR.[S]	1xOxidation [M7];1xTMT6plex [N-Term];1xPhospho [S9(100)]	*-----*-*------	1	1	1	2	Cre03.g174800.t1.2	Cre03.g174800.t1.2 [320-334]	Cre03.g174800.t1.2 1xPhospho [S328(99.6)]	0	1725.76	1.614	0.0106738	0.0476425	76.5	123.5	15.82	9.69	79.2	76.1	58.3	143.1	122.8	120.5		High	8.17e-05	0.0001376	3.06
1273	[R].LNSGALSPGITAR.[T]	1xTMT6plex [N-Term];1xPhospho [S7(100)]	*-----*------	2	1	1	16	Cre02.g112200.t1.2	Cre02.g112200.t1.2 [1548-1560]	Cre02.g112200.t1.2 1xPhospho [S1554(100)]	0	1565.82	0.71	0.0106804	0.0476425	116.9	83.1	9.2	3.64	116.6	130.3	108.7	82.8	83.5	78.1		High	8.17e-05	7.39e-06	4.78
1274	[R].SSPSAASMQR.[G]	1xTMT6plex [N-Term];1xPhospho [S4(100)]	*--*------	2	1	1	4	Cre09.g387689.t1.1	Cre09.g387689.t1.1 [1063-1072]	Cre09.g387689.t1.1 1xPhospho [S1066(100)]	0	1330.6	1.332	0.0106917	0.0476592	85.8	114.2	7.16	2.93	86.6	90.9	78.8	117.4	115.4	110.9		High	0.0005432	0.001378	2.52
1275	[K].ALAAEGSR.[G]	1xTMT6plex [N-Term];1xPhospho [S7(100)]	*-----*-	1	1	1	3	Cre09.g397142.t1.1	Cre09.g397142.t1.1 [2230-2237]	Cre09.g397142.t1.1 1xPhospho [S2236(100)]	0	1083.54	0.681	0.010745	0.0478627	118.9	81.1	8.57	8.55	118.6	123.7	104.6	92.7	79.6	80.8		High	0.003028	0.03112	1.82
1276	[R].AKSPASLGR.[N]	1xTMT6plex [K2];1xTMT6plex [N-Term];1xPhospho [S3(99.5)]	***------	2	1	1	12	Cre07.g340450.t1.1	Cre07.g340450.t1.1 [4630-4638]	Cre07.g340450.t1.1 1xPhospho [S4632(100)]	1	1424.8	0.616	0.0107529	0.047864	123.8	76.2	8.8	0.85	124	134.1	112.4	75.9	76.4	77.2		High	0.000779	0.002788	2.25
1277	[R].GATSGRADDNEDTIR.[T]	1xTMT6plex [N-Term];1xPhospho [T/S]	positions not distinguishable	1	1	1	3	Cre08.g377350.t1.1	Cre08.g377350.t1.1 [71-85]; [359-373]		1	1886.84	0.847	0.0107611	0.0478667	108.3	91.7	3.91	1.88	102.7	110	110	93.7	93.2	90.5		High	0.000423	0.0007084	2.33
1278	[R].SAADLGARPPSAGTGAGAEQPPSRPR.[T]	1xTMT6plex [N-Term];1xPhospho [S11(99.1)]	*---------*---------------	2	1	1	3	Cre07.g340450.t1.1	Cre07.g340450.t1.1 [4847-4872]	Cre07.g340450.t1.1 1xPhospho [S4857(99.4)]	0	2783.38	0.644	0.0108724	0.0482999	121.6	78.4	10.06	3.55	122.4	133.2	108.8	81.2	78.8	75.6		High	8.17e-05	3.865e-08	5.89
1279	[R].GSMSGAEPGERTSMGSAPAGAAAVIR.[K]	2xOxidation [M3; M14];1xTMT6plex [N-Term];1xPhospho [T/S]	positions not distinguishable	1	1	1	11	Cre02.g112200.t1.2	Cre02.g112200.t1.2 [1307-1332]		1	2759.27	0.606	0.0108738	0.0482999	124.6	75.4	4.91	12.98	126.5	134.2	121.8	79.1	76.6	61.7		High	8.17e-05	0.0001321	3.01
1280	[R].ATSGSNTR.[T]	1xTMT6plex [N-Term];1xPhospho [S3(99)]	*-*-----	2	1	1	2	Cre13.g564500.t1.1	Cre13.g564500.t1.1 [594-601]	Cre13.g564500.t1.1 1xPhospho [S596(100)]	0	1102.51	0.667	0.0108914	0.0483439	120	80	11.59	8.3	121.9	132.8	105.2	85.9	81.3	72.8		High	0.002246	0.01908	2.19
1281	[R].SLGGGGGGGSLGSTSGGRR.[S]	1xTMT6plex [N-Term];1xPhospho [S15(98.9)]	*-------------*----	3	1	1	13	Cre15.g640000.t1.1	Cre15.g640000.t1.1 [717-735]	Cre15.g640000.t1.1 1xPhospho [S731(100)]	1	1885.91	1.509	0.0109051	0.048371	79.7	120.3	10	4.71	80	90.5	74.4	120.8	122.3	112		High	8.17e-05	1.662e-08	6.59
1282	[R].NSSPSGAGASAR.[T]	1xTMT6plex [N-Term];1xPhospho [S5(99.3)]	*---*-------	4	1	1	1	Cre11.g475600.t1.2	Cre11.g475600.t1.2 [3413-3424]	Cre11.g475600.t1.2 1xPhospho [S3417(99.3)]	0	1370.63	2.106	0.0109234	0.0484087	64.4	135.6	4.89	16.25	60.4	65.5	66.2	157	113	137.9		High	0.002047	0.01556	1.46
1283	[R].EGLTTPPAAKPPVR.[W]	1xTMT6plex [K10];1xTMT6plex [N-Term];1xPhospho [T]	positions not distinguishable	3	1	1	2	Cre13.g603050.t1.2	Cre13.g603050.t1.2 [36-49]		0	1972.1	0.586	0.010929	0.0484087	126.1	73.9	11.97	6.45	132.3	130	105.8	76.2	82.7	73		High	8.17e-05	6.992e-05	3.03
1284	[R].GLGASGPVRSLSR.[G]	1xTMT6plex [N-Term];1xPhospho [S10(99.2)]	*--------*---	1	1	1	2	Cre06.g275950.t1.1	Cre06.g275950.t1.1 [178-190]	Cre06.g275950.t1.1 1xPhospho [S187(99.2)]	1	1565.84	0.639	0.0109533	0.04845	122	78	10.31	8.17	124.7	125.5	104	76.6	89.5	79.7		High	0.0006702	0.002022	2.69
1285	[R].AASVAADSGPGTPK.[A]	1xTMT6plex [K14];1xTMT6plex [N-Term];1xPhospho [T12(100)]	*----------*-*	1	1	1	4	Cre02.g084150.t1.1	Cre02.g084150.t1.1 [1704-1717]	Cre02.g084150.t1.1 1xPhospho [T1715(100)]	0	1766.91	0.489	0.0109614	0.04845	134.3	65.7	16.01	4.02	132.2	159.2	116.2	66.4	64.7	61.3		High	8.17e-05	2.095e-06	4.76
1286	[K].SSMSLAR.[N]	1xTMT6plex [N-Term];1xPhospho [S4(100)]	*--*---	1	1	1	4	Cre14.g618300.t1.1	Cre14.g618300.t1.1 [322-328]	Cre14.g618300.t1.1 1xPhospho [S325(100)]	0	1060.51	0.773	0.01097	0.0484541	112.8	87.2	7.76	6.14	115.4	121	103.8	90.1	89.2	80.5		High	0.002423	0.02309	1.69
1287	[K].SDGGSQGVVGAR.[G]	1xTMT6plex [N-Term];1xPhospho [S5(100)]	*---*-------	1	1	1	1	Cre14.g624450.t1.1	Cre14.g624450.t1.1 [1699-1710]	Cre14.g624450.t1.1 1xPhospho [S1703(100)]	0	1398.66	0.712	0.0109989	0.0485136	116.8	83.2	8.47	3.56	127.2	115.1	107.6	86.8	81.9	81.4		High	0.002191	0.01709	1.63
1288	[R].TGTPDAAPAAGGYAGAGAADDAASHQAR.[F]	1xTMT6plex [N-Term];1xPhospho [T1(100)]	*---------------------------	2	1	2	3	Cre04.g217952.t1.1	Cre04.g217952.t1.1 [30-57]	Cre04.g217952.t1.1 1xPhospho [T30(99.6)]	0	2807.26	0.666	0.0110396	0.0486256	120	80	10.75	11.14	125.1	130.2	105.7	69.5	86.1	83.3		High	8.17e-05	2.176e-13	7.21
1289	[K].ADGDSGGTDGGSGR.[A]	1xTMT6plex [N-Term];1xPhospho [S12(98.1)]	*----------*--	1	1	1	2	Cre02.g105800.t1.1	Cre02.g105800.t1.1 [640-653]	Cre02.g105800.t1.1 1xPhospho [S651(100)]	0	1517.61	0.841	0.0110439	0.0486256	108.6	91.4	5.17	5.68	109.8	115.8	104.5	93.4	92.4	84.1		High	0.0007926	0.003355	2.21
1290	[R].AGTAGGPLANSSGSGALQATSSGLGGGGSR.[V]	1xTMT6plex [N-Term];1xPhospho [S12(98.5)]	*----------*------------------	4	1	1	1	Cre01.g030500.t1.2	Cre01.g030500.t1.2 [1167-1196]	Cre01.g030500.t1.2 1xPhospho [S1178(98.5)]	0	2812.34	0.75	0.0110474	0.0486256	114.3	85.7	8.26	9.16	117.3	125.3	106.1	88	88.4	74.9		High	8.17e-05	3.932e-08	4.09
1291	[R].SRPGSGNATAR.[G]	1xTMT6plex [N-Term];1xPhospho [S5(100)]	*---*------	1	1	1	10	Cre15.g636600.t1.2	Cre15.g636600.t1.2 [338-348]	Cre15.g636600.t1.2 1xPhospho [S342(100)]	0	1382.67	0.65	0.0110688	0.0486856	121.2	78.8	7.07	12.27	123	129.6	112.6	80	86.9	67.9		High	8.17e-05	0.0001949	4.07
1292	[R].SGSVLGSAPSMGALR.[A]	1xOxidation [M11];1xTMT6plex [N-Term];1xPhospho [S3(98.5)]	*-*-------*----	1	1	1	11	Cre09.g399215.t1.1	Cre09.g399215.t1.1 [929-943]	Cre09.g399215.t1.1 1xPhospho [S931(100)]	0	1714.84	0.727	0.011134	0.0489193	115.8	84.2	8.97	4.53	116.4	126.9	106	86.6	84.6	79.3		High	8.17e-05	7.878e-05	3.16
1293	[R].VLASTPPEGSAR.[A]	1xTMT6plex [N-Term];1xPhospho [T5(99.6)]	*---*-------	3	1	1	21	Cre01.g008700.t1.2	Cre01.g008700.t1.2 [195-206]	Cre01.g008700.t1.2 1xPhospho [T199(100)]	0	1493.76	0.761	0.0111504	0.0489193	113.6	86.4	8.26	5.64	115.7	122.8	104.1	89.1	88.1	80.2		High	8.17e-05	0.0003119	3.02
1294	[R].VGSTSVR.[F]	1xTMT6plex [N-Term];1xPhospho [S3(100)]	*-*----	1	1	1	4	Cre13.g603050.t1.2	Cre13.g603050.t1.2 [94-100]	Cre13.g603050.t1.2 1xPhospho [S96(100)]	0	1014.52	0.747	0.0111529	0.0489193	114.5	85.5	8.13	5.29	118	121.1	103.7	88.5	88.2	80.5		High	0.002996	0.0309	1.77
1295	[R].SGVSGGSGSGASGGMLAAAR.[L]	1xOxidation [M15];1xTMT6plex [N-Term];1xPhospho [S7(98)]	*-----*-------*-----	3	1	1	7	Cre02.g112200.t1.2	Cre02.g112200.t1.2 [2926-2945]	Cre02.g112200.t1.2 1xPhospho [S2932(99.5)]	0	1961.89	0.71	0.0111671	0.0489367	116.9	83.1	8.64	9.86	117.2	126.9	106.7	91.2	83.2	74.8		High	8.17e-05	1.058e-06	5.07
1296	[K].AAANKPPSR.[A]	1xTMT6plex [K5];1xTMT6plex [N-Term];1xPhospho [S8(100)]	*---*--*-	1	1	1	4	Cre12.g519950.t1.1	Cre12.g519950.t1.1 [1853-1861]	Cre12.g519950.t1.1 1xPhospho [S1860(100)]	0	1449.8	1.288	0.0111724	0.0489367	87.4	112.6	7.46	9.62	85.5	89.5	77.2	110.1	128.7	108.8		High	0.001057	0.005118	1.96
[truncated: 4,905 more rows]

## Sheet: MS Experiment 9_PhosphoPeptides
Number	Annotated Sequence	Modifications	Modification Pattern	# Isoforms	# Protein Groups	# Proteins	# PSMs	Master Protein Accessions	Positions in Master Proteins	Phosphorylations in Master Proteins	# Missed Cleavages	Theo. MH+ [Da]	Abundance Ratio: (lf5/21gr)	Abundance Ratio P-Value: (lf5/21gr)	Abundance Ratio Adj. P-Value: (lf5/21gr)	Abundances (Grouped): 21gr	Abundances (Grouped): lf5	Abundances (Grouped) CV [%]: 21gr	Abundances (Grouped) CV [%]: lf5	Abundances (by Bio. Rep.): 21gr-1	Abundances (by Bio. Rep.): 21gr-2	Abundances (by Bio. Rep.): 21gr-3	Abundances (by Bio. Rep.): 21gr-4	Abundances (by Bio. Rep.): lf5-1	Abundances (by Bio. Rep.): lf5-2	Abundances (by Bio. Rep.): lf5-3	Abundances (by Bio. Rep.): lf5-4	Quan Info	Confidence (by Search Engine): Sequest HT	Percolator q-Value (by Search Engine): Sequest HT	Percolator PEP (by Search Engine): Sequest HT	XCorr (by Search Engine): Sequest HT
[truncated: 6,319 more rows]

[truncated: 3 more sheets: All Positives, Positives 2 Fold, Motif Analysis]
