# Supplementary material for: Activation of the ciliary kinase CDKL5 is mediated by the cyclin-dependent kinase CDK20/LF2 to control flagellar length
Source: PLoS Biol. 2025 Dec 12;23(12):e3003560. doi: 10.1371/journal.pbio.3003560 (PMC12711092; doi:10.1371/journal.pbio.3003560)
Supplement: S7 Data — All Proteins: a list of all proteins identified in three technical repeats of each of two immunoprecipitation experiments (MS Experiment 10 and MS Experiment 11) with each protein’s total precursor intensity reported for each repeat. “#N/A” means that the protein was not identified in that experiment. Calculation of ratio and P value is described in the Materials and methods section. “Yes” in “Positive” columns means that the protein met the following criteria: the ratio of total precursor intensity in the experimental sample (lf5 CDKL5-GFP-TG) to that in the control sample (lf5) was larger than 10, and the P value was smaller than 0.01. CrCDKL5-GFP was the bait protein. Human keratin proteins and catalase were included in the sequence database to monitor contamination and to improve the accuracy and reliability of the MS protein identifications. Positive Proteins: a list of proteins that were positive in both immunoprecipitation experiments with their total precursor intensities reported for each technical repeat. In addition to the bait proteins (CrCDKL5-GFP and GFP), 6 proteins were identified. Interestingly, four of them as well as CrCDKL5 are among the 155 ciliary proteins reported to be methylated by King and colleagues [47]. PMID: 38696262. The proteins are sorted according to their lf5 CDKL5-GFP-TG to lf5 ratios in Experiment 10. (XLSX) [file pbio.3003560.s014.xlsx]

## Sheet: File Legend
Sheet name	Content
All Proteins	A list of all proteins identified in three technical repeats of each of two immunoprecipitation experiments (MS Experiment 10 and MS Experiment 11) with each protein’s total precursor intensity reported for each repeat. "#N/A" means that the protein was not identified in that experiment. Calculation of ratio and P value are described in the Materials and Methods section. "Yes" in "Positive" colum…
Positive Proteins	A list of proteins that were positive in both immunoprecipitation experiments with their total precursor intensities reported for each technical repeat. In addition to the bait proteins (CrCDKL5-GFP and GFP), 6 proteins were identified. Interestingly, four of them as well as CrCDKL5 are among the 155 ciliary proteins reported to be methylated by King et al. (2024). The proteins are sorted accordi…
Reference	King, S.M., M. Sakato-Antoku, R.S. Patel-King, and J.L. Balsbaugh. 2024. The methylome of motile cilia. Jul 1;35(7):ar89. doi: 10.1091/mbc.E24-03-0130. Epub 2024 May 2. PMID: 38696262

## Sheet: All Proteins
	MS Experiment 10 (Immunoprecipitation Experiment 1)										MS Experiment 11 (Immunoprecipitation Experiment 2)
Accession Number	lf5_1	lf5_2	lf5_3	lf5 CDKL5-GFP-TG_1	lf5 CDKL5-GFP-TG_2	lf5 CDKL5-GFP-TG_3	Ratio (lf5 CDKL5-GFP-TG/lf5)	P-value	Positive		lf5_1	lf5_2	lf5_3	lf5 CDKL5-GFP-TG_1	lf5 CDKL5-GFP-TG_2	lf5 CDKL5-GFP-TG_3	Ratio (lf5 CDKL5-GFP-TG/lf5)	P-value	Positive
Cre01.g004350.t1.2	#N/A	#N/A	#N/A	#N/A	#N/A	#N/A	#N/A	#N/A			12858	14059	12506	247600	172490	259720	9.98164	5.0319e-05
Cre01.g004900.t1.2	#N/A	#N/A	#N/A	#N/A	#N/A	#N/A	#N/A	#N/A			0	0	0	194350	120450	234380	46.2132	0.00209058	Yes
Cre01.g004950.t1.1	#N/A	#N/A	#N/A	#N/A	#N/A	#N/A	#N/A	#N/A			97066	56135	117710	702850	686760	597990	4.50153	0.00222907
Cre01.g005900.t1.1	#N/A	#N/A	#N/A	#N/A	#N/A	#N/A	#N/A	#N/A			0	0	0	56279	40293	52483	13.1732	6.37044e-06	Yes
Cre01.g009500.t1.2	0	0	0	0	0	0	0.681747	0.00290245			459510	418830	540810	4773600	4523500	6007400	6.32151	6.12845e-05
Cre01.g009850.t1.2	0	0	0	382260	838770	667170	957.726	8.47165e-06	Yes		0	0	0	29050000	35543000	40252000	9501.67	0.000149018	Yes
Cre01.g010000.t1.2	0	0	0	0	0	0	0.614515	0.00110377			18017	17332	36370	742820	617100	558410	16.5927	0.000245777	Yes
Cre01.g012800.t1.1 (+1)	0	0	0	0	0	0	0.639879	0.00262162			189400	274120	261990	2664800	2581300	2421100	6.28416	6.68476e-05
Cre01.g014600.t1.2	0	0	0	58713	72834	64332	104.152	5.57418e-07	Yes		0	0	0	0	0	0	0.686267	0.0086982
Cre01.g015600.t1.1	0	0	0	0	0	0	0.58966	0.00196199			35151	10314	0	816790	120860	187110	16.4687	0.0463966
Cre01.g016950.t1.2	#N/A	#N/A	#N/A	#N/A	#N/A	#N/A	#N/A	#N/A			0	0	0	173780	74024	153490	35.766	0.00456679	Yes
Cre01.g018900.t1.2	#N/A	#N/A	#N/A	#N/A	#N/A	#N/A	#N/A	#N/A			0	0	0	131180	59606	155230	28.2307	0.000305209	Yes
Cre01.g021500.t1.1	#N/A	#N/A	#N/A	#N/A	#N/A	#N/A	#N/A	#N/A			60714	60765	64929	528750	551210	544130	5.11965	1.53873e-06
Cre01.g023550.t1.1	0	0	0	0	0	0	0.759432	0.000935812			20345	69095	74518	1991600	1598400	1737400	22.0369	0.0157838
Cre01.g024300.t1.2	#N/A	#N/A	#N/A	#N/A	#N/A	#N/A	#N/A	#N/A			0	0	0	93670	71042	99002	24.0443	8.6258e-06	Yes
Cre01.g025450.t1.2	0	0	4379	10626	14281	7861.4	9.43229	0.0154584			129160	89290	148530	80069	44670	30515	0.234617	0.00838765
Cre01.g026600.t1.2	0	0	0	89147	235630	170970	242.807	4.36114e-05	Yes		2787800	2464400	3530200	43414000	37611000	42191000	8.31907	1.83877e-05
Cre01.g027200.t1.2	#N/A	#N/A	#N/A	#N/A	#N/A	#N/A	#N/A	#N/A			0	0	10824	99983	92525	51354	12.7177	0.0110672
Cre01.g027800.t1.2	0	0	0	0	0	0	0.693214	0.000975606			401750	343480	388500	4084900	2874400	3231700	5.23497	6.37515e-05
Cre01.g027950.t1.2	0	0	0	10518	58866	46610	50.0652	0.0176329			2832800	2591100	3086800	6705400	6049300	4915500	1.21276	0.102964
Cre01.g028450.t1.2	0	0	0	0	0	0	0.686069	0.000311633			27668	0	0	651810	413010	668490	62.5905	0.00842639	Yes
Cre01.g029150.t1.2	#N/A	#N/A	#N/A	#N/A	#N/A	#N/A	#N/A	#N/A			0	0	0	92806	17900	27382	10.3381	0.0372825
Cre01.g029400.t1.2	0	0	0	0	0	0	0.641887	0.000509341			0	0	0	34829	22904	22191	6.72941	0.000132075
Cre01.g029750.t1.1	41499	89947	35204	271710	714560	365520	10.3756	0.00510802	Yes		3944900	3383300	4797100	53099000	47321000	50421000	7.37467	0.0014941
Cre01.g030500.t1.2	0	0	0	10756	11387	15456	19.6468	5.39477e-06	Yes		680000	730390	790340	1867000	1936300	2311300	1.62796	0.00344129
Cre01.g032000.t1.1	0	0	0	0	0	0	0.700768	0.00165646			137900	113080	97002	1978400	1880300	2640500	10.9591	0.00013362	Yes
Cre01.g033000.t1.2	#N/A	#N/A	#N/A	#N/A	#N/A	#N/A	#N/A	#N/A			56959	87850	107570	880990	1127300	991240	7.1836	0.000495701
Cre01.g034400.t1.1	44582	58543	55586	0	0	0	0.0101178	7.66227e-07			0	8502.9	25009	116500	96747	189930	9.91881	0.0336903
Cre01.g034950.t1.2	0	5693.4	9111.5	70810	166770	94940	37.7744	0.00791839	Yes		1632700	2194100	1818100	2796800	2707600	2145900	0.796714	0.130843
Cre01.g035350.t1.2	#N/A	#N/A	#N/A	#N/A	#N/A	#N/A	#N/A	#N/A			0	0	16276	181810	97669	103420	16.7016	0.0132769
Cre01.g035850.t1.2	0	0	0	0	0	0	0.659712	0.00121394			41096	29563	48293	425050	481330	392830	6.52373	0.000241952
Cre01.g036150.t1.2	#N/A	#N/A	#N/A	#N/A	#N/A	#N/A	#N/A	#N/A			4041.7	0	0	16436	15368	33629	4.61208	0.0116802
Cre01.g036700.t1.2	#N/A	#N/A	#N/A	#N/A	#N/A	#N/A	#N/A	#N/A			63155	40392	14866	444410	256230	597650	7.13836	0.0183176
Cre01.g037650.t1.2	0	0	0	0	0	0	0.666517	0.000779953			94266	84590	87325	891010	670460	546800	4.56423	0.000366583
Cre01.g037800.t1.2	#N/A	#N/A	#N/A	#N/A	#N/A	#N/A	#N/A	#N/A			0	10700	0	158960	140380	125440	21.9624	0.0269372
Cre01.g037900.t1.1	#N/A	#N/A	#N/A	#N/A	#N/A	#N/A	#N/A	#N/A			0	0	0	127460	157920	132660	38.144	3.71195e-06	Yes
Cre01.g038250.t1.2	#N/A	#N/A	#N/A	#N/A	#N/A	#N/A	#N/A	#N/A			0	0	0	172820	104250	176720	39.5441	2.9971e-05	Yes
Cre01.g039200.t1.2	0	0	0	7391.2	8149	9931	14.4543	3.01279e-06	Yes		193870	236340	282380	1295500	1689000	1468400	3.69222	0.000575944
Cre01.g039500.t1.2	0	0	0	0	0	0	0.634715	0.00607882			59149	73748	48166	2459100	2372000	2521600	24.2096	0.00161485	Yes
Cre01.g039850.t1.1	#N/A	#N/A	#N/A	#N/A	#N/A	#N/A	#N/A	#N/A			14561	11653	15076	502080	469950	619580	22.6263	9.95176e-06	Yes
Cre01.g040200.t1.2	#N/A	#N/A	#N/A	#N/A	#N/A	#N/A	#N/A	#N/A			0	0	0	92255	86805	105210	24.412	9.00262e-07	Yes
Cre01.g043700.t1.2	0	0	0	0	0	0	0.636129	0.00226119			0	0	20330	1233300	852390	882830	127.713	0.0205012
Cre01.g043750.t1.1	#N/A	#N/A	#N/A	#N/A	#N/A	#N/A	#N/A	#N/A			5103	26988	24975	100280	206590	106230	5.06175	0.0499098
Cre01.g043800.t1.1	0	0	0	0	0	0	0.651258	0.00182906			307260	349190	356640	2778100	2306000	2085700	4.13648	4.67427e-05
Cre01.g045150.t1.2	#N/A	#N/A	#N/A	#N/A	#N/A	#N/A	#N/A	#N/A			0	0	0	68164	104080	78258	22.6634	0.0018846	Yes
Cre01.g046052.t1.1	#N/A	#N/A	#N/A	#N/A	#N/A	#N/A	#N/A	#N/A			0	0	0	149290	158330	103200	36.8717	2.04846e-05	Yes
Cre01.g046250.t1.2	#N/A	#N/A	#N/A	#N/A	#N/A	#N/A	#N/A	#N/A			0	0	0	78962	39057	29570	11.8835	0.00090537	Yes
Cre01.g046324.t1.1	#N/A	#N/A	#N/A	#N/A	#N/A	#N/A	#N/A	#N/A			10301	13466	15356	75899	83177	110100	4.04409	0.000844124
Cre01.g047950.t1.1	0	0	0	6248	9401.4	9180.7	13.2965	3.38488e-05	Yes		240840	376860	211320	1838200	1524400	1132500	3.22481	0.00699453
Cre01.g048250.t1.2	#N/A	#N/A	#N/A	#N/A	#N/A	#N/A	#N/A	#N/A			0	19239	0	107850	81883	160710	15.4441	0.0249774
Cre01.g049050.t1.2	#N/A	#N/A	#N/A	#N/A	#N/A	#N/A	#N/A	#N/A			17113	0	15382	781600	565470	716080	47.4134	0.0257959
Cre01.g050050.t1.2	#N/A	#N/A	#N/A	#N/A	#N/A	#N/A	#N/A	#N/A			18079	31361	16958	1057300	1057400	852230	27.1829	0.000111632	Yes
Cre01.g050650.t1.2	#N/A	#N/A	#N/A	#N/A	#N/A	#N/A	#N/A	#N/A			0	0	0	20431	18496	38181	6.65319	0.00124363
Cre01.g050850.t1.2 (+1)	#N/A	#N/A	#N/A	#N/A	#N/A	#N/A	#N/A	#N/A			0	0	0	30297	27213	29907	7.85514	3.90413e-06
Cre01.g051750.t1.1 (+1)	#N/A	#N/A	#N/A	#N/A	#N/A	#N/A	#N/A	#N/A			0	0	0	166830	378970	395110	81.2106	0.000141759	Yes
Cre01.g052000.t1.2	0	0	0	0	0	0	0.682256	0.00212791			0	0	0	337990	249000	341680	80.3224	0.000296705	Yes
Cre01.g052150.t1.1	#N/A	#N/A	#N/A	#N/A	#N/A	#N/A	#N/A	#N/A			19687	32929	12834	1245800	1139600	1249100	35.0889	0.00642197	Yes
Cre01.g053360.t1.2	#N/A	#N/A	#N/A	#N/A	#N/A	#N/A	#N/A	#N/A			0	0	0	67449	37654	181560	20.4108	0.0205853
Cre01.g054100.t1.1	0	0	0	0	0	0	0.696734	0.00836966			0	0	0	1155700	1231100	1311200	339.175	7.99776e-08	Yes
Cre01.g054800.t1.2	0	0	0	0	0	0	0.62037	0.000709372			34568	43953	125000	4040300	2888200	3832700	36.2745	0.000689735	Yes
Cre01.g055420.t1.1	168910	199930	248980	752210	1154900	927190	5.82977	0.000253776			3276600	3441700	4346200	6801400	7449700	5758400	1.0646	0.581952
Cre01.g055469.t1.1	#N/A	#N/A	#N/A	#N/A	#N/A	#N/A	#N/A	#N/A			11471	0	0	450450	615820	502600	78.5159	0.0016001	Yes
Cre01.g065822.t1.1	0	0	0	20570	96242	24031	63.0741	0.0139555			1407000	1402000	2088800	8866900	8415500	8504300	3.14867	0.00837606
Cre02.g075850.t1.1	0	0	0	0	11774	0	1.96633	0.610089			0	0	0	1632500	1023000	2058100	409.311	0.000960845	Yes
Cre02.g075900.t1.1	0	0	0	124660	224700	233580	285.174	0.00110111	Yes		1782300	1408600	2300000	31620000	27385000	33845000	10.0949	6.75437e-05	Yes
Cre02.g076000.t1.2	#N/A	#N/A	#N/A	#N/A	#N/A	#N/A	#N/A	#N/A			0	0	0	139180	109290	45757	24.6721	0.0102213
Cre02.g076350.t1.2	0	0	0	17575	47094	40311	50.8501	0.00525279	Yes		1855000	1960000	2035700	18279000	19010000	19953000	5.74761	2.52112e-06
Cre02.g076900.t1.1	0	0	0	40903	89924	67783	101.313	0.00206675	Yes		3519600	3601500	4457100	23330000	21489000	22317000	3.42392	0.00164629
Cre02.g077750.t1.2	#N/A	#N/A	#N/A	#N/A	#N/A	#N/A	#N/A	#N/A			0	0	0	30243	12783	24108	5.65841	0.0170139
Cre02.g078600.t1.2	0	0	0	0	0	0	0.671649	0.00539949			71469	79310	56332	1088900	1031700	1177100	9.43326	6.518e-05
Cre02.g078831.t1.1	#N/A	#N/A	#N/A	#N/A	#N/A	#N/A	#N/A	#N/A			0	0	0	44659	22646	132660	12.8316	0.0370826
Cre02.g078885.t1.1	0	0	0	0	0	0	0.644964	0.00549224			0	12422	19771	352380	230530	244110	20.2674	0.01224
Cre02.g079300.t1.2	0	0	0	0	3280.1	0	1.24222	0.789022			240580	351650	238690	3349100	2892900	2285100	6.0571	0.000461584
Cre02.g080350.t1.1	#N/A	#N/A	#N/A	#N/A	#N/A	#N/A	#N/A	#N/A			8641.9	0	0	251240	216460	165830	33.8454	0.00167337	Yes
Cre02.g081200.t1.2	#N/A	#N/A	#N/A	#N/A	#N/A	#N/A	#N/A	#N/A			9772.2	0	0	215200	240050	124770	29.886	0.00351034	Yes
Cre02.g081550.t1.2	#N/A	#N/A	#N/A	#N/A	#N/A	#N/A	#N/A	#N/A			26412	0	28774	1525900	727040	1161600	54.7945	0.0101995
Cre02.g084650.t1.2	#N/A	#N/A	#N/A	#N/A	#N/A	#N/A	#N/A	#N/A			23499	43929	75753	1556600	1805500	2221700	25.2948	0.000649814	Yes
Cre02.g087000.t1.1	#N/A	#N/A	#N/A	#N/A	#N/A	#N/A	#N/A	#N/A			52639	55701	44155	1482800	1598300	1420100	17.4012	1.14854e-05	Yes
Cre02.g089450.t1.2	5452.9	15333	17031	0	0	0	0.0462751	0.00072875			20324	21787	63963	210220	247500	172670	4.00609	0.019019
Cre02.g091150.t1.1	#N/A	#N/A	#N/A	#N/A	#N/A	#N/A	#N/A	#N/A			9257.4	16482	13196	250730	101680	115010	6.65819	0.00341858
Cre02.g091700.t1.2	0	0	0	41080	141560	84660	128.247	0.00525394	Yes		1067300	999220	1343300	16262000	14419000	17217000	8.29709	1.23939e-05
Cre02.g092150.t1.2	0	0	0	0	0	0	0.633939	0.00039004			132590	45577	122360	3109600	3074400	2831600	19.5049	0.0121331
Cre02.g092900.t1.2	#N/A	#N/A	#N/A	#N/A	#N/A	#N/A	#N/A	#N/A			21642	0	0	634890	390360	324080	52.5131	0.00740994	Yes
Cre02.g093750.t1.2	#N/A	#N/A	#N/A	#N/A	#N/A	#N/A	#N/A	#N/A			20460	24155	26801	940710	866810	695440	20.5496	7.54371e-06	Yes
Cre02.g094100.t1.2	0	0	0	0	0	0	0.666935	0.00872195			225900	230660	231600	2386800	2149500	3767200	6.87267	0.00730119
Cre02.g094350.t1.1	0	0	0	0	29103	31417	10.7629	0.242192			1544900	1622900	1846700	13293000	13309000	13437000	4.70368	2.03376e-06
Cre02.g095081.t1.1 (+1)	#N/A	#N/A	#N/A	#N/A	#N/A	#N/A	#N/A	#N/A			0	0	0	33288	19903	33525	7.50628	0.0055499
Cre02.g095090.t1.1	#N/A	#N/A	#N/A	#N/A	#N/A	#N/A	#N/A	#N/A			0	0	6974.6	312880	346940	233640	55.1904	0.000546673	Yes
Cre02.g095113.t1.1	#N/A	#N/A	#N/A	#N/A	#N/A	#N/A	#N/A	#N/A			0	0	0	290930	165480	172710	53.4802	1.6279e-05	Yes
Cre02.g095130.t1.1	0	0	0	0	0	0	0.648514	0.0033965			0	0	0	79212	26196	74788	14.169	0.0146483
Cre02.g095200.t1.2	#N/A	#N/A	#N/A	#N/A	#N/A	#N/A	#N/A	#N/A			0	0	0	46075	40499	35678	10.7409	3.33267e-06	Yes
Cre02.g096150.t1.2	#N/A	#N/A	#N/A	#N/A	#N/A	#N/A	#N/A	#N/A			0	0	0	57381	31037	28510	9.58811	0.00737341
Cre02.g097250.t1.1	0	0	0	0	0	0	0.645095	0.00145844			0	0	0	578340	511320	441100	140.48	4.88884e-07	Yes
Cre02.g099150.t1.2	0	0	0	0	0	0	0.709439	0.00269062			100800	59552	95150	1006700	800030	855030	6.25199	0.000418575
Cre02.g100950.t1.1	#N/A	#N/A	#N/A	#N/A	#N/A	#N/A	#N/A	#N/A			0	0	0	118680	175520	139680	36.2677	1.35552e-05	Yes
Cre02.g101850.t1.2	0	0	0	0	0	0	0.661476	0.0028903			183990	56837	107390	1332800	1183800	1716700	7.87759	0.00465592
Cre02.g102350.t1.2	0	0	0	0	0	0	0.717528	0.000650221			57902	194170	87612	4672500	3076000	3742600	22.2861	0.00107543	Yes
Cre02.g102500.t1.1	#N/A	#N/A	#N/A	#N/A	#N/A	#N/A	#N/A	#N/A			0	0	0	44188	33513	37268	9.99129	5.30178e-06
Cre02.g103800.t1.1	#N/A	#N/A	#N/A	#N/A	#N/A	#N/A	#N/A	#N/A			17322	8390.3	33329	191750	138610	107570	4.92741	0.017762
Cre02.g104900.t1.2	0	10635	5907.2	32131	42263	18930	10.1101	0.042564			636080	691710	649740	2471600	2228000	2599100	2.165	0.000120624
Cre02.g105800.t1.1	#N/A	#N/A	#N/A	#N/A	#N/A	#N/A	#N/A	#N/A			0	0	0	67529	47164	53015	15.2272	5.33063e-06	Yes
Cre02.g107050.t1.1	0	0	0	0	0	0	0.704846	0.0165483			175010	133320	77937	1804100	1103400	1728200	7.26506	0.00260495
Cre02.g110350.t1.2	0	0	0	37349	54253	75520	87.5196	0.0016195	Yes		346800	590530	428180	2173400	945110	1388500	1.87507	0.0771689
Cre02.g110400.t1.2	0	0	0	0	0	0	0.624686	0.00375985			0	0	0	235550	284100	242020	70.2073	1.92673e-06	Yes
Cre02.g110850.t1.2	#N/A	#N/A	#N/A	#N/A	#N/A	#N/A	#N/A	#N/A			0	0	0	86787	74698	60318	19.7516	6.88602e-06	Yes
Cre02.g110950.t1.1	0	0	10076	0	0	0	0.282969	0.254054			25747	26788	36242	909540	976160	1042200	19.5771	7.83777e-06	Yes
Cre02.g111300.t1.1	0	0	0	4478.5	0	0	1.58815	0.610622			192450	366050	291500	3228300	2730700	2986900	6.38167	0.00830092
Cre02.g112100.t1.1	#N/A	#N/A	#N/A	#N/A	#N/A	#N/A	#N/A	#N/A			0	0	0	91367	102020	117460	29.6389	3.58315e-06	Yes
Cre02.g112200.t1.2	0	0	0	0	0	0	0.669393	0.00147525			58487	49729	98750	904970	802230	904560	7.73865	0.00720228
Cre02.g112600.t1.2	#N/A	#N/A	#N/A	#N/A	#N/A	#N/A	#N/A	#N/A			39550	21374	16186	231980	197960	198540	5.13072	0.0281163
Cre02.g113600.t1.2	0	0	0	0	0	0	0.7008	0.0214857			191760	119740	223850	1474600	1401600	971520	4.29414	0.00262366
Cre02.g114750.t1.2	#N/A	#N/A	#N/A	#N/A	#N/A	#N/A	#N/A	#N/A			10878	0	13914	186920	144710	176780	14.252	0.0414123
Cre02.g116700.t1.2	#N/A	#N/A	#N/A	#N/A	#N/A	#N/A	#N/A	#N/A			0	0	0	55205	93341	54944	18.0599	0.000134334	Yes
Cre02.g141250.t1.2	#N/A	#N/A	#N/A	#N/A	#N/A	#N/A	#N/A	#N/A			0	0	0	104700	121030	34915	21.2501	0.0153235
Cre02.g141700.t1.1	#N/A	#N/A	#N/A	#N/A	#N/A	#N/A	#N/A	#N/A			7922	0	0	589280	542860	636010	98.4397	0.00797934	Yes
Cre02.g141950.t1.1	#N/A	#N/A	#N/A	#N/A	#N/A	#N/A	#N/A	#N/A			0	12925	34914	781440	454520	621660	37.6345	0.046358
Cre02.g142050.t1.2	#N/A	#N/A	#N/A	#N/A	#N/A	#N/A	#N/A	#N/A			0	0	0	126850	104230	170820	35.5897	1.49596e-05	Yes
Cre02.g142352.t1.1	0	0	0	0	0	0	0.615975	0.000301884			364010	346080	237010	5461200	4331100	4424000	8.92262	0.000203864
Cre02.g142687.t1.1 (+2)	5800.9	12204	15509	311310	574530	451490	53.3815	0.000211839	Yes		22038000	25767000	20707000	90622000	81198000	80994000	2.17389	0.000742431
Cre02.g143400.t1.1	#N/A	#N/A	#N/A	#N/A	#N/A	#N/A	#N/A	#N/A			38004	23447	49908	467020	489810	537630	8.24513	0.000594768
Cre02.g145100.t1.1	0	0	0	0	0	0	0.641163	0.0019172			1129900	1103500	1238500	9045100	7004900	8403100	4.11901	1.50591e-05
Cre02.g147900.t4.1	#N/A	#N/A	#N/A	#N/A	#N/A	#N/A	#N/A	#N/A			0	0	0	170200	34196	80753	22.1166	0.0194821
Cre03.g143887.t1.1	#N/A	#N/A	#N/A	#N/A	#N/A	#N/A	#N/A	#N/A			13167	34133	24975	175660	112570	182980	4.02768	0.0101516
Cre03.g145127.t1.1	0	0	0	0	0	0	0.628892	0.00212337			80584	101940	62208	556180	440910	825430	4.31399	0.00373998
Cre03.g146487.t1.1	0	0	0	0	0	5523.2	1.56865	0.645408			309680	312070	334930	7894900	5689100	6434200	12.1861	0.000794203	Yes
Cre03.g146687.t1.1	0	0	0	0	0	0	0.685017	0.000605203			109800	115890	24680	1353500	1114200	1147700	10.376	0.0472455
Cre03.g146867.t1.1 (+1)	0	0	0	0	0	0	0.68438	0.0122775			526370	550740	794440	5003900	4612600	4787500	4.59867	0.00471816
Cre03.g152550.t1.1	#N/A	#N/A	#N/A	#N/A	#N/A	#N/A	#N/A	#N/A			0	0	10218	358200	280890	360160	54.627	0.0143172
Cre03.g153700.t1.1	#N/A	#N/A	#N/A	#N/A	#N/A	#N/A	#N/A	#N/A			0	0	0	312840	426810	300040	93.4938	0.000781164	Yes
Cre03.g154150.t1.1	#N/A	#N/A	#N/A	#N/A	#N/A	#N/A	#N/A	#N/A			0	0	0	368180	349240	409160	106.679	1.42219e-07	Yes
Cre03.g156750.t1.2	0	0	0	0	0	0	0.604612	0.000846322			0	0	0	193760	142070	90381	37.0449	8.32366e-05	Yes
Cre03.g158750.t1.1	76980	131580	108990	43219	84771	41049	0.655577	0.209287			1942500	1916600	1787000	14864000	13527000	13295000	4.33458	1.14274e-05
Cre03.g159200.t1.1	#N/A	#N/A	#N/A	#N/A	#N/A	#N/A	#N/A	#N/A			0	0	0	143820	119610	121650	34.1398	1.3836e-07	Yes
Cre03.g161100.t1.1	#N/A	#N/A	#N/A	#N/A	#N/A	#N/A	#N/A	#N/A			0	0	0	70787	34436	63181	13.7283	0.00503965	Yes
Cre03.g162550.t1.1	#N/A	#N/A	#N/A	#N/A	#N/A	#N/A	#N/A	#N/A			13419	0	13440	684640	439230	609180	44.379	0.00290422	Yes
Cre03.g164250.t1.1	0	0	0	0	0	0	0.652867	5.7399e-05			17926	0	0	5718600	6148000	4780700	729.858	0.0107846
Cre03.g164900.t1.1 (+1)	#N/A	#N/A	#N/A	#N/A	#N/A	#N/A	#N/A	#N/A			0	0	0	143170	77888	88699	28.2388	0.00199204	Yes
Cre03.g166050.t1.2	#N/A	#N/A	#N/A	#N/A	#N/A	#N/A	#N/A	#N/A			0	0	0	78305	32494	92114	17.7588	0.0107633
Cre03.g166750.t1.2	#N/A	#N/A	#N/A	#N/A	#N/A	#N/A	#N/A	#N/A			0	0	0	153440	227840	115420	42.5181	0.00265009	Yes
Cre03.g167051.t1.2	0	0	0	28706	70231	40900	67.5067	0.000103195	Yes		3014800	2743500	2466600	31068000	25713000	27262000	6.00341	3.55971e-05
Cre03.g168800.t1.1	#N/A	#N/A	#N/A	#N/A	#N/A	#N/A	#N/A	#N/A			0	0	0	94079	101240	66759	22.618	2.13281e-05	Yes
Cre03.g169400.t1.2	0	0	0	0	0	0	0.664751	0.00785474			23159	42996	28427	407110	478500	397240	8.21359	0.00044529
Cre03.g172600.t1.2	#N/A	#N/A	#N/A	#N/A	#N/A	#N/A	#N/A	#N/A			12906	15256	13804	356960	229950	315720	12.4561	3.09402e-05	Yes
Cre03.g172650.t1.2	#N/A	#N/A	#N/A	#N/A	#N/A	#N/A	#N/A	#N/A			0	0	0	151900	127310	142230	38.236	1.65164e-07	Yes
Cre03.g174250.t1.2	#N/A	#N/A	#N/A	#N/A	#N/A	#N/A	#N/A	#N/A			23983	28169	13558	512680	374000	284570	10.6485	0.00123711	Yes
Cre03.g175700.t1.2	#N/A	#N/A	#N/A	#N/A	#N/A	#N/A	#N/A	#N/A			0	0	0	42355	28947	34674	9.3302	1.56223e-05
Cre03.g176250.t1.2	#N/A	#N/A	#N/A	#N/A	#N/A	#N/A	#N/A	#N/A			0	0	0	415940	153690	292820	75.1041	0.00369958	Yes
Cre03.g176833.t1.1	0	5570.1	0	57819	161310	118410	87.7185	0.00345888	Yes		1392900	1083400	1428500	17359000	16522000	17005000	7.71144	0.00141252
Cre03.g177053.t1.1	0	0	0	0	0	0	0.673399	0.00116869			213090	244890	198340	1893600	1623500	1889700	4.84552	5.33552e-05
Cre03.g177550.t1.2	#N/A	#N/A	#N/A	#N/A	#N/A	#N/A	#N/A	#N/A			98895	106950	101230	879840	793230	773700	4.67571	3.14921e-06
Cre03.g178350.t1.1	#N/A	#N/A	#N/A	#N/A	#N/A	#N/A	#N/A	#N/A			0	0	0	136530	71549	166480	31.1855	0.0001531	Yes
Cre03.g178550.t1.1	#N/A	#N/A	#N/A	#N/A	#N/A	#N/A	#N/A	#N/A			0	0	0	110960	116080	66050	25.6094	6.51545e-05	Yes
Cre03.g178750.t1.1	#N/A	#N/A	#N/A	#N/A	#N/A	#N/A	#N/A	#N/A			48792	48154	41907	916430	806840	752140	10.4612	1.0632e-05	Yes
Cre03.g180151.t1.1	0	0	0	0	0	2971.6	1.20856	0.798927			73137	159780	63972	1035700	951400	952680	6.33737	0.0247221
Cre03.g180250.t1.2	#N/A	#N/A	#N/A	#N/A	#N/A	#N/A	#N/A	#N/A			0	0	0	25521	16153	16293	5.19957	0.0054132
Cre03.g180450.t1.2	#N/A	#N/A	#N/A	#N/A	#N/A	#N/A	#N/A	#N/A			59569	88515	84606	1541000	1300800	1324800	10.646	3.40039e-05	Yes
Cre03.g180750.t1.2	9073.6	18356	29838	168320	424670	327280	21.3531	0.00164385	Yes		3381000	3880300	4155700	50001000	49107000	44050000	7.381	3.98243e-06
Cre03.g181600.t1.1	0	0	0	0	0	0	0.620892	0.0060857			30385	18496	27810	910870	607880	892810	18.577	0.000102495	Yes
Cre03.g184450.t1.1	#N/A	#N/A	#N/A	#N/A	#N/A	#N/A	#N/A	#N/A			0	9680.2	0	270720	277500	218030	41.9498	0.0162083
Cre03.g186300.t1.2	#N/A	#N/A	#N/A	#N/A	#N/A	#N/A	#N/A	#N/A			12865	0	0	57079	43826	149050	10.335	0.0286218
Cre03.g186850.t1.1	#N/A	#N/A	#N/A	#N/A	#N/A	#N/A	#N/A	#N/A			0	0	0	27366	30784	8464.3	5.22511	0.0167968
Cre03.g188001.t1.1	#N/A	#N/A	#N/A	#N/A	#N/A	#N/A	#N/A	#N/A			68070	32443	54076	602310	457150	639400	6.6855	0.00133693
Cre03.g188450.t1.2	#N/A	#N/A	#N/A	#N/A	#N/A	#N/A	#N/A	#N/A			0	0	0	306050	300210	183160	69.3858	1.95882e-05	Yes
Cre03.g189100.t1.2	#N/A	#N/A	#N/A	#N/A	#N/A	#N/A	#N/A	#N/A			0	0	0	487140	612060	561160	154.236	7.29975e-07	Yes
Cre03.g189250.t1.2	#N/A	#N/A	#N/A	#N/A	#N/A	#N/A	#N/A	#N/A			46089	74512	43484	590720	917080	790850	8.34681	0.00086916
Cre03.g190950.t1.2 (+1)	46247	49339	64118	218020	303390	408780	7.25735	0.000322156			11549000	11402000	13910000	77071000	73194000	71760000	3.55148	8.24318e-06
Cre03.g191150.t1.2	#N/A	#N/A	#N/A	#N/A	#N/A	#N/A	#N/A	#N/A			0	0	0	246050	202780	192450	56.49	3.44522e-07	Yes
Cre03.g193050.t1.1	#N/A	#N/A	#N/A	#N/A	#N/A	#N/A	#N/A	#N/A			0	0	0	73403	96001	106860	23.7632	1.95315e-05	Yes
Cre03.g194800.t1.2	0	0	0	0	0	0	0.64716	0.00221411			118140	99199	122360	1580100	1353700	1777700	8.13051	2.20921e-05
Cre03.g195250.t1.1	#N/A	#N/A	#N/A	#N/A	#N/A	#N/A	#N/A	#N/A			0	0	0	51407	50958	83809	15.6073	0.00318638	Yes
Cre03.g195700.t1.1	#N/A	#N/A	#N/A	#N/A	#N/A	#N/A	#N/A	#N/A			0	0	0	376410	259770	268910	79.0382	3.78379e-06	Yes
Cre03.g197900.t1.1	#N/A	#N/A	#N/A	#N/A	#N/A	#N/A	#N/A	#N/A			0	0	0	99368	96217	74646	23.6118	4.24258e-06	Yes
Cre03.g199000.t1.2	60167	78252	112490	1150000	1749100	1660200	23.5379	6.8812e-05	Yes		12573000	13751000	12944000	32480000	29758000	32196000	1.41255	0.000867619
Cre03.g199759.t1.1 (+1)	0	0	0	0	0	0	0.646915	0.00100871			13413	0	12278	197010	57809	70300	7.54194	0.0395852
Cre03.g200000.t1.2 (+1)	0	0	0	0	0	0	0.71355	0.00689805			68542	54993	50995	447830	404750	476460	4.49906	0.000220079
Cre03.g200050.t1.2	0	0	0	0	0	0	0.623828	0.000362513			29974	35282	29626	778770	405620	861970	12.077	0.000412858	Yes
Cre03.g200550.t1.2	0	0	0	0	0	0	0.631953	7.06683e-05			0	0	0	255090	337230	222550	72.727	6.97261e-06	Yes
Cre03.g202001.t1.1	#N/A	#N/A	#N/A	#N/A	#N/A	#N/A	#N/A	#N/A			0	0	0	29015	94062	34767	12.2758	0.00315633	Yes
Cre03.g204150.t1.2	0	5974.6	0	167340	353920	289250	204.449	0.00157122	Yes		591200	512050	716490	3056900	2762600	3566900	3.04197	0.000475433
Cre03.g204800.t1.2	0	0	0	0	0	0	0.63856	0.0011896			189570	104680	165250	1588900	813090	1273700	4.66788	0.00354175
Cre03.g205650.t1.2	#N/A	#N/A	#N/A	#N/A	#N/A	#N/A	#N/A	#N/A			47796	56752	47274	541760	482450	475770	5.8143	1.99131e-05
Cre03.g205697.t1.1	0	0	0	0	0	0	0.663001	0.00034345			107440	96514	121600	4406600	4786900	3782500	23.4077	4.54399e-06	Yes
Cre03.g205950.t1.1	#N/A	#N/A	#N/A	#N/A	#N/A	#N/A	#N/A	#N/A			0	0	0	28439	32895	34359	8.87096	1.99063e-05
Cre03.g206000.t1.2	#N/A	#N/A	#N/A	#N/A	#N/A	#N/A	#N/A	#N/A			0	0	0	165600	142540	233300	48.6432	1.16668e-05	Yes
Cre03.g206650.t1.2	#N/A	#N/A	#N/A	#N/A	#N/A	#N/A	#N/A	#N/A			0	0	6846	356020	226210	246130	52.5364	0.000587656	Yes
Cre03.g206750.t1.2	0	0	0	0	0	0	0.606229	0.0102345			0	0	0	279870	130470	338580	63.1033	0.00386379	Yes
Cre03.g207825.t1.1 (+2)	0	0	0	0	0	0	0.655522	0.0116798			75621	197380	165080	1182400	1146100	1161900	5.0596	0.0285133
Cre03.g207950.t1.2	#N/A	#N/A	#N/A	#N/A	#N/A	#N/A	#N/A	#N/A			0	0	0	249610	282850	180610	63.2467	9.80954e-06	Yes
Cre03.g208100.t1.1	0	0	0	0	0	0	0.588937	0.00240116			0	0	0	41342	25270	42463	9.60803	0.00015576
Cre03.g209505.t1.1	0	0	0	0	0	0	0.56224	0.000147975			8099.1	0	0	262240	197030	277080	42.4043	0.00131319	Yes
Cre03.g211521.t1.1	0	0	11824	15937	68727	40472	24.4506	0.0316177			601590	1021300	757710	4175800	5582000	4447000	3.56033	0.00246178
Cre03.g212305.t1.1	#N/A	#N/A	#N/A	#N/A	#N/A	#N/A	#N/A	#N/A			0	0	0	210070	156820	166090	48.1387	1.56902e-06	Yes
Cre03.g212753.t1.1	#N/A	#N/A	#N/A	#N/A	#N/A	#N/A	#N/A	#N/A			0	0	0	174470	149070	261100	53.7698	1.85836e-05	Yes
Cre04.g214500.t1.1	529560	725250	737660	0	0	0	0.000846646	7.35265e-08			26527	79649	106150	795970	603770	771490	6.94567	0.00894731
Cre04.g215250.t1.1	0	0	0	0	0	0	0.614889	0.00135857			735710	742430	711310	7178800	6670500	7050100	5.60539	1.5184e-06
Cre04.g215850.t1.2	6362.5	33356	49016	20973	32688	10750	1.13581	0.860458			1006200	1349500	1380800	17769000	8288600	12828000	5.8891	0.00117783
Cre04.g218800.t1.1	#N/A	#N/A	#N/A	#N/A	#N/A	#N/A	#N/A	#N/A			0	0	10685	27840	45110	43991	6.35479	0.0304319
Cre04.g219250.t1.2	0	0	0	6324.5	19810	6996.7	15.9367	0.0167054			546550	643860	578860	3930600	3419100	3103500	3.46221	8.37064e-05
Cre04.g219700.t1.1 (+2)	#N/A	#N/A	#N/A	#N/A	#N/A	#N/A	#N/A	#N/A			12991	25407	25623	189500	179240	137420	4.81837	0.00235175
Cre04.g222000.t1.1	0	0	0	0	0	0	0.63339	0.00545758			70835	146790	201940	1000800	833410	895600	4.16225	0.0372808
Cre04.g224150.t1.2	0	0	0	0	0	0	0.664038	0.0048627			0	0	0	173960	233090	234190	57.4866	8.59894e-06	Yes
Cre04.g225200.t1.1	0	0	0	0	0	0	0.639101	0.000211486			181980	128100	119870	1286000	1468100	1624000	6.05867	0.000479049
Cre04.g226250.t1.1	0	0	0	0	0	0	0.692036	0.0118242			247020	264930	235830	2699600	2458400	2026200	5.6105	5.22705e-05
Cre04.g227900.t1.2	#N/A	#N/A	#N/A	#N/A	#N/A	#N/A	#N/A	#N/A			22695	9294.4	0	89556	169830	237040	11.749	0.0336862
Cre04.g228550.t1.1	#N/A	#N/A	#N/A	#N/A	#N/A	#N/A	#N/A	#N/A			0	0	0	281550	234410	173010	66.1001	6.51192e-06	Yes
Cre04.g228800.t1.1	#N/A	#N/A	#N/A	#N/A	#N/A	#N/A	#N/A	#N/A			0	0	0	151380	118540	155100	36.6678	8.88412e-07	Yes
Cre04.g229000.t1.1	#N/A	#N/A	#N/A	#N/A	#N/A	#N/A	#N/A	#N/A			0	0	0	797610	663520	530820	189.974	1.32086e-06	Yes
Cre04.g229350.t1.2	0	0	0	0	0	0	0.631281	0.00183762			51794	48057	58059	1814700	1613500	2065300	20.3936	2.44895e-06	Yes
Cre04.g229700.t1.2	0	0	0	0	0	0	0.690997	0.00567509			458300	437280	459790	5543800	5839400	6604100	7.7765	8.03355e-06
Cre04.g230340.t1.1	0	0	0	0	0	0	0.676054	0.00182652			74008	22173	93026	1679000	1625800	1581200	17.8955	0.0218058
Cre04.g230438.t1.1	#N/A	#N/A	#N/A	#N/A	#N/A	#N/A	#N/A	#N/A			0	0	0	98588	108890	105620	27.8225	4.68019e-07	Yes
Cre04.g232602.t1.1	#N/A	#N/A	#N/A	#N/A	#N/A	#N/A	#N/A	#N/A			0	0	0	179620	280480	188320	56.6463	1.80917e-05	Yes
Cre05.g230950.t1.1	#N/A	#N/A	#N/A	#N/A	#N/A	#N/A	#N/A	#N/A			0	0	0	177870	129080	217210	46.8443	1.36335e-05	Yes
Cre05.g232300.t1.1	#N/A	#N/A	#N/A	#N/A	#N/A	#N/A	#N/A	#N/A			0	0	0	201960	64495	123600	31.5808	0.00776347	Yes
Cre05.g232750.t1.2	0	0	0	104430	263200	129680	254.759	0.00237885	Yes		1597400	1376500	1475800	21842000	17356000	21009000	7.92357	1.04814e-05
Cre05.g233050.t1.2	#N/A	#N/A	#N/A	#N/A	#N/A	#N/A	#N/A	#N/A			8251.2	5439.5	9283.3	155510	133480	170920	11.9952	0.000111548	Yes
Cre05.g233400.t1.1	#N/A	#N/A	#N/A	#N/A	#N/A	#N/A	#N/A	#N/A			0	0	0	42527	80342	65927	15.6351	0.00502924	Yes
Cre05.g234652.t1.1	0	0	0	0	0	0	0.639852	0.00169695			0	0	16862	306230	289710	351260	43.8361	0.0292309
Cre05.g234657.t1.1	#N/A	#N/A	#N/A	#N/A	#N/A	#N/A	#N/A	#N/A			0	0	0	207500	276100	226660	67.4333	3.51474e-06	Yes
Cre05.g234700.t1.1	0	0	0	0	5261	0	1.62826	0.629833			1392200	1501800	1901300	19548000	20059000	20354000	7.41042	1.24599e-05
Cre05.g235450.t1.2	#N/A	#N/A	#N/A	#N/A	#N/A	#N/A	#N/A	#N/A			0	0	0	28134	28143	24933	7.30728	2.75763e-06
Cre05.g236250.t1.1	0	0	0	0	0	0	0.663824	0.000699236			9288.3	0	17885	338100	478970	581200	38.4115	0.00511032	Yes
Cre05.g239151.t1.1	#N/A	#N/A	#N/A	#N/A	#N/A	#N/A	#N/A	#N/A			0	0	0	95750	84475	53296	22.1637	6.12098e-05	Yes
Cre05.g240700.t1.1	#N/A	#N/A	#N/A	#N/A	#N/A	#N/A	#N/A	#N/A			0	0	0	111580	101830	84979	25.8069	2.20638e-06	Yes
Cre05.g243451.t1.1	0	0	0	0	0	0	0.663681	0.000699019			40926	37711	42106	1095300	1144900	1033400	15.9293	7.99456e-07	Yes
Cre05.g244250.t1.2	0	0	0	0	0	0	0.681995	0.00190065			1624600	1285600	1360600	19221000	16659000	18857000	7.55177	2.34384e-05
Cre05.g244750.t1.1	#N/A	#N/A	#N/A	#N/A	#N/A	#N/A	#N/A	#N/A			0	0	0	170340	164660	171110	43.5659	1.60561e-07	Yes
Cre05.g245700.t1.1	#N/A	#N/A	#N/A	#N/A	#N/A	#N/A	#N/A	#N/A			0	0	0	715480	515010	447520	145.373	0.000580205	Yes
Cre05.g245701.t1.1 (+1)	#N/A	#N/A	#N/A	#N/A	#N/A	#N/A	#N/A	#N/A			24278	6929.6	11237	243590	232380	236740	11.284	0.0230527
Cre05.g246300.t1.2	0	0	0	0	0	0	0.701094	0.0185987			0	0	0	320360	366710	468480	100.962	0.000646636	Yes
Cre06.g249150.t1.1	0	0	0	4152	0	0	1.51046	0.647169			67475	82158	98704	3792900	3001500	3816400	25.2478	6.89816e-06	Yes
Cre06.g249300.t1.2	#N/A	#N/A	#N/A	#N/A	#N/A	#N/A	#N/A	#N/A			0	0	0	95493	30288	40376	13.2954	0.0148543
Cre06.g249900.t1.2	#N/A	#N/A	#N/A	#N/A	#N/A	#N/A	#N/A	#N/A			0	0	0	159730	177820	139060	45.9753	1.62293e-06	Yes
Cre06.g250250.t1.2	0	0	0	4526	30667	21915	22.9631	0.0322282			864690	895370	756890	6298400	7012400	5507200	4.38182	0.000180965
Cre06.g250300.t1.2	167960	261580	278790	0	0	0	0.002408	0.000369955			76636	96826	74569	6192600	4758800	5858200	39.8408	5.12045e-06	Yes
Cre06.g250500.t1.2	#N/A	#N/A	#N/A	#N/A	#N/A	#N/A	#N/A	#N/A			7982.3	0	15329	261000	261180	358800	25.6172	0.00383306	Yes
Cre06.g251050.t1.1	#N/A	#N/A	#N/A	#N/A	#N/A	#N/A	#N/A	#N/A			0	0	0	104210	181540	169860	38.5404	0.00280966	Yes
Cre06.g251200.t1.2	#N/A	#N/A	#N/A	#N/A	#N/A	#N/A	#N/A	#N/A			0	9237.5	0	120400	104710	88804	17.2724	0.0257414
Cre06.g251600.t1.2	0	0	0	20478	31886	48133	51.3187	0.00302547	Yes		138250	130510	216890	149800	134380	104660	0.477863	0.0119683
Cre06.g252000.t1.2	#N/A	#N/A	#N/A	#N/A	#N/A	#N/A	#N/A	#N/A			95209	81003	107900	1038800	851110	1292400	6.52903	0.000146355
Cre06.g253300.t1.2	#N/A	#N/A	#N/A	#N/A	#N/A	#N/A	#N/A	#N/A			0	17303	21425	351660	266230	209530	18.0653	0.020821
Cre06.g253404.t1.1 (+1)	#N/A	#N/A	#N/A	#N/A	#N/A	#N/A	#N/A	#N/A			15710	0	8983	238900	232230	237630	20.3538	0.0348775
Cre06.g256600.t1.2	#N/A	#N/A	#N/A	#N/A	#N/A	#N/A	#N/A	#N/A			9534.5	9648.4	11110	128980	117190	91647	6.50078	4.49163e-05
Cre06.g257250.t1.1	#N/A	#N/A	#N/A	#N/A	#N/A	#N/A	#N/A	#N/A			0	0	0	133330	48401	68904	21.53	0.00753693	Yes
Cre06.g258800.t1.1	0	11520	0	14717	43102	20156	14.7987	0.044645			471970	721050	681260	770880	1106200	718230	0.812034	0.341279
Cre06.g260150.t1.2	#N/A	#N/A	#N/A	#N/A	#N/A	#N/A	#N/A	#N/A			0	0	0	136080	59994	45504	19.545	0.0103796
Cre06.g260350.t1.2	#N/A	#N/A	#N/A	#N/A	#N/A	#N/A	#N/A	#N/A			59544	80178	61947	514000	544220	478110	4.5088	0.000180829
Cre06.g260600.t1.2	0	0	0	0	0	0	0.689913	0.000449116			7797.2	0	0	91957	69261	143090	16.6235	0.00412787	Yes
Cre06.g262850.t1.2	0	0	0	0	0	0	0.65396	7.5888e-05			287160	128140	210210	3214600	2165200	2888200	8.07621	0.00125787
Cre06.g263150.t1.2	#N/A	#N/A	#N/A	#N/A	#N/A	#N/A	#N/A	#N/A			0	0	0	45145	13022	42502	8.39089	0.0311098
Cre06.g263200.t1.1	18281	35958	30201	119600	243570	208540	8.58571	0.0014146			2186200	1717500	1781900	13269000	12325000	11807000	3.88188	0.000141224
Cre06.g263550.t1.2	#N/A	#N/A	#N/A	#N/A	#N/A	#N/A	#N/A	#N/A			0	0	0	23729	19888	26347	6.76765	1.57157e-05
Cre06.g264050.t1.2	0	0	0	0	7582.9	0	1.72662	0.634184			126200	85508	105270	1971200	1724500	1673900	10.0507	4.99621e-05	Yes
Cre06.g265950.t1.1	#N/A	#N/A	#N/A	#N/A	#N/A	#N/A	#N/A	#N/A			0	0	0	201810	233460	155110	56.0362	0.000838002	Yes
Cre06.g266800.t1.1	#N/A	#N/A	#N/A	#N/A	#N/A	#N/A	#N/A	#N/A			0	6423.1	0	309230	73241	285210	36.4926	0.00372024	Yes
Cre06.g267550.t1.2	0	0	0	0	0	0	0.616624	0.00147763			59523	51099	27605	407010	352690	442230	5.35136	0.00325021
Cre06.g268150.t1.1	#N/A	#N/A	#N/A	#N/A	#N/A	#N/A	#N/A	#N/A			0	0	0	98261	128190	95079	27.5526	9.86404e-06	Yes
Cre06.g268800.t1.2	0	0	0	5692.4	38285	49205	34.0788	0.0336005			1479000	1609600	1871500	13520000	11711000	12506000	4.48279	5.83453e-06
Cre06.g271100.t1.1	#N/A	#N/A	#N/A	#N/A	#N/A	#N/A	#N/A	#N/A			0	0	0	120170	75979	57018	21.7194	0.000123542	Yes
Cre06.g274400.t1.2	#N/A	#N/A	#N/A	#N/A	#N/A	#N/A	#N/A	#N/A			15522	25632	25234	1155700	858640	959820	26.7909	3.43335e-05	Yes
Cre06.g277450.t1.2	#N/A	#N/A	#N/A	#N/A	#N/A	#N/A	#N/A	#N/A			0	0	0	33805	56155	32226	10.8073	0.00673686	Yes
Cre06.g278101.t1.1	0	0	0	0	0	0	0.634664	0.00186793			0	0	0	192900	312890	301340	67.7934	0.00144854	Yes
Cre06.g278157.t1.1	#N/A	#N/A	#N/A	#N/A	#N/A	#N/A	#N/A	#N/A			0	0	10745	71542	49618	25279	7.37002	0.0303728
Cre06.g278167.t1.1	0	4997.6	0	27430	56973	37578	32.931	0.00550911	Yes		259690	461040	469120	6443800	5789100	5615100	9.10937	0.00552926
Cre06.g278168.t1.1	0	0	0	23440	45111	41593	51.6432	4.1125e-05	Yes		720250	735600	682690	9423000	8754300	8242400	7.24963	3.48924e-06
Cre06.g278169.t1.1	0	13806	7906.1	0	0	0	0.114142	0.11712			868170	257460	1400800	6139100	4241800	4507700	4.23562	0.0445943
Cre06.g278176.t1.1	#N/A	#N/A	#N/A	#N/A	#N/A	#N/A	#N/A	#N/A			18100	12204	37578	1389300	1219500	1260900	37.3645	0.00707479	Yes
Cre06.g278185.t1.1	63982	128770	134160	93755	151990	174600	1.66976	0.126656			3290200	2486600	2773900	26920000	25276000	24319000	5.28706	6.48935e-05
Cre06.g278186.t1.1	#N/A	#N/A	#N/A	#N/A	#N/A	#N/A	#N/A	#N/A			0	31952	0	343740	350130	216990	32.7142	0.0190099
Cre06.g278221.t1.1	0	0	0	0	0	0	0.587556	0.000123921			374250	360270	515900	7755700	7237600	7628300	10.7656	0.00129695	Yes
Cre06.g278234.t1.1	#N/A	#N/A	#N/A	#N/A	#N/A	#N/A	#N/A	#N/A			16479	11225	0	179240	177100	252610	15.8347	0.0132961
Cre06.g278249.t1.1	#N/A	#N/A	#N/A	#N/A	#N/A	#N/A	#N/A	#N/A			0	0	0	298770	413010	315130	99.325	3.54862e-06	Yes
Cre06.g280300.t1.1	#N/A	#N/A	#N/A	#N/A	#N/A	#N/A	#N/A	#N/A			0	0	0	125520	99653	55553	24.4543	0.000182289	Yes
Cre06.g280450.t1.1	#N/A	#N/A	#N/A	#N/A	#N/A	#N/A	#N/A	#N/A			0	0	0	103860	63807	101430	23.9079	3.25482e-05	Yes
Cre06.g281700.t1.1	#N/A	#N/A	#N/A	#N/A	#N/A	#N/A	#N/A	#N/A			0	0	0	90144	31326	45301	13.0326	0.0117481
Cre06.g283100.t1.2	#N/A	#N/A	#N/A	#N/A	#N/A	#N/A	#N/A	#N/A			0	0	0	46222	55749	75817	15.2396	7.59193e-05	Yes
Cre06.g286600.t1.1	0	0	0	0	0	0	0.626334	3.7672e-05			123190	109050	82908	1524800	1439400	1448200	8.33206	0.004364
Cre06.g291850.t2.1 (+1)	0	4570.5	0	0	4206.3	0	0.784711	0.81739			232630	254330	165040	2953100	4050500	2764600	8.8213	0.000454576
Cre06.g291900.t1.2	#N/A	#N/A	#N/A	#N/A	#N/A	#N/A	#N/A	#N/A			0	0	0	51267	23020	76433	12.373	0.00187191	Yes
Cre06.g292700.t1.2	0	0	0	0	0	0	0.719734	0.00256152			333550	413470	487510	7088500	6384300	6703600	9.70673	0.00137171
Cre06.g292800.t1.1	#N/A	#N/A	#N/A	#N/A	#N/A	#N/A	#N/A	#N/A			0	0	0	618370	611840	500900	150.882	3.12398e-07	Yes
Cre06.g297850.t1.1	#N/A	#N/A	#N/A	#N/A	#N/A	#N/A	#N/A	#N/A			0	0	0	77265	97167	78564	23.8588	8.28575e-06	Yes
Cre06.g298350.t1.2	9102.9	11286	11161	164000	314510	313850	30.7935	8.30546e-05	Yes		3374600	3197200	3102900	16382000	16724000	19056000	3.16182	0.000108949
Cre06.g298600.t1.2	0	0	0	0	0	0	0.6852	0.00323619			257800	214120	332770	4729400	5526400	3335400	9.87146	0.000272404
Cre06.g298650.t1.2	452290	475100	647480	1447500	2102500	1663300	4.22181	0.000450008			20729000	19392000	20419000	143410000	127260000	126380000	3.84753	3.94824e-06
Cre06.g298950.t1.2	#N/A	#N/A	#N/A	#N/A	#N/A	#N/A	#N/A	#N/A			0	0	0	734260	399450	565040	150.94	5.74944e-06	Yes
Cre06.g300650.t1.2	#N/A	#N/A	#N/A	#N/A	#N/A	#N/A	#N/A	#N/A			0	8880.9	7990.5	54712	40831	36811	4.91482	0.0292024
Cre06.g300700.t1.1	#N/A	#N/A	#N/A	#N/A	#N/A	#N/A	#N/A	#N/A			24462	19826	56869	540110	113340	254880	4.85822	0.038724
Cre06.g301350.t1.1	#N/A	#N/A	#N/A	#N/A	#N/A	#N/A	#N/A	#N/A			247020	264930	235830	2916700	2524300	2092600	5.87079	6.26275e-05
Cre06.g302305.t1.2	#N/A	#N/A	#N/A	#N/A	#N/A	#N/A	#N/A	#N/A			0	17035	18353	115760	176510	120820	9.42084	0.0387384
Cre06.g302350.t1.1 (+2)	#N/A	#N/A	#N/A	#N/A	#N/A	#N/A	#N/A	#N/A			247020	244480	216210	2198600	1794100	1403500	4.41295	0.000404178
Cre06.g304050.t1.1	#N/A	#N/A	#N/A	#N/A	#N/A	#N/A	#N/A	#N/A			0	0	0	473890	481980	417370	124.709	1.92216e-07	Yes
Cre06.g304750.t1.2	#N/A	#N/A	#N/A	#N/A	#N/A	#N/A	#N/A	#N/A			0	0	0	131390	200030	93523	38.5274	0.00359239	Yes
Cre06.g306700.t1.1	#N/A	#N/A	#N/A	#N/A	#N/A	#N/A	#N/A	#N/A			22435	32906	63832	212880	292580	411950	4.79666	0.0107248
Cre06.g310000.t1.2	#N/A	#N/A	#N/A	#N/A	#N/A	#N/A	#N/A	#N/A			0	0	7553.7	213620	96782	166120	27.646	0.00195087	Yes
Cre06.g311900.t1.2	#N/A	#N/A	#N/A	#N/A	#N/A	#N/A	#N/A	#N/A			46723	23531	66895	426170	557770	415710	6.48184	0.00397533
Cre07.g312900.t1.1	#N/A	#N/A	#N/A	#N/A	#N/A	#N/A	#N/A	#N/A			0	0	0	75252	38540	66311	15.6658	0.000150064	Yes
Cre07.g313302.t1.1	0	0	0	0	0	0	0.602315	0.00139957			12802	0	0	129680	101470	97164	15.9566	0.0422848
Cre07.g314351.t1.1	#N/A	#N/A	#N/A	#N/A	#N/A	#N/A	#N/A	#N/A			0	0	0	118450	146720	178200	40.4746	1.36633e-05	Yes
Cre07.g316000.t1.2	0	0	0	0	0	0	0.68791	0.0104788			30145	0	0	541620	550960	599540	59.344	0.0414161
Cre07.g317750.t1.1	#N/A	#N/A	#N/A	#N/A	#N/A	#N/A	#N/A	#N/A			0	0	0	240030	171130	228200	56.797	2.1655e-06	Yes
Cre07.g320250.t1.1	#N/A	#N/A	#N/A	#N/A	#N/A	#N/A	#N/A	#N/A			0	0	0	85585	57171	54606	17.6743	3.38931e-05	Yes
Cre07.g321400.t1.1	#N/A	#N/A	#N/A	#N/A	#N/A	#N/A	#N/A	#N/A			242490	189860	179500	1552700	1181700	1529100	4.09786	0.000454937
Cre07.g322850.t1.1	#N/A	#N/A	#N/A	#N/A	#N/A	#N/A	#N/A	#N/A			0	0	15191	183360	193820	133370	23.3071	0.00732543	Yes
Cre07.g323650.t1.2	#N/A	#N/A	#N/A	#N/A	#N/A	#N/A	#N/A	#N/A			0	0	0	84960	105760	128270	26.8735	1.95843e-05	Yes
Cre07.g325724.t1.1 (+1)	#N/A	#N/A	#N/A	#N/A	#N/A	#N/A	#N/A	#N/A			25206	40527	61111	1172700	1206800	1308400	18.1834	0.000254735	Yes
Cre07.g325762.t1.1	0	0	6806.8	37140	69864	46762	38.5712	0.00655339	Yes		763820	641790	743510	883900	667650	840460	0.650944	0.0077691
Cre07.g326100.t1.2 (+1)	0	0	0	0	0	0	0.635535	0.0017998			72733	104880	84699	2177800	2326800	2063700	14.8588	2.08856e-05	Yes
Cre07.g327200.t1.1	#N/A	#N/A	#N/A	#N/A	#N/A	#N/A	#N/A	#N/A			0	0	0	48396	45001	97283	15.7721	0.00784895	Yes
Cre07.g327687.t1.2	#N/A	#N/A	#N/A	#N/A	#N/A	#N/A	#N/A	#N/A			0	0	0	231990	199340	228910	59.3481	1.26345e-07	Yes
Cre07.g328850.t1.2	0	0	0	0	0	0	0.630692	0.000826812			302430	199520	239230	3442400	3821200	2913400	8.13371	0.000185299
Cre07.g328900.t1.2	7621.6	26321	9171.1	138670	259850	152280	18.3397	0.00262727	Yes		3015600	3682900	3882900	28257000	25143000	28688000	4.57564	1.95622e-05
Cre07.g329850.t1.1	0	0	0	0	0	0	0.656951	0.00410867			24517	79069	51341	1305100	1137300	1186300	15.3063	0.0143908
Cre07.g330200.t1.2	0	0	0	0	0	0	0.685609	0.00169694			361160	233730	265180	2479100	1821100	1634100	4.05752	0.00142064
Cre07.g330950.t1.2	#N/A	#N/A	#N/A	#N/A	#N/A	#N/A	#N/A	#N/A			0	0	0	32387	32100	22193	7.37186	0.00014469
Cre07.g331600.t1.2	#N/A	#N/A	#N/A	#N/A	#N/A	#N/A	#N/A	#N/A			0	0	0	490700	409690	435110	119.216	1.77716e-07	Yes
Cre07.g331800.t1.2	#N/A	#N/A	#N/A	#N/A	#N/A	#N/A	#N/A	#N/A			0	0	0	712940	462790	365990	139.18	1.19976e-05	Yes
Cre07.g333950.t1.2	#N/A	#N/A	#N/A	#N/A	#N/A	#N/A	#N/A	#N/A			0	0	0	69042	88768	68659	19.2696	1.01691e-05	Yes
Cre07.g335750.t1.1	0	0	3908.4	56172	131770	85449	82.8675	0.00140492	Yes		1329700	1320600	1049200	8749700	7902900	8581000	4.02645	0.00473431
Cre07.g337582.t1.1	#N/A	#N/A	#N/A	#N/A	#N/A	#N/A	#N/A	#N/A			0	49225	29882	667730	439260	297820	18.181	0.0446542
Cre07.g338200.t1.2	0	0	0	0	0	0	0.671129	0.00314571			45491	48705	55473	980440	915560	869440	10.8776	5.85162e-07	Yes
Cre07.g340000.t1.1	#N/A	#N/A	#N/A	#N/A	#N/A	#N/A	#N/A	#N/A			0	0	0	143870	104890	44715	24.5743	0.000780604	Yes
Cre07.g340450.t1.1	#N/A	#N/A	#N/A	#N/A	#N/A	#N/A	#N/A	#N/A			0	0	0	48673	16301	16461	6.15681	0.0334157
Cre07.g340750.t1.2	0	0	0	0	2009.4	0	1.08605	0.893894			24523	23949	12648	1024400	876880	928330	28.337	0.00491013	Yes
Cre07.g342200.t1.2	0	0	0	51242	88955	63763	102.999	0.00118344	Yes		558780	500800	547530	3596600	3489900	3922100	4.02329	1.58153e-05
Cre07.g342350.t1.2	0	0	0	0	0	0	0.608844	0.000317025			201170	148040	294090	2623900	2075000	2356500	6.67136	0.000512204
Cre07.g343200.t1.2	#N/A	#N/A	#N/A	#N/A	#N/A	#N/A	#N/A	#N/A			0	0	0	19862	63823	21291	8.31755	0.0310983
Cre07.g343850.t1.2	0	0	0	0	0	0	0.662632	0.00203613			38433	47044	15223	911880	794460	940320	17.1187	0.0157743
Cre07.g344150.t1.1	0	0	0	0	0	0	0.648774	0.00231843			68871	78164	44548	948120	619780	733190	7.141	0.000830589
Cre07.g346100.t1.1	#N/A	#N/A	#N/A	#N/A	#N/A	#N/A	#N/A	#N/A			0	0	0	108990	167110	101810	35.5745	3.79374e-05	Yes
Cre07.g346400.t1.1	#N/A	#N/A	#N/A	#N/A	#N/A	#N/A	#N/A	#N/A			0	0	0	51121	28945	42141	11.0262	8.06289e-05	Yes
Cre07.g346672.t1.1	#N/A	#N/A	#N/A	#N/A	#N/A	#N/A	#N/A	#N/A			0	0	0	121760	73895	65768	24.1206	5.16671e-05	Yes
Cre07.g347800.t1.2	#N/A	#N/A	#N/A	#N/A	#N/A	#N/A	#N/A	#N/A			10680	0	0	51478	51813	77562	9.17975	0.0162549
Cre07.g349050.t1.2	#N/A	#N/A	#N/A	#N/A	#N/A	#N/A	#N/A	#N/A			0	0	5385.1	524010	554260	766800	123.859	0.000110738	Yes
Cre07.g350350.t1.2	#N/A	#N/A	#N/A	#N/A	#N/A	#N/A	#N/A	#N/A			23083	29519	23191	207950	133590	355900	5.02412	0.00514158
Cre07.g350900.t1.1	#N/A	#N/A	#N/A	#N/A	#N/A	#N/A	#N/A	#N/A			0	0	0	84337	114380	93025	25.5726	1.00814e-05	Yes
Cre07.g351050.t1.2	#N/A	#N/A	#N/A	#N/A	#N/A	#N/A	#N/A	#N/A			14816	27275	38417	158170	212510	180010	4.29079	0.00636554
Cre07.g351150.t1.2	0	0	0	0	0	0	0.689964	0.00169967			0	0	0	222440	212160	138330	52.0312	1.82139e-05	Yes
Cre07.g352400.t1.2	#N/A	#N/A	#N/A	#N/A	#N/A	#N/A	#N/A	#N/A			0	0	0	423500	531020	733010	158.236	9.45738e-06	Yes
Cre07.g353000.t1.2	0	0	0	0	0	0	0.653179	0.00933397			0	0	0	5356500	5852700	4477400	1386.36	1.53962e-07	Yes
Cre07.g353700.t1.2	#N/A	#N/A	#N/A	#N/A	#N/A	#N/A	#N/A	#N/A			0	0	0	206210	131580	173740	45.1129	4.88292e-06	Yes
Cre07.g354250.t1.2	#N/A	#N/A	#N/A	#N/A	#N/A	#N/A	#N/A	#N/A			0	0	0	109080	78944	107880	27.5634	8.87607e-06	Yes
Cre07.g356400.t1.2	0	0	0	0	0	0	0.677208	0.00592051			61838	73597	163920	2389200	2398600	1893400	14.3388	0.000741766	Yes
Cre07.g356850.t1.1	#N/A	#N/A	#N/A	#N/A	#N/A	#N/A	#N/A	#N/A			0	0	0	31026	13237	50979	7.26965	0.0338426
Cre07.g357200.t1.2	44793	108420	114950	85486	106830	127300	1.62703	0.160878			2882600	1989400	2376800	22351000	21395000	20504000	5.26333	0.000149585
Cre07.g358050.t1.1	#N/A	#N/A	#N/A	#N/A	#N/A	#N/A	#N/A	#N/A			0	0	0	137330	46817	50307	19.3738	0.0110825
Cre08.g358554.t1.1	#N/A	#N/A	#N/A	#N/A	#N/A	#N/A	#N/A	#N/A			0	0	0	93670	79572	98240	24.9006	2.31088e-06	Yes
Cre08.g358564.t1.1	#N/A	#N/A	#N/A	#N/A	#N/A	#N/A	#N/A	#N/A			45682	29176	8779.4	274760	359610	365170	8.54986	0.0155097
Cre08.g358751.t1.1	#N/A	#N/A	#N/A	#N/A	#N/A	#N/A	#N/A	#N/A			8219.8	21524	18089	439380	363980	450170	16.5822	0.000615619	Yes
Cre08.g360550.t1.1	#N/A	#N/A	#N/A	#N/A	#N/A	#N/A	#N/A	#N/A			0	0	0	232960	138430	177600	48.1837	8.20167e-06	Yes
Cre08.g362100.t1.1	#N/A	#N/A	#N/A	#N/A	#N/A	#N/A	#N/A	#N/A			472740	351410	384250	2908600	2643900	2865600	4.12074	0.00448847
Cre08.g362650.t1.1	0	0	0	0	10017	6831.3	4.45389	0.274706			682890	688920	780140	5607100	5591200	5019700	4.42949	4.91064e-06
Cre08.g364250.t1.2	#N/A	#N/A	#N/A	#N/A	#N/A	#N/A	#N/A	#N/A			0	0	0	58777	121140	92000	22.7148	0.000206988	Yes
Cre08.g364300.t1.2	0	0	0	0	0	8367.5	1.8314	0.594456			927260	838780	1161200	9278300	7297700	9031900	5.15826	6.46479e-05
Cre08.g366101.t1.1	0	0	0	0	0	0	0.679936	0.00072669			0	0	0	183370	75657	173640	36.3616	0.000185026	Yes
Cre08.g369400.t1.2	#N/A	#N/A	#N/A	#N/A	#N/A	#N/A	#N/A	#N/A			18430	41010	14125	262060	277810	318740	7.60918	0.00401001
Cre08.g370350.t1.2	#N/A	#N/A	#N/A	#N/A	#N/A	#N/A	#N/A	#N/A			0	0	0	38240	25414	71058	10.7353	0.0143306
Cre08.g370850.t1.1	0	0	0	29034	39920	47314	61.2045	0.000923334	Yes		1028700	998600	944410	7597300	5704900	6297200	3.84901	6.71582e-05
Cre08.g371700.t1.1	#N/A	#N/A	#N/A	#N/A	#N/A	#N/A	#N/A	#N/A			0	0	0	30153	47905	47037	11.0036	0.000183468	Yes
Cre08.g374300.t1.1	#N/A	#N/A	#N/A	#N/A	#N/A	#N/A	#N/A	#N/A			0	0	0	361490	305220	305270	93.761	2.56463e-08	Yes
Cre08.g374400.t1.1 (+1)	#N/A	#N/A	#N/A	#N/A	#N/A	#N/A	#N/A	#N/A			0	0	0	31064	49557	50722	11.5735	0.000210969	Yes
Cre08.g375500.t1.2	#N/A	#N/A	#N/A	#N/A	#N/A	#N/A	#N/A	#N/A			0	0	0	44365	50902	43861	11.7165	3.97155e-06	Yes
Cre08.g378250.t2.1	0	0	0	7595	8702.1	18803	16.1388	0.00801429	Yes		583470	541010	498960	4583600	5524800	6187800	5.86409	0.000153098
Cre08.g381483.t1.1	#N/A	#N/A	#N/A	#N/A	#N/A	#N/A	#N/A	#N/A			78601	42451	83805	1439500	1028700	1095400	10.5545	0.000460078	Yes
Cre08.g382605.t1.1	#N/A	#N/A	#N/A	#N/A	#N/A	#N/A	#N/A	#N/A			0	6034.5	0	340260	212440	306250	54.4782	0.000426711	Yes
Cre08.g382620.t1.1	#N/A	#N/A	#N/A	#N/A	#N/A	#N/A	#N/A	#N/A			96971	336570	270630	1609000	1964500	1412900	4.67971	0.0161477
Cre08.g384250.t1.2	#N/A	#N/A	#N/A	#N/A	#N/A	#N/A	#N/A	#N/A			6367	0	0	196010	158440	240450	35.5217	0.000687635	Yes
Cre08.g384900.t1.2	#N/A	#N/A	#N/A	#N/A	#N/A	#N/A	#N/A	#N/A			0	0	0	68374	45308	50294	13.8076	1.50651e-05	Yes
Cre08.g385450.t1.2	0	0	0	0	0	0	0.748204	0.0091957			0	0	6338.2	337790	212910	250610	50.85	0.000418571	Yes
Cre08.g385700.t1.2	#N/A	#N/A	#N/A	#N/A	#N/A	#N/A	#N/A	#N/A			0	14976	0	254840	59434	49751	13.203	0.0355589
Cre08.g385750.t1.2	#N/A	#N/A	#N/A	#N/A	#N/A	#N/A	#N/A	#N/A			0	0	0	136050	65378	114420	26.1871	0.000105397	Yes
Cre09.g387393.t1.1	#N/A	#N/A	#N/A	#N/A	#N/A	#N/A	#N/A	#N/A			0	0	0	26598	29817	16894	6.4284	0.000519345
Cre09.g387912.t1.1	0	4818.6	5499.5	109190	155970	106770	55.0358	0.00228021	Yes		3212600	2610500	2800100	586980	440510	518830	0.105009	1.94895e-05
Cre09.g388615.t1.1	0	0	0	0	0	0	0.608568	0.00227897			0	0	0	11854	22440	22984	4.91403	0.0198163
Cre09.g389089.t1.2	#N/A	#N/A	#N/A	#N/A	#N/A	#N/A	#N/A	#N/A			0	0	0	312970	307950	214370	77.3559	4.20605e-06	Yes
Cre09.g389150.t1.2	0	0	0	665080	1263200	1137700	1560.53	3.48804e-06	Yes		192740	311590	140830	13411000	11430000	11971000	35.2972	0.00449513	Yes
Cre09.g389450.t1.2	0	0	0	0	0	0	0.630387	0.00317432			0	0	0	78932	15268	25992	8.25496	0.0429109
Cre09.g389912.t1.1	#N/A	#N/A	#N/A	#N/A	#N/A	#N/A	#N/A	#N/A			0	0	23574	177910	94224	107460	15.2163	0.0275337
Cre09.g389949.t1.1	0	0	0	0	0	0	0.709329	0.00123985			52690	14136	15036	612770	673910	907870	18.9317	0.00317335	Yes
Cre09.g390615.t1.1	138530	136960	124310	1761800	2782100	2132900	20.9292	4.29949e-05	Yes		104960000	108960000	105840000	382620000	363480000	369330000	2.04889	1.78758e-05
Cre09.g391023.t1.1	0	0	0	0	0	0	0.633166	0.000229381			91923	63195	38376	770600	415280	357070	4.70106	0.0117065
Cre09.g392250.t1.1	#N/A	#N/A	#N/A	#N/A	#N/A	#N/A	#N/A	#N/A			0	0	0	71085	86430	39308	17.2837	0.000349548	Yes
Cre09.g392282.t1.1	0	0	0	0	0	0	0.631924	0.000541082			157050	150540	74238	1018700	1104300	1132600	5.27929	0.00367571
Cre09.g392766.t1.1	#N/A	#N/A	#N/A	#N/A	#N/A	#N/A	#N/A	#N/A			0	0	0	82048	129180	135880	29.3684	6.19849e-05	Yes
Cre09.g393050.t1.2	0	0	0	0	0	0	0.613924	0.0013925			0	10827	0	1135800	918000	1130800	169.766	0.010883
Cre09.g393136.t1.1	0	0	0	0	0	0	0.677139	0.00982511			493840	664920	652210	4382200	4823200	4511800	4.48562	0.000101227
Cre09.g393650.t1.2	#N/A	#N/A	#N/A	#N/A	#N/A	#N/A	#N/A	#N/A			0	0	0	157520	133650	113370	38.0604	2.33274e-06	Yes
Cre09.g394100.t1.2	#N/A	#N/A	#N/A	#N/A	#N/A	#N/A	#N/A	#N/A			0	0	0	19058	34193	19194	6.5096	0.00118712
Cre09.g394139.t1.1	0	0	0	0	0	0	0.665827	0.00628133			15324	0	13644	954940	727640	1245000	74.8345	0.00300631	Yes
Cre09.g394550.t1.2	4261.3	0	5510.6	25542	66830	45059	21.2254	0.0118794			#N/A	#N/A	#N/A	#N/A	#N/A	#N/A	#N/A	#N/A
Cre09.g394880.t1.1	0	0	0	0	0	0	0.696357	0.00709541			18414	15278	14317	467140	438580	432340	16.4574	0.0010066	Yes
Cre09.g395150.t1.2	#N/A	#N/A	#N/A	#N/A	#N/A	#N/A	#N/A	#N/A			16938	0	0	127070	112890	182090	17.9793	0.0142548
Cre09.g395250.t1.1	0	0	0	0	0	0	0.707629	0.00121679			574200	619100	713360	7164100	7235800	6758300	6.54227	3.07597e-06
Cre09.g395500.t1.2	#N/A	#N/A	#N/A	#N/A	#N/A	#N/A	#N/A	#N/A			0	0	0	451210	607700	353500	122.381	0.00108504	Yes
Cre09.g395621.t1.1	#N/A	#N/A	#N/A	#N/A	#N/A	#N/A	#N/A	#N/A			13796	12959	0	907720	945280	808890	71.488	0.020662
Cre09.g397512.t1.1	#N/A	#N/A	#N/A	#N/A	#N/A	#N/A	#N/A	#N/A			16517	17258	38254	816510	881170	844690	22.438	0.000248588	Yes
Cre09.g397993.t1.1 (+1)	#N/A	#N/A	#N/A	#N/A	#N/A	#N/A	#N/A	#N/A			10659	27542	49177	472440	411860	394470	10.2523	0.0305708
Cre09.g398350.t1.2	0	0	0	0	0	0	0.681754	0.0062364			18086	15042	0	1016700	888110	1137600	68.3683	0.023409
Cre09.g399589.t1.1	#N/A	#N/A	#N/A	#N/A	#N/A	#N/A	#N/A	#N/A			0	0	0	92112	101520	131140	28.7715	1.00619e-05	Yes
Cre09.g400312.t1.1	#N/A	#N/A	#N/A	#N/A	#N/A	#N/A	#N/A	#N/A			0	0	0	123500	55125	48575	19.2452	0.00766197	Yes
Cre09.g400923.t1.1	0	0	0	0	0	0	0.713664	0.0157482			68930	127260	104010	1992500	1909200	1888400	11.686	0.00459561	Yes
Cre09.g401700.t1.2	0	0	0	0	0	0	0.639891	0.0011833			0	35551	36739	854600	1435100	1293700	51.5305	0.0168813
Cre09.g401960.t1.1	#N/A	#N/A	#N/A	#N/A	#N/A	#N/A	#N/A	#N/A			0	0	0	183490	206780	293840	60.4826	1.23562e-05	Yes
Cre09.g403900.t1.2	0	0	0	0	0	0	0.657995	0.0114722			154070	115660	174740	2574500	1943700	1840300	8.43172	0.000105145
Cre09.g404201.t1.1	#N/A	#N/A	#N/A	#N/A	#N/A	#N/A	#N/A	#N/A			0	0	0	82435	30412	86844	16.2971	0.0128572
Cre09.g404350.t1.2	#N/A	#N/A	#N/A	#N/A	#N/A	#N/A	#N/A	#N/A			0	0	0	24685	20598	35469	7.1299	0.000339988
Cre09.g406000.t1.1	#N/A	#N/A	#N/A	#N/A	#N/A	#N/A	#N/A	#N/A			0	0	0	59336	89927	133760	26.002	0.0050447	Yes
Cre09.g406050.t1.2	#N/A	#N/A	#N/A	#N/A	#N/A	#N/A	#N/A	#N/A			0	7935.9	7467.7	72527	70175	87906	8.94631	0.00631791
Cre09.g406983.t1.1	#N/A	#N/A	#N/A	#N/A	#N/A	#N/A	#N/A	#N/A			0	0	0	171770	154400	109790	37.3976	1.01588e-05	Yes
Cre09.g407016.t1.1	0	0	0	0	0	0	0.676042	0.0125142			45052	44197	43785	549870	907900	568580	8.70622	0.000307968
Cre09.g408550.t1.2	#N/A	#N/A	#N/A	#N/A	#N/A	#N/A	#N/A	#N/A			0	0	0	45763	44756	33831	10.4643	2.02019e-05	Yes
Cre09.g408600.t1.2	#N/A	#N/A	#N/A	#N/A	#N/A	#N/A	#N/A	#N/A			11370	0	0	49866	118270	129560	13.9282	0.015207
Cre09.g409050.t1.2	#N/A	#N/A	#N/A	#N/A	#N/A	#N/A	#N/A	#N/A			0	0	0	239970	386180	324510	80.6587	0.00108658	Yes
Cre09.g411250.t1.1	#N/A	#N/A	#N/A	#N/A	#N/A	#N/A	#N/A	#N/A			0	0	0	97169	69827	29739	16.0068	0.0148743
Cre09.g412750.t1.2	0	0	0	0	0	0	0.668971	0.0140675			36038	66344	41137	5559600	6060700	4725700	68.9747	3.30744e-05	Yes
Cre09.g415800.t1.2	#N/A	#N/A	#N/A	#N/A	#N/A	#N/A	#N/A	#N/A			35852	15892	25228	290250	211510	438900	7.24284	0.0033195
Cre09.g416750.t1.2	#N/A	#N/A	#N/A	#N/A	#N/A	#N/A	#N/A	#N/A			0	33777	16887	358020	569430	542150	26.5809	0.017545
Cre09.g416950.t1.1	#N/A	#N/A	#N/A	#N/A	#N/A	#N/A	#N/A	#N/A			0	0	0	35603	169250	135080	24.7085	0.0221836
Cre09.g417150.t1.2	0	0	0	0	0	0	0.611876	0.00235163			3050.4	0	0	175640	118340	192670	37.1303	3.69058e-05	Yes
Cre09.g417200.t1.2	39031	42666	55615	0	0	0	0.0119334	2.83864e-07			210070	240550	258270	1837700	1596500	1456900	4.04906	3.08165e-05
Cre10.g418100.t1.1	#N/A	#N/A	#N/A	#N/A	#N/A	#N/A	#N/A	#N/A			0	0	0	81572	56171	66956	17.5267	6.96971e-06	Yes
Cre10.g418950.t1.1 (+1)	0	0	0	15122	9056.9	9612	16.6093	0.000107568	Yes		381950	193050	309120	4706600	4316800	3449500	8.54184	0.000635578
Cre10.g419950.t1.1	0	0	0	222770	321900	221520	378.492	2.12075e-06	Yes		1573000	1661200	1787400	17582000	13705000	15727000	5.47878	4.57912e-06
Cre10.g420100.t1.2	0	0	0	7637.4	41980	13387	27.0696	0.0224513			43911	68765	40873	102440	67188	71210	0.93022	0.742947
Cre10.g420250.t1.1	#N/A	#N/A	#N/A	#N/A	#N/A	#N/A	#N/A	#N/A			0	0	0	144010	132680	185750	42.5805	6.49037e-06	Yes
Cre10.g420400.t1.1	#N/A	#N/A	#N/A	#N/A	#N/A	#N/A	#N/A	#N/A			0	0	0	430150	430390	355240	104.412	2.9767e-07	Yes
Cre10.g421950.t1.2 (+1)	0	0	0	0	0	0	0.68582	0.00138732			323610	474330	459410	4673300	4016900	3920600	5.95843	9.76209e-05
Cre10.g422300.t1.2	0	0	0	0	0	0	0.625643	0.00194184			0	24185	0	167880	108640	179570	17.122	0.0236943
Cre10.g423250.t1.2	65861	87425	64144	0	0	0	0.00705487	1.89568e-06			12574	0	0	95501	64649	95810	12.3549	0.013975
Cre10.g426000.t1.2	#N/A	#N/A	#N/A	#N/A	#N/A	#N/A	#N/A	#N/A			44633	60610	64073	527880	439760	350940	4.56717	0.000434733
Cre10.g429750.t1.1	0	0	0	0	0	0	0.695644	0.00391557			375110	211400	296370	1795000	4227200	1627600	4.74023	0.0129493
Cre10.g429880.t1.1 (+2)	#N/A	#N/A	#N/A	#N/A	#N/A	#N/A	#N/A	#N/A			0	0	0	78210	52075	59633	16.3259	1.19568e-05	Yes
Cre10.g430300.t1.2	0	0	0	5616.6	22642	16248	21.058	0.0176578			255860	209370	138710	4015200	2385400	3078400	9.29966	0.000762167
Cre10.g432800.t1.2	0	5903.9	5871.7	0	0	0	0.174072	0.0992903			37718	77375	103800	1210100	989980	862210	8.84128	0.00170752
Cre10.g435550.t1.2	#N/A	#N/A	#N/A	#N/A	#N/A	#N/A	#N/A	#N/A			0	0	2948	155260	221200	186270	46.269	1.89112e-05	Yes
Cre10.g436100.t1.1 (+1)	#N/A	#N/A	#N/A	#N/A	#N/A	#N/A	#N/A	#N/A			0	0	0	411800	470070	566590	125.823	2.18777e-06	Yes
Cre10.g436950.t1.2	0	0	0	0	0	0	0.672402	0.00051035			10382	0	20183	896090	906630	689680	65.0964	0.0238162
Cre10.g437100.t1.1	#N/A	#N/A	#N/A	#N/A	#N/A	#N/A	#N/A	#N/A			0	9279.9	0	491860	851070	551690	100.848	0.000892657	Yes
Cre10.g438500.t1.2	0	0	0	0	0	0	0.630756	0.00234469			29061	40212	47751	1158100	1040900	924880	15.9395	3.34101e-05	Yes
Cre10.g439100.t1.2	0	0	7006.4	0	0	0	0.319119	0.240708			16590	43534	52855	513800	347580	440390	7.47456	0.00456068
Cre10.g439550.t1.1 (+1)	#N/A	#N/A	#N/A	#N/A	#N/A	#N/A	#N/A	#N/A			9452.3	0	12462	152090	103560	118340	11.5542	0.0115159
Cre10.g441750.t1.2	#N/A	#N/A	#N/A	#N/A	#N/A	#N/A	#N/A	#N/A			0	0	0	80410	80729	56942	19.7619	1.42661e-05	Yes
Cre10.g442700.t1.2	#N/A	#N/A	#N/A	#N/A	#N/A	#N/A	#N/A	#N/A			0	5904.6	0	99680	52933	30275	10.6155	0.0077951	Yes
Cre10.g443250.t1.2	4244.5	5039.2	0	0	0	0	0.206121	0.124169			68675	133140	155580	1054000	978820	1004400	5.28535	0.0186413
Cre10.g443300.t1.2	4003.7	0	20508	154150	241420	262440	66.1602	0.00990649	Yes		436980	548090	506530	2103500	2195400	2440600	2.66045	0.000309515
Cre10.g443950.t1.1	#N/A	#N/A	#N/A	#N/A	#N/A	#N/A	#N/A	#N/A			98434	97172	150190	1378000	1214800	1129900	6.43823	0.000124782
Cre10.g444000.t1.2	0	0	0	9921.4	25647	16499	24.8271	0.000326526	Yes		151500	229890	262520	1810300	1379500	1845200	4.67467	0.000715875
Cre10.g444100.t1.1	#N/A	#N/A	#N/A	#N/A	#N/A	#N/A	#N/A	#N/A			98434	97172	150190	1018000	862940	854970	4.73218	0.000235224
Cre10.g444150.t1.1	#N/A	#N/A	#N/A	#N/A	#N/A	#N/A	#N/A	#N/A			151500	164810	144910	1458400	995170	1500500	4.95963	0.000236452
Cre10.g446300.t1.2	#N/A	#N/A	#N/A	#N/A	#N/A	#N/A	#N/A	#N/A			0	0	10515	159150	38203	102140	14.6001	0.0159443
Cre10.g446400.t1.1	#N/A	#N/A	#N/A	#N/A	#N/A	#N/A	#N/A	#N/A			51092	62121	26838	424130	219400	540350	4.92758	0.0132662
Cre10.g447300.t1.2	#N/A	#N/A	#N/A	#N/A	#N/A	#N/A	#N/A	#N/A			0	15603	0	170810	196240	269380	29.1986	0.00784243	Yes
Cre10.g447800.t1.2	0	0	0	0	0	0	0.701634	0.000853694			0	0	0	189640	261760	169680	53.865	1.46119e-05	Yes
Cre10.g448600.t1.2	#N/A	#N/A	#N/A	#N/A	#N/A	#N/A	#N/A	#N/A			0	0	0	92853	39234	44004	14.3415	0.000442521	Yes
Cre10.g448850.t1.2	#N/A	#N/A	#N/A	#N/A	#N/A	#N/A	#N/A	#N/A			43508	41852	23045	217090	354910	209010	4.26873	0.00826657
Cre10.g449250.t1.2	0	3918.7	12380	25171	64617	50478	16.5296	0.0255605			1476300	1468400	1480500	6609300	6226900	6850000	2.6112	1.05374e-05
Cre10.g450100.t1.1	0	0	0	0	11505	6831.3	5.2382	0.243066			0	0	0	184900	171040	106480	40.9944	0.00184142	Yes
Cre10.g452250.t1.1	0	6895.3	0	61525	154800	111520	77.1114	0.00453726	Yes		1429600	1434200	1192400	1352700	1110100	1152100	0.523456	0.00230502
Cre10.g454200.t1.2	#N/A	#N/A	#N/A	#N/A	#N/A	#N/A	#N/A	#N/A			46470	77578	47211	351560	587640	509850	5.00584	0.00298057
Cre10.g454450.t1.1 (+1)	#N/A	#N/A	#N/A	#N/A	#N/A	#N/A	#N/A	#N/A			0	0	0	29541	32773	48176	9.84633	0.000141561
Cre10.g457550.t1.2	#N/A	#N/A	#N/A	#N/A	#N/A	#N/A	#N/A	#N/A			0	0	0	165780	221390	325970	62.324	0.00229483	Yes
Cre10.g457700.t1.2	0	0	0	0	11724	19339	7.16511	0.235169			947680	1317800	1768800	12708000	15183000	15464000	6.49331	0.000460373
Cre10.g459800.t1.2	#N/A	#N/A	#N/A	#N/A	#N/A	#N/A	#N/A	#N/A			0	0	0	45231	38783	36246	11.0809	1.27565e-05	Yes
Cre10.g460100.t1.2	#N/A	#N/A	#N/A	#N/A	#N/A	#N/A	#N/A	#N/A			0	0	0	364180	248340	343340	82.4228	1.8774e-06	Yes
Cre10.g461050.t1.2	0	0	0	0	0	0	0.687497	0.000107731			357090	375760	430600	2810600	2718600	3220000	4.41933	1.95351e-05
Cre10.g461250.t1.1	#N/A	#N/A	#N/A	#N/A	#N/A	#N/A	#N/A	#N/A			0	0	0	43224	93268	88856	19.5255	0.000449136	Yes
Cre10.g465250.t1.2	#N/A	#N/A	#N/A	#N/A	#N/A	#N/A	#N/A	#N/A			0	0	9532.3	157500	143660	366740	35.0099	0.00356899	Yes
Cre10.g465650.t1.2	0	0	0	0	0	0	0.683094	0.00115256			8478.1	0	0	136030	200330	166480	27.4712	0.00220895	Yes
Cre10.g466350.t1.1	0	0	0	0	16705	0	2.22668	0.583044			251680	183300	315590	4038700	4107200	3763100	9.54282	0.000105483
Cre10.g466800.t1.1	0	0	0	0	0	0	0.631997	0.0213227			100960	174380	208470	3513300	2700100	2201900	10.4877	0.000528664	Yes
Cre10.g467000.t1.2	0	0	0	47780	87619	64559	109.804	1.40996e-05	Yes		150640	234500	296110	1537100	1136500	1381600	3.60288	0.00240509
Cre11.g467350.t1.2	0	0	0	0	0	0	0.666136	0.0012313			0	0	0	401500	315650	333500	100.495	2.4092e-07	Yes
Cre11.g467531.t1.1	0	0	0	7886.8	20324	13947	20.2852	0.00808357	Yes		482430	633280	644890	11234000	8354500	10810000	10.1438	2.62963e-05	Yes
Cre11.g467541.t1.1	0	0	0	0	0	0	0.665626	0.00484539			76623	90402	91320	1527000	980330	1286000	8.51256	4.72325e-05
Cre11.g467556.t1.1	#N/A	#N/A	#N/A	#N/A	#N/A	#N/A	#N/A	#N/A			0	0	0	32397	22173	17699	6.11464	0.00737143
Cre11.g467560.t1.1 (+1)	#N/A	#N/A	#N/A	#N/A	#N/A	#N/A	#N/A	#N/A			0	0	0	42561	59079	23600	10.8655	0.00105407	Yes
Cre11.g467564.t1.1	#N/A	#N/A	#N/A	#N/A	#N/A	#N/A	#N/A	#N/A			0	0	0	27322	30467	45073	8.94023	0.000195072
Cre11.g467568.t1.1	#N/A	#N/A	#N/A	#N/A	#N/A	#N/A	#N/A	#N/A			82400	50039	108990	1022900	1076900	1226900	8.47896	0.000669496
Cre11.g467607.t1.1	#N/A	#N/A	#N/A	#N/A	#N/A	#N/A	#N/A	#N/A			0	0	0	45352	53902	83212	16.3484	0.000145443	Yes
Cre11.g467616.t1.1	0	0	0	22274	70303	36838	58.5554	0.00667997	Yes		623780	529890	699850	11011000	8561000	8576500	8.91436	1.8139e-05
Cre11.g467639.t1.1	#N/A	#N/A	#N/A	#N/A	#N/A	#N/A	#N/A	#N/A			0	0	0	70282	55855	80456	20.0885	7.75068e-06	Yes
Cre11.g467699.t1.1	0	9165.4	6043.8	0	0	0	0.155171	0.125244			9384.7	20566	17207	591130	649690	483340	22.4595	0.000219744	Yes
Cre11.g467739.t1.1	0	0	0	19414	36655	41313	45.8604	0.00300019	Yes		288540	300230	279840	591860	555610	675700	1.22933	0.0442388
Cre11.g467747.t1.1	#N/A	#N/A	#N/A	#N/A	#N/A	#N/A	#N/A	#N/A			0	0	0	103470	101920	76895	24.4512	6.3987e-06	Yes
Cre11.g467781.t1.1	11768	57093	36459	56231	109390	75006	3.3899	0.0648435			1872500	1741000	2377700	22671000	23296000	23812000	6.90241	1.7734e-05
Cre11.g475000.t1.1	0	0	0	0	4792.1	0	1.38385	0.738023			669810	906740	651670	4729100	5181000	5416000	4.08081	0.000434249
Cre11.g475200.t1.1	#N/A	#N/A	#N/A	#N/A	#N/A	#N/A	#N/A	#N/A			0	0	0	267700	173870	140480	49.2239	2.62275e-05	Yes
Cre11.g475450.t1.2	#N/A	#N/A	#N/A	#N/A	#N/A	#N/A	#N/A	#N/A			0	0	0	572280	488430	506410	146.339	6.17948e-09	Yes
Cre11.g476550.t1.2	#N/A	#N/A	#N/A	#N/A	#N/A	#N/A	#N/A	#N/A			18575	0	13537	178490	87567	89711	7.98411	0.0397748
Cre11.g476850.t1.2	0	0	0	14956	24057	8116.5	23.86	0.0101377			88612	250420	249320	8020.9	0	0	0.0121833	0.000877382
Cre11.g477000.t1.2	0	0	0	0	0	0	0.637708	0.0016002			193320	197360	685260	4142400	3927500	4216400	8.10184	0.0333698
Cre11.g477300.t1.1	0	11089	9020.8	91252	115230	128400	33.3329	0.0501388			816560	625660	685370	16558000	14556000	17842000	13.5527	1.54412e-05	Yes
Cre11.g478128.t1.1	0	0	0	21700	67922	63484	72.9379	0.00030463	Yes		405820	472460	445250	4774400	5067400	4743800	6.48316	6.20988e-06
Cre11.g478156.t1.1 (+1)	0	0	0	0	0	0	0.630935	0.000696791			83268	66779	85425	801590	591160	638130	5.05318	8.33361e-05
Cre11.g478240.t1.1	#N/A	#N/A	#N/A	#N/A	#N/A	#N/A	#N/A	#N/A			0	0	0	18769	29847	18264	5.94227	0.000646052
Cre11.g478300.t1.1	#N/A	#N/A	#N/A	#N/A	#N/A	#N/A	#N/A	#N/A			46400	27666	31683	284130	352750	328260	5.47328	0.000862996
Cre11.g479600.t1.1 (+1)	#N/A	#N/A	#N/A	#N/A	#N/A	#N/A	#N/A	#N/A			0	0	0	25770	42703	87119	12.2261	0.0199732
Cre11.g481000.t1.2	15294	36212	45931	0	23061	6329.9	0.169775	0.218999			433130	382590	414560	4485700	4896700	4707400	6.73187	9.23327e-06
Cre11.g482001.t1.1	0	0	0	0	0	0	0.603831	0.00263871			396480	363340	369990	3170400	3273500	3332600	5.08556	9.62765e-06
Cre11.g482750.t1.2 (+1)	#N/A	#N/A	#N/A	#N/A	#N/A	#N/A	#N/A	#N/A			0	11774	12863	401040	276760	298810	27.7615	0.0263764
Cre11.g482900.t1.1	#N/A	#N/A	#N/A	#N/A	#N/A	#N/A	#N/A	#N/A			0	0	0	288730	213920	310150	74.5592	2.14075e-06	Yes
Cre12.g484150.t1.1 (+1)	#N/A	#N/A	#N/A	#N/A	#N/A	#N/A	#N/A	#N/A			4353.2	21747	22204	524120	339650	441370	19.6405	0.00501202	Yes
Cre12.g485050.t1.2	0	0	0	0	0	0	0.589265	0.000247784			117900	165130	126590	1436200	987850	1193200	5.18287	0.000272935
Cre12.g486400.t1.2	#N/A	#N/A	#N/A	#N/A	#N/A	#N/A	#N/A	#N/A			0	0	0	147840	66117	83192	26.2429	0.000123929	Yes
Cre12.g486550.t1.2	#N/A	#N/A	#N/A	#N/A	#N/A	#N/A	#N/A	#N/A			0	0	0	65597	59317	39897	15.5532	0.00282433	Yes
Cre12.g489150.t1.2	#N/A	#N/A	#N/A	#N/A	#N/A	#N/A	#N/A	#N/A			0	0	0	159410	24060	61338	16.9633	0.030409
Cre12.g490250.t1.2	#N/A	#N/A	#N/A	#N/A	#N/A	#N/A	#N/A	#N/A			0	0	0	32033	48092	43454	11.0849	0.000109556	Yes
Cre12.g490850.t1.1	#N/A	#N/A	#N/A	#N/A	#N/A	#N/A	#N/A	#N/A			0	23207	0	506600	394120	532790	59.0427	0.0357023
Cre12.g491250.t1.1	#N/A	#N/A	#N/A	#N/A	#N/A	#N/A	#N/A	#N/A			0	0	0	52058	84458	100900	21.5147	0.000164356	Yes
Cre12.g492650.t1.2	#N/A	#N/A	#N/A	#N/A	#N/A	#N/A	#N/A	#N/A			0	0	0	72851	66365	30336	14.7365	0.00925683	Yes
Cre12.g492700.t1.2	#N/A	#N/A	#N/A	#N/A	#N/A	#N/A	#N/A	#N/A			19730	15410	34365	224200	162710	198910	5.20193	0.00191074
Cre12.g492950.t1.2	0	0	0	0	0	0	0.646968	0.000268353			0	0	0	27375	78334	35458	11.1706	0.00227243	Yes
Cre12.g493250.t1.2	0	0	0	46023	127960	122730	139.491	0.000115295	Yes		986010	1134900	1635100	5354800	4154100	4764400	2.27279	0.00368671
Cre12.g495250.t1.1	0	0	0	8170.5	8118.7	11824	13.9888	1.53143e-05	Yes		4141000	3460500	4385800	10318000	10206000	9066400	1.45482	0.00805712
Cre12.g496200.t1.2	0	0	0	0	0	0	0.615485	0.00232379			72658	80345	93952	1651300	1342000	1690500	11.1453	5.98252e-06	Yes
Cre12.g497000.t1.2	0	0	0	0	0	0	0.63425	0.00287988			240960	211340	189890	2410500	2016000	2146000	6.02389	5.09535e-05
Cre12.g497200.t1.2	#N/A	#N/A	#N/A	#N/A	#N/A	#N/A	#N/A	#N/A			0	0	0	37873	23770	29684	8.28288	6.15759e-05
Cre12.g497750.t1.2	#N/A	#N/A	#N/A	#N/A	#N/A	#N/A	#N/A	#N/A			0	12617	16264	634170	428360	453780	39.8151	0.0277008
Cre12.g499500.t1.1	0	0	0	24183	38918	22046	41.1659	4.89216e-05	Yes		339250	223710	384210	6482700	5863000	5615500	11.4053	9.74895e-05	Yes
Cre12.g499850.t1.1	0	0	0	0	0	0	0.66308	0.0280376			69264	106850	83785	3757900	3759500	4119400	26.6951	1.47192e-05	Yes
Cre12.g500700.t1.1	#N/A	#N/A	#N/A	#N/A	#N/A	#N/A	#N/A	#N/A			0	0	0	49287	60591	37093	12.9718	8.87833e-05	Yes
Cre12.g501150.t1.2	#N/A	#N/A	#N/A	#N/A	#N/A	#N/A	#N/A	#N/A			0	0	0	197080	156790	126670	41.6937	6.60126e-06	Yes
Cre12.g502150.t1.2	#N/A	#N/A	#N/A	#N/A	#N/A	#N/A	#N/A	#N/A			0	0	0	105620	203470	164890	42.4923	7.1816e-05	Yes
Cre12.g503950.t1.2	#N/A	#N/A	#N/A	#N/A	#N/A	#N/A	#N/A	#N/A			0	0	0	80073	79474	93799	25.0272	1.09323e-06	Yes
Cre12.g506400.t1.2	#N/A	#N/A	#N/A	#N/A	#N/A	#N/A	#N/A	#N/A			0	0	0	101010	110120	142470	30.8513	0.000858455	Yes
Cre12.g506851.t1.1	#N/A	#N/A	#N/A	#N/A	#N/A	#N/A	#N/A	#N/A			5971.1	0	6983.3	108410	112590	109660	14.2745	0.0158519
Cre12.g508900.t1.2	10073	6516.9	6161.1	4395.7	15307	6936.2	1.33637	0.526691			231870	348090	402800	2363900	2269200	2622500	4.44298	0.000593949
Cre12.g509900.t1.1	0	0	0	0	0	0	0.653622	0.000498264			42761	21222	23802	1446600	1248400	1282900	27.91	0.00452744	Yes
Cre12.g510100.t1.1	#N/A	#N/A	#N/A	#N/A	#N/A	#N/A	#N/A	#N/A			0	0	0	38538	31640	21122	7.69116	0.000313551
Cre12.g510300.t1.1	#N/A	#N/A	#N/A	#N/A	#N/A	#N/A	#N/A	#N/A			0	0	0	46328	49318	98236	16.127	0.00707362	Yes
Cre12.g512650.t1.1	#N/A	#N/A	#N/A	#N/A	#N/A	#N/A	#N/A	#N/A			0	0	0	287020	300860	345830	85.5294	5.26563e-07	Yes
Cre12.g513200.t1.2	0	0	0	0	0	0	0.699392	0.0122667			36679	16668	31835	194780	373080	394260	6.68218	0.00535896
Cre12.g514100.t1.1	#N/A	#N/A	#N/A	#N/A	#N/A	#N/A	#N/A	#N/A			0	0	0	71726	101130	119140	26.8002	0.00224524	Yes
Cre12.g514650.t1.2	0	0	0	0	0	0	0.675575	0.00091126			27517	58971	92902	616300	504920	501010	5.94031	0.0308908
Cre12.g516200.t1.2	44845	205610	157130	380540	589540	487550	5.38483	0.0208341			16559000	19350000	19127000	127450000	103750000	103090000	3.55908	3.49303e-05
Cre12.g517600.t1.2	#N/A	#N/A	#N/A	#N/A	#N/A	#N/A	#N/A	#N/A			0	0	0	88357	93387	92405	24.5375	1.83458e-07	Yes
Cre12.g518050.t1.2	#N/A	#N/A	#N/A	#N/A	#N/A	#N/A	#N/A	#N/A			0	0	0	49935	48617	160500	19.239	0.0166046
Cre12.g520550.t1.2	#N/A	#N/A	#N/A	#N/A	#N/A	#N/A	#N/A	#N/A			0	11127	7160.7	494880	321900	622710	51.5638	0.00213559	Yes
Cre12.g520650.t1.2	27282	37829	20769	404330	818940	627800	27.1705	0.000319174	Yes		620870	792980	786960	1158400	1055100	788000	0.795729	0.149832
Cre12.g521250.t1.2	#N/A	#N/A	#N/A	#N/A	#N/A	#N/A	#N/A	#N/A			0	0	0	232620	134860	140240	46.9852	1.64998e-05	Yes
Cre12.g521350.t1.2	#N/A	#N/A	#N/A	#N/A	#N/A	#N/A	#N/A	#N/A			0	0	0	52761	65374	54398	15.9276	1.85636e-05	Yes
Cre12.g522150.t1.1	0	0	0	0	0	0	0.686909	9.25785e-05			14286	0	14841	356940	352350	453090	29.3205	0.0309471
Cre12.g522350.t1.2	0	0	0	0	0	0	0.625232	0.000688678			0	0	0	88771	81639	24201	15.2413	0.0221197
Cre12.g522550.t1.2	64717	33632	34076	355180	613610	522050	14.6942	0.000863138	Yes		6730800	5635400	5913400	6127400	5878900	5875000	0.57614	0.00140637
Cre12.g524450.t1.1	#N/A	#N/A	#N/A	#N/A	#N/A	#N/A	#N/A	#N/A			0	0	0	30037	54548	49420	12.5525	0.00653618	Yes
Cre12.g524550.t1.1	#N/A	#N/A	#N/A	#N/A	#N/A	#N/A	#N/A	#N/A			0	21967	0	150640	214080	216910	24.9351	0.0166622
Cre12.g524700.t1.2	#N/A	#N/A	#N/A	#N/A	#N/A	#N/A	#N/A	#N/A			0	0	0	154870	178070	121850	41.9066	0.000788778	Yes
Cre12.g528000.t1.2	0	4962.4	0	67912	137810	147700	96.2193	0.00219565	Yes		808520	492040	870730	3892800	3332500	4294100	3.19438	0.00314076
Cre12.g528250.t1.1	#N/A	#N/A	#N/A	#N/A	#N/A	#N/A	#N/A	#N/A			0	0	0	391970	310050	532880	109.138	8.49915e-06	Yes
Cre12.g529200.t1.1	#N/A	#N/A	#N/A	#N/A	#N/A	#N/A	#N/A	#N/A			0	0	0	33850	21331	21020	6.75058	0.000170379
Cre12.g529550.t1.2	0	0	0	0	0	0	0.63676	0.00601778			0	11824	8043.5	142470	96395	141410	12.8063	0.00932745	Yes
Cre12.g529800.t1.1 (+1)	#N/A	#N/A	#N/A	#N/A	#N/A	#N/A	#N/A	#N/A			20059	16052	14584	250570	201130	283630	8.51318	0.000131592
Cre12.g532050.t1.2	#N/A	#N/A	#N/A	#N/A	#N/A	#N/A	#N/A	#N/A			0	0	0	476140	457310	283090	105.009	1.13948e-05	Yes
Cre12.g532450.t1.2	0	0	0	0	0	0	0.658078	0.00541147			13541	11900	0	248780	182460	389420	20.9281	0.00784831	Yes
Cre12.g533100.t1.1	11679	43118	27811	41735	129350	50063	3.41744	0.072815			1875900	826540	1188300	8073500	8205700	10146000	4.19728	0.00520021
Cre12.g533150.t1.1	0	13666	0	66014	114740	58499	45.8799	0.0163731			335750	313640	345040	859360	437900	844260	1.21017	0.44645
Cre12.g533550.t1.1	#N/A	#N/A	#N/A	#N/A	#N/A	#N/A	#N/A	#N/A			13482	0	0	202070	166910	180210	25.0799	0.0318211
Cre12.g534050.t1.2	#N/A	#N/A	#N/A	#N/A	#N/A	#N/A	#N/A	#N/A			19362	15533	32506	357930	295130	472920	10.1178	0.000619685	Yes
Cre12.g535100.t1.2	0	0	0	0	0	0	0.656664	0.00681664			0	0	0	109950	99094	91020	25.8215	3.11715e-07	Yes
Cre12.g537100.t1.2	#N/A	#N/A	#N/A	#N/A	#N/A	#N/A	#N/A	#N/A			0	0	6041.7	139100	102510	178150	28.2848	0.000965223	Yes
Cre12.g540050.t1.2	#N/A	#N/A	#N/A	#N/A	#N/A	#N/A	#N/A	#N/A			0	11295	10672	129930	258720	99856	14.6365	0.0151287
Cre12.g541600.t1.2	0	0	0	0	0	0	0.618575	0.0216221			192700	496010	400350	2658800	1857400	3113800	4.33478	0.00885523
Cre12.g541850.t1.2	0	0	0	14986	19249	17491	28.0293	3.40997e-06	Yes		#N/A	#N/A	#N/A	#N/A	#N/A	#N/A	#N/A	#N/A
Cre12.g542250.t1.1 (+1)	125650	131690	211490	573430	1150800	758720	6.66376	0.00143974			29311000	26473000	31101000	150360000	144000000	165770000	3.11225	3.9468e-05
Cre12.g542300.t1.2	0	0	0	0	0	0	0.628099	0.00092152			191590	230640	290240	1875300	1488200	1665700	4.18824	0.000165709
Cre12.g542700.t1.2	#N/A	#N/A	#N/A	#N/A	#N/A	#N/A	#N/A	#N/A			13691	0	0	61298	150930	117820	14.2896	0.0167127
Cre12.g543902.t1.1	#N/A	#N/A	#N/A	#N/A	#N/A	#N/A	#N/A	#N/A			0	0	0	41765	16381	28980	7.30398	0.0145997
Cre12.g544000.t1.2	#N/A	#N/A	#N/A	#N/A	#N/A	#N/A	#N/A	#N/A			0	0	0	187640	264950	248370	64.3556	9.84066e-06	Yes
Cre12.g544752.t1.1	#N/A	#N/A	#N/A	#N/A	#N/A	#N/A	#N/A	#N/A			0	0	0	92233	44844	53697	16.9095	0.00458442	Yes
Cre12.g544900.t1.2	#N/A	#N/A	#N/A	#N/A	#N/A	#N/A	#N/A	#N/A			45256	15585	56274	362050	314940	309410	5.64795	0.045583
Cre12.g545550.t1.2 (+1)	#N/A	#N/A	#N/A	#N/A	#N/A	#N/A	#N/A	#N/A			0	17964	16066	192710	461400	366650	21.9605	0.0133209
Cre12.g546650.t1.2	0	0	0	4876.6	10583	7326.2	11.0807	0.00815983	Yes		594740	599000	765390	3235300	3798100	3820200	3.26779	0.000253457
Cre12.g548100.t1.1	0	0	0	0	0	0	0.614139	0.00327451			278890	187600	241830	1680400	1994300	1981300	4.73809	0.000417919
Cre12.g548900.t1.1	0	0	0	17400	76890	49031	60.6334	0.011007			1076100	1068600	1382600	5200200	5404700	5674000	2.72929	0.000174743
Cre12.g549750.t1.2	499030	847930	826910	7669000	12987000	10173000	18.1601	0.000149534	Yes		20354000	22292000	17791000	22307000	24609000	20492000	0.656121	0.0184916
Cre12.g551250.t1.2	0	0	0	0	0	0	0.638981	0.00100908			29345	9835.3	7601.4	5499700	5982100	4567900	240.349	0.000246367	Yes
Cre12.g552900.t1.2	0	0	0	0	0	0	0.671536	0.000886792			268760	205380	248330	2629000	2534900	2148800	5.96041	6.53078e-05
Cre12.g553550.t1.2	#N/A	#N/A	#N/A	#N/A	#N/A	#N/A	#N/A	#N/A			0	0	0	56245	76543	45762	16.4006	0.00295477	Yes
Cre12.g553900.t1.1	#N/A	#N/A	#N/A	#N/A	#N/A	#N/A	#N/A	#N/A			0	0	0	96924	44430	39777	15.8016	0.00873777	Yes
Cre12.g554100.t1.1	0	0	0	0	0	0	0.639866	0.00129955			539090	266920	353550	4391700	4496100	5396200	7.51563	0.000884448
Cre12.g555500.t1.2	0	0	0	0	0	0	0.638347	0.00198988			33478	20172	16724	890360	658350	898390	21.1425	0.000237046	Yes
Cre12.g555550.t1.2	0	0	0	5038	14083	4901	11.4157	0.0205857			304140	258290	390820	10037000	10036000	10774000	19.2784	1.02984e-05	Yes
Cre12.g555850.t1.1	#N/A	#N/A	#N/A	#N/A	#N/A	#N/A	#N/A	#N/A			0	0	0	45388	75880	46267	14.3349	0.000196069	Yes
Cre12.g556300.t1.2	#N/A	#N/A	#N/A	#N/A	#N/A	#N/A	#N/A	#N/A			17723	16464	14773	292290	292540	271720	10.2992	1.0233e-05	Yes
Cre12.g558526.t1.1	#N/A	#N/A	#N/A	#N/A	#N/A	#N/A	#N/A	#N/A			0	0	0	32821	29491	43673	9.53096	5.77179e-05
Cre12.g558700.t1.2	0	0	0	0	0	0	0.702537	0.000220022			95224	167020	100220	1976800	1396500	1857600	8.67174	0.000459996
Cre12.g559300.t1.2	#N/A	#N/A	#N/A	#N/A	#N/A	#N/A	#N/A	#N/A			0	0	0	23789	38530	31734	8.61655	0.000228639
Cre12.g561350.t1.1	0	0	0	0	0	0	0.68413	0.00474202			16794	5137.7	34771	364820	489220	552490	18.8162	0.00634734	Yes
Cre13.g562450.t1.2	0	0	0	0	0	0	0.624859	0.000556924			125580	192390	217090	1997600	1674000	1875800	6.23514	0.000250044
Cre13.g563733.t1.1	#N/A	#N/A	#N/A	#N/A	#N/A	#N/A	#N/A	#N/A			0	0	0	495730	653470	609480	159.512	1.63893e-06	Yes
Cre13.g563733.t2.1	#N/A	#N/A	#N/A	#N/A	#N/A	#N/A	#N/A	#N/A			0	0	0	500670	664460	614450	156.265	1.90481e-06	Yes
Cre13.g563950.t1.2	#N/A	#N/A	#N/A	#N/A	#N/A	#N/A	#N/A	#N/A			0	0	0	179330	142100	117130	37.3004	7.36384e-06	Yes
Cre13.g564400.t1.2	0	0	0	0	0	0	0.635456	0.000621343			41031	42598	52969	723460	683110	601380	8.66538	8.12878e-06
Cre13.g564950.t1.2	#N/A	#N/A	#N/A	#N/A	#N/A	#N/A	#N/A	#N/A			0	0	0	165330	186560	301320	58.2456	3.5565e-05	Yes
Cre13.g565250.t1.2	#N/A	#N/A	#N/A	#N/A	#N/A	#N/A	#N/A	#N/A			69819	48273	96913	703060	805840	913870	6.84908	0.00073628
Cre13.g565750.t1.2 (+1)	0	0	0	0	0	0	0.635688	0.000523906			36601	81410	37522	909880	788520	822130	10.226	0.0128909
Cre13.g566450.t1.2	#N/A	#N/A	#N/A	#N/A	#N/A	#N/A	#N/A	#N/A			0	0	0	128840	168380	95362	33.9191	4.49052e-05	Yes
Cre13.g567363.t1.1	#N/A	#N/A	#N/A	#N/A	#N/A	#N/A	#N/A	#N/A			0	0	0	30091	43351	58433	11.1089	0.000352365	Yes
Cre13.g567500.t1.1	6734	8195.1	10340	59403	142610	104430	14.7462	0.000536771	Yes		1022000	1148900	1107300	253970	152960	266780	0.117341	0.000197193
Cre13.g567550.t1.1	#N/A	#N/A	#N/A	#N/A	#N/A	#N/A	#N/A	#N/A			9985.9	16642	10855	353750	225560	401590	15.3268	0.000282991	Yes
Cre13.g567800.t1.2	3288.4	10120	7322.2	2726.3	7252.3	3729.2	0.855368	0.73186			121130	161610	89214	1274100	1066700	1581800	6.29543	0.0011057
Cre13.g568050.t1.1	#N/A	#N/A	#N/A	#N/A	#N/A	#N/A	#N/A	#N/A			0	0	12266	297090	204320	335220	42.1963	0.00298968	Yes
Cre13.g572550.t1.1	#N/A	#N/A	#N/A	#N/A	#N/A	#N/A	#N/A	#N/A			0	0	0	34430	43491	20721	8.42348	0.000773966
Cre13.g573000.t1.2	#N/A	#N/A	#N/A	#N/A	#N/A	#N/A	#N/A	#N/A			0	0	0	78502	80518	120760	24.0535	0.00172591	Yes
Cre13.g574900.t1.2	0	0	0	983190	2209700	1527300	2406.04	6.6371e-06	Yes		22263000	23098000	25065000	29663000	28018000	28397000	0.718638	1.22791e-05
Cre13.g580900.t1.1	#N/A	#N/A	#N/A	#N/A	#N/A	#N/A	#N/A	#N/A			0	0	0	13702	40630	52669	8.36806	0.0388713
Cre13.g582350.t1.1	#N/A	#N/A	#N/A	#N/A	#N/A	#N/A	#N/A	#N/A			11059	43831	13773	530530	352020	377770	12.8905	0.0044966	Yes
Cre13.g582650.t1.1	0	0	0	15837	28831	20593	32.1103	5.6815e-05	Yes		173100	117690	207520	188660	107760	108660	0.47313	0.0291184
Cre13.g582755.t1.1 (+1)	#N/A	#N/A	#N/A	#N/A	#N/A	#N/A	#N/A	#N/A			44440	87738	34664	1215000	522300	527920	7.94972	0.00597296
Cre13.g582800.t1.2	0	0	0	0	0	0	0.60628	0.000152113			519330	375680	439010	8493700	6800100	6224500	9.47555	6.1139e-05
Cre13.g583600.t1.2	#N/A	#N/A	#N/A	#N/A	#N/A	#N/A	#N/A	#N/A			0	0	0	236370	147470	159640	48.3178	6.47094e-06	Yes
Cre13.g585000.t1.2 (+2)	0	0	0	47819	73896	92434	107.483	1.36031e-05	Yes		#N/A	#N/A	#N/A	#N/A	#N/A	#N/A	#N/A	#N/A
Cre13.g586400.t1.2	#N/A	#N/A	#N/A	#N/A	#N/A	#N/A	#N/A	#N/A			0	0	0	18383	42379	21136	6.8723	0.00244114
Cre13.g589450.t1.2	0	0	0	0	12265	15825	6.25692	0.254376			354500	349250	534800	5363200	4551400	5159700	7.27825	7.56983e-05
Cre13.g590550.t1.1	#N/A	#N/A	#N/A	#N/A	#N/A	#N/A	#N/A	#N/A			0	0	0	49129	76355	94758	17.8151	0.000185629	Yes
Cre13.g591400.t1.1	#N/A	#N/A	#N/A	#N/A	#N/A	#N/A	#N/A	#N/A			12299	0	0	157710	71625	41764	11.7093	0.024405
Cre13.g592500.t1.1	0	0	0	0	0	0	0.642313	3.39782e-05			34383	32109	44599	887150	991760	959110	15.145	9.44486e-06	Yes
Cre13.g602300.t1.2	#N/A	#N/A	#N/A	#N/A	#N/A	#N/A	#N/A	#N/A			0	0	0	23106	20183	54631	7.97991	0.0204829
Cre13.g602350.t1.2	#N/A	#N/A	#N/A	#N/A	#N/A	#N/A	#N/A	#N/A			0	0	0	65433	13596	24633	7.87145	0.0411268
Cre13.g603000.t2.1	#N/A	#N/A	#N/A	#N/A	#N/A	#N/A	#N/A	#N/A			63103	58191	64616	1318300	693300	1158300	9.67047	0.000215279
Cre13.g604650.t1.2 (+1)	11054	14941	27631	0	0	0	0.0320596	0.00380011			0	0	0	139210	149890	136650	37.3468	3.51991e-07	Yes
Cre13.g605050.t1.1	#N/A	#N/A	#N/A	#N/A	#N/A	#N/A	#N/A	#N/A			0	0	0	29230	20615	11760	5.27266	0.00321525
Cre13.g607050.t1.2	0	0	0	0	0	0	0.616631	0.00111874			26397	52592	55648	1150000	1017100	1080900	14.9137	0.00653806	Yes
Cre13.g607450.t1.1	#N/A	#N/A	#N/A	#N/A	#N/A	#N/A	#N/A	#N/A			0	0	0	290890	253580	333350	80.8127	5.46924e-07	Yes
Cre14.g608700.t1.2	#N/A	#N/A	#N/A	#N/A	#N/A	#N/A	#N/A	#N/A			0	0	0	105600	61498	91178	24.8261	2.39141e-05	Yes
Cre14.g611100.t1.2 (+1)	0	0	0	0	0	0	0.685321	0.00104843			61095	19150	50754	315410	309590	316220	4.72367	0.0487047
Cre14.g612000.t1.2	#N/A	#N/A	#N/A	#N/A	#N/A	#N/A	#N/A	#N/A			22827	0	0	241340	45346	158000	14.9799	0.0448802
Cre14.g612500.t1.2	#N/A	#N/A	#N/A	#N/A	#N/A	#N/A	#N/A	#N/A			0	0	0	56645	65235	54247	16.1194	3.09708e-06	Yes
Cre14.g612700.t1.2	0	0	0	5696.9	17750	7992.6	15.4818	0.0152417			326130	201890	245340	596150	519560	565150	1.29988	0.220819
Cre14.g613700.t1.1	0	0	0	0	0	0	0.690479	0.0118686			0	0	0	257650	214670	297240	68.5914	2.25107e-06	Yes
Cre14.g613950.t2.1	#N/A	#N/A	#N/A	#N/A	#N/A	#N/A	#N/A	#N/A			0	13460	17048	371730	196390	220810	19.0571	0.0118458
Cre14.g614850.t1.1	0	16463	9167.6	2856600	5883800	4596800	1111.74	0.00165388	Yes		16718000	17016000	19253000	67824000	67053000	73952000	2.31747	4.36535e-05
Cre14.g615950.t1.1	0	0	0	0	23294	0	2.57135	0.559482			388590	514910	496980	5696600	5604600	5177200	6.95838	1.95255e-05
Cre14.g618400.t1.2	#N/A	#N/A	#N/A	#N/A	#N/A	#N/A	#N/A	#N/A			37988	25166	67931	282440	227190	387850	4.26672	0.00918938
Cre14.g620600.t1.2	#N/A	#N/A	#N/A	#N/A	#N/A	#N/A	#N/A	#N/A			35891	37388	18643	340830	97538	248970	4.06274	0.0317724
Cre14.g620702.t1.1	#N/A	#N/A	#N/A	#N/A	#N/A	#N/A	#N/A	#N/A			0	16341	0	336950	79408	247350	27.3868	0.0158156
Cre14.g623800.t1.1	#N/A	#N/A	#N/A	#N/A	#N/A	#N/A	#N/A	#N/A			0	0	0	46617	26313	51516	10.6321	0.0002993	Yes
Cre14.g624450.t1.1	0	0	0	0	0	0	0.643543	0.0055206			0	24321	14919	321220	444860	361990	24.065	0.0131655
Cre14.g624900.t1.2	#N/A	#N/A	#N/A	#N/A	#N/A	#N/A	#N/A	#N/A			0	0	0	201100	366440	258870	73.2551	0.00197383	Yes
Cre14.g625500.t1.1 (+1)	0	0	0	0	0	0	0.652306	0.000342404			49486	94483	186710	965110	724890	810070	5.08628	0.01107
Cre14.g626433.t1.1 (+1)	#N/A	#N/A	#N/A	#N/A	#N/A	#N/A	#N/A	#N/A			0	0	0	174490	172030	170110	44.7232	7.70105e-07	Yes
Cre14.g627576.t1.1	#N/A	#N/A	#N/A	#N/A	#N/A	#N/A	#N/A	#N/A			72053	86740	87876	1277400	1177000	1115900	8.52327	2.88682e-06
Cre14.g630450.t1.1	#N/A	#N/A	#N/A	#N/A	#N/A	#N/A	#N/A	#N/A			0	0	0	61741	22062	44646	10.5608	0.00121287	Yes
Cre14.g632767.t1.1	#N/A	#N/A	#N/A	#N/A	#N/A	#N/A	#N/A	#N/A			0	0	0	29605	34206	38090	9.18541	0.00153913
Cre14.g632775.t1.1	#N/A	#N/A	#N/A	#N/A	#N/A	#N/A	#N/A	#N/A			0	0	0	75223	49481	49588	15.6944	2.94826e-05	Yes
Cre14.g632815.t1.1 (+1)	#N/A	#N/A	#N/A	#N/A	#N/A	#N/A	#N/A	#N/A			0	0	0	81924	58151	63708	18.7134	4.22851e-06	Yes
Cre14.g633100.t1.2	#N/A	#N/A	#N/A	#N/A	#N/A	#N/A	#N/A	#N/A			9846.1	6708.7	0	283530	333930	253220	32.0998	0.00195485	Yes
Cre14.g633500.t1.1	#N/A	#N/A	#N/A	#N/A	#N/A	#N/A	#N/A	#N/A			0	0	0	112310	209830	81493	34.4856	0.0063678	Yes
Cre14.g633750.t1.1	0	0	0	0	4994.4	0	1.55564	0.647275			556210	705020	723830	10534000	8918600	9228700	8.52305	7.71114e-06
Cre15.g634750.t1.1	0	0	0	0	0	0	0.598858	0.0109752			25734	50083	27862	1388100	1578100	1576600	26.9133	0.00012794	Yes
Cre15.g635350.t1.2 (+2)	#N/A	#N/A	#N/A	#N/A	#N/A	#N/A	#N/A	#N/A			0	0	0	34257	33200	16230	7.29014	0.0131107
Cre15.g636300.t1.2	0	0	0	0	0	0	0.689553	0.012432			71848	77021	111940	1164100	1021000	1077500	7.48317	0.00274613
Cre15.g636800.t1.1	#N/A	#N/A	#N/A	#N/A	#N/A	#N/A	#N/A	#N/A			29003	69011	107860	712560	633790	728830	6.76085	0.03342
Cre15.g639504.t1.1	#N/A	#N/A	#N/A	#N/A	#N/A	#N/A	#N/A	#N/A			0	16385	0	170460	232820	210650	27.2419	0.00820335	Yes
Cre15.g640250.t1.2 (+1)	0	0	0	0	0	0	0.632633	0.00625994			320600	344540	238870	2419200	2184000	2268000	4.51521	0.00789447
Cre16.g649150.t1.1	#N/A	#N/A	#N/A	#N/A	#N/A	#N/A	#N/A	#N/A			0	17907	0	279310	190580	106250	23.4726	0.0137791
Cre16.g649650.t1.1	0	0	0	0	0	0	0.681539	0.00583678			245400	131650	183340	3107500	2446100	2210800	8.31581	0.000492697
Cre16.g652400.t1.2	0	0	0	0	3384.7	0	1.27809	0.771604			0	0	0	26733	14462	43553	6.86131	0.00358682
Cre16.g652650.t1.1	#N/A	#N/A	#N/A	#N/A	#N/A	#N/A	#N/A	#N/A			0	0	10789	110830	57167	76409	13.1128	0.0101506
Cre16.g654800.t1.1	0	0	0	0	0	0	0.61858	5.19691e-05			252390	265620	191230	3153400	2449800	2950500	7.11622	0.000138224
Cre16.g656900.t1.2	#N/A	#N/A	#N/A	#N/A	#N/A	#N/A	#N/A	#N/A			0	0	0	428120	497200	447390	120.98	3.64281e-07	Yes
Cre16.g657550.t1.1	0	0	0	81632	159350	108570	176.607	1.34142e-05	Yes		353670	538720	420590	1456600	1295400	1244800	1.81114	0.00903815
Cre16.g658000.t1.1	#N/A	#N/A	#N/A	#N/A	#N/A	#N/A	#N/A	#N/A			0	0	0	54647	48948	140060	18.8755	0.0127221
Cre16.g658900.t1.1	#N/A	#N/A	#N/A	#N/A	#N/A	#N/A	#N/A	#N/A			24676	42002	32438	1077300	888670	826320	16.8327	6.30645e-05	Yes
Cre16.g659400.t1.1 (+1)	0	0	0	0	0	0	0.668351	0.00718003			46331	46324	33883	1707900	1734100	1359100	22.3865	3.41012e-05	Yes
Cre16.g661000.t1.2	#N/A	#N/A	#N/A	#N/A	#N/A	#N/A	#N/A	#N/A			0	22399	0	180360	215810	310230	27.7574	0.0136958
Cre16.g661300.t1.1 (+1)	#N/A	#N/A	#N/A	#N/A	#N/A	#N/A	#N/A	#N/A			0	0	0	13106	33790	16070	5.54926	0.0311161
Cre16.g665300.t1.2	#N/A	#N/A	#N/A	#N/A	#N/A	#N/A	#N/A	#N/A			0	0	15214	362690	323090	386960	53.0552	0.0252909
Cre16.g665364.t1.1	#N/A	#N/A	#N/A	#N/A	#N/A	#N/A	#N/A	#N/A			134550	172990	148780	1675900	1587000	1484400	6.13648	2.23734e-05
Cre16.g665700.t1.2	#N/A	#N/A	#N/A	#N/A	#N/A	#N/A	#N/A	#N/A			0	6960.4	0	617100	554560	543610	104.499	0.00697065	Yes
Cre16.g668150.t1.2	0	0	0	0	0	0	0.705733	0.000344379			90081	64338	109860	2076100	2471800	2334200	15.623	6.86378e-05	Yes
Cre16.g669050.t1.1	#N/A	#N/A	#N/A	#N/A	#N/A	#N/A	#N/A	#N/A			8725	0	0	150820	102640	121210	21.5544	0.00362277	Yes
Cre16.g670050.t1.2	#N/A	#N/A	#N/A	#N/A	#N/A	#N/A	#N/A	#N/A			0	0	0	65097	45361	43975	14.6004	1.85096e-05	Yes
Cre16.g672041.t1.1	#N/A	#N/A	#N/A	#N/A	#N/A	#N/A	#N/A	#N/A			0	14587	11070	634080	612880	415640	46.8761	0.00356065	Yes
Cre16.g672800.t1.2	0	0	0	5348.3	6264.7	4943.1	8.28455	2.16369e-05			602670	701790	779270	6899200	5931900	6156500	5.37108	7.63691e-06
Cre16.g673550.t1.1	#N/A	#N/A	#N/A	#N/A	#N/A	#N/A	#N/A	#N/A			0	0	0	43160	21197	42773	9.34483	0.000594424
Cre16.g677702.t1.1	#N/A	#N/A	#N/A	#N/A	#N/A	#N/A	#N/A	#N/A			0	0	0	49852	96891	126470	22.409	0.00848406	Yes
Cre16.g678350.t1.2	#N/A	#N/A	#N/A	#N/A	#N/A	#N/A	#N/A	#N/A			0	0	0	75439	103210	69498	21.8617	2.49128e-05	Yes
Cre16.g678808.t1.1	#N/A	#N/A	#N/A	#N/A	#N/A	#N/A	#N/A	#N/A			43163	102290	102480	712140	695440	749460	5.49887	0.023274
Cre16.g680600.t1.2	#N/A	#N/A	#N/A	#N/A	#N/A	#N/A	#N/A	#N/A			0	0	0	126840	236050	200030	49.5043	5.14018e-05	Yes
Cre16.g680700.t1.2	0	0	0	11009	29454	23170	28.7119	0.00660076	Yes		509260	617650	551480	8680900	7581400	7789900	8.42989	4.02162e-06
Cre16.g681301.t1.1	0	0	0	0	0	0	0.631438	0.000475444			0	0	0	145520	137940	192640	44.7041	4.78012e-06	Yes
Cre16.g682100.t1.2	#N/A	#N/A	#N/A	#N/A	#N/A	#N/A	#N/A	#N/A			105200	75260	73640	538990	612940	665160	4.24314	0.000770855
Cre16.g682800.t1.2	#N/A	#N/A	#N/A	#N/A	#N/A	#N/A	#N/A	#N/A			50532	63743	18291	466120	467250	460570	7.01422	0.0404882
Cre16.g683100.t1.2	#N/A	#N/A	#N/A	#N/A	#N/A	#N/A	#N/A	#N/A			0	0	0	41359	69046	93308	16.4038	0.00785887	Yes
Cre16.g683371.t1.1	#N/A	#N/A	#N/A	#N/A	#N/A	#N/A	#N/A	#N/A			0	0	0	361360	299350	240840	76.7062	2.53805e-06	Yes
Cre16.g683550.t1.2	#N/A	#N/A	#N/A	#N/A	#N/A	#N/A	#N/A	#N/A			0	0	0	123090	83979	45527	21.0191	0.00792994	Yes
Cre16.g683707.t1.1	#N/A	#N/A	#N/A	#N/A	#N/A	#N/A	#N/A	#N/A			0	0	0	13726	26032	31496	5.86974	0.0224049
Cre16.g684550.t1.1	#N/A	#N/A	#N/A	#N/A	#N/A	#N/A	#N/A	#N/A			0	0	0	189130	121540	191760	45.787	1.22732e-05	Yes
Cre16.g685450.t1.1	0	0	0	0	0	0	0.633471	0.00860331			37949	0	0	353410	87052	375000	21.9532	0.0414191
Cre16.g685901.t1.1	#N/A	#N/A	#N/A	#N/A	#N/A	#N/A	#N/A	#N/A			0	0	0	948620	675720	494010	192.767	7.69778e-06	Yes
Cre16.g687518.t1.1	0	0	0	0	0	0	0.690927	0.0176918			52618	57952	93341	1521800	924640	1336100	11.0215	0.000266776	Yes
Cre16.g687966.t1.1	0	0	0	0	0	0	0.657912	0.0142023			414440	397660	483080	3480300	3085600	3887600	4.73688	2.64646e-05
Cre16.g688550.t1.2	#N/A	#N/A	#N/A	#N/A	#N/A	#N/A	#N/A	#N/A			31012	0	0	243040	188540	140870	20.6094	0.0294566
Cre16.g690450.t1.1	#N/A	#N/A	#N/A	#N/A	#N/A	#N/A	#N/A	#N/A			0	0	0	59347	117780	34243	15.5505	0.0169344
Cre16.g692100.t1.1	#N/A	#N/A	#N/A	#N/A	#N/A	#N/A	#N/A	#N/A			0	0	0	42108	12157	45109	7.81776	0.037103
Cre16.g692200.t1.1	130140	188670	182660	858400	1877200	1147800	9.48353	0.000836637			8205600	7478600	10061000	23294000	25337000	26231000	1.71933	0.00344728
Cre16.g693204.t1.1	#N/A	#N/A	#N/A	#N/A	#N/A	#N/A	#N/A	#N/A			0	0	0	43080	56871	59500	14.7515	2.65546e-05	Yes
Cre16.g694402.t1.1	#N/A	#N/A	#N/A	#N/A	#N/A	#N/A	#N/A	#N/A			0	0	0	99712	52796	103210	20.9144	0.000123126	Yes
Cre16.g696050.t1.1	#N/A	#N/A	#N/A	#N/A	#N/A	#N/A	#N/A	#N/A			0	0	0	61352	23584	67217	12.2411	0.00155627	Yes
Cre17.g698903.t1.2	0	0	0	0	0	0	0.640766	8.63649e-05			55566	63818	22056	645060	367170	537330	6.90908	0.00738453
Cre17.g703900.t1.2	0	0	9667.8	1366500	2626900	2082200	1398.46	0.000940691	Yes		3059600	3391600	3165700	32400000	30524000	32133000	5.80956	1.65889e-06
Cre17.g704850.t1.2	0	0	0	0	0	0	0.648687	0.0102509			0	0	0	153440	193690	269260	53.4325	2.56387e-05	Yes
Cre17.g705000.t1.2	55453	71953	81468	1803300	3777700	3014000	50.741	6.5005e-05	Yes		9057100	9339900	10563000	84674000	90264000	99757000	5.57152	1.34672e-05
Cre17.g705850.t1.2	#N/A	#N/A	#N/A	#N/A	#N/A	#N/A	#N/A	#N/A			0	0	0	55735	44533	86673	16.6418	0.000136186	Yes
Cre17.g706800.t1.2	#N/A	#N/A	#N/A	#N/A	#N/A	#N/A	#N/A	#N/A			52728	41462	52472	1480900	1777000	1123800	17.3529	6.00268e-05	Yes
Cre17.g708100.t1.2	#N/A	#N/A	#N/A	#N/A	#N/A	#N/A	#N/A	#N/A			0	0	0	81176	64577	102580	21.4333	1.97944e-05	Yes
Cre17.g708300.t1.2	#N/A	#N/A	#N/A	#N/A	#N/A	#N/A	#N/A	#N/A			0	0	0	74926	26474	48617	11.8503	0.012346
Cre17.g709950.t1.2	0	0	0	0	4585.8	0	1.58233	0.620517			374030	284620	324570	4243700	3165500	3992200	6.80117	6.86619e-05
Cre17.g712100.t1.2	#N/A	#N/A	#N/A	#N/A	#N/A	#N/A	#N/A	#N/A			0	0	0	297680	260380	234250	71.8535	5.97091e-07	Yes
Cre17.g714400.t1.1	#N/A	#N/A	#N/A	#N/A	#N/A	#N/A	#N/A	#N/A			0	0	0	91362	119160	190370	33.4049	0.00011581	Yes
Cre17.g715750.t1.2	#N/A	#N/A	#N/A	#N/A	#N/A	#N/A	#N/A	#N/A			0	0	0	17047	44432	94282	11.2158	0.0398162
Cre17.g717100.t1.2 (+1)	0	0	0	0	4507.3	0	1.46881	0.680685			493560	389060	407660	3528000	2691200	2932600	4.162	0.000172371
Cre17.g717300.t1.1	#N/A	#N/A	#N/A	#N/A	#N/A	#N/A	#N/A	#N/A			0	0	0	85426	102710	72989	24.7895	1.41138e-05	Yes
Cre17.g717750.t1.2	0	0	0	0	0	0	0.69358	0.000494833			309180	285650	113380	1904100	1598800	2114600	5.06976	0.0101822
Cre17.g718185.t1.2	#N/A	#N/A	#N/A	#N/A	#N/A	#N/A	#N/A	#N/A			0	0	0	24633	77177	180790	18.5098	0.0388393
Cre17.g718750.t1.2	#N/A	#N/A	#N/A	#N/A	#N/A	#N/A	#N/A	#N/A			0	0	0	129410	102020	201130	36.7002	0.00250946	Yes
Cre17.g718900.t1.2	0	0	0	0	0	0	0.65607	0.00015943			198380	235100	255750	5016700	5562000	5501800	13.766	4.5355e-06	Yes
Cre17.g719450.t1.1	#N/A	#N/A	#N/A	#N/A	#N/A	#N/A	#N/A	#N/A			0	0	0	366300	394490	250570	90.9172	6.77253e-06	Yes
Cre17.g720528.t1.2	#N/A	#N/A	#N/A	#N/A	#N/A	#N/A	#N/A	#N/A			0	0	0	74008	67081	92906	22.1417	5.94284e-06	Yes
Cre17.g721250.t1.2	0	0	0	54403	135350	57041	119.92	0.0040796	Yes		311120	256460	324300	1260200	1098500	880740	2.12166	0.00286369
Cre17.g723450.t1.1 (+1)	0	0	0	0	0	0	0.649729	0.00118495			141230	144540	143120	4319900	3206800	3912700	15.5506	2.45024e-06	Yes
Cre17.g723600.t1.2	0	0	0	48721	133640	104740	147.198	8.08654e-05	Yes		1364400	1903400	1747500	6961900	14757000	9202600	3.48225	0.00850495
Cre17.g723900.t1.2	0	0	0	0	5773.3	0	1.5955	0.652705			766500	440340	630050	4425400	4697600	4155600	4.3505	0.00105986
Cre17.g724350.t1.2	#N/A	#N/A	#N/A	#N/A	#N/A	#N/A	#N/A	#N/A			0	0	0	83433	60886	56744	17.8681	0.000988029	Yes
Cre17.g728150.t1.2	0	0	0	41181	47425	32523	63.924	7.7312e-06	Yes		1591800	969840	1497600	15562000	13328000	11874000	5.99918	0.000427239
Cre17.g728300.t1.1	0	0	0	0	0	0	0.651144	0.000371746			58158	106810	121590	1388200	1043500	1297000	7.95913	0.000674155
Cre17.g728700.t1.1	#N/A	#N/A	#N/A	#N/A	#N/A	#N/A	#N/A	#N/A			0	0	9036.7	243930	209330	229010	39.2764	0.0158645
Cre17.g730700.t1.1	#N/A	#N/A	#N/A	#N/A	#N/A	#N/A	#N/A	#N/A			0	0	0	46562	44866	101420	16.5453	0.000502934	Yes
Cre17.g730950.t1.2	46930	32028	25063	188750	344600	260670	9.76398	0.00135898			6055000	4907000	5079400	4657400	5048900	4307000	0.514282	0.00282915
Cre17.g731500.t1.2	#N/A	#N/A	#N/A	#N/A	#N/A	#N/A	#N/A	#N/A			0	0	0	318870	338420	344100	93.1103	8.98874e-08	Yes
Cre17.g732100.t1.2	0	0	0	7595.2	26297	24480	26.2476	0.00119718	Yes		808660	739380	1074200	9690900	8654900	9507900	6.31356	3.7339e-05
Cre17.g732300.t1.2	0	0	0	0	8234.3	0	1.69594	0.649379			112570	187690	206340	7464500	5684700	7735400	24.8042	6.80874e-05	Yes
Cre17.g733300.t1.1	#N/A	#N/A	#N/A	#N/A	#N/A	#N/A	#N/A	#N/A			0	0	0	75266	27444	122870	18.429	0.0199375
Cre17.g734150.t1.1	0	0	0	0	0	0	0.668169	0.0132632			67580	23454	111400	663080	724060	752380	7.45698	0.0437514
Cre17.g737050.t1.2	0	0	0	10011	11303	4741.3	13.1933	0.00106931	Yes		668420	423980	313590	7734200	5398200	6410100	8.48271	0.00112931
Cre17.g738950.t1.2	0	0	0	10373	13744	14076	18.3858	5.30951e-06	Yes		695390	488760	825560	3607400	4780000	5406200	4.06841	0.00209565
Cre17.g739250.t1.1	#N/A	#N/A	#N/A	#N/A	#N/A	#N/A	#N/A	#N/A			70110	55768	78891	760830	1180300	931670	8.19207	0.000275753
Cre17.g739850.t1.2	0	0	0	0	0	0	0.641446	0.000290298			12474	20910	29884	463870	426100	513140	13.8163	0.000370081	Yes
Cre17.g740261.t1.1	0	0	0	96143	138410	107830	165.882	2.11204e-06	Yes		5961.9	0	0	1535100	1515100	1564300	278.562	0.00313633	Yes
Cre17.g741300.t1.1	#N/A	#N/A	#N/A	#N/A	#N/A	#N/A	#N/A	#N/A			0	0	0	54945	50559	32850	12.1133	0.000102845	Yes
Cre17.g745297.t1.1	#N/A	#N/A	#N/A	#N/A	#N/A	#N/A	#N/A	#N/A			0	0	0	311450	152200	90926	44.4335	0.00772844	Yes
Cre17.g747247.t1.1	0	0	0	40702	128510	78405	113.812	0.000154017	Yes		3308100	3251600	3254400	35346000	35630000	33792000	6.26929	1.57673e-06
Cre17.g747397.t1.1	#N/A	#N/A	#N/A	#N/A	#N/A	#N/A	#N/A	#N/A			0	0	0	27890	139400	168460	23.6885	0.0331806
Cre18.g749247.t1.1	#N/A	#N/A	#N/A	#N/A	#N/A	#N/A	#N/A	#N/A			0	0	9954.9	371140	220750	375630	56.0234	0.00188784	Yes
Cre18.g750047.t1.1	0	21138	31330	20348	73360	36507	5.94475	0.205085			2059100	1997000	1817600	19623000	18053000	18935000	5.66612	0.00124253
Cre19.g750597.t1.1	0	0	0	0	7759.4	6675.3	4.58903	0.2429			1006200	1462200	1674500	10653000	9398800	7986800	4.03699	0.000751178
Cre26.g756597.t1.1	#N/A	#N/A	#N/A	#N/A	#N/A	#N/A	#N/A	#N/A			0	0	15909	73036	95200	52013	10.495	0.0274043
Cre26.g756797.t1.1	#N/A	#N/A	#N/A	#N/A	#N/A	#N/A	#N/A	#N/A			0	0	0	69522	77415	86735	20.7671	4.49641e-06	Yes
O43790 (Human Keratin)	32428	38901	44989	214550	235060	235180	7.5609	3.9104e-06			#N/A	#N/A	#N/A	#N/A	#N/A	#N/A	#N/A	#N/A
P04040 (Human Catalase)	0	0	0	0	4442.8	0	1.50975	0.659352			0	0	0	46573	64267	49911	13.9099	4.24229e-05	Yes
P42212 (GFP)	0	0	0	49804000	62047000	63194000	96437	1.02991e-08	Yes		681820	91150	73645	429790000	402390000	409120000	1463.32	0.00983309	Yes
P78386 (Human Keratin)	22822	32934	28699	154020	148080	208820	7.70064	7.53302e-05			0	0	0	124650	102500	0	8.45791	0.23639
CrCDKL5-GFP	0	0	0	365300000	491510000	427460000	653271	1.75988e-08	Yes		1233500	218060	138440	2636100000	2748700000	2608600000	4685.8	0.0064282	Yes

## Sheet: Positive Proteins
	MS Experiment 10 (Immunoprecipitation Experiment 1)									MS Experiment 11 (Immunoprecipitation Experiment 2)
Accession Number	lf5_1	lf5_2	lf5_3	lf5 CDKL5-GFP-TG_1	lf5 CDKL5-GFP-TG_2	lf5 CDKL5-GFP-TG_3	Ratio (lf5 CDKL5-GFP-TG/lf5)	P-value		lf5_1	lf5_2	lf5_3	lf5 CDKL5-GFP-TG_1	lf5 CDKL5-GFP-TG_2	lf5 CDKL5-GFP-TG_3	Ratio (lf5 CDKL5-GFP-TG/lf5)	P-value		Gene	MW (kDa)	Methylated	Human homologue
CrCDKL5-GFP	0	0	0	365300000	491510000	427460000	653271	1.75988e-08		1233500	218060	138440	2636100000	2748700000	2608600000	4685.8	0.0064282		LF5 (Bait)	94	Yes	CDKL5
P42212 (GFP)	0	0	0	49804000	62047000	63194000	96437	1.02991e-08		681820	91150	73645	429790000	402390000	409120000	1463.32	0.00983309		GFP (Bait)	27		none
Cre09.g389150.t1.2	0	0	0	665080	1263200	1137700	1560.53	3.48804e-06		192740	311590	140830	13411000	11430000	11971000	35.2972	0.00449513		FAP93	138	Yes	none
Cre01.g009850.t1.2	0	0	0	382260	838770	667170	957.726	8.47165e-06		0	0	0	29050000	35543000	40252000	9501.67	0.000149018		FAP430	122	Yes	none
Cre02.g075900.t1.1	0	0	0	124660	224700	233580	285.174	0.00110111		1782300	1408600	2300000	31620000	27385000	33845000	10.0949	6.75437e-05		SNRK2C	46	Yes	BRSK1
Cre17.g740261.t1.1	0	0	0	96143	138410	107830	165.882	2.11204e-06		5961.9	0	0	1535100	1515100	1564300	278.562	0.00313633		FAP365	83	Yes	none
Cre12.g499500.t1.1	0	0	0	24183	38918	22046	41.1659	4.89216e-05		339250	223710	384210	6482700	5863000	5615500	11.4053	9.74895e-05		SNRK2B	41		BRSK1
Cre11.g467531.t1.1	0	0	0	7886.8	20324	13947	20.2852	0.00808357		482430	633280	644890	11234000	8354500	10810000	10.1438	2.62963e-05		FAP431	44		none
